# Supplementary material for: Supramolecular construction of a cyclobutane ring system with four different substituents in the solid state
Source: Commun Chem. 2021 May 10;4:60. doi: 10.1038/s42004-021-00493-3 (PMC9814370; doi:10.1038/s42004-021-00493-3)
Supplement: Supplementary file 1 — Supplementary Data 1 [file 42004_2021_493_MOESM1_ESM.cif]

####################################################################### 
# 
# This file contains crystal structure data downloaded from the 
# Cambridge Structural Database (CSD) hosted by the Cambridge 
# Crystallographic Data Centre (CCDC).
# 
# Full information about CCDC data access policies and citation 
# guidelines are available at http://www.ccdc.cam.ac.uk/access/V1 
# 
# Audit and citation data items may have been added by the CCDC. 
# Please retain this information to preserve the provenance of 
# this file and to allow appropriate attribution of the data. 
# 
#######################################################################

data_1
_database_code_depnum_ccdc_archive 'CCDC 2042036'
loop_
_audit_author_name
_audit_author_address
'Michael Sinnwell'
;Pacific Northwest National Lab
United States of America
;
_audit_update_record             
;
2020-11-02 deposited with the CCDC.	2020-11-02 downloaded from the CCDC.
;
_audit_creation_date             2017-03-13
_audit_creation_method           
;
Olex2 1.2
(compiled Mar  2 2017 14:02:25 for OlexSys, GUI svn.r5324)
;
_shelx_SHELXL_version_number     2014/7
_publ_contact_author_address     ?
_publ_contact_author_email       ?
_publ_contact_author_id_orcid    ?
_publ_contact_author_phone       ?
_publ_section_references         
;
Dolomanov, O.V., Bourhis, L.J., Gildea, R.J, Howard, J.A.K. & Puschmann, H.
 (2009), J. Appl. Cryst. 42, 339-341.

Sheldrick, G.M. (2015). Acta Cryst. A71, 3-8.

Sheldrick, G.M. (2015). Acta Cryst. C71, 3-8.
;
_chemical_name_common            ?
_chemical_name_systematic        ?
_chemical_formula_moiety         'C14 H4 F8, C14 H12'
_chemical_formula_sum            'C28 H16 F8'
_chemical_formula_weight         504.41
_chemical_melting_point          ?
loop_
_atom_type_symbol
_atom_type_description
_atom_type_scat_dispersion_real
_atom_type_scat_dispersion_imag
_atom_type_scat_source
C C 0.0033 0.0016 'International Tables Vol C Tables 4.2.6.8 and 6.1.1.4'
H H 0.0000 0.0000 'International Tables Vol C Tables 4.2.6.8 and 6.1.1.4'
F F 0.0171 0.0103 'International Tables Vol C Tables 4.2.6.8 and 6.1.1.4'

_shelx_space_group_comment       
;
The symmetry employed for this shelxl refinement is uniquely defined
by the following loop, which should always be used as a source of
symmetry information in preference to the above space-group names.
They are only intended as comments.
;
_space_group_crystal_system      triclinic
_space_group_IT_number           2
_space_group_name_H-M_alt        'P -1'
_space_group_name_Hall           '-P 1'
loop_
_space_group_symop_operation_xyz
'x, y, z'
'-x, -y, -z'

_cell_length_a                   6.2588(4)
_cell_length_b                   7.6417(6)
_cell_length_c                   11.6953(8)
_cell_angle_alpha                87.276(4)
_cell_angle_beta                 89.359(4)
_cell_angle_gamma                82.433(4)
_cell_volume                     553.86(7)
_cell_formula_units_Z            1
_cell_measurement_reflns_used    2433
_cell_measurement_temperature    296(2)
_cell_measurement_theta_max      24.26
_cell_measurement_theta_min      2.69
_shelx_estimated_absorpt_T_max   0.993
_shelx_estimated_absorpt_T_min   0.930
_exptl_absorpt_coefficient_mu    0.134
_exptl_absorpt_correction_T_max  0.8620
_exptl_absorpt_correction_T_min  0.7366
_exptl_absorpt_correction_type   multi-scan
_exptl_absorpt_process_details   
;
SADABS-2014/5 (Bruker,2014) was used for absorption correction.
wR2(int) was 0.0506 before and 0.0374 after correction.
The Ratio of minimum to maximum transmission is 0.8545.
The \l/2 correction factor is 0.00150.
;
_exptl_absorpt_special_details   ?
_exptl_crystal_colour            colourless
_exptl_crystal_colour_primary    colourless
_exptl_crystal_density_diffrn    1.512
_exptl_crystal_density_meas      ?
_exptl_crystal_density_method    ?
_exptl_crystal_description       plate
_exptl_crystal_F_000             256
_exptl_crystal_size_max          0.547
_exptl_crystal_size_mid          0.529
_exptl_crystal_size_min          0.053
_exptl_transmission_factor_max   ?
_exptl_transmission_factor_min   ?
_diffrn_reflns_av_R_equivalents  0.0252
_diffrn_reflns_av_unetI/netI     0.0260
_diffrn_reflns_Laue_measured_fraction_full 0.989
_diffrn_reflns_Laue_measured_fraction_max 0.989
_diffrn_reflns_limit_h_max       7
_diffrn_reflns_limit_h_min       -7
_diffrn_reflns_limit_k_max       9
_diffrn_reflns_limit_k_min       -9
_diffrn_reflns_limit_l_max       14
_diffrn_reflns_limit_l_min       -14
_diffrn_reflns_number            8790
_diffrn_reflns_point_group_measured_fraction_full 0.989
_diffrn_reflns_point_group_measured_fraction_max 0.989
_diffrn_reflns_theta_full        25.447
_diffrn_reflns_theta_max         25.447
_diffrn_reflns_theta_min         1.743
_diffrn_ambient_temperature      296.15
_diffrn_detector_area_resol_mean ?
_diffrn_measured_fraction_theta_full 0.989
_diffrn_measured_fraction_theta_max 0.989
_diffrn_measurement_device_type  'Bruker APEX-II CCD'
_diffrn_measurement_method       '\f and \w scans'
_diffrn_radiation_type           MoK\a
_diffrn_radiation_wavelength     0.71073
_diffrn_source                   ?
_diffrn_standards_number         0
_reflns_Friedel_coverage         0.000
_reflns_Friedel_fraction_full    .
_reflns_Friedel_fraction_max     .
_reflns_number_gt                1223
_reflns_number_total             2034
_reflns_special_details          
;
 Reflections were merged by SHELXL according to the crystal
 class for the calculation of statistics and refinement.
 
 _reflns_Friedel_fraction is defined as the number of unique
 Friedel pairs measured divided by the number that would be
 possible theoretically, ignoring centric projections and
 systematic absences.
;
_reflns_threshold_expression     'I > 2\s(I)'
_computing_cell_refinement       ?
_computing_data_collection       ?
_computing_data_reduction        ?
_computing_molecular_graphics    'Olex2 (Dolomanov et al., 2009)'
_computing_publication_material  'Olex2 (Dolomanov et al., 2009)'
_computing_structure_refinement  'ShelXL (Sheldrick, 2015)'
_computing_structure_solution    'ShelXT (Sheldrick, 2015)'
_refine_diff_density_max         0.293
_refine_diff_density_min         -0.235
_refine_diff_density_rms         0.047
_refine_ls_extinction_coef       .
_refine_ls_extinction_method     none
_refine_ls_goodness_of_fit_ref   1.024
_refine_ls_hydrogen_treatment    constr
_refine_ls_matrix_type           full
_refine_ls_number_parameters     163
_refine_ls_number_reflns         2034
_refine_ls_number_restraints     0
_refine_ls_R_factor_all          0.0858
_refine_ls_R_factor_gt           0.0522
_refine_ls_restrained_S_all      1.024
_refine_ls_shift/su_max          0.000
_refine_ls_shift/su_mean         0.000
_refine_ls_structure_factor_coef Fsqd
_refine_ls_weighting_details     
'w=1/[\s^2^(Fo^2^)+(0.0970P)^2^+0.0630P] where P=(Fo^2^+2Fc^2^)/3'
_refine_ls_weighting_scheme      calc
_refine_ls_wR_factor_gt          0.1378
_refine_ls_wR_factor_ref         0.1733
_refine_special_details          ?
_olex2_refinement_description    
;
1. Fixed Uiso
 At 1.2 times of:
  All C(H) groups
2.a Aromatic/amide H refined with riding coordinates:
 C7(H7), C1(H1), C9(H9), C14(H14), C13(H13), C12(H12), C10(H10), C11(H11)
;
_atom_sites_solution_hydrogens   geom
_atom_sites_solution_primary     direct
_atom_sites_solution_secondary   ?
loop_
_atom_site_label
_atom_site_type_symbol
_atom_site_fract_x
_atom_site_fract_y
_atom_site_fract_z
_atom_site_U_iso_or_equiv
_atom_site_adp_type
_atom_site_occupancy
_atom_site_site_symmetry_order
_atom_site_calc_flag
_atom_site_refinement_flags_posn
_atom_site_refinement_flags_adp
_atom_site_refinement_flags_occupancy
_atom_site_disorder_assembly
_atom_site_disorder_group
F3 F 0.2950(2) 0.66028(19) 0.69057(11) 0.0704(5) Uani 1 1 d . . . . .
F2 F 0.9895(2) 0.35906(19) 0.62155(11) 0.0723(5) Uani 1 1 d . . . . .
F4 F 0.4013(2) 0.6930(2) 0.90505(11) 0.0837(5) Uani 1 1 d . . . . .
F1 F 1.0926(2) 0.3941(2) 0.83845(12) 0.0873(5) Uani 1 1 d . . . . .
C5 C 0.4947(3) 0.5917(3) 0.72377(18) 0.0513(5) Uani 1 1 d . . . . .
C4 C 0.6378(3) 0.5065(3) 0.64640(17) 0.0480(5) Uani 1 1 d . . . . .
C3 C 0.8406(3) 0.4426(3) 0.69029(19) 0.0536(6) Uani 1 1 d . . . . .
C7 C 0.5899(3) 0.4768(3) 0.52757(17) 0.0554(6) Uani 1 1 d . . . . .
H7 H 0.7019 0.4172 0.4859 0.066 Uiso 1 1 calc R . . . .
C8 C 0.6443(4) 1.0032(3) 0.6452(2) 0.0606(6) Uani 1 1 d . . . . .
C6 C 0.5512(4) 0.6097(3) 0.83517(18) 0.0601(6) Uani 1 1 d . . . . .
C2 C 0.8934(4) 0.4618(3) 0.8018(2) 0.0618(6) Uani 1 1 d . . . . .
C1 C 0.7511(4) 0.5452(3) 0.87563(19) 0.0662(7) Uani 1 1 d . . . . .
H1 H 0.7883 0.5582 0.9512 0.079 Uiso 1 1 calc R . . . .
C9 C 0.4973(4) 1.0821(3) 0.7234(2) 0.0679(7) Uani 1 1 d . . . . .
H9 H 0.3574 1.1232 0.7001 0.082 Uiso 1 1 calc R . . . .
C14 C 0.5922(4) 0.9765(3) 0.5259(2) 0.0689(7) Uani 1 1 d . . . . .
H14 H 0.7027 0.9196 0.4820 0.083 Uiso 1 1 calc R . . . .
C13 C 0.8513(4) 0.9460(3) 0.6832(2) 0.0696(7) Uani 1 1 d . . . . .
H13 H 0.9530 0.8937 0.6324 0.084 Uiso 1 1 calc R . . . .
C12 C 0.9103(4) 0.9647(4) 0.7944(2) 0.0781(8) Uani 1 1 d . . . . .
H12 H 1.0505 0.9252 0.8180 0.094 Uiso 1 1 calc R . . . .
C10 C 0.5560(5) 1.1000(3) 0.8348(2) 0.0766(8) Uani 1 1 d . . . . .
H10 H 0.4555 1.1522 0.8862 0.092 Uiso 1 1 calc R . . . .
C11 C 0.7631(5) 1.0411(4) 0.8704(2) 0.0785(8) Uani 1 1 d . . . . .
H11 H 0.8025 1.0533 0.9457 0.094 Uiso 1 1 calc R . . . .

loop_
_atom_site_aniso_label
_atom_site_aniso_U_11
_atom_site_aniso_U_22
_atom_site_aniso_U_33
_atom_site_aniso_U_23
_atom_site_aniso_U_13
_atom_site_aniso_U_12
F3 0.0548(8) 0.0897(10) 0.0620(8) -0.0131(7) 0.0014(6) 0.0113(7)
F2 0.0507(8) 0.0899(10) 0.0725(9) -0.0110(7) 0.0000(6) 0.0080(7)
F4 0.0879(11) 0.1028(12) 0.0583(8) -0.0207(7) 0.0125(7) 0.0002(8)
F1 0.0673(10) 0.1127(13) 0.0787(10) -0.0006(8) -0.0245(8) 0.0007(8)
C5 0.0469(12) 0.0527(13) 0.0536(13) -0.0006(9) -0.0007(9) -0.0038(10)
C4 0.0453(12) 0.0477(12) 0.0510(12) -0.0007(9) 0.0018(9) -0.0071(9)
C3 0.0465(13) 0.0547(13) 0.0590(13) -0.0041(10) 0.0024(10) -0.0039(10)
C7 0.0495(13) 0.0645(14) 0.0508(12) -0.0077(10) 0.0044(9) -0.0007(10)
C8 0.0615(15) 0.0503(13) 0.0700(15) -0.0005(11) 0.0053(12) -0.0083(11)
C6 0.0699(16) 0.0635(14) 0.0476(12) -0.0087(10) 0.0082(11) -0.0101(11)
C2 0.0585(14) 0.0695(16) 0.0579(14) 0.0008(11) -0.0119(11) -0.0099(12)
C1 0.0785(18) 0.0762(17) 0.0456(12) -0.0032(11) -0.0118(12) -0.0148(14)
C9 0.0584(15) 0.0625(15) 0.0813(17) -0.0048(12) 0.0028(12) -0.0018(11)
C14 0.0646(16) 0.0617(16) 0.0795(17) -0.0060(12) 0.0105(12) -0.0048(13)
C13 0.0614(16) 0.0687(16) 0.0771(17) -0.0072(12) 0.0097(13) -0.0015(12)
C12 0.0646(17) 0.0787(19) 0.090(2) -0.0054(14) -0.0060(15) -0.0039(14)
C10 0.0783(19) 0.0714(17) 0.0789(18) -0.0153(13) 0.0116(14) -0.0017(13)
C11 0.080(2) 0.0801(19) 0.0751(17) -0.0120(14) -0.0042(15) -0.0054(15)

_geom_special_details            
;
 All esds (except the esd in the dihedral angle between two l.s. planes)
 are estimated using the full covariance matrix.  The cell esds are taken
 into account individually in the estimation of esds in distances, angles
 and torsion angles; correlations between esds in cell parameters are only
 used when they are defined by crystal symmetry.  An approximate (isotropic)
 treatment of cell esds is used for estimating esds involving l.s. planes.
;
loop_
_geom_bond_atom_site_label_1
_geom_bond_atom_site_label_2
_geom_bond_distance
_geom_bond_site_symmetry_2
_geom_bond_publ_flag
F3 C5 1.344(2) . ?
F2 C3 1.341(2) . ?
F4 C6 1.352(3) . ?
F1 C2 1.352(3) . ?
C5 C4 1.389(3) . ?
C5 C6 1.372(3) . ?
C4 C3 1.393(3) . ?
C4 C7 1.459(3) . ?
C3 C2 1.368(3) . ?
C7 C7 1.303(4) 2_666 ?
C7 H7 0.9300 . ?
C8 C9 1.391(3) . ?
C8 C14 1.466(3) . ?
C8 C13 1.383(3) . ?
C6 C1 1.364(3) . ?
C2 C1 1.353(3) . ?
C1 H1 0.9300 . ?
C9 H9 0.9300 . ?
C9 C10 1.375(4) . ?
C14 C14 1.308(5) 2_676 ?
C14 H14 0.9300 . ?
C13 H13 0.9300 . ?
C13 C12 1.374(4) . ?
C12 H12 0.9300 . ?
C12 C11 1.367(4) . ?
C10 H10 0.9300 . ?
C10 C11 1.377(4) . ?
C11 H11 0.9300 . ?

loop_
_geom_angle_atom_site_label_1
_geom_angle_atom_site_label_2
_geom_angle_atom_site_label_3
_geom_angle
_geom_angle_site_symmetry_1
_geom_angle_site_symmetry_3
_geom_angle_publ_flag
F3 C5 C4 120.32(18) . . ?
F3 C5 C6 117.94(19) . . ?
C6 C5 C4 121.7(2) . . ?
C5 C4 C3 115.12(19) . . ?
C5 C4 C7 125.51(19) . . ?
C3 C4 C7 119.35(19) . . ?
F2 C3 C4 119.24(19) . . ?
F2 C3 C2 118.59(19) . . ?
C2 C3 C4 122.2(2) . . ?
C4 C7 H7 115.9 . . ?
C7 C7 C4 128.2(3) 2_666 . ?
C7 C7 H7 115.9 2_666 . ?
C9 C8 C14 124.0(2) . . ?
C13 C8 C9 117.5(2) . . ?
C13 C8 C14 118.5(2) . . ?
F4 C6 C5 117.9(2) . . ?
F4 C6 C1 120.4(2) . . ?
C1 C6 C5 121.7(2) . . ?
F1 C2 C3 118.7(2) . . ?
F1 C2 C1 119.6(2) . . ?
C1 C2 C3 121.7(2) . . ?
C6 C1 H1 121.2 . . ?
C2 C1 C6 117.6(2) . . ?
C2 C1 H1 121.2 . . ?
C8 C9 H9 119.5 . . ?
C10 C9 C8 120.9(2) . . ?
C10 C9 H9 119.5 . . ?
C8 C14 H14 116.3 . . ?
C14 C14 C8 127.4(3) 2_676 . ?
C14 C14 H14 116.3 2_676 . ?
C8 C13 H13 119.2 . . ?
C12 C13 C8 121.5(2) . . ?
C12 C13 H13 119.2 . . ?
C13 C12 H12 120.0 . . ?
C11 C12 C13 120.1(2) . . ?
C11 C12 H12 120.0 . . ?
C9 C10 H10 119.9 . . ?
C9 C10 C11 120.3(3) . . ?
C11 C10 H10 119.9 . . ?
C12 C11 C10 119.7(3) . . ?
C12 C11 H11 120.2 . . ?
C10 C11 H11 120.2 . . ?

loop_
_geom_torsion_atom_site_label_1
_geom_torsion_atom_site_label_2
_geom_torsion_atom_site_label_3
_geom_torsion_atom_site_label_4
_geom_torsion
_geom_torsion_site_symmetry_1
_geom_torsion_site_symmetry_2
_geom_torsion_site_symmetry_3
_geom_torsion_site_symmetry_4
_geom_torsion_publ_flag
F3 C5 C4 C3 179.33(18) . . . . ?
F3 C5 C4 C7 -2.3(3) . . . . ?
F3 C5 C6 F4 1.0(3) . . . . ?
F3 C5 C6 C1 -179.5(2) . . . . ?
F2 C3 C2 F1 -0.7(3) . . . . ?
F2 C3 C2 C1 179.8(2) . . . . ?
F4 C6 C1 C2 179.4(2) . . . . ?
F1 C2 C1 C6 -179.3(2) . . . . ?
C5 C4 C3 F2 -179.77(18) . . . . ?
C5 C4 C3 C2 0.4(3) . . . . ?
C5 C4 C7 C7 0.3(4) . . . 2_666 ?
C5 C6 C1 C2 -0.1(4) . . . . ?
C4 C5 C6 F4 -179.43(18) . . . . ?
C4 C5 C6 C1 0.1(4) . . . . ?
C4 C3 C2 F1 179.16(19) . . . . ?
C4 C3 C2 C1 -0.4(4) . . . . ?
C3 C4 C7 C7 178.6(3) . . . 2_666 ?
C3 C2 C1 C6 0.2(4) . . . . ?
C7 C4 C3 F2 1.7(3) . . . . ?
C7 C4 C3 C2 -178.1(2) . . . . ?
C8 C9 C10 C11 0.5(4) . . . . ?
C8 C13 C12 C11 0.1(4) . . . . ?
C6 C5 C4 C3 -0.3(3) . . . . ?
C6 C5 C4 C7 178.1(2) . . . . ?
C9 C8 C14 C14 1.5(5) . . . 2_676 ?
C9 C8 C13 C12 0.5(4) . . . . ?
C9 C10 C11 C12 0.0(4) . . . . ?
C14 C8 C9 C10 178.8(2) . . . . ?
C14 C8 C13 C12 -179.1(2) . . . . ?
C13 C8 C9 C10 -0.8(4) . . . . ?
C13 C8 C14 C14 -178.9(3) . . . 2_676 ?
C13 C12 C11 C10 -0.3(4) . . . . ?

_shelx_res_file                  
;
    g1416.res created by SHELXL-2014/7

TITL g1416_a.res in P-1
REM Old TITL g1416 in P-1 #2
REM SHELXT solution in P-1
REM R1 0.183, Rweak 0.004, Alpha 0.024, Orientation as input
REM Formula found by SHELXT: C14 F4
CELL 0.71073 6.2588 7.6417 11.6953 87.276 89.359 82.433
ZERR 1 0.0004 0.0006 0.0008 0.004 0.004 0.004
LATT 1
SFAC C H F
UNIT 28 16 8

L.S. 4
PLAN  20
SIZE 0.053 0.529 0.547
TEMP 23
BOND $H
LIST 6
MORE -1
CONF
fmap 2
acta 52
REM <olex2.extras>
REM <HklSrc "%./g1416.hkl">
REM </olex2.extras>

WGHT    0.097000    0.063000
FVAR       0.66933
F3    3    0.294974    0.660282    0.690567    11.00000    0.05484    0.08975 =
         0.06205   -0.01311    0.00144    0.01134
F2    3    0.989513    0.359060    0.621548    11.00000    0.05068    0.08988 =
         0.07249   -0.01096    0.00001    0.00803
F4    3    0.401327    0.693024    0.905047    11.00000    0.08790    0.10285 =
         0.05830   -0.02072    0.01251    0.00015
F1    3    1.092609    0.394142    0.838449    11.00000    0.06728    0.11269 =
         0.07871   -0.00062   -0.02452    0.00067
C5    1    0.494688    0.591656    0.723768    11.00000    0.04692    0.05266 =
         0.05357   -0.00057   -0.00070   -0.00384
C4    1    0.637837    0.506539    0.646396    11.00000    0.04531    0.04771 =
         0.05099   -0.00068    0.00177   -0.00710
C3    1    0.840553    0.442619    0.690295    11.00000    0.04649    0.05467 =
         0.05903   -0.00406    0.00241   -0.00390
C7    1    0.589926    0.476807    0.527570    11.00000    0.04951    0.06448 =
         0.05078   -0.00767    0.00437   -0.00072
AFIX  43
H7    2    0.701907    0.417222    0.485945    11.00000   -1.20000
AFIX   0

C8    1    0.644282    1.003244    0.645152    11.00000    0.06149    0.05032 =
         0.06998   -0.00046    0.00527   -0.00831
C6    1    0.551232    0.609658    0.835166    11.00000    0.06990    0.06347 =
         0.04757   -0.00865    0.00820   -0.01013
C2    1    0.893369    0.461793    0.801780    11.00000    0.05850    0.06946 =
         0.05785    0.00082   -0.01187   -0.00990
C1    1    0.751092    0.545232    0.875632    11.00000    0.07846    0.07622 =
         0.04556   -0.00322   -0.01184   -0.01482
AFIX  43
H1    2    0.788254    0.558175    0.951246    11.00000   -1.20000
AFIX   0

C9    1    0.497317    1.082081    0.723419    11.00000    0.05839    0.06250 =
         0.08135   -0.00480    0.00277   -0.00181
AFIX  43
H9    2    0.357382    1.123228    0.700113    11.00000   -1.20000
AFIX   0
C14   1    0.592181    0.976488    0.525856    11.00000    0.06455    0.06171 =
         0.07945   -0.00601    0.01047   -0.00475
AFIX  43
H14   2    0.702707    0.919641    0.481961    11.00000   -1.20000
AFIX   0
C13   1    0.851318    0.945995    0.683247    11.00000    0.06141    0.06868 =
         0.07710   -0.00717    0.00972   -0.00154
AFIX  43
H13   2    0.952976    0.893659    0.632444    11.00000   -1.20000
AFIX   0
C12   1    0.910274    0.964654    0.794408    11.00000    0.06455    0.07870 =
         0.08986   -0.00543   -0.00602   -0.00386
AFIX  43
H12   2    1.050494    0.925208    0.817980    11.00000   -1.20000
AFIX   0
C10   1    0.556014    1.100038    0.834760    11.00000    0.07833    0.07140 =
         0.07889   -0.01534    0.01163   -0.00169
AFIX  43
H10   2    0.455493    1.152169    0.886210    11.00000   -1.20000
AFIX   0
C11   1    0.763059    1.041130    0.870383    11.00000    0.07963    0.08014 =
         0.07514   -0.01199   -0.00421   -0.00535
AFIX  43
H11   2    0.802549    1.053301    0.945726    11.00000   -1.20000
AFIX   0
HKLF 4

REM  g1416_a.res in P-1
REM R1 =  0.0522 for    1223 Fo > 4sig(Fo)  and  0.0858 for all    2034 data
REM    163 parameters refined using      0 restraints

END

WGHT      0.0965      0.0633

REM Highest difference peak  0.293,  deepest hole -0.235,  1-sigma level  0.047
Q1    1   0.8106  0.5742  0.9805  11.00000  0.05    0.18
Q2    1   0.2992  1.1527  0.6786  11.00000  0.05    0.18
Q3    1   1.0051  0.8591  0.6144  11.00000  0.05    0.16
Q4    1   1.1784  0.2940  0.6582  11.00000  0.05    0.16
Q5    1   0.9566  0.8108  0.4868  11.00000  0.05    0.14
Q6    1   1.0004  0.4834  0.9542  11.00000  0.05    0.14
Q7    1   0.2221  0.7595  0.8728  11.00000  0.05    0.13
Q8    1   0.4234  1.1908  0.9139  11.00000  0.05    0.13
Q9    1   0.8018  1.0609  0.9922  11.00000  0.05    0.13
Q10   1   1.2651  0.3083  0.7728  11.00000  0.05    0.13
Q11   1   0.6502  0.6619  1.0475  11.00000  0.05    0.13
Q12   1   0.9512  0.3186  0.4785  11.00000  0.05    0.13
Q13   1   0.7486  0.8948  0.4459  11.00000  0.05    0.12
Q14   1   0.7266  1.0027  0.9885  11.00000  0.05    0.11
Q15   1   0.5821  0.5283  0.8571  11.00000  0.05    0.11
Q16   1   0.7671  0.4317  0.8583  11.00000  0.05    0.10
Q17   1   0.1610  0.7284  0.7547  11.00000  0.05    0.10
Q18   1   1.0307  0.3357  0.9254  11.00000  0.05    0.10
Q19   1   0.4998  1.0190  0.7951  11.00000  0.05    0.10
Q20   1   0.1960  0.7777  0.6493  11.00000  0.05    0.09
;
_shelx_res_checksum              34772
_shelx_hkl_file                  
;
  -1   0   0  374.56    9.90
  -1   0   0  380.16    9.80
  -1   0   0  383.06    9.80
  -1   0   0  373.66    9.80
  -1   0   0  373.16    9.80
  -1   0   0  371.16    9.90
   1   0   0  373.06    9.80
   1   0   0  380.56    9.90
   1   0   0  378.06    9.90
   1   0   0  371.96    9.80
   1   0   0  374.36    9.80
   1   0   0  384.86    9.80
  -2   0   0  277.17    7.40
  -2   0   0  277.97    7.40
  -2   0   0  273.97    7.40
  -2   0   0  274.57    7.30
   2   0   0  273.97    7.40
   2   0   0  274.87    7.40
   2   0   0  279.07    7.40
   2   0   0  279.67    7.40
  -3   0   0    0.30    0.30
  -3   0   0    0.10    0.30
  -3   0   0   -0.20    0.40
   3   0   0   -0.30    0.40
   3   0   0   -0.20    0.40
   3   0   0    0.20    0.40
   3   0   0    0.50    0.40
  -4   0   0    8.40    0.90
  -4   0   0    8.80    0.80
  -4   0   0    8.50    0.70
   4   0   0    8.00    0.90
   4   0   0    8.10    0.80
   4   0   0    7.80    0.80
  -5   0   0    1.40    0.60
  -5   0   0    0.60    0.70
  -5   0   0    0.20    0.60
   5   0   0    1.30    0.60
   5   0   0    0.60    0.60
   5   0   0    1.30    0.60
  -6   0   0   -1.10    0.60
  -6   0   0   -1.70    0.70
   6   0   0   -1.40    0.70
   6   0   0   -1.50    0.70
   6   0   0   -0.50    0.70
  -7   0   0    1.70    0.90
   7   0   0    0.50    0.80
   7   0   0    0.50    0.80
   7  -1   0    1.50    0.90
  -7   1   0    2.20    0.90
   6  -1   0   -0.90    0.60
   6  -1   0    0.90    0.80
  -6   1   0   -0.70    0.60
  -6   1   0   -0.30    0.60
   5  -1   0   -0.70    0.50
   5  -1   0   -1.50    0.50
   5  -1   0   -0.90    0.60
  -5   1   0   -0.20    0.60
  -5   1   0   -0.90    0.50
  -5   1   0   -0.90    0.70
   4  -1   0    0.20    0.40
   4  -1   0    0.10    0.40
   4  -1   0   -0.70    0.40
  -4   1   0    0.30    0.50
  -4   1   0    0.20    0.40
  -4   1   0    0.00    0.40
   3  -1   0    7.80    0.70
   3  -1   0    6.70    0.70
   3  -1   0    7.80    0.70
  -3   1   0    6.30    0.70
  -3   1   0    7.10    0.80
  -3   1   0    7.70    0.70
  -3   1   0    8.10    0.70
   2  -1   0  112.79    3.20
   2  -1   0  120.29    3.40
   2  -1   0  116.29    3.20
   2  -1   0  113.49    3.30
  -2   1   0  112.69    3.20
  -2   1   0  115.99    3.30
  -2   1   0  116.89    3.30
  -2   1   0  114.19    3.20
   1  -1   0  315.67    7.90
   1  -1   0  312.27    8.00
   1  -1   0  295.57    8.00
   1  -1   0  309.97    7.90
   1  -1   0  303.27    7.90
   1  -1   0  257.47    7.90
  -1   1   0  310.27    7.90
  -1   1   0  295.07    7.90
  -1   1   0  309.37    7.90
  -1   1   0  308.57    7.90
  -1   1   0  307.27    8.00
  -1   1   0  307.07    8.00
   0  -1   0  504.55   13.10
   0   1   0  496.85   13.10
  -1  -1   0   10.70    0.40
  -1  -1   0   10.40    0.40
  -1  -1   0   11.20    0.50
  -1  -1   0    9.70    0.40
  -1  -1   0   10.30    0.40
   1   1   0   11.00    0.40
   1   1   0   10.20    0.40
   1   1   0   10.50    0.40
   1   1   0   11.50    0.50
   1   1   0   10.60    0.50
  -2  -1   0  256.67    6.90
  -2  -1   0  262.47    6.90
  -2  -1   0  254.57    6.90
   2   1   0  267.67    6.90
   2   1   0  257.47    6.90
   2   1   0  256.27    6.90
   2   1   0  256.07    7.00
   2   1   0  258.87    6.90
  -3  -1   0   39.10    1.30
  -3  -1   0   38.30    1.30
   3   1   0   36.70    1.50
   3   1   0   37.50    1.40
   3   1   0   39.10    1.50
   3   1   0   40.10    1.40
  -4  -1   0    0.40    0.50
  -4  -1   0    0.20    0.30
  -4  -1   0   -0.10    0.40
   4   1   0   -0.10    0.40
   4   1   0   -0.60    0.50
   4   1   0   -0.20    0.50
  -5  -1   0    1.30    0.60
  -5  -1   0    0.30    0.60
  -5  -1   0   -0.10    0.40
   5   1   0    0.00    0.60
   5   1   0    0.00    0.50
   5   1   0    0.20    0.60
  -6  -1   0   -1.20    0.60
   6   1   0   -1.40    0.60
   6   1   0   -0.90    0.70
   6   1   0   -0.10    0.70
  -7  -1   0   -0.80    0.70
   7   1   0    0.90    0.80
   7   1   0   -0.10    0.80
   7  -2   0    0.70    0.80
  -7   2   0    0.70    1.00
  -7   2   0    0.80    0.90
   6  -2   0    1.30    0.70
  -6   2   0   -1.00    0.80
  -6   2   0    1.80    0.70
  -6   2   0    0.80    0.70
   5  -2   0    4.80    0.80
   5  -2   0    5.30    0.90
  -5   2   0    5.20    0.90
  -5   2   0    5.80    0.90
  -5   2   0    5.00    1.00
   4  -2   0    6.70    0.80
   4  -2   0    7.10    0.70
   4  -2   0    6.70    0.80
  -4   2   0    9.20    0.80
  -4   2   0    6.50    0.80
  -4   2   0    8.20    0.90
  -4   2   0    7.00    0.70
   3  -2   0   60.39    1.90
   3  -2   0   50.99    1.90
  -3   2   0   61.49    2.00
  -3   2   0   60.19    2.10
  -3   2   0   60.59    2.10
  -3   2   0   65.19    2.00
   2  -2   0   16.60    0.80
   2  -2   0   16.20    0.80
  -2   2   0   17.40    0.80
  -2   2   0   16.60    0.80
  -2   2   0   17.20    0.90
  -2   2   0   16.50    0.80
  -2   2   0   15.70    0.80
   1  -2   0   44.20    1.20
   1  -2   0   42.30    1.30
   1  -2   0   41.40    1.20
  -1   2   0   40.80    1.30
  -1   2   0   42.00    1.30
  -1   2   0   42.90    1.30
  -1   2   0   42.80    1.30
  -1   2   0   43.60    1.30
   0  -2   0 2565.64   66.99
  -1  -2   0  148.59    4.10
  -2  -2   0    9.70    0.50
  -2  -2   0    9.10    0.70
   2   2   0    9.70    0.60
   2   2   0    9.40    0.60
   2   2   0    9.50    0.50
   2   2   0   10.70    0.60
   2   2   0    8.60    0.50
  -3  -2   0   47.10    1.60
  -3  -2   0   49.20    1.50
   3   2   0   49.00    1.60
   3   2   0   47.80    1.60
   3   2   0   46.70    1.70
   3   2   0   50.39    1.70
  -4  -2   0   53.09    1.90
  -4  -2   0   65.89    2.20
  -4  -2   0   65.19    2.00
   4   2   0   64.29    2.10
   4   2   0   63.79    2.10
   4   2   0   62.49    2.20
   4   2   0   64.19    2.20
  -5  -2   0    7.50    0.70
   5   2   0    5.80    0.80
   5   2   0    5.60    0.70
   5   2   0    4.90    0.80
  -6  -2   0   -0.10    0.60
   6   2   0   -0.60    0.70
   6   2   0    0.90    0.70
   6   2   0   -1.40    0.70
  -7  -2   0    3.00    0.80
   7   2   0    4.80    1.00
   7   2   0    2.10    1.00
   7   2   0    3.30    0.90
   6  -3   0   -0.50    0.60
  -6   3   0    0.10    0.80
  -6   3   0   -0.40    0.80
  -6   3   0   -0.60    0.80
   5  -3   0   -0.20    0.60
  -5   3   0   -0.40    0.70
  -5   3   0   -0.30    0.70
  -5   3   0   -0.10    0.80
   4  -3   0   11.30    1.40
   4  -3   0   13.00    1.00
  -4   3   0   13.00    1.10
  -4   3   0   13.20    1.20
  -4   3   0   13.60    1.10
  -4   3   0   12.90    1.40
   3  -3   0  119.49    3.50
   3  -3   0  118.89    3.40
   3  -3   0  122.29    3.40
  -3   3   0  119.59    3.60
  -3   3   0  115.39    3.70
  -3   3   0  119.59    3.70
  -3   3   0  121.89    3.50
  -3   3   0  121.59    4.00
   2  -3   0   15.90    0.60
   2  -3   0   15.20    0.70
   2  -3   0   15.00    0.70
  -2   3   0   14.80    0.70
  -2   3   0   15.10    0.80
  -2   3   0   14.70    0.90
  -2   3   0   15.40    0.80
  -2   3   0   14.80    0.90
  -1   3   0   26.20    1.00
  -1   3   0   26.10    1.00
  -1   3   0   26.80    0.90
  -1   3   0   26.40    0.90
  -1   3   0   25.40    0.90
   0  -3   0  514.55   13.60
  -1  -3   0    6.00    0.60
  -2  -3   0    8.00    0.70
   2   3   0    8.90    0.50
   2   3   0    7.70    0.40
   2   3   0    7.80    0.60
   2   3   0    8.70    0.40
   2   3   0    8.00    0.50
  -3  -3   0    3.10    0.60
   3   3   0    2.00    0.40
   3   3   0    2.10    0.40
   3   3   0    2.40    0.50
   3   3   0    3.00    0.50
  -4  -3   0    0.50    0.30
   4   3   0    0.60    0.40
   4   3   0    0.60    0.50
   4   3   0    0.70    0.40
   4   3   0    1.10    0.50
   4   3   0    0.90    0.60
  -5  -3   0    0.60    0.40
   5   3   0    0.70    0.60
   5   3   0    0.30    0.50
  -6  -3   0    0.40    0.50
   6   3   0    0.10    0.60
   6   3   0    0.00    0.60
   6   3   0   -1.50    0.70
   7   3   0    3.20    1.10
   7   3   0    2.10    0.90
   7   3   0    1.50    0.90
   6  -4   0    3.90    0.70
  -6   4   0    2.90    1.00
  -6   4   0    4.70    1.20
  -6   4   0    2.50    1.00
   5  -4   0    0.10    0.50
  -5   4   0    0.90    0.80
  -5   4   0    0.70    0.90
  -5   4   0    0.10    0.80
   4  -4   0   72.59    2.40
  -4   4   0   76.89    2.70
  -4   4   0   79.49    2.90
  -4   4   0   74.39    2.70
   3  -4   0   18.70    0.90
  -3   4   0   20.50    1.20
  -3   4   0   21.00    1.20
  -3   4   0   19.30    1.00
  -3   4   0   20.60    1.20
  -3   4   0   21.50    1.10
  -2   4   0    0.20    0.30
  -2   4   0   -0.30    0.40
  -2   4   0   -0.20    0.40
  -2   4   0    0.20    0.40
  -2   4   0    0.30    0.40
  -1   4   0   58.89    1.80
  -1   4   0   59.89    1.80
  -1   4   0   58.89    1.70
  -1   4   0   57.39    1.70
  -1   4   0   57.89    1.70
  -1   4   0   54.99    1.70
   0  -4   0    5.90    0.70
  -1  -4   0    0.20    0.40
  -2  -4   0  339.57    9.40
   2   4   0  342.77    9.00
  -3  -4   0    4.00    0.70
   3   4   0    3.00    0.50
   3   4   0    2.80    0.40
   3   4   0    3.00    0.40
   3   4   0    3.00    0.50
  -4  -4   0   36.10    1.70
   4   4   0   39.80    1.60
   4   4   0   37.80    1.50
   4   4   0   35.70    1.40
   4   4   0   36.20    1.60
   4   4   0   36.60    1.40
  -5  -4   0   37.90    1.90
   5   4   0   39.80    1.70
   5   4   0   37.60    1.90
  -6  -4   0    1.30    0.80
   6   4   0    1.80    0.70
   6   4   0    0.40    0.70
   6   4   0    0.50    0.90
  -7  -4   0    1.40    1.00
   7   4   0    1.00    1.00
   7   4   0    0.60    0.80
   7   4   0   -0.30    0.80
  -5   5   0   -0.20    0.90
  -5   5   0   -0.40    0.90
  -5   5   0    0.00    0.80
  -4   5   0    8.10    1.10
  -4   5   0    7.00    0.90
  -4   5   0    6.50    0.90
  -3   5   0    2.90    0.60
  -3   5   0    3.30    0.70
  -3   5   0    2.70    0.70
  -3   5   0    4.20    0.80
  -2   5   0   -0.30    0.40
  -2   5   0    0.30    0.40
  -2   5   0    0.50    0.50
  -2   5   0    0.40    0.50
  -2   5   0    0.20    0.50
  -1   5   0   45.70    1.40
  -1   5   0   45.30    1.40
  -1   5   0   46.80    1.50
  -1   5   0   46.00    1.40
  -1   5   0   47.20    1.50
  -1  -5   0    5.50    0.70
  -2  -5   0   13.00    1.00
   2   5   0   12.20    0.60
  -3  -5   0   -0.20    0.50
   3   5   0   -0.10    0.40
   3   5   0   -0.50    0.30
   3   5   0   -0.20    0.30
   3   5   0    0.20    0.40
  -4  -5   0    0.70    0.60
   4   5   0    0.50    0.50
   4   5   0    1.60    0.50
   4   5   0    2.20    0.50
   4   5   0    1.30    0.60
  -5  -5   0    2.90    0.90
   5   5   0    3.70    0.90
   5   5   0    2.40    0.60
  -6  -5   0   -0.10    0.90
   6   5   0    0.20    0.60
   6   5   0   -0.50    0.70
   6   5   0    0.50    0.90
  -5   6   0    1.70    1.10
  -5   6   0    2.50    1.00
  -5   6   0    0.60    0.90
  -4   6   0   12.90    1.40
  -4   6   0   12.80    1.30
  -4   6   0   10.50    1.30
  -3   6   0  168.58    5.10
  -3   6   0  176.58    5.30
  -2   6   0    2.50    0.60
  -2   6   0    3.30    0.60
  -2   6   0    2.30    0.60
  -2   6   0    2.30    0.50
  -1   6   0    3.30    0.40
  -1   6   0    4.50    0.50
  -1   6   0    3.40    0.50
  -1   6   0    3.60    0.40
  -1   6   0    3.70    0.40
  -1  -6   0   10.20    1.00
  -2  -6   0   14.60    1.10
  -3  -6   0    0.60    0.60
   3   6   0   -0.50    0.40
   3   6   0   -1.00    0.30
   3   6   0   -0.80    0.40
  -4  -6   0    0.10    0.70
   4   6   0    1.00    0.50
   4   6   0    0.10    0.60
   4   6   0    0.30    0.50
  -5  -6   0    4.70    0.90
   5   6   0    8.70    1.10
   5   6   0    6.00    0.80
  -6  -6   0   -0.80    0.90
   6   6   0    0.40    0.70
   6   6   0   -0.60    0.70
   6   6   0   -0.90    0.90
  -4   7   0    1.50    1.00
  -4   7   0    0.80    0.80
  -4   7   0    2.90    1.00
  -3   7   0    1.40    0.70
  -3   7   0    2.50    0.90
  -3   7   0    2.30    0.80
  -2   7   0    0.20    0.60
  -2   7   0    0.60    0.60
  -2   7   0    1.90    0.70
  -1   7   0    2.90    0.40
  -1   7   0    3.60    0.60
  -1   7   0    4.10    0.60
  -1   7   0    3.20    0.50
   0   7   0    1.30    0.40
   0   7   0    1.30    0.30
  -1  -7   0    1.50    0.70
  -2  -7   0    0.60    0.70
  -3  -7   0   -0.20    0.60
   3   7   0   -0.50    0.50
   3   7   0   -0.30    0.40
  -4  -7   0    0.00    0.80
   4   7   0    0.00    0.50
   4   7   0   -0.10    0.50
   4   7   0    0.50    0.70
  -5  -7   0   -0.10    1.00
   5   7   0   -0.80    0.80
   5   7   0   -0.50    0.50
  -2   8   0    1.70    0.70
  -2   8   0    2.30    0.80
  -2   8   0    0.90    1.10
  -1   8   0   -0.10    0.60
  -1   8   0   -0.10    0.40
  -1   8   0    0.10    0.60
   0   8   0   -0.10    0.40
   0   8   0   -0.70    0.50
  -2  -8   0    1.20    0.80
  -3  -8   0   -0.10    0.80
   3   8   0    0.00    0.40
   3   8   0   -0.80    0.60
  -4  -8   0    0.30    1.00
   4   8   0    0.20    0.50
   4   8   0   -1.00    0.70
   0   9   0    0.60    0.60
   0   9   0   -0.40    0.50
  -2  -9   0    0.30    1.00
  -2  -9   1    0.20    1.20
   0   9  -1    0.10    0.50
   0   9  -1   -0.10    0.60
   4   8  -1   -1.40    0.70
  -4  -8   1    0.30    1.10
   3   8  -1    2.80    0.50
   3   8  -1    5.00    0.70
  -3  -8   1    5.50    1.30
  -2  -8   1    0.60    0.90
   0   8  -1    0.00    0.40
   0   8  -1    0.60    0.50
  -1   8  -1    1.10    0.60
  -1   8  -1    0.80    0.60
  -1   8  -1    0.60    0.50
  -2   8  -1   39.90    1.90
  -2   8  -1   39.50    1.80
   5   7  -1   -0.10    0.80
   5   7  -1   -0.30    0.60
   5   7  -1   -0.10    0.60
  -5  -7   1   -0.20    1.10
   4   7  -1   -0.30    0.70
   4   7  -1    0.20    0.50
  -4  -7   1    0.40    0.90
   3   7  -1    1.70    0.40
  -3  -7   1    3.10    0.90
  -2  -7   1   -0.80    0.60
  -1  -7   1    3.40    0.90
  -1   7  -1    0.40    0.50
  -1   7  -1   -0.40    0.40
  -1   7  -1    0.20    0.50
  -1   7  -1   -0.10    0.40
  -2   7  -1   -0.10    0.60
  -2   7  -1    0.40    0.60
  -2   7  -1   -0.30    0.60
  -3   7  -1    2.70    0.80
  -3   7  -1    2.60    0.80
  -3   7  -1    3.90    0.90
  -4   7  -1    0.80    0.90
  -4   7  -1    0.10    0.80
  -4   7  -1    0.00    0.90
   6   6  -1    3.30    1.10
   6   6  -1    4.00    0.80
  -6  -6   1    2.50    1.20
   5   6  -1    7.60    0.90
   5   6  -1    6.10    1.00
   5   6  -1    5.30    0.70
  -5  -6   1    5.70    1.00
   4   6  -1    0.20    0.50
   4   6  -1   -0.20    0.50
   4   6  -1    0.30    0.60
  -4  -6   1    1.30    0.80
   3   6  -1   27.90    1.10
   3   6  -1   30.00    1.30
   3   6  -1   28.50    1.20
  -3  -6   1   32.10    1.70
  -2  -6   1   -0.20    0.60
  -1  -6   1    4.80    0.80
  -1   6  -1    0.40    0.40
  -1   6  -1    0.50    0.40
  -1   6  -1    0.20    0.30
  -1   6  -1    0.10    0.30
  -1   6  -1    0.10    0.40
  -2   6  -1    0.80    0.50
  -2   6  -1    0.90    0.50
  -2   6  -1    0.80    0.60
  -2   6  -1    0.40    0.60
  -3   6  -1   23.20    1.60
  -3   6  -1   22.70    1.50
  -3   6  -1   22.00    1.40
  -4   6  -1   -0.20    0.80
  -4   6  -1    1.20    0.90
  -5   6  -1    2.10    1.00
   6   5  -1    0.60    0.70
   6   5  -1    0.00    0.90
  -6  -5   1    0.00    0.90
   5   5  -1   -0.30    0.50
   5   5  -1   -0.20    0.70
   5   5  -1   -0.40    0.60
  -5  -5   1    0.20    0.70
   4   5  -1    0.10    0.50
   4   5  -1   -0.10    0.60
   4   5  -1    0.60    0.50
  -4  -5   1    0.60    0.60
   3   5  -1   -0.50    0.40
   3   5  -1    0.20    0.30
   3   5  -1   -0.40    0.30
   3   5  -1   -0.30    0.40
   3   5  -1   -0.10    0.30
  -3  -5   1    0.30    0.60
  -2  -5   1   -0.30    0.50
  -1  -5   1   52.29    2.00
  -1   5  -1    9.90    0.70
  -1   5  -1    9.60    0.70
  -1   5  -1    9.30    0.60
  -1   5  -1    9.30    0.50
  -1   5  -1    9.70    0.50
  -2   5  -1   17.70    0.90
  -2   5  -1   17.40    1.00
  -2   5  -1   18.80    0.90
  -3   5  -1    1.70    0.70
  -3   5  -1    1.00    0.60
  -3   5  -1    0.90    0.60
  -3   5  -1    2.10    0.60
  -4   5  -1    0.00    0.70
  -4   5  -1   -0.80    0.80
  -4   5  -1   -0.40    0.80
  -5   5  -1   -0.10    0.90
  -5   5  -1   -0.50    0.80
  -5   5  -1   -0.40    0.90
   7   4  -1   -2.70    0.90
   7   4  -1   -0.10    0.80
   7   4  -1   -0.90    0.80
  -7  -4   1   -0.70    0.90
   6   4  -1    0.90    0.70
   6   4  -1    0.40    0.80
  -6  -4   1    0.50    0.80
   5   4  -1    8.40    1.00
   5   4  -1    9.00    1.00
   5   4  -1    7.80    0.90
  -5  -4   1    9.00    1.10
   4   4  -1    4.40    0.60
   4   4  -1    3.40    0.60
   4   4  -1    3.80    0.70
   4   4  -1    4.70    0.60
  -4  -4   1    4.10    0.70
   3   4  -1   23.00    1.00
   3   4  -1   26.50    1.10
   3   4  -1   24.70    0.90
   3   4  -1   23.20    1.10
   3   4  -1   24.80    0.90
  -3  -4   1   23.00    1.30
   2   4  -1   63.89    1.90
   2   4  -1   60.19    1.80
  -2  -4   1   65.29    2.20
   0  -4   1   -1.10    0.40
  -1   4  -1   -0.40    0.30
  -1   4  -1   -0.20    0.20
  -1   4  -1   -0.10    0.30
  -1   4  -1   -0.30    0.20
  -1   4  -1    0.00    0.20
  -1   4  -1   -0.30    0.30
  -2   4  -1   16.10    0.80
  -2   4  -1   17.70    1.00
  -2   4  -1   19.20    1.00
  -2   4  -1   18.70    0.90
  -2   4  -1   17.70    0.90
  -3   4  -1    2.70    0.50
  -3   4  -1    1.60    0.50
  -3   4  -1    2.60    0.60
  -3   4  -1    2.00    0.60
  -3   4  -1    1.90    0.50
   3  -4   1    2.10    0.40
  -4   4  -1   -0.90    0.80
  -4   4  -1   -0.20    0.80
  -4   4  -1    0.90    0.90
   4  -4   1   -1.00    0.50
  -5   4  -1   -1.10    0.70
  -5   4  -1    0.20    0.80
  -5   4  -1    0.00    0.80
   5  -4   1   -0.10    0.50
  -6   4  -1   -0.10    0.90
  -6   4  -1   -1.80    0.90
  -6   4  -1    0.40    1.00
   6  -4   1   -0.20    0.60
   7   3  -1   -0.80    0.70
   7   3  -1   -0.60    0.80
   7   3  -1   -0.30    1.00
   6   3  -1   -1.30    0.70
  -6  -3   1    0.00    0.40
   5   3  -1   -0.40    0.60
   5   3  -1    0.30    0.50
   5   3  -1   -0.30    0.60
  -5  -3   1    0.00    0.40
   4   3  -1   10.80    0.80
   4   3  -1   11.00    1.00
   4   3  -1   11.90    0.90
   4   3  -1   12.00    1.00
  -4  -3   1   12.60    0.60
   3   3  -1   22.70    0.90
   3   3  -1   21.40    0.90
   3   3  -1   20.30    0.90
   3   3  -1   20.70    1.00
  -3  -3   1   20.80    1.10
   2   3  -1    0.40    0.20
   2   3  -1   -0.10    0.30
   2   3  -1    0.30    0.30
   2   3  -1    0.20    0.20
  -2  -3   1    0.20    0.40
  -1  -3   1  422.46   11.30
   0  -3   1   70.69    2.20
  -1   3  -1    1.00    0.20
  -1   3  -1    1.10    0.30
  -1   3  -1    1.20    0.30
  -1   3  -1    1.30    0.20
  -1   3  -1    1.50    0.30
  -1   3  -1    1.70    0.30
  -2   3  -1   33.70    1.30
  -2   3  -1   33.10    1.30
  -2   3  -1   35.60    1.20
  -2   3  -1   37.20    1.40
  -2   3  -1   34.30    1.20
   2  -3   1   34.60    1.20
  -3   3  -1    0.40    0.50
  -3   3  -1    0.70    0.40
  -3   3  -1    0.60    0.40
  -3   3  -1    0.20    0.50
  -3   3  -1    0.80    0.50
   3  -3   1    0.70    0.40
   3  -3   1    0.40    0.40
   3  -3   1    0.30    0.40
  -4   3  -1   -0.20    0.60
  -4   3  -1   -0.90    0.60
  -4   3  -1   -0.90    0.60
   4  -3   1   -0.70    0.40
  -5   3  -1   -0.90    0.60
  -5   3  -1   -1.00    0.70
  -5   3  -1   -0.10    0.80
   5  -3   1   -0.50    0.50
  -6   3  -1    4.80    1.00
  -6   3  -1    7.00    1.20
  -6   3  -1    4.20    1.00
   6  -3   1    3.60    0.80
   7   2  -1   -1.00    0.70
   7   2  -1   -1.20    0.70
   7   2  -1   -0.80    0.80
  -7  -2   1    0.10    0.70
   6   2  -1    0.30    0.70
   6   2  -1    0.30    0.80
  -6  -2   1    1.20    0.70
   5   2  -1    1.80    0.70
   5   2  -1    1.50    0.60
   5   2  -1    1.10    0.60
  -5  -2   1    1.90    0.50
   4   2  -1    0.30    0.50
   4   2  -1   -0.30    0.40
   4   2  -1    0.10    0.50
   4   2  -1    0.30    0.50
  -4  -2   1    0.10    0.50
  -4  -2   1   -0.10    0.30
  -4  -2   1    0.40    0.40
   3   2  -1   32.20    1.20
   3   2  -1   28.50    1.10
   3   2  -1   30.20    1.20
   3   2  -1   29.20    1.20
  -3  -2   1   29.70    1.00
  -3  -2   1   28.80    1.20
   2   2  -1    8.50    0.60
   2   2  -1    8.40    0.50
   2   2  -1    7.20    0.60
   2   2  -1    8.90    0.50
   2   2  -1    9.40    0.50
   2   2  -1    9.10    0.60
  -2  -2   1    9.10    0.40
  -2  -2   1    9.00    0.40
  -2  -2   1    9.40    0.50
  -2  -2   1    8.70    0.60
  -1  -2   1 9999.00  259.47
   0  -2   1  469.45   12.30
  -1   2  -1  309.47    8.10
  -1   2  -1  305.77    8.20
  -1   2  -1  307.57    8.10
  -1   2  -1  308.87    8.10
  -1   2  -1  305.07    8.10
  -1   2  -1  310.17    8.20
   1  -2   1  310.77    8.00
  -2   2  -1   13.20    0.80
  -2   2  -1   13.00    0.70
  -2   2  -1   12.80    0.80
  -2   2  -1   10.70    0.70
  -2   2  -1   12.10    0.70
   2  -2   1   13.70    0.70
   2  -2   1   12.20    0.70
   2  -2   1    9.20    0.60
  -3   2  -1   29.60    1.20
  -3   2  -1   29.90    1.30
  -3   2  -1   29.50    1.20
  -3   2  -1   27.70    1.30
   3  -2   1   22.80    1.10
   3  -2   1   28.60    1.10
  -4   2  -1   -0.30    0.50
  -4   2  -1    0.20    0.60
  -4   2  -1    0.20    0.50
  -4   2  -1    0.90    0.60
   4  -2   1    0.40    0.50
   4  -2   1   -0.60    0.50
   4  -2   1    0.10    0.40
  -5   2  -1   -1.60    0.80
  -5   2  -1   -1.30    0.70
  -5   2  -1   -2.60    0.60
   5  -2   1    0.00    0.60
   5  -2   1   -2.70    0.60
  -6   2  -1   -0.20    0.80
  -6   2  -1    0.50    0.70
  -6   2  -1    0.50    0.70
   6  -2   1   -0.10    0.70
  -7   2  -1   -0.40    0.90
  -7   2  -1   -0.30    0.80
   7  -2   1    0.20    0.70
   7   1  -1    0.40    0.80
   7   1  -1    0.00    0.70
  -7  -1   1    0.10    0.80
   6   1  -1   -1.00    0.70
   6   1  -1   -0.70    0.70
   6   1  -1    0.10    0.60
  -6  -1   1   -0.90    0.70
   5   1  -1    0.20    0.60
   5   1  -1   -0.30    0.60
  -5  -1   1   -0.20    0.40
  -5  -1   1   -0.10    0.50
  -5  -1   1   -0.60    0.60
   4   1  -1    8.20    0.90
   4   1  -1    7.80    0.80
   4   1  -1    9.40    0.80
   4   1  -1    8.70    0.80
  -4  -1   1    8.40    0.70
  -4  -1   1    8.40    0.80
  -4  -1   1    7.60    0.90
   3   1  -1  101.09    3.30
   3   1  -1   99.29    2.90
   3   1  -1   97.19    3.00
   3   1  -1   99.69    3.00
  -3  -1   1  100.79    2.90
  -3  -1   1   99.69    2.90
   2   1  -1  172.48    4.70
   2   1  -1  173.28    4.70
   2   1  -1  171.08    4.70
   2   1  -1  171.58    4.70
   2   1  -1  171.98    4.70
  -2  -1   1  175.18    4.70
  -2  -1   1  171.48    4.60
   1   1  -1   29.60    0.90
   1   1  -1   29.20    0.90
   1   1  -1   28.20    0.90
   1   1  -1   29.60    0.90
   1   1  -1   27.40    0.90
   1   1  -1   29.70    0.90
  -1  -1   1   30.40    0.90
  -1  -1   1   28.60    0.80
  -1  -1   1   29.00    0.80
  -1  -1   1   28.00    0.90
  -1  -1   1   29.20    0.80
  -1  -1   1   29.50    0.80
   0   1  -1    2.40    0.30
   0   1  -1    2.50    0.20
   0   1  -1    2.40    0.20
   0  -1   1    2.70    0.30
  -1   1  -1  425.66   11.30
  -1   1  -1  438.46   11.30
  -1   1  -1  437.76   11.40
  -1   1  -1  433.26   11.40
  -1   1  -1  433.46   11.30
  -1   1  -1  436.36   11.30
   1  -1   1  433.46   11.40
   1  -1   1  436.46   11.30
   1  -1   1  441.86   11.40
   1  -1   1  421.36   11.30
  -2   1  -1   11.30    0.70
  -2   1  -1   11.50    0.60
  -2   1  -1    9.60    0.70
  -2   1  -1    9.60    0.60
  -2   1  -1    9.30    0.60
   2  -1   1   10.00    0.60
   2  -1   1   10.40    0.70
   2  -1   1    9.30    0.70
  -3   1  -1    0.90    0.40
  -3   1  -1    0.00    0.30
  -3   1  -1    0.50    0.50
  -3   1  -1   -0.30    0.40
   3  -1   1    0.40    0.40
   3  -1   1   -0.20    0.30
   3  -1   1    0.20    0.40
  -4   1  -1   11.40    0.90
  -4   1  -1   11.30    0.90
   4  -1   1   10.70    1.00
   4  -1   1   10.20    0.90
   4  -1   1   10.50    0.90
  -5   1  -1   -1.40    0.60
  -5   1  -1   -1.00    0.50
  -5   1  -1   -1.30    0.50
   5  -1   1   -1.90    0.60
   5  -1   1   -0.80    0.50
   5  -1   1   -0.60    0.50
  -6   1  -1    1.70    0.70
  -6   1  -1    2.60    0.70
   6  -1   1    2.10    0.70
   6  -1   1    1.50    0.70
  -7   1  -1    2.50    0.90
   7  -1   1    3.00    0.90
   7   0  -1    0.00    0.70
   7   0  -1    1.50    0.90
  -7   0   1    2.10    0.90
   6   0  -1    3.80    0.80
   6   0  -1    3.60    0.90
   6   0  -1    2.30    0.80
  -6   0   1    5.90    0.90
  -6   0   1    4.90    0.80
   5   0  -1   17.70    1.30
   5   0  -1   20.40    1.30
   5   0  -1   19.80    1.20
  -5   0   1   19.70    1.20
  -5   0   1   17.70    1.10
  -5   0   1   18.00    1.40
   4   0  -1   40.00    1.50
  -4   0   1   38.50    1.50
  -4   0   1   37.60    1.50
  -4   0   1   37.30    1.60
   3   0  -1   14.20    0.80
   3   0  -1   14.40    0.80
   3   0  -1   15.60    0.90
   3   0  -1   13.00    1.00
  -3   0   1   13.40    0.90
  -3   0   1   13.30    0.80
  -3   0   1   13.20    0.80
   2   0  -1   16.90    0.70
   2   0  -1   15.60    0.80
   2   0  -1   15.30    0.80
  -2   0   1   15.90    0.80
  -2   0   1   16.80    0.90
  -2   0   1   16.30    0.70
  -2   0   1   14.40    0.70
   1   0  -1  670.23   16.90
   1   0  -1  656.43   16.90
   1   0  -1  641.84   16.90
   1   0  -1  665.63   16.90
   1   0  -1  633.74   16.90
   1   0  -1  650.63   16.90
  -1   0   1  645.34   16.90
  -1   0   1  647.44   16.90
  -1   0   1  649.74   16.90
  -1   0   1  664.53   16.90
  -1   0   1  611.54   16.90
  -1   0   1  666.23   16.90
   0   0  -1   39.30    1.10
   0   0  -1   40.00    1.10
   0   0  -1   39.90    1.10
   0   0  -1   39.90    1.10
   0   0  -1   39.50    1.20
   0   0  -1   41.40    1.20
   0   0   1   41.30    1.10
   0   0   1   39.60    1.10
   0   0   1   38.70    1.10
   0   0   1   40.60    1.20
  -1   0  -1  315.87    8.20
  -1   0  -1  309.17    8.20
  -1   0  -1  316.37    8.10
  -1   0  -1  307.47    8.10
  -1   0  -1  310.27    8.10
  -1   0  -1  314.47    8.10
   1   0   1  306.47    8.20
   1   0   1  310.97    8.10
   1   0   1  306.47    8.10
   1   0   1  318.87    8.20
   1   0   1  310.27    8.10
   1   0   1  299.77    8.10
  -2   0  -1  146.59    4.00
  -2   0  -1  146.39    4.00
  -2   0  -1  142.29    4.00
  -2   0  -1  146.19    4.00
   2   0   1  146.09    4.00
   2   0   1  142.59    4.00
   2   0   1  142.09    4.00
   2   0   1  143.09    4.00
  -3   0  -1  311.67    8.50
  -3   0  -1  309.97    8.40
   3   0   1  315.77    8.40
   3   0   1  307.87    8.50
   3   0   1  310.27    8.40
   3   0   1  312.57    8.50
  -4   0  -1   52.09    1.80
  -4   0  -1   51.29    1.80
  -4   0  -1   53.89    2.00
   4   0   1   55.19    1.90
   4   0   1   51.89    2.00
   4   0   1   52.89    1.90
  -5   0  -1    1.80    0.60
  -5   0  -1    2.20    0.60
  -5   0  -1    1.80    0.80
   5   0   1    2.00    0.60
   5   0   1    2.10    0.70
   5   0   1    2.00    0.70
  -6   0  -1   19.80    1.40
  -6   0  -1   20.50    1.30
   6   0   1   17.10    1.50
   6   0   1   22.20    1.50
   6   0   1   18.30    1.50
  -7   0  -1    1.60    0.80
   7   0   1    0.00    0.80
   7   0   1    0.90    0.80
   7  -1  -1    0.20    0.90
  -7   1   1   -0.30    0.80
   6  -1  -1    0.30    0.70
   6  -1  -1   -0.20    0.60
  -6   1   1    0.40    0.70
  -6   1   1   -0.20    0.60
   5  -1  -1   24.60    1.40
   5  -1  -1   28.50    1.50
   5  -1  -1   24.80    1.50
  -5   1   1   27.00    1.40
  -5   1   1   25.50    1.40
  -5   1   1   24.00    1.60
   4  -1  -1  124.79    3.60
   4  -1  -1  118.59    3.60
   4  -1  -1  117.49    3.70
  -4   1   1  120.69    3.60
  -4   1   1  120.89    3.80
  -4   1   1  124.19    3.70
   3  -1  -1    0.30    0.40
   3  -1  -1    0.20    0.40
  -3   1   1    0.40    0.40
  -3   1   1    0.10    0.40
  -3   1   1    0.60    0.40
  -3   1   1    0.00    0.30
   2  -1  -1  347.87    9.10
   2  -1  -1  340.27    9.10
   2  -1  -1  324.97    9.00
  -2   1   1  342.77    9.10
  -2   1   1  340.97    9.00
  -2   1   1  341.17    9.10
  -2   1   1  340.37    9.00
   1  -1  -1  722.43   19.00
   1  -1  -1  713.93   19.00
   1  -1  -1  757.12   19.10
   1  -1  -1  735.23   19.00
   1  -1  -1  728.23   19.10
  -1   1   1  713.23   19.00
  -1   1   1  744.73   19.10
  -1   1   1  734.63   19.00
  -1   1   1  742.13   19.00
  -1   1   1  736.03   19.10
   0  -1  -1   18.20    0.50
   0  -1  -1   18.50    0.60
   0  -1  -1   17.00    0.50
   0  -1  -1   18.40    0.60
   0  -1  -1   17.70    0.50
   0  -1  -1   17.90    0.60
   0   1   1   18.50    0.60
   0   1   1   17.90    0.50
   0   1   1   17.10    0.60
   0   1   1   18.10    0.60
   0   1   1   17.70    0.60
   0   1   1   18.70    0.60
   0   1   1   17.90    0.60
  -1  -1  -1   82.49    2.30
  -1  -1  -1   81.19    2.30
  -1  -1  -1   84.19    2.30
  -1  -1  -1   86.99    2.40
  -1  -1  -1   87.99    2.30
  -1  -1  -1   84.49    2.30
   1   1   1   84.79    2.30
   1   1   1   86.89    2.30
   1   1   1   85.49    2.30
   1   1   1   83.99    2.30
   1   1   1   83.69    2.40
  -2  -1  -1    3.20    0.30
  -2  -1  -1    2.50    0.30
   2   1   1    2.20    0.40
   2   1   1    2.70    0.40
   2   1   1    2.80    0.40
   2   1   1    3.20    0.40
   2   1   1    2.40    0.40
  -3  -1  -1    1.60    0.50
  -3  -1  -1    2.40    0.40
  -3  -1  -1    2.40    0.40
   3   1   1    3.40    0.40
   3   1   1    2.40    0.50
   3   1   1    1.60    0.40
   3   1   1    2.10    0.50
  -4  -1  -1   14.10    0.80
  -4  -1  -1   14.10    1.00
  -4  -1  -1   13.30    0.90
   4   1   1   13.80    1.00
   4   1   1   13.70    1.00
   4   1   1   15.30    1.00
  -5  -1  -1    2.30    0.70
  -5  -1  -1    3.30    0.60
  -5  -1  -1    1.70    0.50
   5   1   1    2.20    0.60
   5   1   1    2.00    0.60
   5   1   1    2.50    0.70
  -6  -1  -1   10.80    1.10
   6   1   1   10.60    1.20
   6   1   1    8.10    1.10
   6   1   1    9.30    1.10
  -7  -1  -1    0.80    0.80
   7   1   1   -0.50    0.80
   7   1   1   -0.30    0.80
   7  -2  -1    2.70    0.90
  -7   2   1    3.80    1.00
   6  -2  -1   -0.60    0.70
  -6   2   1    0.40    0.70
  -6   2   1    1.60    0.80
  -6   2   1    0.90    1.30
   5  -2  -1  106.09    3.40
   5  -2  -1  109.69    3.50
  -5   2   1  109.29    3.60
  -5   2   1  108.69    3.70
  -5   2   1  101.79    3.50
   4  -2  -1  158.88    4.50
   4  -2  -1  147.49    4.60
   4  -2  -1  154.88    4.50
  -4   2   1  149.09    4.50
  -4   2   1  155.98    4.50
  -4   2   1  155.88    4.70
   3  -2  -1    0.00    0.40
   3  -2  -1    0.10    0.30
   3  -2  -1   -0.10    0.40
  -3   2   1    0.00    0.50
  -3   2   1    0.10    0.40
  -3   2   1    0.30    0.40
  -3   2   1    0.40    0.40
   2  -2  -1  187.78    5.10
   2  -2  -1  185.88    5.00
   2  -2  -1  181.28    5.00
  -2   2   1  184.58    5.10
  -2   2   1  183.38    5.10
  -2   2   1  189.38    5.10
  -2   2   1  181.78    5.20
  -2   2   1  187.68    5.20
   1  -2  -1   39.90    1.20
   1  -2  -1   39.40    1.20
   1  -2  -1   39.30    1.20
   1  -2  -1   40.10    1.20
  -1   2   1   40.10    1.30
  -1   2   1   40.30    1.20
  -1   2   1   39.80    1.20
  -1   2   1   39.30    1.20
  -1   2   1   38.60    1.20
  -1   2   1   40.50    1.30
   0  -2  -1    5.10    0.50
   0   2   1    4.50    0.30
   0   2   1    4.00    0.40
  -1  -2  -1 1657.93   42.60
   1   2   1 1609.34   42.30
   1   2   1 1626.14   42.20
   1   2   1 1639.44   42.30
  -2  -2  -1   11.20    0.40
  -2  -2  -1   11.20    0.50
  -2  -2  -1   11.00    0.70
  -2  -2  -1    9.60    0.50
   2   2   1   12.10    0.60
   2   2   1   11.40    0.60
   2   2   1   11.20    0.70
   2   2   1    9.70    0.70
  -3  -2  -1  109.89    3.10
  -3  -2  -1  109.49    3.00
  -3  -2  -1  109.99    3.20
   3   2   1  104.19    3.20
   3   2   1  110.19    3.30
   3   2   1  108.39    3.10
   3   2   1  107.09    3.10
  -4  -2  -1  296.27    7.90
  -4  -2  -1  295.37    8.10
   4   2   1  292.27    8.00
   4   2   1  289.27    8.00
   4   2   1  296.47    8.20
   4   2   1  285.97    8.10
  -5  -2  -1    2.50    0.50
  -5  -2  -1    1.60    0.40
   5   2   1    2.70    0.70
   5   2   1    3.20    0.70
   5   2   1    2.30    0.60
  -6  -2  -1   -0.60    0.60
   6   2   1   -0.70    0.70
   6   2   1   -0.60    0.70
   6   2   1   -0.30    0.60
  -7  -2  -1    0.70    0.70
   7   2   1    1.00    0.90
   7   2   1   -0.30    0.80
   7   2   1    0.00    0.80
   6  -3  -1    0.40    0.70
  -6   3   1    0.10    0.80
  -6   3   1    0.80    0.90
  -6   3   1   -0.70    0.80
   5  -3  -1    4.60    0.80
  -5   3   1    3.40    0.80
  -5   3   1    4.00    0.90
  -5   3   1    3.70    0.80
   4  -3  -1   31.50    1.30
   4  -3  -1   27.50    1.80
   4  -3  -1   28.70    1.40
  -4   3   1   30.30    1.50
  -4   3   1   33.10    1.70
  -4   3   1   33.30    1.50
   3  -3  -1    0.20    0.30
   3  -3  -1    0.10    0.40
   3  -3  -1   -0.50    0.40
  -3   3   1   -0.30    0.40
  -3   3   1   -0.20    0.50
  -3   3   1    0.00    0.40
  -3   3   1   -0.40    0.40
   2  -3  -1   41.70    1.40
   2  -3  -1   43.00    1.30
  -2   3   1   42.70    1.60
  -2   3   1   41.20    1.40
  -2   3   1   41.20    1.50
  -2   3   1   42.70    1.40
  -2   3   1   43.90    1.50
  -1   3   1   51.19    1.50
  -1   3   1   48.70    1.70
  -1   3   1   50.19    1.60
  -1   3   1   52.99    1.50
  -1   3   1   51.99    1.60
   0  -3  -1   58.39    1.80
   0   3   1   55.99    1.60
  -1  -3  -1    9.90    0.70
   1   3   1    9.20    0.40
   1   3   1    9.20    0.40
  -2  -3  -1    0.20    0.40
   2   3   1    0.40    0.20
   2   3   1    0.00    0.30
   2   3   1    0.30    0.20
   2   3   1    0.00    0.20
  -3  -3  -1   30.50    0.90
  -3  -3  -1   31.50    1.40
   3   3   1   31.20    1.20
   3   3   1   31.80    1.10
   3   3   1   31.20    1.30
   3   3   1   31.20    1.30
  -4  -3  -1   20.80    1.20
  -4  -3  -1   20.90    0.90
   4   3   1   20.80    1.00
   4   3   1   19.90    1.20
   4   3   1   20.90    1.10
   4   3   1   22.30    1.30
   4   3   1   21.00    1.10
  -5  -3  -1    0.20    0.40
   5   3   1   -0.40    0.60
   5   3   1    0.70    0.60
   5   3   1   -0.40    0.50
  -6  -3  -1    6.20    0.70
   6   3   1    4.80    0.80
   6   3   1    5.10    0.90
   6   3   1    6.60    1.10
   7   3   1    0.80    0.80
   7   3   1    0.50    1.00
   7   3   1    0.90    0.80
  -6   4   1    3.90    1.10
  -6   4   1    3.10    1.00
  -6   4   1    3.20    1.00
   5  -4  -1    5.30    0.70
  -5   4   1    5.40    1.00
  -5   4   1    4.50    0.90
  -5   4   1    4.90    1.00
   4  -4  -1  364.26    9.70
  -4   4   1  364.26   10.00
  -4   4   1  354.36   10.10
  -4   4   1  355.96    9.90
   3  -4  -1    2.80    0.40
  -3   4   1    2.90    0.60
  -3   4   1    3.30    0.60
  -3   4   1    2.50    0.60
  -3   4   1    3.70    0.70
  -3   4   1    2.10    0.60
  -2   4   1   49.50    1.70
  -2   4   1   50.09    1.70
  -2   4   1   47.80    1.60
  -2   4   1   49.80    1.80
  -2   4   1   49.50    1.80
  -1   4   1    6.00    0.60
  -1   4   1    5.70    0.60
  -1   4   1    6.50    0.50
  -1   4   1    6.40    0.50
  -1   4   1    5.50    0.40
   0   4   1   93.99    2.60
  -1  -4  -1    8.70    0.70
  -2  -4  -1    6.50    0.70
   2   4   1    5.10    0.40
   2   4   1    3.60    0.40
   2   4   1    3.70    0.30
  -3  -4  -1    1.40    0.60
   3   4   1    0.90    0.40
   3   4   1    0.50    0.30
   3   4   1    1.60    0.40
   3   4   1    0.80    0.40
  -4  -4  -1   24.20    1.30
   4   4   1   22.20    1.10
   4   4   1   23.90    1.30
   4   4   1   23.70    1.30
   4   4   1   20.70    1.10
  -5  -4  -1    7.30    1.00
   5   4   1    6.10    0.80
   5   4   1    8.90    1.00
   5   4   1    6.80    1.00
  -6  -4  -1    2.10    0.90
   6   4   1    1.60    0.70
   6   4   1    2.00    0.90
   6   4   1    3.80    0.80
  -7  -4  -1    0.40    1.00
   7   4   1   -0.50    0.80
   7   4   1   -0.10    1.00
   7   4   1   -0.10    0.80
  -5   5   1    4.20    1.00
  -5   5   1    5.00    1.00
  -5   5   1    5.60    1.10
  -4   5   1    0.80    0.70
  -4   5   1    2.00    0.80
  -4   5   1    1.60    0.80
  -3   5   1    7.10    0.90
  -3   5   1    5.80    0.80
  -3   5   1    6.40    0.70
  -3   5   1    5.70    1.20
  -2   5   1   43.20    1.60
  -2   5   1   45.00    1.60
  -2   5   1   46.90    1.70
  -2   5   1   41.60    1.70
  -2   5   1   44.60    1.50
  -1   5   1    4.10    0.40
  -1   5   1    3.70    0.40
  -1   5   1    3.70    0.50
  -1   5   1    3.20    0.40
   0   5   1    0.10    0.20
   0   5   1    0.10    0.30
  -1  -5  -1    2.00    0.60
  -2  -5  -1    1.20    0.50
   2   5   1    0.30    0.30
  -3  -5  -1    0.40    0.60
   3   5   1    0.60    0.30
   3   5   1    0.60    0.40
   3   5   1    0.30    0.40
  -4  -5  -1    0.20    0.60
   4   5   1    0.70    0.50
   4   5   1    0.30    0.60
   4   5   1    0.80    0.50
  -5  -5  -1    4.60    1.00
   5   5   1    3.30    0.90
   5   5   1    2.40    0.60
   5   5   1    3.10    0.70
  -6  -5  -1    0.80    0.90
   6   5   1   -1.10    0.80
   6   5   1    0.00    0.70
   6   5   1   -0.10    0.70
  -5   6   1   -0.30    1.00
  -5   6   1    0.20    0.90
  -5   6   1   -1.10    0.90
  -4   6   1   16.70    1.50
  -4   6   1   17.30    1.50
  -4   6   1   17.00    1.60
  -3   6   1   12.80    1.20
  -3   6   1   10.70    1.20
  -3   6   1   12.30    1.30
  -2   6   1    1.80    0.60
  -2   6   1    1.90    0.60
  -2   6   1    2.40    0.50
  -2   6   1    1.20    0.60
  -1   6   1   -0.20    0.40
  -1   6   1   -0.20    0.40
  -1   6   1   -0.50    0.30
  -1   6   1    0.20    0.30
  -1   6   1   -0.50    0.40
   0   6   1   40.60    1.40
   0   6   1   41.40    1.30
  -1  -6  -1   13.50    1.00
  -2  -6  -1    2.30    0.70
   2   6   1    2.10    0.30
   2   6   1    1.30    0.30
  -3  -6  -1    3.20    0.80
   3   6   1    5.10    0.50
   3   6   1    5.90    0.60
   3   6   1    3.50    0.40
   3   6   1    4.00    0.50
  -4  -6  -1   -0.20    0.70
   4   6   1   -0.80    0.60
   4   6   1   -0.10    0.40
   4   6   1   -0.60    0.40
  -5  -6  -1    1.30    0.70
   5   6   1    1.10    0.60
   5   6   1    1.80    0.90
   5   6   1    1.50    0.60
  -6  -6  -1    0.80    0.90
   6   6   1    0.70    0.70
   6   6   1    0.80    0.90
   6   6   1    0.00    0.70
  -4   7   1    3.00    1.00
  -4   7   1    2.90    1.00
  -4   7   1    1.20    0.80
  -3   7   1    3.90    0.80
  -3   7   1    3.30    0.80
  -3   7   1    2.70    0.90
  -2   7   1    1.40    0.60
  -2   7   1    2.20    0.70
  -2   7   1    1.70    0.60
  -1   7   1    0.40    0.50
  -1   7   1    0.10    0.40
  -1   7   1    0.30    0.50
  -1   7   1    0.40    0.50
   0   7   1   -0.60    0.30
   0   7   1   -0.40    0.40
  -1  -7  -1    0.30    0.60
  -2  -7  -1    0.30    0.60
   2   7   1    0.10    0.30
   2   7   1    0.20    0.30
   3   7   1    1.90    0.40
   3   7   1    1.50    0.50
   3   7   1    1.70    0.60
  -4  -7  -1   -0.30    0.70
   4   7   1    0.00    0.50
   4   7   1   -0.80    0.40
   4   7   1    0.00    0.70
   4   7   1   -0.70    0.40
  -5  -7  -1   -0.10    0.90
   5   7   1    0.00    0.80
   5   7   1    0.10    0.60
   5   7   1    0.30    0.60
  -2   8   1   19.30    1.40
  -2   8   1   19.40    1.30
  -2   8   1   19.90    1.40
  -1   8   1   -0.10    0.50
  -1   8   1    0.00    0.60
  -1   8   1    0.60    0.60
   0   8   1   11.20    0.90
   0   8   1   10.70    0.80
  -2  -8  -1    0.30    0.70
  -3  -8  -1    0.80    0.90
   3   8   1    0.60    0.60
  -4  -8  -1    0.40    0.90
   4   8   1    0.70    0.50
   4   8   1   -0.50    0.80
   0   9   1   -0.30    0.60
   0   9   1   -0.30    0.50
   0   9   1    0.50    0.40
  -2  -9  -1    0.40    0.90
   4   8  -2    2.30    0.80
  -4  -8   2    2.90    1.30
   3   8  -2   -0.40    0.40
   3   8  -2   -1.20    0.60
  -3  -8   2    1.20    1.10
  -2  -8   2    8.40    1.40
   0   8  -2    0.00    0.40
   0   8  -2    0.20    0.50
  -1   8  -2   -0.10    0.60
  -1   8  -2   -0.20    0.60
  -1   8  -2   -0.50    0.50
  -2   8  -2    5.90    1.00
  -2   8  -2    4.50    0.90
   5   7  -2   -0.60    0.70
   5   7  -2   -0.50    0.80
  -5  -7   2    0.20    1.20
   4   7  -2   -0.20    0.70
   4   7  -2    0.50    0.60
   4   7  -2    0.50    0.50
  -4  -7   2   -0.20    0.90
   3   7  -2   -0.70    0.40
   3   7  -2   -0.50    0.50
  -3  -7   2   -0.50    0.80
  -2  -7   2    0.90    0.80
  -1  -7   2    2.40    0.80
  -1   7  -2    0.40    0.50
  -1   7  -2    0.10    0.50
  -1   7  -2    0.40    0.50
  -1   7  -2   -0.10    0.40
  -2   7  -2   -0.70    0.60
  -2   7  -2   -1.20    0.60
  -2   7  -2    0.00    0.70
  -3   7  -2    1.10    0.80
  -3   7  -2   -1.00    0.70
  -3   7  -2    0.50    0.80
   6   6  -2    0.70    0.80
   6   6  -2    1.50    0.70
   6   6  -2    1.30    1.00
  -6  -6   2    1.80    1.30
   5   6  -2    0.50    0.70
   5   6  -2   -0.40    0.80
  -5  -6   2   -0.10    0.80
   4   6  -2    3.40    0.70
   4   6  -2    3.70    0.60
   4   6  -2    3.40    0.60
   4   6  -2    2.50    0.60
  -4  -6   2    2.70    1.00
   3   6  -2   10.30    0.70
   3   6  -2    9.80    0.80
   3   6  -2   12.00    0.90
  -3  -6   2   12.20    1.30
  -1  -6   2    5.90    0.90
  -1   6  -2    3.80    0.40
  -1   6  -2    2.90    0.50
  -1   6  -2    2.80    0.50
  -1   6  -2    3.60    0.50
  -1   6  -2    3.40    0.40
  -2   6  -2    0.90    0.60
  -2   6  -2    1.30    0.50
  -2   6  -2    1.00    0.60
  -2   6  -2    0.80    0.60
  -3   6  -2   -3.60    0.70
  -3   6  -2   -2.70    0.60
  -3   6  -2   -2.50    0.70
  -4   6  -2   -1.70    0.80
  -4   6  -2   -1.00    0.80
  -4   6  -2   -0.80    0.80
   6   5  -2   -0.30    0.70
   6   5  -2    0.40    0.80
   6   5  -2   -1.20    0.80
  -6  -5   2   -0.70    0.90
   5   5  -2    1.10    0.70
   5   5  -2    1.50    0.80
  -5  -5   2    0.20    0.80
   4   5  -2    0.10    0.50
   4   5  -2    0.10    0.40
   4   5  -2    0.20    0.50
   4   5  -2    0.10    0.60
  -4  -5   2   -0.50    0.60
   3   5  -2    0.40    0.40
   3   5  -2   -0.10    0.30
   3   5  -2   -0.10    0.40
   3   5  -2    0.50    0.30
   3   5  -2    0.50    0.30
  -3  -5   2    0.00    0.70
   2   5  -2   77.59    2.20
  -2  -5   2   74.39    2.70
  -1  -5   2    2.00    0.60
  -1   5  -2    5.40    0.60
  -1   5  -2    5.10    0.50
  -1   5  -2    5.10    0.50
  -1   5  -2    6.20    0.60
  -1   5  -2    5.20    0.40
  -2   5  -2    0.20    0.40
  -2   5  -2    0.40    0.40
  -2   5  -2    0.60    0.50
  -2   5  -2    0.40    0.50
  -2   5  -2    0.70    0.50
  -3   5  -2    0.70    0.60
  -3   5  -2    0.70    0.70
  -3   5  -2   -1.70    0.60
  -4   5  -2    0.10    0.80
  -4   5  -2    0.00    0.70
  -4   5  -2   -0.50    0.80
  -5   5  -2    2.60    1.00
  -5   5  -2    3.60    0.90
  -5   5  -2    2.30    0.90
   7   4  -2   -1.00    1.00
   7   4  -2    0.70    0.80
  -7  -4   2    0.80    1.10
   6   4  -2    1.50    0.80
   6   4  -2    0.50    0.90
   6   4  -2    1.10    0.70
  -6  -4   2    1.30    0.90
   5   4  -2   -0.10    0.70
   5   4  -2   -0.50    0.60
  -5  -4   2   -0.50    0.60
   4   4  -2    2.10    0.50
   4   4  -2    2.20    0.60
   4   4  -2    1.20    0.60
   4   4  -2    2.00    0.60
  -4  -4   2    1.20    0.60
   3   4  -2    0.00    0.30
   3   4  -2    0.20    0.40
   3   4  -2    0.30    0.30
   3   4  -2   -0.20    0.30
   3   4  -2    0.30    0.40
  -3  -4   2   -0.40    0.50
   2   4  -2 1030.70   27.00
   2   4  -2 1052.09   27.00
  -2  -4   2 1038.60   27.40
  -1  -4   2   92.39    2.90
  -1   4  -2   18.00    0.70
  -1   4  -2   17.80    0.70
  -1   4  -2   16.70    0.80
  -1   4  -2   18.10    0.80
  -1   4  -2   18.60    0.80
  -2   4  -2   32.10    1.20
  -2   4  -2   35.40    1.40
  -2   4  -2   34.00    1.40
  -2   4  -2   35.10    1.30
  -2   4  -2   33.10    1.20
  -3   4  -2    0.30    0.60
  -3   4  -2    0.00    0.50
  -3   4  -2    0.10    0.50
  -3   4  -2   -0.10    0.50
   3  -4   2    0.30    0.30
  -4   4  -2   -2.40    0.70
  -4   4  -2   -2.00    0.70
  -4   4  -2   -2.60    0.60
   4  -4   2   -2.00    0.50
  -5   4  -2    1.40    0.90
   5  -4   2    0.20    0.50
  -6   4  -2    1.10    1.00
  -6   4  -2    0.10    0.90
  -6   4  -2    0.00    0.90
   7   3  -2    0.80    1.00
   7   3  -2    0.70    0.80
   6   3  -2    1.50    0.80
   6   3  -2    1.00    0.80
   6   3  -2    0.00    0.70
  -6  -3   2    1.00    0.50
   5   3  -2   13.30    1.20
   5   3  -2   13.20    1.30
   5   3  -2   13.30    1.10
  -5  -3   2   12.50    0.80
   4   3  -2    9.30    1.00
   4   3  -2   10.90    0.90
   4   3  -2   11.80    0.80
   4   3  -2   11.20    1.00
  -4  -3   2   11.00    0.60
   3   3  -2   10.50    0.60
   3   3  -2   10.40    0.80
   3   3  -2   10.30    0.60
   3   3  -2    9.90    0.70
  -3  -3   2    9.50    0.80
   2   3  -2    7.40    0.50
   2   3  -2    8.10    0.40
   2   3  -2    7.70    0.50
   2   3  -2    7.30    0.50
   2   3  -2    8.60    0.60
   2   3  -2    7.70    0.40
  -2  -3   2    8.50    0.70
  -1  -3   2    0.80    0.40
   0   3  -2   93.09    2.50
   0   3  -2   93.29    2.50
   0  -3   2   90.69    2.70
  -1   3  -2    0.80    0.30
  -1   3  -2    0.90    0.30
  -2   3  -2    2.10    0.40
  -2   3  -2    2.50    0.50
  -2   3  -2    1.80    0.40
  -2   3  -2    2.50    0.40
  -2   3  -2    1.30    0.40
   2  -3   2    2.30    0.30
   2  -3   2    1.50    0.50
  -3   3  -2   14.40    1.00
  -3   3  -2   13.50    1.00
  -3   3  -2   14.70    1.10
  -3   3  -2   13.70    0.90
   3  -3   2   15.30    0.90
   3  -3   2   14.80    0.80
  -4   3  -2   -0.40    0.60
  -4   3  -2   -0.70    0.50
  -4   3  -2   -0.90    0.50
   4  -3   2   -0.90    0.40
  -5   3  -2   11.10    1.30
  -5   3  -2   11.00    1.20
  -5   3  -2   11.60    1.40
   5  -3   2   10.50    1.00
  -6   3  -2    5.00    1.00
  -6   3  -2    4.60    1.00
  -6   3  -2    5.70    1.10
   6  -3   2    2.70    0.70
   7   2  -2    1.90    0.80
   7   2  -2    0.00    0.80
   7   2  -2   -0.20    0.90
  -7  -2   2    1.70    0.80
   6   2  -2   18.90    1.40
   6   2  -2   17.50    1.70
   6   2  -2   16.80    1.50
  -6  -2   2   19.80    1.30
   5   2  -2    0.10    0.60
   5   2  -2    0.70    0.60
   5   2  -2    0.30    0.60
  -5  -2   2   -0.50    0.40
   4   2  -2    1.40    0.50
   4   2  -2    0.90    0.50
   4   2  -2    0.20    0.50
  -4  -2   2    0.70    0.30
  -4  -2   2    0.90    0.50
  -4  -2   2    0.40    0.40
   3   2  -2    2.40    0.40
   3   2  -2    2.20    0.40
   3   2  -2    2.00    0.40
   3   2  -2    2.20    0.50
   3   2  -2    3.30    0.40
  -3  -2   2    2.30    0.40
  -3  -2   2    2.40    0.30
  -3  -2   2    2.50    0.30
   2   2  -2    0.90    0.30
   2   2  -2    1.10    0.30
   2   2  -2    0.80    0.30
   2   2  -2    0.50    0.30
   2   2  -2    1.20    0.30
  -2  -2   2    1.10    0.40
  -2  -2   2    0.60    0.20
  -2  -2   2    1.10    0.30
  -2  -2   2    1.30    0.20
   1   2  -2    0.60    0.20
   1   2  -2    0.80    0.30
   1   2  -2    0.60    0.20
   1   2  -2    0.50    0.20
  -1  -2   2    0.40    0.30
   0   2  -2  682.63   17.50
   0   2  -2  674.53   17.50
   0  -2   2  667.53   17.60
  -1   2  -2   55.59    1.60
  -1   2  -2   55.69    1.70
  -1   2  -2   55.19    1.70
  -1   2  -2   54.29    1.60
  -1   2  -2   55.49    1.60
   1  -2   2   54.79    1.50
   1  -2   2   55.99    1.60
   1  -2   2   55.59    1.50
  -2   2  -2  404.46   10.70
  -2   2  -2  392.26   10.70
  -2   2  -2  407.76   10.80
  -2   2  -2  403.86   10.70
   2  -2   2  416.26   10.70
   2  -2   2  390.96   10.60
   2  -2   2  413.06   10.80
  -3   2  -2  177.48    5.00
  -3   2  -2  175.98    5.20
  -3   2  -2  182.48    5.00
  -3   2  -2  179.38    5.10
   3  -2   2  181.48    5.00
   3  -2   2  180.28    5.00
   3  -2   2  175.08    5.10
  -4   2  -2    6.70    0.90
  -4   2  -2    5.40    0.70
  -4   2  -2    5.80    0.80
  -4   2  -2    5.80    0.70
   4  -2   2    4.90    0.70
   4  -2   2    5.30    0.60
  -5   2  -2   42.60    2.10
  -5   2  -2   42.40    1.90
  -5   2  -2   41.20    1.90
   5  -2   2   43.90    1.90
   5  -2   2   40.60    1.80
  -6   2  -2    1.40    0.80
  -6   2  -2    0.50    0.70
  -6   2  -2    1.20    0.90
   6  -2   2    0.90    0.70
  -7   2  -2    0.40    0.80
  -7   2  -2    0.70    0.90
   7  -2   2    0.10    0.80
   7   1  -2    0.30    0.80
   7   1  -2   -0.30    0.70
  -7  -1   2   -0.60    0.80
   6   1  -2   15.20    1.40
   6   1  -2   14.00    1.50
  -6  -1   2   15.50    1.40
   5   1  -2   17.20    1.20
   5   1  -2   16.90    1.20
   5   1  -2   17.40    1.30
  -5  -1   2   18.60    1.60
  -5  -1   2   17.50    1.10
  -5  -1   2   14.90    1.00
   4   1  -2    1.80    0.60
   4   1  -2    1.50    0.50
   4   1  -2    1.50    0.50
   4   1  -2    1.50    0.50
  -4  -1   2    1.30    0.40
  -4  -1   2    1.20    0.40
  -4  -1   2    0.70    0.40
   3   1  -2  248.28    6.80
   3   1  -2  244.88    6.80
   3   1  -2  249.08    6.70
  -3  -1   2  246.78    6.70
  -3  -1   2  244.88    6.70
   2   1  -2  115.19    3.20
   2   1  -2  115.49    3.20
   2   1  -2  113.79    3.20
   2   1  -2  110.79    3.20
   2   1  -2  114.59    3.20
  -2  -1   2  109.69    3.10
  -2  -1   2  114.79    3.10
   1   1  -2    2.50    0.30
   1   1  -2    2.10    0.30
   1   1  -2    2.60    0.30
   1   1  -2    3.10    0.40
   1   1  -2    2.50    0.30
   1   1  -2    3.20    0.30
  -1  -1   2    2.30    0.30
  -1  -1   2    3.00    0.30
  -1  -1   2    2.70    0.30
  -1  -1   2    2.60    0.30
   0   1  -2   81.59    2.20
   0   1  -2   86.29    2.20
   0   1  -2   84.39    2.20
   0   1  -2   84.49    2.20
   0   1  -2   78.39    2.20
   0   1  -2   84.79    2.30
   0   1  -2   82.39    2.30
   0  -1   2   82.79    2.20
   0  -1   2   79.79    2.20
   0  -1   2   77.49    2.20
   0  -1   2   83.49    2.30
   0  -1   2   82.79    2.20
   0  -1   2   77.79    2.20
   0  -1   2   82.29    2.20
  -1   1  -2   -0.50    0.20
  -1   1  -2   -0.10    0.30
  -1   1  -2    0.20    0.30
  -1   1  -2    0.00    0.30
  -1   1  -2   -0.60    0.30
  -1   1  -2   -0.70    0.30
   1  -1   2   -0.40    0.30
   1  -1   2    0.40    0.30
   1  -1   2    0.30    0.20
   1  -1   2    0.20    0.30
   1  -1   2   -0.50    0.30
  -2   1  -2    0.40    0.30
  -2   1  -2    0.60    0.30
  -2   1  -2    0.80    0.30
  -2   1  -2    0.30    0.40
  -2   1  -2    0.30    0.40
   2  -1   2    0.80    0.40
   2  -1   2    0.10    0.30
   2  -1   2    0.40    0.30
  -3   1  -2   92.39    2.90
  -3   1  -2   93.89    2.80
  -3   1  -2   93.79    2.90
  -3   1  -2   91.09    2.80
   3  -1   2   95.59    2.80
   3  -1   2   91.19    2.90
  -4   1  -2    8.40    0.80
  -4   1  -2    9.50    1.00
  -4   1  -2    8.30    0.80
   4  -1   2    6.80    0.70
   4  -1   2    9.00    0.90
   4  -1   2    9.80    0.90
  -5   1  -2    6.60    0.80
  -5   1  -2    6.10    0.90
  -5   1  -2    5.10    0.70
   5  -1   2    5.80    0.80
   5  -1   2    4.80    0.80
   5  -1   2    5.60    0.80
  -6   1  -2    0.90    0.70
  -6   1  -2    1.20    0.70
   6  -1   2    1.80    0.70
   6  -1   2    1.30    0.70
  -7   1  -2    3.70    1.00
   7  -1   2    1.20    0.80
   7   0  -2    1.90    0.80
   7   0  -2    0.60    0.80
  -7   0   2    2.90    0.90
   6   0  -2   49.60    2.40
   6   0  -2   54.89    2.30
   6   0  -2   51.29    2.20
  -6   0   2   55.89    2.30
  -6   0   2   49.70    2.60
   5   0  -2  268.37    7.50
   5   0  -2  262.37    7.60
  -5   0   2  263.77    7.40
  -5   0   2  264.67    7.40
  -5   0   2  266.47    7.60
   4   0  -2    5.20    0.60
   4   0  -2    3.90    0.60
   4   0  -2    4.70    0.70
  -4   0   2    3.70    0.60
  -4   0   2    3.40    0.60
  -4   0   2    4.10    0.70
   3   0  -2   60.79    2.10
   3   0  -2   62.59    2.10
   3   0  -2   63.39    2.00
  -3   0   2   61.59    2.10
  -3   0   2   58.89    2.00
  -3   0   2   60.69    2.00
   2   0  -2    7.50    0.60
   2   0  -2    7.50    0.60
   2   0  -2    8.40    0.60
   2   0  -2    8.10    0.60
  -2   0   2    7.50    0.60
  -2   0   2    8.50    0.60
  -2   0   2    8.20    0.70
  -2   0   2    8.70    0.70
   1   0  -2  105.09    2.90
   1   0  -2  103.89    2.90
   1   0  -2  107.49    2.80
   1   0  -2  101.69    2.90
   1   0  -2   92.89    2.90
   1   0  -2  103.39    2.90
  -1   0   2  106.49    2.90
  -1   0   2  106.19    2.90
  -1   0   2  102.39    2.90
  -1   0   2  103.59    2.90
  -1   0   2  103.29    2.80
  -1   0   2  102.39    2.80
   0   0  -2 1330.97   34.40
   0   0  -2 1355.96   34.40
   0   0  -2 1346.87   34.50
   0   0  -2 1353.46   34.50
   0   0  -2 1336.77   34.40
   0   0  -2 1353.96   34.40
   0   0   2 1316.87   34.40
   0   0   2 1234.28   34.40
   0   0   2 1324.57   34.40
   0   0   2 1392.16   34.40
   0   0   2 1310.97   34.40
   0   0   2 1288.47   34.40
  -1   0  -2   38.30    1.20
  -1   0  -2   39.60    1.20
  -1   0  -2   38.50    1.20
  -1   0  -2   38.20    1.30
   1   0   2   39.30    1.20
   1   0   2   40.00    1.30
   1   0   2   39.40    1.30
   1   0   2   38.50    1.20
  -2   0  -2   46.00    1.50
  -2   0  -2   42.70    1.50
  -2   0  -2   44.10    1.40
  -2   0  -2   45.60    1.40
   2   0   2   44.10    1.40
   2   0   2   44.40    1.50
   2   0   2   43.50    1.40
   2   0   2   44.50    1.50
  -3   0  -2  852.81   22.20
  -3   0  -2  845.72   22.10
  -3   0  -2  844.92   22.10
   3   0   2  836.02   22.20
   3   0   2  849.32   22.10
   3   0   2  832.82   22.30
   3   0   2  835.52   22.10
  -4   0  -2    0.90    0.50
  -4   0  -2    0.40    0.40
  -4   0  -2    0.40    0.40
   4   0   2    0.10    0.50
   4   0   2    0.20    0.50
  -5   0  -2    8.90    0.90
  -5   0  -2    9.50    1.00
  -5   0  -2    9.70    1.20
   5   0   2   10.00    1.00
   5   0   2   10.30    1.10
   5   0   2    9.10    1.10
  -6   0  -2    1.30    0.70
  -6   0  -2    0.90    0.60
   6   0   2    0.90    0.70
   6   0   2    2.20    0.80
  -7   0  -2    2.10    0.80
   7   0   2    0.00    0.80
   7  -1  -2    0.10    0.80
  -7   1   2    0.40    0.90
   6  -1  -2    0.70    0.60
   6  -1  -2   -0.10    0.70
  -6   1   2    0.50    0.60
  -6   1   2    0.20    0.70
   5  -1  -2   43.80    2.00
   5  -1  -2   45.00    1.90
   5  -1  -2   47.20    1.90
  -5   1   2   41.70    2.00
  -5   1   2   45.90    1.90
  -5   1   2   41.40    1.90
   4  -1  -2    0.00    0.40
   4  -1  -2   -0.10    0.40
   4  -1  -2    0.00    0.50
  -4   1   2   -0.40    0.50
  -4   1   2   -0.30    0.40
  -4   1   2    0.00    0.50
   3  -1  -2    7.60    0.70
   3  -1  -2    7.20    0.70
   3  -1  -2    7.80    0.70
  -3   1   2    7.00    0.70
  -3   1   2    6.80    0.80
  -3   1   2    6.80    0.80
  -3   1   2    7.10    0.70
   2  -1  -2  132.69    3.80
   2  -1  -2  143.59    4.00
   2  -1  -2  129.09    3.70
  -2   1   2  133.09    3.70
  -2   1   2  130.59    3.80
  -2   1   2  129.69    3.70
   1  -1  -2   70.89    2.10
   1  -1  -2   73.09    2.10
   1  -1  -2   72.49    2.10
  -1   1   2   68.99    2.10
  -1   1   2   70.89    2.10
  -1   1   2   72.39    2.10
  -1   1   2   74.39    2.20
  -1   1   2   74.29    2.10
   0  -1  -2    0.30    0.20
   0  -1  -2    0.60    0.20
   0  -1  -2    0.30    0.30
   0  -1  -2    0.60    0.20
   0  -1  -2    0.50    0.20
   0  -1  -2    0.50    0.20
   0   1   2    0.30    0.20
   0   1   2    0.00    0.30
   0   1   2    0.20    0.20
   0   1   2    0.30    0.30
   0   1   2    0.60    0.30
   0   1   2    0.20    0.20
   0   1   2    0.30    0.20
  -1  -1  -2   -0.30    0.20
  -1  -1  -2   -0.60    0.30
  -1  -1  -2   -0.30    0.20
  -1  -1  -2   -0.30    0.30
  -1  -1  -2   -0.20    0.20
  -1  -1  -2   -0.20    0.20
   1   1   2   -0.10    0.30
   1   1   2    0.00    0.30
   1   1   2   -0.50    0.20
   1   1   2   -0.40    0.20
   1   1   2    0.20    0.30
   1   1   2    0.00    0.30
  -2  -1  -2  215.28    5.70
  -2  -1  -2  217.88    5.70
  -2  -1  -2  206.38    5.80
   2   1   2  215.58    5.80
   2   1   2  214.88    5.80
   2   1   2  213.68    5.80
   2   1   2  210.58    5.70
   2   1   2  212.28    5.80
  -3  -1  -2   41.60    1.40
  -3  -1  -2   39.10    1.40
  -3  -1  -2   39.00    1.50
   3   1   2   40.30    1.60
   3   1   2   40.60    1.50
   3   1   2   41.60    1.50
   3   1   2   38.00    1.50
  -4  -1  -2    9.90    0.70
  -4  -1  -2   10.20    0.80
  -4  -1  -2   12.10    1.00
   4   1   2   11.20    0.90
   4   1   2   10.30    1.00
   4   1   2   12.10    1.00
   4   1   2   10.80    1.00
  -5  -1  -2   61.79    2.40
  -5  -1  -2   62.79    2.20
   5   1   2   66.49    2.40
   5   1   2   58.59    2.40
   5   1   2   65.69    2.50
  -6  -1  -2    1.00    0.70
   6   1   2    1.60    0.70
   6   1   2    1.50    0.80
   6   1   2    1.20    0.80
  -7  -1  -2    0.10    0.70
   7   1   2    1.00    0.80
   7  -2  -2    2.20    0.90
  -7   2   2    1.30    1.00
   6  -2  -2   -0.50    0.70
  -6   2   2    0.10    0.70
  -6   2   2    0.30    0.80
   5  -2  -2  304.87    8.40
   5  -2  -2  299.97    8.40
  -5   2   2  295.97    8.50
  -5   2   2  300.17    8.70
  -5   2   2  301.77    8.50
   4  -2  -2   -0.20    0.50
   4  -2  -2   -0.10    0.40
   4  -2  -2   -0.20    0.40
  -4   2   2   -0.30    0.60
  -4   2   2   -0.10    0.50
  -4   2   2   -0.20    0.50
   3  -2  -2  113.69    3.50
   3  -2  -2  114.89    3.40
  -3   2   2  119.79    3.60
  -3   2   2  113.29    3.40
  -3   2   2  114.59    3.50
  -3   2   2  116.19    3.40
   2  -2  -2    0.50    0.30
   2  -2  -2    0.40    0.30
   2  -2  -2    0.90    0.30
  -2   2   2    0.40    0.40
  -2   2   2    0.80    0.50
  -2   2   2    0.50    0.40
   1  -2  -2  334.37    8.80
   1  -2  -2  329.07    8.90
   1  -2  -2  336.67    8.80
  -1   2   2  339.27    8.90
  -1   2   2  337.27    8.90
  -1   2   2  336.47    8.90
  -1   2   2  337.87    8.90
   0  -2  -2   17.40    0.70
   0  -2  -2   16.90    0.60
   0  -2  -2   16.80    0.60
   0   2   2   17.00    0.70
   0   2   2   18.00    0.60
   0   2   2   16.60    0.70
   0   2   2   17.70    0.60
  -1  -2  -2   63.89    1.80
  -1  -2  -2   65.89    2.00
   1   2   2   65.49    1.90
   1   2   2   65.39    1.80
   1   2   2   63.89    1.80
   1   2   2   65.29    1.90
  -2  -2  -2   11.40    0.50
  -2  -2  -2   11.00    0.70
  -2  -2  -2   11.40    0.70
  -2  -2  -2   12.90    0.50
   2   2   2   11.60    0.60
   2   2   2   11.50    0.60
   2   2   2   10.00    0.70
   2   2   2   11.70    0.70
   2   2   2   11.90    0.70
  -3  -2  -2   17.10    0.80
  -3  -2  -2   14.90    0.90
   3   2   2   15.80    0.90
   3   2   2   14.50    0.90
   3   2   2   17.40    1.00
   3   2   2   16.90    0.90
   3   2   2   16.20    0.80
  -4  -2  -2  103.59    3.30
  -4  -2  -2  108.19    3.10
  -4  -2  -2   98.19    3.00
   4   2   2  103.69    3.30
   4   2   2  106.19    3.20
   4   2   2  106.79    3.20
   4   2   2  101.39    3.30
  -5  -2  -2   10.80    0.80
  -5  -2  -2   13.10    0.90
   5   2   2   11.90    1.20
   5   2   2   13.80    1.10
   5   2   2   12.90    1.10
  -6  -2  -2    0.30    0.60
   6   2   2    0.50    0.70
   6   2   2   -0.10    0.70
   6   2   2   -0.60    0.70
  -7  -2  -2   20.80    1.50
   7   2   2   20.30    1.60
   7   2   2   21.30    1.70
   7   2   2   22.60    1.90
   6  -3  -2    2.90    0.90
  -6   3   2    4.00    1.00
  -6   3   2    4.70    1.00
  -6   3   2    3.70    1.20
   5  -3  -2    0.50    0.60
  -5   3   2    0.80    0.70
  -5   3   2    0.20    0.70
  -5   3   2    0.10    0.80
   4  -3  -2   26.30    1.30
   4  -3  -2   23.30    1.20
  -4   3   2   22.30    1.50
  -4   3   2   23.80    1.30
  -4   3   2   24.40    1.40
   3  -3  -2   97.39    3.00
   3  -3  -2   97.39    2.90
  -3   3   2   92.39    3.10
  -3   3   2  100.09    3.20
  -3   3   2   97.49    3.00
  -3   3   2   95.79    3.00
   2  -3  -2    0.20    0.30
   2  -3  -2    0.60    0.30
   2  -3  -2    0.90    0.30
  -2   3   2    0.80    0.40
  -2   3   2    0.20    0.40
  -2   3   2    1.50    0.40
   1  -3  -2    0.50    0.20
   1  -3  -2    0.90    0.20
   1  -3  -2    0.50    0.20
  -1   3   2    1.40    0.30
  -1   3   2    1.30    0.40
  -1   3   2    1.20    0.40
  -1   3   2    1.20    0.30
   0   3   2    1.20    0.20
   0   3   2    0.70    0.30
   0   3   2    0.50    0.20
   0   3   2    0.60    0.30
   0   3   2    0.60    0.20
  -1  -3  -2    2.10    0.40
   1   3   2    2.80    0.30
   1   3   2    2.70    0.30
   1   3   2    2.50    0.20
   1   3   2    2.30    0.30
   1   3   2    2.70    0.30
   1   3   2    2.20    0.30
  -2  -3  -2   30.70    1.20
   2   3   2   28.70    1.00
   2   3   2   30.80    1.00
   2   3   2   28.10    1.00
  -3  -3  -2   12.60    0.60
  -3  -3  -2   12.00    0.90
   3   3   2   12.80    0.70
   3   3   2   12.10    0.80
   3   3   2   13.00    0.80
   3   3   2   12.00    0.80
   3   3   2   13.20    0.90
  -4  -3  -2   16.70    1.50
  -4  -3  -2   21.60    1.20
  -4  -3  -2   19.90    0.90
   4   3   2   19.80    1.00
   4   3   2   19.90    1.10
   4   3   2   19.60    1.20
   4   3   2   20.10    1.10
   4   3   2   19.40    1.20
  -5  -3  -2    0.80    0.40
   5   3   2    0.40    0.60
   5   3   2    0.80    0.70
   5   3   2    0.70    0.60
  -6  -3  -2    0.60    0.50
   6   3   2    0.10    0.70
   6   3   2    1.20    0.70
   6   3   2   -1.00    0.70
   7   3   2    2.60    1.00
   7   3   2    1.80    0.90
   7   3   2    2.00    1.00
   6  -4  -2    0.20    0.70
  -6   4   2   -0.90    0.90
  -6   4   2    1.10    0.90
  -6   4   2   -0.70    0.90
   5  -4  -2    6.10    0.80
  -5   4   2    4.50    0.90
  -5   4   2    5.70    1.10
  -5   4   2    4.50    0.90
   4  -4  -2   29.80    1.40
  -4   4   2   31.90    1.60
  -4   4   2   29.90    1.60
  -4   4   2   31.80    1.80
   3  -4  -2   42.90    1.50
  -3   4   2   40.90    1.70
  -3   4   2   42.60    1.70
  -3   4   2   39.80    1.70
  -3   4   2   42.40    1.80
   2  -4  -2   -0.30    0.20
  -2   4   2    0.10    0.40
  -2   4   2    0.40    0.50
  -2   4   2    0.00    0.40
  -2   4   2    0.40    0.40
  -1   4   2  192.58    5.40
  -1   4   2  200.88    5.30
  -1   4   2  200.58    5.40
  -1   4   2  195.28    5.30
   0   4   2  107.39    3.00
   0   4   2  105.29    3.00
   0   4   2  100.89    2.90
   0   4   2  108.99    2.90
  -1  -4  -2   27.40    1.20
   1   4   2   28.50    0.90
   1   4   2   25.90    0.90
   1   4   2   28.20    1.00
   1   4   2   29.90    1.00
  -2  -4  -2  121.49    3.60
   2   4   2  116.59    3.30
   2   4   2  116.39    3.30
   2   4   2  117.09    3.20
   2   4   2  116.49    3.20
   2   4   2  116.89    3.20
  -3  -4  -2   -0.20    0.40
   3   4   2   -0.40    0.40
   3   4   2    0.30    0.40
   3   4   2    0.40    0.30
   3   4   2    0.60    0.40
   3   4   2    0.40    0.40
  -4  -4  -2    0.00    0.50
   4   4   2    0.60    0.50
   4   4   2    0.40    0.50
   4   4   2    0.20    0.60
   4   4   2    0.10    0.50
  -5  -4  -2    7.20    1.00
   5   4   2    8.10    0.90
   5   4   2    7.40    1.00
   5   4   2    6.80    0.80
  -6  -4  -2    2.00    0.90
   6   4   2   -0.20    0.80
   6   4   2    0.00    0.70
   6   4   2    0.60    0.70
  -7  -4  -2    5.50    1.20
   7   4   2    5.70    1.30
   7   4   2    3.90    1.00
   7   4   2    5.40    1.10
  -5   5   2    2.30    1.00
  -5   5   2    1.90    0.90
  -5   5   2    2.50    0.90
  -4   5   2    2.10    0.80
  -4   5   2    3.50    0.80
  -4   5   2    2.30    0.90
  -3   5   2    9.20    1.00
  -3   5   2    9.30    1.00
  -3   5   2    8.40    1.00
  -2   5   2    0.30    0.50
  -2   5   2    0.40    0.50
  -2   5   2    0.40    0.50
  -2   5   2    0.00    0.40
  -1   5   2    0.20    0.40
  -1   5   2    0.80    0.30
  -1   5   2    0.30    0.40
   0   5   2   -0.20    0.20
   0   5   2   -0.10    0.20
   0   5   2   -0.20    0.30
   0   5   2    0.10    0.30
   0   5   2   -0.40    0.30
  -1  -5  -2   11.40    0.90
   1   5   2   10.80    0.60
   1   5   2   10.20    0.60
  -2  -5  -2   21.50    1.20
   2   5   2   19.90    0.80
   2   5   2   19.20    0.80
   2   5   2   20.30    0.80
   2   5   2   20.00    0.90
   2   5   2   19.20    0.90
  -3  -5  -2    0.10    0.50
   3   5   2    0.00    0.40
   3   5   2    0.20    0.40
   3   5   2   -0.10    0.30
   3   5   2   -0.10    0.40
   3   5   2   -0.10    0.30
  -4  -5  -2   10.20    1.00
   4   5   2    9.60    0.90
   4   5   2    8.60    0.90
   4   5   2   10.20    0.90
  -5  -5  -2    1.30    0.80
   5   5   2    3.20    0.70
   5   5   2    2.60    0.70
   5   5   2    4.40    0.90
  -6  -5  -2    1.20    1.00
   6   5   2   -0.80    0.80
   6   5   2    0.20    0.70
   6   5   2   -0.10    0.70
  -4   6   2    0.30    0.80
  -4   6   2    0.00    0.70
  -4   6   2   -0.50    0.80
  -3   6   2   57.99    2.30
  -3   6   2   53.69    2.10
  -3   6   2   53.59    2.20
  -2   6   2   -0.30    0.60
  -2   6   2   -0.50    0.50
  -2   6   2   -0.30    0.50
  -2   6   2    0.50    0.50
  -1   6   2   31.30    1.20
  -1   6   2   30.90    1.30
  -1   6   2   31.30    1.20
  -1   6   2   32.10    1.40
   0   6   2   36.40    1.30
   0   6   2   36.90    1.30
   0   6   2   33.30    1.10
  -1  -6  -2    0.70    0.60
   1   6   2    1.90    0.40
   1   6   2    1.80    0.40
  -2  -6  -2   -0.10    0.50
   2   6   2    0.20    0.40
   2   6   2    0.20    0.30
  -3  -6  -2    4.50    0.90
   3   6   2    3.20    0.50
   3   6   2    4.20    0.50
   3   6   2    2.70    0.40
   3   6   2    3.10    0.50
  -4  -6  -2   -0.10    0.70
   4   6   2    0.30    0.60
   4   6   2   -0.20    0.50
   4   6   2    0.10    0.50
   4   6   2    0.10    0.40
  -5  -6  -2   -0.10    0.60
   5   6   2   -1.40    0.80
   5   6   2    0.10    0.60
   5   6   2   -0.30    0.60
  -6  -6  -2   -0.10    0.90
   6   6   2    0.40    0.80
   6   6   2    0.50    0.90
   6   6   2    0.00    0.70
  -4   7   2    2.60    1.00
  -4   7   2    1.00    0.90
  -4   7   2    1.50    1.00
  -3   7   2    0.40    0.80
  -3   7   2   -0.30    0.70
  -3   7   2   -0.70    0.70
  -2   7   2    0.20    0.60
  -2   7   2    0.30    0.60
  -2   7   2    0.30    0.70
  -1   7   2    0.60    0.50
  -1   7   2    1.00    0.40
  -1   7   2    0.20    0.50
  -1   7   2    0.70    0.60
   0   7   2    0.40    0.50
   0   7   2    0.00    0.40
   0   7   2    0.40    0.30
   0   7   2    0.20    0.40
  -1  -7  -2    0.70    0.60
   1   7   2    0.20    0.30
   1   7   2    0.60    0.40
  -2  -7  -2    2.10    0.70
   2   7   2    3.60    0.50
   2   7   2    3.60    0.50
  -3  -7  -2   -0.10    0.70
   3   7   2    0.20    0.40
   3   7   2    0.30    0.40
   3   7   2    0.80    0.40
  -4  -7  -2    1.20    0.80
   4   7   2   -0.30    0.50
   4   7   2   -0.10    0.70
   4   7   2    0.50    0.50
  -5  -7  -2    0.10    0.90
   5   7   2    0.10    0.90
   5   7   2    0.00    0.60
   5   7   2   -0.60    0.60
  -2   8   2    0.50    0.70
  -2   8   2   -0.10    0.60
  -2   8   2    0.50    0.70
  -1   8   2   -0.10    0.60
  -1   8   2    0.30    0.50
   0   8   2    1.00    0.40
   0   8   2    1.70    0.50
   0   8   2    1.30    0.60
   1   8   2    6.70    0.80
   1   8   2    9.20    0.80
  -2  -8  -2    0.50    0.80
   2   8   2   -0.30    0.40
   2   8   2    0.30    0.40
  -3  -8  -2    1.20    0.80
   3   8   2    2.80    0.50
   3   8   2    3.10    0.50
  -4  -8  -2    5.20    1.20
   4   8   2    8.70    1.10
   4   8   2    5.70    0.70
   0   9   2   -0.10    0.50
   0   9   2    0.10    0.60
   1   9   2    1.30    0.60
   1   9   2    1.20    0.50
  -2  -9  -2   -0.20    0.80
   2   9   2    0.00    0.40
   2   9   2   -0.10    0.40
   4   8  -3    2.00    0.70
   4   8  -3    2.80    0.80
  -4  -8   3    1.20    1.40
   3   8  -3   47.10    1.70
   3   8  -3   38.60    1.50
  -2  -8   3    4.80    1.30
   0   8  -3    0.40    0.50
   0   8  -3    1.20    0.50
  -1   8  -3    0.20    0.70
  -1   8  -3   -0.20    0.60
  -1   8  -3    1.00    0.60
  -2   8  -3   -2.30    0.80
  -2   8  -3   -1.40    0.70
   5   7  -3    0.70    0.90
  -5  -7   3   -1.70    1.30
   4   7  -3    0.60    0.60
   4   7  -3    0.00    0.70
   4   7  -3   -0.30    0.80
  -4  -7   3   -0.30    1.00
   3   7  -3    6.50    0.70
   3   7  -3    8.50    1.00
  -3  -7   3    8.40    1.30
  -2  -7   3    0.80    0.80
  -1  -7   3    1.10    0.90
   0   7  -3   -0.60    0.40
   0   7  -3   -0.10    0.40
  -1   7  -3    1.00    0.50
  -1   7  -3   -0.30    0.50
  -1   7  -3   -0.40    0.50
  -1   7  -3    0.20    0.50
  -2   7  -3    0.10    0.70
  -2   7  -3    1.00    0.70
  -2   7  -3    0.20    0.70
  -3   7  -3   -0.60    0.80
  -3   7  -3   -0.80    0.80
  -3   7  -3    0.10    0.80
   6   6  -3   -1.10    0.80
   6   6  -3   -0.90    0.90
  -6  -6   3   -0.30    1.30
   5   6  -3    0.80    0.70
   5   6  -3    0.60    0.80
  -5  -6   3   -0.10    0.90
   4   6  -3    0.60    0.50
   4   6  -3    0.50    0.60
   4   6  -3    0.30    0.50
   4   6  -3    0.60    0.50
  -4  -6   3   -1.10    0.80
   3   6  -3   62.69    2.00
   3   6  -3   68.39    2.00
   3   6  -3   64.79    2.00
   3   6  -3   68.19    2.10
  -3  -6   3   74.09    2.80
   2   6  -3   17.20    0.80
  -2  -6   3   16.10    1.30
  -1  -6   3    0.70    0.70
   0   6  -3    5.20    0.50
   0   6  -3    3.30    0.40
  -1   6  -3   15.30    0.90
  -1   6  -3   18.50    1.00
  -1   6  -3   15.70    0.90
  -1   6  -3   17.10    1.00
  -2   6  -3    1.70    0.60
  -2   6  -3    1.80    0.60
  -2   6  -3    1.30    0.60
  -2   6  -3    1.50    0.60
  -3   6  -3   -1.20    0.70
  -3   6  -3   -1.30    0.70
  -3   6  -3   -1.20    0.70
  -4   6  -3    0.60    0.90
  -4   6  -3    2.00    0.90
  -4   6  -3    1.60    0.80
   6   5  -3    1.90    1.00
   6   5  -3    4.10    1.00
   6   5  -3    3.10    0.80
  -6  -5   3    3.80    1.20
   5   5  -3    0.00    0.70
   5   5  -3    0.40    0.70
   4   5  -3    0.10    0.60
   4   5  -3   -0.30    0.50
   4   5  -3   -0.30    0.50
   4   5  -3   -0.20    0.40
  -4  -5   3   -0.90    0.70
   3   5  -3    1.80    0.40
   3   5  -3    1.70    0.40
   3   5  -3    1.90    0.40
   3   5  -3    2.50    0.50
  -3  -5   3    1.60    0.80
   2   5  -3    0.70    0.30
   2   5  -3    1.10    0.40
  -2  -5   3    0.50    0.60
  -1  -5   3    2.10    0.60
   0   5  -3    0.80    0.30
   0   5  -3    1.40    0.30
  -1   5  -3    3.40    0.50
  -1   5  -3    2.50    0.50
  -1   5  -3    2.50    0.30
  -1   5  -3    2.80    0.40
  -2   5  -3    1.90    0.50
  -2   5  -3    1.40    0.40
  -2   5  -3    1.70    0.50
  -2   5  -3    2.40    0.50
  -2   5  -3    2.00    0.60
  -3   5  -3   -1.00    0.60
  -3   5  -3   -0.50    0.60
  -3   5  -3    0.00    0.60
  -4   5  -3    9.50    1.10
  -4   5  -3   12.10    1.40
  -4   5  -3    7.40    1.00
  -5   5  -3    2.40    0.90
  -5   5  -3    1.50    1.00
  -5   5  -3    0.40    0.90
   6   4  -3    6.60    1.00
   6   4  -3    5.80    1.10
   6   4  -3    7.00    1.10
  -6  -4   3    5.80    1.20
   5   4  -3   -0.30    0.60
  -5  -4   3   -0.20    0.70
   4   4  -3    1.60    0.50
   4   4  -3    1.30    0.50
   4   4  -3    0.90    0.40
   4   4  -3    1.10    0.60
  -4  -4   3    0.60    0.70
   3   4  -3    1.60    0.40
   3   4  -3    2.00    0.40
   3   4  -3    1.60    0.40
   3   4  -3    1.90    0.50
  -3  -4   3    1.60    0.60
   2   4  -3    0.50    0.30
   2   4  -3    0.50    0.30
   2   4  -3    1.10    0.30
   2   4  -3    0.70    0.20
   2   4  -3    0.30    0.30
   2   4  -3    0.40    0.20
  -2  -4   3    0.70    0.50
   1   4  -3  173.18    4.60
   1   4  -3  171.38    4.60
  -1  -4   3  170.98    4.90
   0   4  -3    1.50    0.20
   0   4  -3    3.00    0.30
   0   4  -3    2.50    0.30
  -1   4  -3  119.29    3.40
  -1   4  -3  121.09    3.30
  -1   4  -3  120.99    3.30
  -1   4  -3  119.19    3.30
  -1   4  -3  120.69    3.40
  -2   4  -3  161.98    4.50
  -2   4  -3  155.18    4.50
  -2   4  -3  165.88    4.60
  -2   4  -3  163.88    4.70
  -3   4  -3    5.70    0.70
  -3   4  -3    4.20    0.70
  -3   4  -3    3.90    0.80
  -3   4  -3    6.50    0.80
  -4   4  -3   23.50    1.50
  -4   4  -3   22.90    1.40
  -4   4  -3   25.20    1.60
  -5   4  -3   -0.20    0.80
  -5   4  -3   -0.50    0.80
  -5   4  -3    0.30    0.70
   5  -4   3   -0.30    0.50
  -6   4  -3    0.20    0.90
  -6   4  -3    1.00    1.00
  -6   4  -3    1.10    1.00
   7   3  -3    4.20    1.00
   7   3  -3    5.40    1.20
   7   3  -3    5.00    1.20
   6   3  -3   -0.50    0.80
   6   3  -3    0.30    0.80
   6   3  -3    0.90    0.70
   5   3  -3    0.50    0.60
   5   3  -3    0.60    0.70
  -5  -3   3    1.10    0.40
   4   3  -3   23.30    1.20
   4   3  -3   22.90    1.20
   4   3  -3   22.50    1.10
   4   3  -3   24.60    1.30
   4   3  -3   24.70    1.20
  -4  -3   3   23.50    0.90
  -4  -3   3   23.60    1.30
   3   3  -3    0.50    0.40
   3   3  -3    0.90    0.40
   3   3  -3    0.40    0.40
   3   3  -3    1.00    0.30
   3   3  -3    0.20    0.40
  -3  -3   3    0.00    0.50
   2   3  -3    0.10    0.30
   2   3  -3    0.20    0.30
   2   3  -3    0.10    0.30
   2   3  -3    0.10    0.20
   2   3  -3   -0.10    0.20
  -2  -3   3    0.50    0.40
   1   3  -3   12.70    0.50
   1   3  -3   13.30    0.60
   1   3  -3   14.10    0.50
   1   3  -3   15.20    0.60
  -1  -3   3   12.80    0.80
   0   3  -3    0.10    0.20
   0   3  -3    0.30    0.20
   0   3  -3    0.30    0.30
   0   3  -3   -0.10    0.20
   0  -3   3    0.10    0.40
  -1   3  -3    2.80    0.40
  -1   3  -3    3.80    0.40
  -1   3  -3    3.40    0.30
  -1   3  -3    3.30    0.40
  -1   3  -3    2.90    0.40
  -2   3  -3   98.09    3.00
  -2   3  -3   96.19    2.80
  -2   3  -3   96.09    2.80
  -2   3  -3   95.89    2.80
  -3   3  -3    7.80    0.90
  -3   3  -3    7.90    0.80
  -3   3  -3    7.70    0.90
   3  -3   3    4.40    0.50
   3  -3   3    7.60    0.60
   3  -3   3    7.90    0.70
  -4   3  -3    0.50    0.60
  -4   3  -3   -0.40    0.60
  -4   3  -3    0.60    0.70
   4  -3   3    0.40    0.50
  -5   3  -3    4.10    0.90
  -5   3  -3    1.70    0.80
  -5   3  -3    2.60    0.80
   5  -3   3    2.30    0.60
  -6   3  -3    2.40    0.90
  -6   3  -3    3.10    1.00
  -6   3  -3    2.40    0.90
   6  -3   3    1.70    0.70
   7   2  -3    9.60    1.20
   7   2  -3    8.20    1.30
  -7  -2   3   10.10    1.10
   6   2  -3  138.09    4.60
   6   2  -3  135.69    4.40
   6   2  -3  140.19    4.50
  -6  -2   3  140.69    4.20
   5   2  -3    4.90    0.80
   5   2  -3    2.90    0.70
  -5  -2   3    3.40    0.60
   4   2  -3   -0.70    0.50
   4   2  -3    0.70    0.50
   4   2  -3    0.30    0.40
  -4  -2   3    0.00    0.50
  -4  -2   3   -0.10    0.40
  -4  -2   3    0.30    0.30
   3   2  -3    0.20    0.30
   3   2  -3    0.00    0.40
   3   2  -3    0.60    0.40
   3   2  -3   -0.10    0.40
   3   2  -3   -0.30    0.30
  -3  -2   3    0.60    0.40
  -3  -2   3    0.40    0.30
  -3  -2   3    0.00    0.30
   2   2  -3   83.39    2.50
   2   2  -3   79.09    2.40
   2   2  -3   80.99    2.40
   2   2  -3   83.19    2.40
   2   2  -3   84.69    2.40
  -2  -2   3   82.39    2.50
  -2  -2   3   81.69    2.30
  -2  -2   3   82.89    2.30
  -2  -2   3   82.69    2.40
   1   2  -3  115.29    3.30
   1   2  -3  127.79    3.30
   1   2  -3  124.59    3.30
   1   2  -3  126.69    3.30
   1   2  -3  124.29    3.40
   1   2  -3  123.99    3.40
  -1  -2   3  120.19    3.40
   0   2  -3   22.10    0.70
   0   2  -3   20.40    0.70
   0   2  -3   21.40    0.80
   0   2  -3   22.40    0.70
   0  -2   3   21.60    0.70
  -1   2  -3   14.50    0.70
  -1   2  -3   12.60    0.60
  -1   2  -3   13.20    0.60
  -1   2  -3   13.10    0.70
  -1   2  -3   14.00    0.70
   1  -2   3   12.80    0.60
   1  -2   3   12.50    0.50
   1  -2   3   13.10    0.70
  -2   2  -3  549.65   14.50
  -2   2  -3  542.45   14.50
  -2   2  -3  569.74   14.60
  -2   2  -3  553.94   14.50
  -2   2  -3  549.95   14.60
   2  -2   3  507.55   14.40
   2  -2   3  559.84   14.40
   2  -2   3  556.34   14.50
  -3   2  -3    8.20    0.80
  -3   2  -3    8.60    0.90
  -3   2  -3    8.60    0.90
  -3   2  -3    8.10    0.80
   3  -2   3    8.90    0.80
   3  -2   3    8.30    0.70
   3  -2   3    7.20    0.80
  -4   2  -3   56.89    2.20
  -4   2  -3   54.69    2.00
  -4   2  -3   55.59    2.10
  -4   2  -3   56.29    2.20
   4  -2   3   55.29    2.00
   4  -2   3   54.99    2.00
  -5   2  -3    0.90    0.80
  -5   2  -3    1.30    0.70
  -5   2  -3    0.80    0.60
   5  -2   3    0.30    0.60
  -6   2  -3    7.10    1.00
  -6   2  -3    5.10    0.90
  -6   2  -3    6.60    1.30
   6  -2   3    3.80    0.80
   7   1  -3    1.20    0.80
  -7  -1   3    0.40    0.80
   6   1  -3   15.30    1.50
   6   1  -3   14.80    1.40
   6   1  -3   15.00    1.40
  -6  -1   3   17.30    1.40
   5   1  -3    0.80    0.60
   5   1  -3    0.80    0.60
   5   1  -3    1.10    0.60
  -5  -1   3    0.60    0.50
  -5  -1   3    2.20    0.60
   4   1  -3   41.10    1.80
   4   1  -3   42.30    1.70
   4   1  -3   42.70    1.80
  -4  -1   3   43.80    1.60
  -4  -1   3   43.20    1.60
   3   1  -3   32.70    1.30
   3   1  -3   33.90    1.40
   3   1  -3   32.20    1.40
   3   1  -3   36.90    1.30
  -3  -1   3   33.60    1.30
  -3  -1   3   33.00    1.20
   2   1  -3    7.30    0.60
   2   1  -3    6.80    0.60
   2   1  -3    7.00    0.60
   2   1  -3    7.60    0.60
   2   1  -3    7.50    0.60
  -2  -1   3    7.80    0.60
  -2  -1   3    7.80    0.50
  -2  -1   3    8.30    0.60
   1   1  -3    0.10    0.20
   1   1  -3    0.20    0.20
   1   1  -3   -0.10    0.20
   1   1  -3    0.00    0.30
   1   1  -3    0.10    0.20
  -1  -1   3   -0.20    0.30
  -1  -1   3   -0.20    0.20
   0   1  -3    0.00    0.20
   0   1  -3    0.40    0.20
   0   1  -3    0.20    0.30
   0   1  -3   -0.20    0.20
   0   1  -3    0.10    0.30
   0   1  -3    0.30    0.30
   0  -1   3    0.40    0.30
   0  -1   3   -0.10    0.30
   0  -1   3   -0.30    0.20
   0  -1   3   -0.10    0.20
   0  -1   3    0.30    0.20
  -1   1  -3  205.88    5.40
  -1   1  -3  208.18    5.50
  -1   1  -3  200.48    5.40
  -1   1  -3  202.48    5.40
  -1   1  -3  208.18    5.50
   1  -1   3  169.78    5.40
   1  -1   3  211.48    5.40
   1  -1   3  208.18    5.40
  -2   1  -3    3.10    0.50
  -2   1  -3    2.90    0.50
  -2   1  -3    2.90    0.40
  -2   1  -3    2.30    0.40
   2  -1   3    1.50    0.40
   2  -1   3    2.70    0.40
   2  -1   3    2.10    0.40
  -3   1  -3   82.69    2.50
  -3   1  -3   79.69    2.60
  -3   1  -3   81.69    2.50
  -3   1  -3   81.79    2.60
   3  -1   3   79.09    2.60
   3  -1   3   81.89    2.50
   3  -1   3   80.39    2.50
  -4   1  -3  122.19    3.70
  -4   1  -3  123.39    3.70
  -4   1  -3  117.99    3.90
   4  -1   3  124.79    3.70
   4  -1   3  124.49    3.90
   4  -1   3  127.49    3.70
  -5   1  -3    2.20    0.80
  -5   1  -3    1.20    0.60
  -5   1  -3    1.30    0.60
   5  -1   3    1.00    0.60
   5  -1   3    1.00    0.60
   5  -1   3    1.80    0.70
  -6   1  -3    6.00    0.90
  -6   1  -3    4.70    0.80
   6  -1   3    3.60    0.80
  -7   1  -3    1.40    0.90
   7  -1   3    0.90    0.80
   7   0  -3    0.10    0.80
   7   0  -3    0.20    0.70
  -7   0   3   -0.80    0.90
   6   0  -3   91.99    3.30
   6   0  -3   91.99    3.40
  -6   0   3   92.99    3.20
   5   0  -3    3.20    0.70
   5   0  -3    2.60    0.70
   5   0  -3    2.60    0.70
  -5   0   3    2.00    0.80
  -5   0   3    1.70    0.60
  -5   0   3    2.30    0.70
   4   0  -3   27.00    1.40
   4   0  -3   28.60    1.30
   4   0  -3   27.90    1.30
  -4   0   3   29.30    1.30
  -4   0   3   27.60    1.40
  -4   0   3   26.50    1.20
   3   0  -3   -0.40    0.40
   3   0  -3   -0.10    0.40
   3   0  -3    0.30    0.40
  -3   0   3   -0.20    0.30
  -3   0   3   -0.10    0.40
  -3   0   3   -0.30    0.50
   2   0  -3  332.17    8.90
   2   0  -3  323.97    8.80
   2   0  -3  336.87    8.90
   2   0  -3  326.57    8.80
  -2   0   3  330.17    8.80
  -2   0   3  329.07    8.80
  -2   0   3  334.07    8.90
   1   0  -3  105.39    3.00
   1   0  -3  103.29    2.90
   1   0  -3  105.29    2.90
   1   0  -3  101.59    3.00
   1   0  -3  105.89    2.90
  -1   0   3  106.29    3.00
  -1   0   3  103.09    3.00
  -1   0   3  104.39    2.90
  -1   0   3  102.49    2.90
   0   0  -3   83.39    2.40
   0   0  -3   80.29    2.30
   0   0  -3   83.39    2.30
   0   0  -3   82.19    2.30
   0   0  -3   79.69    2.40
   0   0   3   79.69    2.30
   0   0   3   82.69    2.30
   0   0   3   81.99    2.30
   0   0   3   79.69    2.30
   0   0   3   83.19    2.40
  -1   0  -3   12.80    0.60
  -1   0  -3   13.50    0.60
  -1   0  -3   13.50    0.70
  -1   0  -3   14.10    0.70
  -1   0  -3   14.60    0.60
   1   0   3   12.60    0.70
   1   0   3   13.60    0.70
   1   0   3   13.10    0.70
   1   0   3   13.10    0.70
  -2   0  -3    2.10    0.40
  -2   0  -3    1.90    0.40
  -2   0  -3    2.20    0.40
   2   0   3    1.30    0.40
   2   0   3    0.90    0.40
   2   0   3    1.10    0.40
   2   0   3    1.40    0.40
  -3   0  -3  293.47    7.90
  -3   0  -3  282.67    7.90
  -3   0  -3  298.17    8.10
   3   0   3  293.57    7.90
   3   0   3  294.17    8.10
  -4   0  -3    5.50    0.60
  -4   0  -3    5.90    0.60
  -4   0  -3    4.40    0.70
   4   0   3    3.70    0.60
   4   0   3    4.10    0.70
   4   0   3    3.70    0.60
  -5   0  -3    1.60    0.60
  -5   0  -3    1.10    0.70
  -5   0  -3    1.90    0.60
   5   0   3    1.10    0.60
   5   0   3    0.30    0.60
   5   0   3    1.60    0.70
  -6   0  -3   56.29    2.20
  -6   0  -3   55.69    2.20
   6   0   3   52.39    2.30
   6   0   3   53.29    2.20
  -7   0  -3    0.90    0.80
   7   0   3   -0.20    0.80
   7  -1  -3    0.80    0.80
  -7   1   3    0.80    1.00
   6  -1  -3    1.40    0.70
   6  -1  -3    2.00    0.80
  -6   1   3    0.70    0.80
  -6   1   3    1.50    0.70
   5  -1  -3   26.90    1.50
   5  -1  -3   26.70    1.50
   5  -1  -3   27.20    1.60
  -5   1   3   26.80    1.50
  -5   1   3   28.10    1.50
  -5   1   3   27.20    1.60
   4  -1  -3   28.80    1.40
   4  -1  -3   26.70    1.30
   4  -1  -3   26.40    1.40
  -4   1   3   30.60    1.30
  -4   1   3   26.80    1.50
  -4   1   3   28.50    1.30
   3  -1  -3    0.70    0.40
   3  -1  -3   -0.20    0.40
   3  -1  -3    0.20    0.40
  -3   1   3    0.20    0.40
  -3   1   3   -0.20    0.40
  -3   1   3    0.10    0.50
   2  -1  -3    0.30    0.40
   2  -1  -3    0.60    0.30
  -2   1   3    0.50    0.40
  -2   1   3    0.50    0.30
  -2   1   3    1.10    0.40
  -2   1   3    0.50    0.40
   1  -1  -3   26.70    1.00
   1  -1  -3   26.30    1.00
   1  -1  -3   28.00    1.00
   1  -1  -3   27.70    1.00
  -1   1   3   27.40    1.00
  -1   1   3   25.60    1.00
  -1   1   3   26.40    1.00
  -1   1   3   26.20    1.00
  -1   1   3   27.00    1.10
   0  -1  -3    0.60    0.20
   0  -1  -3   -0.30    0.20
   0  -1  -3    0.30    0.30
   0  -1  -3   -0.20    0.30
   0   1   3    0.30    0.30
   0   1   3    0.00    0.30
   0   1   3   -0.20    0.30
   0   1   3   -0.20    0.30
   0   1   3    0.60    0.20
   0   1   3    0.20    0.30
  -1  -1  -3  441.46   11.70
  -1  -1  -3  452.75   11.70
  -1  -1  -3  437.26   11.70
  -1  -1  -3  444.46   11.70
   1   1   3  444.06   11.70
   1   1   3  451.65   11.70
   1   1   3  443.26   11.70
   1   1   3  440.96   11.70
   1   1   3  453.85   11.80
  -2  -1  -3   34.30    1.20
  -2  -1  -3   33.40    1.20
  -2  -1  -3   33.80    1.30
   2   1   3   32.80    1.20
   2   1   3   34.20    1.30
   2   1   3   29.90    1.40
   2   1   3   33.50    1.20
   2   1   3   33.50    1.30
  -3  -1  -3   12.60    0.70
  -3  -1  -3   12.50    0.90
  -3  -1  -3   12.10    0.70
   3   1   3   11.10    0.90
   3   1   3   10.90    0.90
   3   1   3   12.50    0.80
   3   1   3   12.00    0.80
  -4  -1  -3   34.60    1.40
  -4  -1  -3   34.40    1.60
   4   1   3   35.10    1.50
   4   1   3   35.30    1.80
   4   1   3   36.50    1.50
   4   1   3   33.10    1.60
  -5  -1  -3    1.10    0.50
  -5  -1  -3    1.00    0.50
  -5  -1  -3    0.70    0.70
   5   1   3    1.80    0.70
   5   1   3    0.10    0.60
   5   1   3    1.40    0.60
  -6  -1  -3    2.90    0.80
   6   1   3    2.80    0.80
   6   1   3    2.80    0.90
   6   1   3    4.30    0.80
  -7  -1  -3    0.40    0.70
   7   1   3   -0.50    0.70
   7   1   3    0.90    0.80
   6  -2  -3    0.90    0.70
  -6   2   3    0.80    0.80
  -6   2   3    1.10    0.80
   5  -2  -3   21.60    1.40
   5  -2  -3   19.50    1.30
  -5   2   3   21.20    1.50
  -5   2   3   19.80    1.60
   4  -2  -3  127.69    4.00
   4  -2  -3  132.99    3.90
  -4   2   3  125.89    3.90
  -4   2   3  128.69    3.90
  -4   2   3  125.69    4.00
   3  -2  -3    0.70    0.40
   3  -2  -3    0.10    0.40
   3  -2  -3    0.40    0.40
  -3   2   3    0.50    0.40
  -3   2   3    0.30    0.50
  -3   2   3    0.30    0.50
  -3   2   3   -0.20    0.40
   2  -2  -3  452.55   12.00
   2  -2  -3  457.85   12.00
  -2   2   3  451.65   12.10
  -2   2   3  451.65   12.00
  -2   2   3  455.95   12.00
  -2   2   3  452.25   12.10
   1  -2  -3  385.16   10.20
   1  -2  -3  374.96   10.10
  -1   2   3  385.56   10.20
  -1   2   3  389.16   10.20
  -1   2   3  384.46   10.20
  -1   2   3  385.96   10.20
  -1   2   3  388.76   10.20
   0  -2  -3  165.78    4.40
   0  -2  -3  164.68    4.50
   0  -2  -3  166.38    4.50
   0   2   3  166.18    4.50
   0   2   3  167.48    4.50
   0   2   3  166.58    4.50
   0   2   3  163.58    4.50
   0   2   3  168.18    4.50
  -1  -2  -3  673.83   17.50
  -1  -2  -3  671.13   17.60
  -1  -2  -3  672.63   17.50
  -1  -2  -3  670.63   17.60
   1   2   3  679.03   17.60
   1   2   3  662.83   17.60
   1   2   3  670.23   17.60
   1   2   3  680.33   17.60
   1   2   3  677.43   17.60
  -2  -2  -3    2.20    0.40
  -2  -2  -3    2.90    0.30
  -2  -2  -3    2.50    0.40
  -2  -2  -3    1.90    0.30
   2   2   3    2.50    0.40
   2   2   3    3.10    0.40
   2   2   3    2.30    0.40
   2   2   3    1.60    0.40
  -3  -2  -3   38.40    1.50
  -3  -2  -3   38.20    1.30
  -3  -2  -3   37.80    1.30
   3   2   3   37.80    1.50
   3   2   3   35.00    1.50
   3   2   3   38.70    1.40
   3   2   3   40.80    1.40
   3   2   3   32.90    1.80
  -4  -2  -3   44.20    1.80
  -4  -2  -3   45.90    1.60
   4   2   3   48.30    1.90
   4   2   3   44.30    1.70
   4   2   3   41.90    1.80
  -5  -2  -3    0.90    0.50
  -5  -2  -3    0.90    0.40
   5   2   3    1.00    0.60
   5   2   3    1.10    0.60
   5   2   3    0.80    0.60
  -6  -2  -3    6.30    0.80
   6   2   3    4.70    0.90
   6   2   3    5.00    0.90
   6   2   3    5.00    0.90
  -7  -2  -3    0.60    0.70
   7   2   3    1.50    0.90
   7   2   3    1.30    0.90
   6  -3  -3   -0.10    0.70
  -6   3   3   -0.70    0.80
  -6   3   3    1.40    0.90
   5  -3  -3    0.10    0.60
  -5   3   3   -0.20    0.70
  -5   3   3   -0.20    0.70
  -5   3   3    0.00    0.80
   4  -3  -3   15.50    1.10
   4  -3  -3   17.40    1.00
  -4   3   3   16.10    1.30
  -4   3   3   17.40    1.20
  -4   3   3   14.90    1.20
   3  -3  -3    0.30    0.30
   3  -3  -3   -0.10    0.30
  -3   3   3    0.50    0.50
  -3   3   3    0.30    0.60
  -3   3   3    0.40    0.50
  -3   3   3    0.20    0.50
   2  -3  -3    4.20    0.50
  -2   3   3    3.10    0.50
  -2   3   3    2.50    0.60
  -2   3   3    3.20    0.50
  -2   3   3    3.60    0.50
  -2   3   3    2.60    0.50
   1  -3  -3    2.10    0.30
  -1   3   3    2.10    0.50
  -1   3   3    1.60    0.30
  -1   3   3    2.60    0.40
  -1   3   3    2.20    0.40
  -1   3   3    2.70    0.40
   0  -3  -3  104.19    2.90
   0   3   3  105.39    2.90
   0   3   3  105.59    2.90
   0   3   3  105.69    3.00
   0   3   3  103.79    2.90
   0   3   3  103.69    3.00
  -1  -3  -3   20.80    0.90
   1   3   3   20.20    0.80
   1   3   3   19.90    0.80
   1   3   3   19.00    0.80
   1   3   3   19.90    0.80
  -2  -3  -3    1.10    0.50
  -2  -3  -3    1.20    0.40
  -2  -3  -3    0.80    0.20
   2   3   3    0.90    0.30
   2   3   3    1.10    0.30
   2   3   3    1.10    0.40
   2   3   3    0.80    0.40
  -3  -3  -3  136.09    3.80
  -3  -3  -3  139.19    4.10
  -3  -3  -3  138.89    3.90
   3   3   3  142.29    3.90
   3   3   3  133.99    3.90
   3   3   3  133.39    4.00
   3   3   3  135.69    4.00
   3   3   3  141.49    4.00
  -4  -3  -3    8.40    0.70
  -4  -3  -3    7.70    0.90
  -4  -3  -3    8.40    0.90
  -4  -3  -3    8.60    0.60
   4   3   3    9.20    0.90
   4   3   3    9.50    0.90
   4   3   3    9.80    0.90
   4   3   3    6.60    0.80
  -5  -3  -3    0.10    0.40
   5   3   3   -0.40    0.70
   5   3   3    0.10    0.60
   5   3   3    0.50    0.60
  -6  -3  -3    1.20    0.50
   6   3   3    2.60    0.80
   6   3   3    1.60    0.70
   6   3   3    1.80    0.90
   7   3   3   -0.40    0.90
   7   3   3    0.60    0.80
   7   3   3    0.20    0.80
   6  -4  -3    0.80    0.70
  -6   4   3   -0.20    0.90
  -6   4   3    0.60    1.00
  -6   4   3   -0.60    1.20
   5  -4  -3    2.70    0.70
  -5   4   3    3.00    1.00
  -5   4   3    3.10    0.90
  -5   4   3    3.50    0.90
   4  -4  -3   58.99    2.00
  -4   4   3   58.59    2.50
  -4   4   3   57.69    2.30
  -4   4   3   55.19    2.30
   3  -4  -3   -0.10    0.40
  -3   4   3    1.00    0.50
  -3   4   3   -0.30    0.50
  -3   4   3   -0.30    0.50
  -3   4   3    0.00    0.60
   2  -4  -3   26.10    0.90
  -2   4   3   25.40    1.20
  -2   4   3   26.00    1.10
  -2   4   3   24.60    1.20
  -2   4   3   24.60    1.10
  -2   4   3   25.70    1.30
  -1   4   3  102.19    3.00
  -1   4   3  100.39    3.00
  -1   4   3  102.09    3.00
  -1   4   3  104.49    3.10
  -1   4   3  103.59    3.10
   0   4   3    0.20    0.20
   0   4   3   -0.10    0.30
   0   4   3   -0.20    0.30
   0   4   3   -0.10    0.30
   0   4   3   -0.40    0.30
  -1  -4  -3   20.50    1.00
   1   4   3   19.70    0.80
   1   4   3   18.50    0.80
   1   4   3   18.70    0.90
   1   4   3   21.20    0.80
  -2  -4  -3   50.79    1.80
   2   4   3   50.79    1.60
   2   4   3   51.09    1.60
   2   4   3   48.70    1.60
   2   4   3   49.50    1.70
  -3  -4  -3    2.90    0.60
   3   4   3    1.10    0.40
   3   4   3    1.30    0.40
   3   4   3    0.80    0.50
   3   4   3    1.40    0.50
   3   4   3    1.80    0.50
  -4  -4  -3    0.50    0.60
   4   4   3    1.80    0.60
   4   4   3    0.60    0.50
   4   4   3    1.00    0.60
   4   4   3    1.90    0.70
  -5  -4  -3    0.40    0.50
  -5  -4  -3    0.20    0.70
   5   4   3    0.20    0.70
   5   4   3   -0.20    0.60
   5   4   3    0.20    0.60
  -6  -4  -3    0.40    0.90
   6   4   3   -0.20    0.80
   6   4   3    0.40    0.70
   6   4   3    2.10    0.80
  -7  -4  -3    1.40    1.10
   7   4   3    0.40    0.80
   7   4   3    0.60    1.00
   7   4   3   -0.70    0.80
  -5   5   3    1.10    0.90
  -5   5   3    1.20    0.90
  -5   5   3    1.60    1.00
  -4   5   3    0.10    0.70
  -4   5   3   -0.80    0.70
  -4   5   3   -0.20    0.80
  -3   5   3    0.40    0.60
  -3   5   3    0.50    0.60
  -2   5   3    4.20    0.60
  -2   5   3    3.80    0.70
  -2   5   3    4.30    0.50
  -2   5   3    3.20    0.60
  -1   5   3    0.00    0.40
  -1   5   3    0.60    0.40
  -1   5   3    0.60    0.40
  -1   5   3    0.80    0.40
  -1   5   3    0.30    0.50
   0   5   3   26.60    0.90
   0   5   3   26.70    1.10
   0   5   3   24.70    1.00
   0   5   3   25.90    1.00
   0   5   3   24.40    1.10
  -1  -5  -3   44.30    1.80
   1   5   3   44.10    1.40
   1   5   3   44.10    1.50
   1   5   3   44.10    1.40
   1   5   3   46.20    1.40
   1   5   3   44.00    1.50
  -2  -5  -3    3.80    0.70
   2   5   3    3.40    0.50
   2   5   3    3.40    0.40
   2   5   3    3.70    0.50
   2   5   3    4.40    0.50
   2   5   3    3.50    0.40
  -3  -5  -3    6.40    0.90
   3   5   3    6.60    0.70
   3   5   3    7.70    0.70
   3   5   3    7.20    0.70
   3   5   3    5.70    0.70
  -4  -5  -3    0.90    0.60
   4   5   3    0.90    0.60
   4   5   3    0.40    0.60
   4   5   3    1.10    0.60
   4   5   3    0.50    0.50
  -5  -5  -3    0.80    0.80
   5   5   3    0.60    0.70
   5   5   3   -0.10    0.80
   5   5   3    0.40    0.60
  -6  -5  -3    1.10    1.00
   6   5   3    0.70    0.70
   6   5   3   -0.80    0.70
   6   5   3    1.70    1.00
  -4   6   3   -0.20    0.80
  -4   6   3    0.60    0.90
  -4   6   3    0.10    0.80
  -3   6   3    0.80    0.70
  -3   6   3    0.10    0.80
  -3   6   3    0.40    0.70
  -2   6   3    0.70    0.60
  -2   6   3    0.50    0.60
  -2   6   3    0.30    0.90
  -2   6   3    0.70    0.50
  -1   6   3    3.70    0.50
  -1   6   3    3.10    0.60
  -1   6   3    3.10    0.60
  -1   6   3    2.80    0.50
   0   6   3   69.79    2.20
   0   6   3   73.69    2.20
   0   6   3   74.09    2.30
   0   6   3   77.39    2.30
   0   6   3   71.69    2.20
  -1  -6  -3    0.30    0.50
   1   6   3    0.00    0.40
   1   6   3   -0.10    0.30
   1   6   3    0.10    0.30
   1   6   3    0.30    0.30
  -2  -6  -3    8.00    1.00
   2   6   3    7.00    0.70
   2   6   3    7.60    0.70
   2   6   3    7.00    0.60
   2   6   3    7.20    0.70
   2   6   3    6.80    0.60
  -3  -6  -3   74.69    2.80
   3   6   3   74.29    2.30
   3   6   3   70.59    2.40
   3   6   3   75.89    2.30
  -4  -6  -3   -0.40    0.70
   4   6   3    0.00    0.50
   4   6   3    0.20    0.60
   4   6   3   -0.30    0.50
  -5  -6  -3    2.00    0.90
   5   6   3    1.60    0.70
   5   6   3    0.40    0.90
   5   6   3    0.50    0.60
  -6  -6  -3    2.10    1.00
   6   6   3    0.30    1.00
   6   6   3    1.00    0.80
   6   6   3    0.00    0.70
  -3   7   3   -0.80    0.80
  -3   7   3    0.20    0.80
  -3   7   3   -0.20    0.70
  -2   7   3   -0.20    0.60
  -2   7   3    0.60    0.70
  -2   7   3   -0.40    0.60
  -1   7   3    0.10    0.60
  -1   7   3    0.90    0.50
  -1   7   3    0.30    0.50
  -1   7   3    0.80    0.50
   0   7   3    3.00    0.60
   0   7   3    3.20    0.60
   0   7   3    2.90    0.40
   1   7   3    0.50    0.30
   1   7   3   -0.10    0.30
   1   7   3    0.40    0.40
   1   7   3    1.10    0.40
   1   7   3    0.10    0.40
  -2  -7  -3    1.30    0.70
   2   7   3    2.00    0.50
   2   7   3    2.70    0.40
   2   7   3    1.30    0.50
   2   7   3    2.70    0.40
  -3  -7  -3    1.80    0.80
   3   7   3    0.80    0.50
   3   7   3    1.20    0.50
   3   7   3    2.00    0.50
  -4  -7  -3    0.30    0.80
   4   7   3    0.80    0.50
   4   7   3    1.00    0.70
   4   7   3    0.20    0.50
  -5  -7  -3   -0.60    0.80
   5   7   3   -0.60    0.90
   5   7   3    0.50    0.60
   5   7   3   -0.10    0.60
  -2   8   3    0.70    0.70
  -2   8   3   -0.70    0.60
  -2   8   3   -0.90    0.70
  -1   8   3    0.20    0.50
  -1   8   3   -0.40    0.60
  -1   8   3   -0.60    0.60
   0   8   3   -0.10    0.60
   0   8   3    0.80    0.50
   0   8   3    0.20    0.40
   1   8   3    0.70    0.40
   1   8   3    1.10    0.50
   1   8   3    0.80    0.50
  -2  -8  -3    0.30    0.70
   2   8   3    0.60    0.40
   2   8   3    0.70    0.50
   2   8   3    0.90    0.50
  -3  -8  -3    2.90    1.00
   3   8   3    4.60    0.60
  -4  -8  -3   -0.50    0.80
   4   8   3    0.10    0.50
   4   8   3    0.30    0.80
   0   9   3    1.50    0.70
   0   9   3    1.50    0.60
   1   9   3    0.00    0.60
   1   9   3    0.20    0.40
   2   9   3   -0.10    0.40
   3   8  -4    2.50    0.70
   3   8  -4    2.30    0.50
  -3  -8   4    3.40    1.40
  -2  -8   4    2.40    1.30
   0   8  -4    4.20    0.70
   0   8  -4    4.90    0.60
  -1   8  -4    1.50    0.70
  -1   8  -4    2.30    0.70
   4   7  -4   -0.40    0.70
   4   7  -4    0.10    0.60
  -4  -7   4   -1.10    1.10
   3   7  -4    0.00    0.60
   3   7  -4    0.60    0.40
   3   7  -4    1.20    0.50
  -3  -7   4    1.20    1.10
   2   7  -4    0.20    0.30
   2   7  -4    0.00    0.40
  -2  -7   4    0.80    1.00
   1   7  -4    0.00    0.40
   1   7  -4    0.40    0.30
   0   7  -4    1.60    0.50
   0   7  -4    0.90    0.40
  -1   7  -4    0.30    0.60
  -1   7  -4   -0.10    0.50
  -1   7  -4   -0.30    0.60
  -1   7  -4    0.40    0.50
  -2   7  -4   -0.80    0.70
  -2   7  -4   -1.00    0.60
  -2   7  -4   -0.60    0.60
  -3   7  -4    1.90    0.90
  -3   7  -4    3.30    1.00
  -3   7  -4    2.80    0.90
   5   6  -4    0.50    0.80
   5   6  -4    0.10    0.70
   5   6  -4   -0.20    0.70
  -5  -6   4   -0.90    1.00
   4   6  -4   -0.20    0.70
   4   6  -4    0.70    0.50
   4   6  -4   -0.50    0.50
  -4  -6   4   -0.20    1.00
   3   6  -4    1.00    0.40
   3   6  -4    1.10    0.50
   3   6  -4    1.50    0.60
   3   6  -4    1.40    0.40
  -3  -6   4   -0.30    0.80
   2   6  -4   19.40    0.90
   2   6  -4   19.40    0.90
   1   6  -4    0.10    0.30
   1   6  -4    0.30    0.30
  -1  -6   4   -0.10    0.70
   0   6  -4   11.90    0.70
   0   6  -4   15.20    0.80
   0   6  -4   15.00    0.90
  -1   6  -4   47.40    1.70
  -1   6  -4   49.60    1.90
  -1   6  -4   53.49    1.80
  -1   6  -4   52.99    1.90
  -2   6  -4    1.60    0.60
  -2   6  -4    1.30    0.70
  -2   6  -4    1.10    0.60
  -2   6  -4    1.10    0.60
  -3   6  -4    3.60    0.90
  -3   6  -4    2.90    0.80
  -3   6  -4    2.50    0.90
  -4   6  -4   -1.50    0.80
  -4   6  -4   -0.40    0.80
   6   5  -4   -0.10    0.90
   6   5  -4    0.20    1.00
  -6  -5   4    0.20    1.10
   5   5  -4    0.30    0.80
   5   5  -4   -0.30    0.60
   5   5  -4   -0.10    0.70
  -5  -5   4   -1.50    0.90
   4   5  -4    0.40    0.50
   4   5  -4    0.00    0.50
   4   5  -4   -0.10    0.60
   4   5  -4    0.40    0.50
  -4  -5   4   -0.50    0.80
   3   5  -4   -0.30    0.50
   3   5  -4   -0.10    0.40
   3   5  -4    0.20    0.40
   3   5  -4   -0.80    0.30
   3   5  -4    0.00    0.40
  -3  -5   4    0.10    0.70
   2   5  -4    1.50    0.30
   2   5  -4    1.00    0.30
   2   5  -4    0.90    0.30
   2   5  -4    1.20    0.40
   2   5  -4    1.60    0.30
  -2  -5   4    1.00    0.70
   1   5  -4    0.10    0.30
   1   5  -4   -0.20    0.30
  -1  -5   4   -0.20    0.50
   0   5  -4    1.90    0.30
   0   5  -4    3.00    0.30
   0   5  -4    3.40    0.40
   0   5  -4    3.00    0.40
   0   5  -4    2.70    0.40
  -1   5  -4   19.20    1.00
  -1   5  -4   18.60    0.80
  -1   5  -4   22.00    1.10
  -1   5  -4   21.00    1.00
  -2   5  -4    0.60    0.60
  -2   5  -4    1.00    0.50
  -2   5  -4    1.70    0.60
  -2   5  -4    0.80    0.60
  -3   5  -4    4.00    0.70
  -3   5  -4    4.10    0.80
  -3   5  -4    5.40    0.90
  -4   5  -4    1.80    0.90
  -4   5  -4    2.80    0.90
  -4   5  -4    1.50    0.90
  -5   5  -4   -0.30    0.90
  -5   5  -4   -1.20    0.80
  -5   5  -4   -0.10    0.90
   6   4  -4    1.00    0.90
   6   4  -4    1.70    0.90
  -6  -4   4    1.10    1.10
   5   4  -4    0.10    0.70
   5   4  -4    0.20    0.70
  -5  -4   4    0.40    0.90
   4   4  -4   -0.10    0.60
   4   4  -4    0.80    0.50
   4   4  -4    0.00    0.40
   4   4  -4   -0.20    0.50
  -4  -4   4    0.30    0.70
   3   4  -4   18.30    0.90
   3   4  -4   18.40    0.90
   3   4  -4   18.40    1.10
   3   4  -4   19.20    1.00
  -3  -4   4   18.90    1.20
   2   4  -4    1.00    0.30
   2   4  -4    1.10    0.30
   2   4  -4    0.50    0.30
   2   4  -4    0.70    0.40
   2   4  -4    0.50    0.30
  -2  -4   4    1.60    0.60
   1   4  -4    1.00    0.30
   1   4  -4    1.30    0.30
   1   4  -4    1.50    0.30
   1   4  -4    1.10    0.30
  -1  -4   4    2.10    0.50
   0   4  -4   14.00    0.60
   0   4  -4   14.50    0.70
   0   4  -4   13.40    0.70
   0   4  -4   13.20    0.60
   0   4  -4   13.10    0.60
   0   4  -4    9.50    0.80
  -1   4  -4   79.19    2.40
  -1   4  -4   81.39    2.40
  -1   4  -4   80.39    2.50
  -1   4  -4   81.09    2.50
  -1   4  -4   82.49    2.40
  -2   4  -4   14.10    1.00
  -2   4  -4   15.60    1.00
  -2   4  -4   15.40    1.00
  -2   4  -4   15.70    0.90
  -2   4  -4   14.70    0.80
  -3   4  -4   29.40    1.50
  -3   4  -4   32.10    1.80
  -3   4  -4   31.80    1.60
  -3   4  -4   36.90    1.50
   3  -4   4   30.30    1.10
  -4   4  -4    0.10    0.70
  -4   4  -4   -1.30    0.60
  -4   4  -4   -0.50    0.60
   4  -4   4   -0.40    0.50
  -5   4  -4   13.40    1.50
  -5   4  -4   14.40    1.50
  -5   4  -4   11.00    1.20
   7   3  -4    3.40    1.10
   7   3  -4    3.20    1.10
   6   3  -4    2.60    0.90
   6   3  -4    1.20    0.70
   6   3  -4    1.30    0.90
   5   3  -4   10.90    1.20
   5   3  -4   12.10    1.30
  -5  -3   4   12.20    0.80
   4   3  -4    1.40    0.50
   4   3  -4    2.00    0.60
   4   3  -4    1.90    0.60
   4   3  -4    1.30    0.60
  -4  -3   4    1.80    0.30
  -4  -3   4    1.30    0.60
   3   3  -4    0.10    0.40
   3   3  -4    0.20    0.40
   3   3  -4    0.30    0.40
   3   3  -4    0.20    0.40
   3   3  -4   -0.30    0.30
  -3  -3   4    0.00    0.50
   2   3  -4    3.30    0.50
   2   3  -4    2.70    0.40
   2   3  -4    2.60    0.40
   2   3  -4    2.50    0.40
   2   3  -4    2.90    0.40
  -2  -3   4    2.70    0.60
   1   3  -4    2.10    0.30
   1   3  -4    2.10    0.30
   1   3  -4    2.50    0.30
   1   3  -4    1.80    0.30
  -1  -3   4    1.30    0.40
   0   3  -4   15.70    0.70
   0   3  -4   15.00    0.70
   0   3  -4   17.20    0.70
   0   3  -4   15.10    0.60
  -1   3  -4    4.60    0.50
  -1   3  -4    5.50    0.60
  -1   3  -4    5.10    0.50
  -1   3  -4    4.90    0.50
  -1   3  -4    5.20    0.50
  -2   3  -4   82.69    2.50
  -2   3  -4   75.19    2.40
  -2   3  -4   80.29    2.50
  -2   3  -4   79.99    2.60
  -2   3  -4   78.79    2.50
   2  -3   4   78.89    2.30
   2  -3   4   78.89    2.30
  -3   3  -4   40.30    1.70
  -3   3  -4   37.30    1.70
  -3   3  -4   37.30    1.60
  -3   3  -4   42.00    1.60
   3  -3   4   39.80    1.60
   3  -3   4   41.00    1.40
  -4   3  -4   -0.10    0.60
  -4   3  -4   -0.80    0.50
  -4   3  -4    0.10    0.60
   4  -3   4   -0.50    0.50
  -5   3  -4    7.00    1.10
  -5   3  -4    6.00    1.00
  -5   3  -4    6.30    0.90
   5  -3   4    6.30    0.80
  -6   3  -4    1.90    0.90
  -6   3  -4    0.40    0.80
  -6   3  -4    0.40    0.90
   6  -3   4    1.00    0.70
   7   2  -4   12.00    1.30
   7   2  -4   13.60    1.50
   7   2  -4   12.10    1.50
  -7  -2   4   13.70    1.40
   6   2  -4    2.50    0.90
   6   2  -4    3.50    0.80
   6   2  -4    2.70    0.90
  -6  -2   4    1.00    0.70
   5   2  -4    0.10    0.60
   5   2  -4    0.20    0.60
  -5  -2   4    0.80    0.50
   4   2  -4    0.10    0.40
   4   2  -4   -0.80    0.50
   4   2  -4   -0.10    0.50
   4   2  -4   -0.40    0.50
  -4  -2   4   -1.00    0.50
  -4  -2   4   -0.10    0.40
  -4  -2   4   -0.40    0.30
   3   2  -4  135.59    3.80
   3   2  -4  135.39    3.90
   3   2  -4  131.89    3.80
   3   2  -4  126.19    3.90
   3   2  -4  133.79    3.80
  -3  -2   4  130.89    3.80
  -3  -2   4  130.29    3.70
  -3  -2   4  134.19    3.70
   2   2  -4   50.09    1.70
   2   2  -4   52.29    1.60
   2   2  -4   50.69    1.60
   2   2  -4   50.69    1.60
   2   2  -4   53.49    1.70
  -2  -2   4   52.49    1.50
  -2  -2   4   51.69    1.50
  -2  -2   4   52.39    1.70
  -2  -2   4   49.40    1.60
   1   2  -4    9.80    0.50
   1   2  -4    9.90    0.60
   1   2  -4   10.20    0.60
   1   2  -4   11.60    0.60
   1   2  -4   11.10    0.60
  -1  -2   4   11.20    0.50
  -1  -2   4   10.70    0.60
  -1  -2   4   10.00    0.50
  -1  -2   4   10.90    0.60
   0   2  -4  155.58    4.20
   0   2  -4  151.88    4.20
   0   2  -4  151.58    4.10
   0   2  -4  149.99    4.10
   0   2  -4  149.69    4.10
   0  -2   4  152.48    4.10
   0  -2   4  157.88    4.20
  -1   2  -4    9.90    0.60
  -1   2  -4    9.40    0.70
  -1   2  -4    9.30    0.70
  -1   2  -4    9.00    0.60
  -1   2  -4    9.30    0.60
   1  -2   4    9.70    0.70
   1  -2   4    9.80    0.50
   1  -2   4    9.40    0.60
  -2   2  -4  141.99    4.00
  -2   2  -4  136.09    3.90
  -2   2  -4  138.19    4.00
  -2   2  -4  139.49    4.10
   2  -2   4  144.19    4.00
   2  -2   4  139.69    3.90
  -3   2  -4    6.40    0.60
  -3   2  -4    6.50    0.80
  -3   2  -4    5.70    0.70
  -3   2  -4    5.10    0.60
   3  -2   4    4.70    0.60
   3  -2   4    5.10    0.50
  -4   2  -4    1.60    0.70
  -4   2  -4    0.50    0.50
  -4   2  -4    1.10    0.60
   4  -2   4    1.30    0.60
   4  -2   4    1.30    0.50
  -5   2  -4   57.09    2.30
  -5   2  -4   58.69    2.30
  -5   2  -4   58.99    2.50
  -6   2  -4    0.20    0.70
   6  -2   4   -0.60    0.70
   7   1  -4    0.30    0.80
  -7  -1   4    1.10    0.90
   6   1  -4    8.00    1.10
   6   1  -4    7.50    1.00
   6   1  -4    8.00    1.00
  -6  -1   4    7.70    1.00
   5   1  -4    0.50    0.60
   5   1  -4    0.90    0.60
  -5  -1   4    0.50    0.60
  -5  -1   4    0.90    0.60
   4   1  -4    0.00    0.50
   4   1  -4    1.20    0.50
  -4  -1   4    0.30    0.40
  -4  -1   4    0.50    0.50
   3   1  -4   10.50    0.70
   3   1  -4   10.00    0.90
   3   1  -4    9.90    0.80
   3   1  -4    8.80    0.80
  -3  -1   4    8.90    0.70
  -3  -1   4    9.90    0.70
  -3  -1   4    7.60    0.80
   2   1  -4    9.80    0.60
   2   1  -4    8.20    0.60
   2   1  -4    9.10    0.70
   2   1  -4    8.50    0.60
   2   1  -4    9.80    0.60
  -2  -1   4    8.50    0.60
  -2  -1   4    9.70    0.60
  -2  -1   4    9.70    0.70
   1   1  -4   18.80    0.80
   1   1  -4   19.80    0.80
   1   1  -4   20.30    0.80
   1   1  -4   19.30    0.80
   1   1  -4   21.10    0.90
  -1  -1   4   20.30    0.80
  -1  -1   4   18.60    0.90
  -1  -1   4   18.00    0.70
   0   1  -4  562.14   15.40
   0   1  -4  590.94   15.60
   0   1  -4  604.44   15.60
   0   1  -4  588.94   15.60
   0   1  -4  598.44   15.60
   0   1  -4  593.94   15.60
   0  -1   4  591.74   15.50
   0  -1   4  633.94   15.60
  -1   1  -4    6.30    0.50
  -1   1  -4    8.00    0.60
  -1   1  -4    7.80    0.60
  -1   1  -4    6.90    0.50
  -1   1  -4    7.70    0.60
   1  -1   4    7.30    0.50
   1  -1   4    7.20    0.60
  -2   1  -4   17.20    1.00
  -2   1  -4   18.30    0.90
  -2   1  -4   18.80    0.90
   2  -1   4   16.70    0.90
   2  -1   4   18.30    0.90
   2  -1   4   16.90    1.00
  -3   1  -4  111.39    3.40
  -3   1  -4  107.79    3.20
  -3   1  -4  107.19    3.30
  -3   1  -4  106.69    3.30
   3  -1   4  112.49    3.30
   3  -1   4  106.39    3.20
   3  -1   4  109.09    3.40
  -4   1  -4    1.40    0.50
  -4   1  -4    0.50    0.60
  -4   1  -4    1.20    0.50
   4  -1   4    2.00    0.50
   4  -1   4    1.20    0.60
   4  -1   4    0.30    0.50
  -5   1  -4    1.80    0.80
  -5   1  -4    1.00    0.60
  -5   1  -4    1.30    0.60
   5  -1   4    0.50    0.60
   5  -1   4    1.30    0.60
  -6   1  -4    0.30    0.60
  -6   1  -4    1.60    0.70
   6  -1   4    0.80    0.70
  -7   1  -4    0.90    0.80
   7  -1   4   -1.60    0.80
   7   0  -4    1.40    0.80
  -7   0   4    0.70    0.90
   6   0  -4    1.60    1.20
   6   0  -4    2.90    0.90
   6   0  -4    2.20    0.80
  -6   0   4    1.80    0.90
   5   0  -4  104.29    3.40
   5   0  -4   97.79    3.30
  -5   0   4   96.29    3.20
  -5   0   4   99.69    3.30
   4   0  -4    0.00    0.50
   4   0  -4   -0.10    0.50
  -4   0   4   -0.30    0.50
  -4   0   4    0.30    0.60
  -4   0   4   -0.10    0.40
   3   0  -4  261.37    7.20
   3   0  -4  266.17    7.10
   3   0  -4  262.37    7.10
   3   0  -4  260.57    7.20
  -3   0   4  258.97    7.10
  -3   0   4  251.27    7.20
  -3   0   4  252.67    7.10
   2   0  -4  377.06   10.00
   2   0  -4  371.96   10.00
   2   0  -4  378.56   10.00
   2   0  -4  368.16    9.90
  -2   0   4  370.66   10.00
  -2   0   4  373.36    9.90
  -2   0   4  368.76    9.90
   1   0  -4  215.88    5.90
   1   0  -4  213.48    5.90
   1   0  -4  212.28    5.80
   1   0  -4  214.58    5.80
  -1   0   4  213.98    5.90
  -1   0   4  212.28    5.80
  -1   0   4  220.18    5.80
  -1   0   4  213.18    5.90
   0   0  -4  528.75   14.20
   0   0  -4  549.95   14.20
   0   0  -4  536.75   14.20
   0   0  -4  542.65   14.20
   0   0  -4  536.15   14.20
   0   0   4  543.55   14.20
   0   0   4  538.55   14.20
   0   0   4  543.15   14.20
   0   0   4  546.15   14.20
  -1   0  -4   12.60    0.70
  -1   0  -4   12.90    0.70
  -1   0  -4   13.00    0.70
  -1   0  -4   11.80    0.60
   1   0   4   10.50    0.70
   1   0   4   12.60    0.70
   1   0   4   12.40    0.70
  -2   0  -4  235.48    6.50
  -2   0  -4  233.98    6.40
  -2   0  -4  238.98    6.40
   2   0   4  244.78    6.40
   2   0   4  232.68    6.40
   2   0   4  234.58    6.50
  -3   0  -4   40.20    1.50
  -3   0  -4   40.20    1.50
  -3   0  -4   40.80    1.60
   3   0   4   40.00    1.60
   3   0   4   42.00    1.50
   3   0   4   38.80    1.50
  -4   0  -4    1.90    0.60
  -4   0  -4    1.30    0.50
  -4   0  -4    1.80    0.50
   4   0   4    1.10    0.60
   4   0   4    0.50    0.50
   4   0   4    1.20    0.60
  -5   0  -4    1.10    0.50
  -5   0  -4    1.40    0.70
  -5   0  -4    0.50    0.50
   5   0   4   -0.10    0.50
   5   0   4    0.80    0.70
   5   0   4    1.10    0.70
  -6   0  -4    3.00    0.80
  -6   0  -4    3.60    0.70
   6   0   4    2.00    0.70
   6   0   4    2.40    0.80
  -7   0  -4   -0.70    0.80
   7   0   4    0.40    0.90
   7  -1  -4    0.50    0.80
  -7   1   4    0.10    1.00
   6  -1  -4    0.50    0.70
  -6   1   4    1.20    0.80
  -6   1   4   -1.30    0.60
   5  -1  -4    6.40    0.90
   5  -1  -4    8.00    0.90
   5  -1  -4    7.50    0.90
  -5   1   4    6.10    0.80
  -5   1   4    6.20    0.90
  -5   1   4    6.20    1.00
   4  -1  -4    0.20    0.50
   4  -1  -4   -0.20    0.50
   4  -1  -4    0.20    0.50
  -4   1   4    0.20    0.50
  -4   1   4    0.90    0.70
   3  -1  -4   -0.10    0.40
   3  -1  -4    0.50    0.40
  -3   1   4   -0.10    0.40
  -3   1   4   -0.50    0.40
   2  -1  -4    3.60    0.50
   2  -1  -4    4.30    0.50
  -2   1   4    3.80    0.60
  -2   1   4    3.20    0.60
  -2   1   4    3.70    0.50
  -2   1   4    4.40    0.50
   1  -1  -4  127.19    3.60
   1  -1  -4  125.89    3.60
   1  -1  -4  132.69    3.70
   1  -1  -4  129.79    3.70
  -1   1   4  129.29    3.70
  -1   1   4  131.19    3.60
  -1   1   4  128.19    3.60
  -1   1   4  131.49    3.70
   0  -1  -4   40.80    1.30
   0  -1  -4   39.30    1.30
   0  -1  -4   40.90    1.30
   0  -1  -4   39.80    1.40
   0   1   4   38.40    1.40
   0   1   4   40.90    1.30
   0   1   4   41.10    1.30
   0   1   4   40.90    1.40
   0   1   4   38.50    1.30
  -1  -1  -4   23.60    0.90
  -1  -1  -4   23.20    0.80
  -1  -1  -4   24.10    1.00
  -1  -1  -4   23.60    1.20
  -1  -1  -4   23.70    0.90
   1   1   4   25.00    1.00
   1   1   4   24.80    1.00
   1   1   4   24.90    1.00
  -2  -1  -4  327.07    8.80
  -2  -1  -4  330.27    8.90
  -2  -1  -4  332.17    8.80
   2   1   4  320.27    8.90
   2   1   4  327.77    8.90
   2   1   4  323.27    8.80
   2   1   4  337.67    8.80
  -3  -1  -4    2.20    0.50
  -3  -1  -4    2.00    0.40
   3   1   4    1.20    0.40
   3   1   4    2.00    0.50
   3   1   4    1.80    0.50
   3   1   4    1.80    0.50
  -4  -1  -4    8.70    0.70
  -4  -1  -4    6.80    0.80
  -4  -1  -4    8.30    0.90
   4   1   4    7.70    0.90
   4   1   4    8.80    0.90
   4   1   4    8.60    1.00
  -5  -1  -4    5.10    0.70
  -5  -1  -4    4.50    0.60
  -5  -1  -4    3.00    1.10
   5   1   4    4.10    0.80
   5   1   4    3.90    0.70
   5   1   4    3.70    0.70
  -6  -1  -4   -0.40    0.60
   6   1   4   -0.60    0.70
   6   1   4   -0.60    0.70
   6   1   4    0.90    0.70
  -7  -1  -4    0.40    0.70
   7   1   4    0.30    0.80
   7   1   4    0.40    0.80
   6  -2  -4    6.40    1.00
  -6   2   4    8.70    1.20
  -6   2   4    8.30    1.10
   5  -2  -4   13.80    1.20
  -5   2   4   16.40    1.30
  -5   2   4   16.60    1.50
  -5   2   4   14.80    1.30
   4  -2  -4    0.10    0.50
   4  -2  -4    0.40    0.50
   4  -2  -4    0.10    0.60
  -4   2   4    0.30    0.60
  -4   2   4    0.30    0.70
  -4   2   4    0.00    0.50
   3  -2  -4    0.40    0.40
   3  -2  -4    0.00    0.40
   3  -2  -4    0.90    0.50
  -3   2   4   -0.60    0.40
  -3   2   4    0.30    0.50
  -3   2   4    0.00    0.60
  -3   2   4   -0.40    0.40
   2  -2  -4   89.09    2.80
   2  -2  -4   92.69    2.70
  -2   2   4   91.29    2.80
  -2   2   4   91.89    2.80
  -2   2   4   90.19    2.90
  -2   2   4   92.99    2.90
   1  -2  -4  120.89    3.50
   1  -2  -4  124.69    3.50
  -1   2   4  127.39    3.50
  -1   2   4  121.69    3.50
  -1   2   4  122.39    3.60
  -1   2   4  122.59    3.60
  -1   2   4  124.29    3.50
   0  -2  -4  229.98    6.30
   0  -2  -4  236.58    6.30
   0  -2  -4  235.88    6.30
   0   2   4  233.58    6.30
   0   2   4  235.58    6.30
   0   2   4  232.68    6.40
   0   2   4  233.78    6.40
   0   2   4  234.38    6.30
  -1  -2  -4  302.07    8.00
  -1  -2  -4  300.37    8.00
  -1  -2  -4  305.37    8.10
  -1  -2  -4  303.07    8.10
   1   2   4  305.17    8.20
   1   2   4  302.87    8.20
   1   2   4  299.37    8.10
   1   2   4  306.97    8.10
  -2  -2  -4  171.08    4.60
  -2  -2  -4  169.58    4.60
  -2  -2  -4  169.98    4.70
  -2  -2  -4  171.98    4.80
   2   2   4  168.88    4.70
   2   2   4  163.48    4.70
   2   2   4  172.88    4.70
   2   2   4  166.98    4.80
  -3  -2  -4   15.40    0.80
  -3  -2  -4   15.10    1.00
  -3  -2  -4   16.60    0.80
   3   2   4   17.30    1.00
   3   2   4   15.90    1.00
   3   2   4   16.00    0.90
  -4  -2  -4    0.90    0.40
  -4  -2  -4    0.80    0.40
   4   2   4    0.90    0.60
   4   2   4    0.80    0.60
   4   2   4    0.50    0.50
   4   2   4    0.60    0.50
  -5  -2  -4    5.70    0.70
   5   2   4    4.80    0.80
   5   2   4    4.80    0.90
   5   2   4    5.00    0.80
  -6  -2  -4    0.10    0.60
   6   2   4    0.60    0.80
   6   2   4    0.40    0.70
   6   2   4    1.10    0.70
  -7  -2  -4   -0.20    0.70
   7   2   4    0.50    0.80
   7   2   4   -1.20    0.80
   6  -3  -4   -0.10    0.70
  -6   3   4    1.30    0.90
  -6   3   4    0.50    0.90
   5  -3  -4    1.50    0.60
  -5   3   4    2.10    0.90
  -5   3   4    0.60    0.80
  -5   3   4    0.90    0.70
   4  -3  -4    2.80    0.70
  -4   3   4    1.30    0.70
  -4   3   4    1.30    0.70
   3  -3  -4    8.40    0.70
   3  -3  -4    6.40    0.70
   3  -3  -4    8.10    0.80
  -3   3   4    8.70    1.00
  -3   3   4    7.90    0.90
  -3   3   4    7.70    0.90
  -3   3   4    8.10    1.00
   2  -3  -4    2.20    0.50
   2  -3  -4    2.10    0.40
  -2   3   4    2.10    0.50
  -2   3   4    2.60    0.60
  -2   3   4    1.70    0.50
   1  -3  -4  241.68    6.40
   1  -3  -4  238.78    6.50
  -1   3   4  242.38    6.50
  -1   3   4  236.58    6.50
  -1   3   4  243.38    6.60
  -1   3   4  236.98    6.60
  -1   3   4  244.18    6.50
   0  -3  -4  121.59    3.40
   0  -3  -4  122.99    3.40
   0   3   4  121.29    3.40
   0   3   4  122.29    3.50
   0   3   4  124.09    3.40
   0   3   4  123.19    3.50
   0   3   4  121.29    3.40
  -1  -3  -4    4.70    0.50
  -1  -3  -4    2.50    0.40
  -1  -3  -4    3.30    0.30
  -1  -3  -4    2.90    0.30
   1   3   4    2.80    0.40
   1   3   4    2.80    0.40
   1   3   4    3.30    0.50
   1   3   4    4.00    0.40
   1   3   4    3.50    0.40
  -2  -3  -4  116.19    3.40
  -2  -3  -4  116.49    3.20
  -2  -3  -4  121.89    3.50
  -2  -3  -4  115.39    3.20
   2   3   4  115.79    3.40
   2   3   4  116.99    3.40
   2   3   4  119.29    3.30
   2   3   4  113.99    3.30
   2   3   4  115.99    3.40
  -3  -3  -4    2.40    0.60
  -3  -3  -4    2.30    0.30
  -3  -3  -4    2.00    0.50
  -3  -3  -4    1.90    0.40
   3   3   4    1.70    0.50
   3   3   4    1.70    0.50
   3   3   4    1.90    0.40
   3   3   4    2.30    0.50
   3   3   4    2.20    0.50
  -4  -3  -4    0.70    0.40
  -4  -3  -4    1.30    0.60
  -4  -3  -4    2.50    0.70
  -4  -3  -4    1.10    0.30
   4   3   4    1.50    0.70
   4   3   4    1.30    0.60
   4   3   4    0.60    0.50
   4   3   4    0.40    0.50
  -5  -3  -4    0.30    0.40
  -5  -3  -4    0.60    0.70
   5   3   4    0.80    0.80
   5   3   4   -0.20    0.60
  -6  -3  -4   -0.70    0.50
   6   3   4   -1.10    0.60
   6   3   4    0.80    0.70
   6   3   4    0.00    0.80
  -7  -3  -4    0.30    1.00
   7   3   4   -0.50    0.80
   7   3   4   -0.20    0.80
   7   3   4    1.30    1.00
  -6   4   4    5.30    1.10
  -6   4   4    5.80    1.20
   5  -4  -4    7.30    0.80
  -5   4   4    3.10    0.90
  -5   4   4    5.60    1.10
  -5   4   4    4.60    1.00
   4  -4  -4    0.30    0.50
  -4   4   4    0.10    0.70
  -4   4   4   -0.10    0.80
  -4   4   4   -1.20    0.70
   3  -4  -4   -0.40    0.40
  -3   4   4    0.20    0.60
  -3   4   4    0.40    0.70
  -3   4   4    0.10    0.60
  -2   4   4    8.60    0.80
  -2   4   4    7.70    0.80
  -2   4   4    8.00    0.80
  -2   4   4    7.30    0.90
  -1   4   4  301.57    8.20
  -1   4   4  301.57    8.10
  -1   4   4  304.17    8.20
  -1   4   4  293.17    8.10
  -1   4   4  303.97    8.10
   0   4   4    1.10    0.30
   0   4   4    1.00    0.30
   0   4   4    1.90    0.40
   0   4   4    0.80    0.40
   0   4   4    1.10    0.40
  -1  -4  -4    3.40    0.60
   1   4   4    2.10    0.40
   1   4   4    1.80    0.40
   1   4   4    2.10    0.40
   1   4   4    2.20    0.40
  -2  -4  -4  446.36   11.80
   2   4   4  431.46   11.70
   2   4   4  424.46   11.60
   2   4   4  443.06   11.60
   2   4   4  430.86   11.70
   2   4   4  440.76   11.60
  -3  -4  -4   -0.50    0.40
   3   4   4   -0.20    0.40
   3   4   4   -0.10    0.40
   3   4   4   -0.30    0.40
   3   4   4   -0.30    0.50
   3   4   4    0.10    0.40
  -4  -4  -4    4.90    0.50
  -4  -4  -4    5.60    0.90
   4   4   4    5.30    0.80
   4   4   4    4.30    0.70
   4   4   4    5.00    0.80
   4   4   4    5.40    0.70
  -5  -4  -4    2.30    0.40
  -5  -4  -4    3.70    0.90
   5   4   4    3.10    0.70
   5   4   4    3.20    0.70
   5   4   4    2.50    0.90
  -6  -4  -4    6.40    1.20
   6   4   4    5.00    0.90
   6   4   4    6.00    0.90
   6   4   4    7.20    1.20
  -5   5   4    0.30    1.00
  -5   5   4   -0.40    0.90
  -5   5   4   -1.10    0.80
  -4   5   4   -1.00    0.80
  -4   5   4    0.10    0.70
  -4   5   4   -0.60    0.70
   3  -5  -4    4.20    0.60
  -3   5   4    1.50    0.70
  -3   5   4    3.80    0.80
  -3   5   4    3.90    0.90
  -2   5   4    2.10    0.70
  -2   5   4    2.80    0.60
  -2   5   4    2.10    0.60
  -2   5   4    1.80    0.60
  -1   5   4    0.60    0.50
  -1   5   4    0.00    0.40
  -1   5   4   -0.20    0.40
  -1   5   4    1.10    0.40
  -1   5   4    0.00    0.50
   0   5   4    8.50    0.70
   0   5   4    8.20    0.60
   0   5   4    7.80    0.70
   0   5   4    7.80    0.80
   0   5   4    8.00    0.70
  -1  -5  -4   26.60    1.30
   1   5   4   26.20    1.10
   1   5   4   28.10    1.00
   1   5   4   24.80    1.00
   1   5   4   26.80    1.20
  -2  -5  -4    2.50    0.60
   2   5   4    1.40    0.40
   2   5   4    1.70    0.50
   2   5   4    1.50    0.40
   2   5   4    1.50    0.40
   2   5   4    0.70    0.40
  -3  -5  -4    0.10    0.60
   3   5   4    0.60    0.40
   3   5   4   -0.10    0.40
   3   5   4    0.10    0.50
   4   5   4   -0.10    0.60
   4   5   4    0.00    0.50
   4   5   4   -0.20    0.50
  -5  -5  -4   -0.10    0.70
   5   5   4   -0.40    0.60
   5   5   4    0.20    0.80
   5   5   4   -0.20    0.60
  -6  -5  -4    0.60    0.80
   6   5   4    1.00    0.70
   6   5   4    2.40    0.80
   6   5   4    0.90    1.00
  -4   6   4    0.80    0.90
  -4   6   4    1.60    1.00
  -4   6   4    2.10    0.90
  -3   6   4   -0.30    0.80
  -3   6   4    0.30    0.70
  -3   6   4   -0.60    0.70
  -2   6   4   -0.60    0.50
  -2   6   4    0.30    0.60
  -2   6   4    0.20    0.60
  -1   6   4    2.90    0.60
  -1   6   4    2.00    0.50
  -1   6   4    3.30    0.60
  -1   6   4    4.20    0.60
   0   6   4    0.00    0.40
   0   6   4    0.40    0.40
   0   6   4    0.10    0.50
   0   6   4    1.10    0.50
   0   6   4    0.70    0.40
  -1  -6  -4    1.00    0.60
   1   6   4    2.00    0.40
   1   6   4    0.70    0.40
   1   6   4    1.20    0.50
   1   6   4    0.60    0.40
  -2  -6  -4    6.90    0.90
   2   6   4    7.40    0.70
   2   6   4    6.30    0.80
   2   6   4    7.30    0.80
   2   6   4    5.20    0.50
  -3  -6  -4    0.60    0.60
   3   6   4   -0.10    0.40
   3   6   4    0.50    0.50
   3   6   4    1.10    0.60
  -4  -6  -4    0.30    0.70
   4   6   4    0.90    0.50
   4   6   4    1.40    0.70
   4   6   4    1.10    0.50
  -5  -6  -4   -0.20    0.80
   5   6   4    0.30    0.60
   5   6   4   -0.40    0.60
   5   6   4    0.30    0.90
  -6  -6  -4   15.90    1.60
   6   6   4   21.10    1.90
   6   6   4   20.70    1.60
  -3   7   4    0.60    0.90
  -3   7   4    0.50    0.80
  -3   7   4   -0.50    0.70
  -2   7   4    1.80    0.70
  -2   7   4    1.10    0.70
  -2   7   4    2.10    0.80
  -1   7   4    9.10    1.10
  -1   7   4    9.00    1.00
  -1   7   4    6.80    0.70
   0   7   4    0.20    0.50
   0   7   4    0.10    0.40
   0   7   4   -0.20    0.50
   0   7   4    1.00    0.50
   1   7   4    1.00    0.50
   1   7   4    0.90    0.40
   1   7   4    1.00    0.50
   1   7   4    1.30    0.40
  -2  -7  -4    0.90    0.70
   2   7   4    1.80    0.50
   2   7   4    2.00    0.40
   2   7   4    1.00    0.40
   2   7   4    1.60    0.50
  -3  -7  -4    0.50    0.70
   3   7   4   -0.20    0.40
   3   7   4    0.10    0.50
  -4  -7  -4   -0.40    0.70
   4   7   4    1.00    0.60
   4   7   4    0.50    0.50
   4   7   4    1.20    0.80
  -5  -7  -4   -0.10    0.90
   5   7   4    1.20    0.60
   5   7   4    0.50    0.70
   5   7   4   -0.60    0.90
  -2   8   4    5.60    1.00
  -2   8   4    5.00    0.90
  -2   8   4    5.00    0.90
  -1   8   4    0.80    0.60
  -1   8   4    0.70    0.70
  -1   8   4    0.40    0.60
   0   8   4   -1.00    0.60
   0   8   4    0.20    0.60
   0   8   4   -0.30    0.50
   1   8   4    1.70    0.60
   1   8   4    0.90    0.50
   1   8   4    2.40    0.80
  -2  -8  -4    0.30    0.70
   2   8   4    1.10    0.50
   2   8   4    1.00    0.40
  -3  -8  -4    0.30    0.80
   3   8   4    0.40    0.50
  -4  -8  -4    0.70    0.90
   4   8   4    2.00    0.70
   4   8   4    1.90    0.90
   3   8  -5    1.10    0.60
   3   8  -5    1.40    0.70
  -3  -8   5    3.30    1.50
   2   8  -5   -0.50    0.50
   2   8  -5    0.60    0.40
  -2  -8   5   -0.20    1.20
   1   8  -5    0.80    0.60
   1   8  -5    1.10    0.50
   0   8  -5    9.50    1.10
   0   8  -5   11.10    1.00
  -1   8  -5    0.20    0.80
  -1   8  -5   -0.50    0.70
   4   7  -5    1.40    0.70
   4   7  -5   -0.60    0.80
  -4  -7   5   -0.40    1.20
   3   7  -5    1.00    0.50
   3   7  -5    0.20    0.50
   3   7  -5    0.20    0.60
  -3  -7   5   -1.10    1.00
   2   7  -5    0.50    0.50
   2   7  -5    0.70    0.40
  -2  -7   5    0.60    1.10
   1   7  -5    0.40    0.40
   1   7  -5    0.20    0.50
   0   7  -5    1.10    0.50
   0   7  -5    1.60    0.60
  -1   7  -5   -0.10    0.60
  -1   7  -5   -0.60    0.60
  -1   7  -5   -0.50    0.60
  -1   7  -5    0.10    0.80
  -2   7  -5    2.80    0.80
  -2   7  -5    1.00    0.70
  -2   7  -5    2.20    0.80
  -3   7  -5   -0.60    0.90
  -3   7  -5   -0.60    0.90
  -3   7  -5   -0.50    0.80
   5   6  -5   -0.40    0.80
   5   6  -5   -0.20    0.70
   5   6  -5    0.40    0.80
  -5  -6   5    0.10    1.30
   4   6  -5    4.00    0.90
   4   6  -5    3.80    0.70
   4   6  -5    4.10    0.70
  -4  -6   5    5.10    1.30
   3   6  -5   -0.60    0.50
   3   6  -5   -0.20    0.40
   3   6  -5   -0.20    0.50
   3   6  -5    0.10    0.50
  -3  -6   5   -0.60    0.90
   2   6  -5    0.20    0.40
   2   6  -5   -0.30    0.40
   2   6  -5   -0.40    0.40
   2   6  -5    0.20    0.40
   2   6  -5   -0.20    0.40
   1   6  -5    0.60    0.40
   1   6  -5    0.30    0.40
   1   6  -5    0.70    0.40
   1   6  -5    0.40    0.40
   1   6  -5    0.50    0.30
  -1  -6   5    0.70    0.80
   0   6  -5    3.90    0.40
   0   6  -5    5.20    0.50
   0   6  -5    5.00    0.60
   0   6  -5    4.40    0.50
  -1   6  -5    4.80    0.60
  -1   6  -5    4.10    0.70
  -1   6  -5    4.40    0.70
  -1   6  -5    4.00    0.60
  -2   6  -5    3.20    0.80
  -2   6  -5    3.40    0.70
  -2   6  -5    4.30    0.70
  -3   6  -5   -0.20    0.80
  -3   6  -5   -0.80    0.70
  -3   6  -5   -0.50    0.80
  -4   6  -5    7.10    1.10
  -4   6  -5    8.40    1.30
  -4   6  -5    9.20    1.20
   6   5  -5    2.00    1.00
   6   5  -5    1.10    0.90
  -6  -5   5    2.70    1.40
   5   5  -5   -0.50    0.70
   5   5  -5    0.60    0.80
   5   5  -5    0.00    0.70
  -5  -5   5   -0.50    1.00
   4   5  -5    0.80    0.70
   4   5  -5    0.50    0.50
   4   5  -5    0.60    0.60
  -4  -5   5    0.30    0.80
   3   5  -5    0.40    0.50
   3   5  -5    0.70    0.40
   3   5  -5    0.80    0.40
  -3  -5   5    1.60    0.80
   2   5  -5    0.30    0.40
   2   5  -5    0.30    0.40
   2   5  -5    0.70    0.40
   2   5  -5    0.20    0.40
   2   5  -5    0.50    0.30
  -2  -5   5   -0.70    0.60
   1   5  -5    0.60    0.30
   1   5  -5    0.60    0.30
   1   5  -5    0.80    0.30
   1   5  -5    0.70    0.30
  -1  -5   5    0.00    0.60
   0   5  -5    1.30    0.40
   0   5  -5    0.90    0.40
   0   5  -5    1.40    0.30
   0   5  -5    1.50    0.40
  -1   5  -5   14.20    1.00
  -1   5  -5   13.20    1.00
  -1   5  -5   14.20    0.90
  -1   5  -5   11.00    0.70
  -2   5  -5    0.30    0.60
  -2   5  -5    1.20    0.60
  -2   5  -5    0.60    0.60
  -2   5  -5    1.10    0.60
  -3   5  -5   -0.60    0.60
  -3   5  -5   -0.10    0.70
  -3   5  -5   -0.40    0.70
  -4   5  -5    3.70    1.00
  -4   5  -5    1.10    0.90
  -4   5  -5    3.50    0.90
  -5   5  -5    0.50    0.90
  -5   5  -5   -0.80    0.90
  -5   5  -5   -0.10    1.00
   6   4  -5    3.00    1.00
   6   4  -5    4.30    1.00
  -6  -4   5    5.50    1.30
   5   4  -5    0.10    0.70
   5   4  -5    0.30    0.60
   5   4  -5   -0.30    0.70
  -5  -4   5   -1.40    0.90
   4   4  -5   35.10    1.70
   4   4  -5   33.10    1.50
   4   4  -5   32.70    1.50
  -4  -4   5   35.20    1.80
   3   4  -5   16.20    0.90
   3   4  -5   17.00    1.10
   3   4  -5   17.50    1.00
   3   4  -5   17.40    1.00
   3   4  -5   17.00    0.90
   2   4  -5    1.10    0.40
   2   4  -5    1.20    0.40
   2   4  -5    1.40    0.40
   2   4  -5    1.10    0.40
  -2  -4   5    1.60    0.60
   1   4  -5   66.09    2.10
   1   4  -5   69.19    2.00
   1   4  -5   65.29    2.00
   1   4  -5   67.79    2.00
   1   4  -5   66.79    2.10
  -1  -4   5   66.69    2.30
   0   4  -5    1.20    0.40
   0   4  -5    0.50    0.30
   0   4  -5    0.40    0.30
   0   4  -5    0.70    0.30
   0   4  -5    0.30    0.30
  -1   4  -5    8.80    0.70
  -1   4  -5    8.80    0.60
  -1   4  -5    9.30    0.70
  -1   4  -5    7.00    0.80
  -1   4  -5    9.80    0.80
  -2   4  -5    8.70    0.80
  -2   4  -5    8.50    0.90
  -2   4  -5    8.70    0.90
  -2   4  -5   10.80    0.90
  -2   4  -5    7.60    0.90
  -3   4  -5   -0.10    0.60
  -3   4  -5    0.20    0.60
  -3   4  -5    0.70    0.70
   3  -4   5    0.80    0.40
  -4   4  -5   24.90    1.60
  -4   4  -5   24.30    1.70
  -4   4  -5   26.60    1.60
  -5   4  -5    1.50    1.00
  -5   4  -5    0.80    0.80
  -5   4  -5    0.00    0.90
   6   3  -5    1.10    0.90
   6   3  -5    1.20    0.90
   5   3  -5    0.50    0.70
   5   3  -5    0.50    0.70
   5   3  -5    0.40    0.60
  -5  -3   5   -0.10    0.50
   4   3  -5    5.80    0.70
   4   3  -5    6.30    1.00
   4   3  -5    5.40    0.80
  -4  -3   5    6.50    0.60
  -4  -3   5    4.50    0.90
   3   3  -5   -0.20    0.40
   3   3  -5   -0.20    0.30
   3   3  -5   -0.80    0.40
   3   3  -5   -0.10    0.40
   3   3  -5    0.30    0.40
  -3  -3   5    0.60    0.50
   2   3  -5   15.50    0.80
   2   3  -5   15.50    0.90
   2   3  -5   16.30    0.80
   2   3  -5   15.20    0.80
   2   3  -5   16.70    0.80
  -2  -3   5   16.90    1.00
   1   3  -5  121.89    3.30
   1   3  -5  117.99    3.40
   1   3  -5  122.49    3.30
   1   3  -5  117.19    3.40
   1   3  -5  116.29    3.30
  -1  -3   5  116.89    3.50
   0   3  -5    0.00    0.30
   0   3  -5   -0.10    0.30
   0   3  -5    0.40    0.30
   0   3  -5   -0.30    0.20
   0   3  -5    0.10    0.30
  -1   3  -5   64.39    2.00
  -1   3  -5   66.89    2.10
  -1   3  -5   62.59    2.00
  -1   3  -5   63.79    2.00
   1  -3   5   61.79    1.80
  -2   3  -5   47.00    1.60
  -2   3  -5   46.60    1.70
  -2   3  -5   43.80    1.60
  -2   3  -5   44.20    1.70
  -2   3  -5   46.90    1.80
   2  -3   5   45.90    1.50
  -3   3  -5   -0.30    0.60
  -3   3  -5    0.20    0.50
  -3   3  -5    0.40    0.50
  -3   3  -5    0.60    0.50
   3  -3   5   -0.30    0.50
  -4   3  -5    0.30    0.70
  -4   3  -5   -0.10    0.60
  -4   3  -5   -0.60    0.60
   4  -3   5   -0.20    0.50
  -5   3  -5    1.90    0.90
  -5   3  -5    1.40    0.70
  -5   3  -5    0.80    0.70
   5  -3   5    2.00    0.70
  -6   3  -5   -0.40    1.20
  -6   3  -5   -0.80    0.80
  -6   3  -5    0.40    0.80
   6  -3   5   -0.20    0.70
   6   2  -5   22.10    1.70
   6   2  -5   23.40    1.90
  -6  -2   5   22.90    1.40
   5   2  -5   -0.10    0.70
   5   2  -5    0.20    0.60
  -5  -2   5    0.40    0.50
   4   2  -5   35.20    1.70
   4   2  -5   38.50    1.60
   4   2  -5   36.00    1.60
   4   2  -5   37.60    1.80
  -4  -2   5   36.30    1.40
  -4  -2   5   38.60    1.50
   3   2  -5   99.89    3.00
   3   2  -5   99.49    3.00
   3   2  -5   99.29    3.10
   3   2  -5   99.79    3.20
   3   2  -5  102.59    3.00
  -3  -2   5  100.19    2.90
  -3  -2   5  102.69    2.90
  -3  -2   5  100.19    3.10
   2   2  -5   44.90    1.60
   2   2  -5   45.10    1.60
   2   2  -5   46.00    1.50
   2   2  -5   43.90    1.50
   2   2  -5   42.10    1.50
  -2  -2   5   44.50    1.40
  -2  -2   5   46.10    1.40
  -2  -2   5   44.70    1.60
  -2  -2   5   45.30    1.60
   1   2  -5   46.30    1.50
   1   2  -5   47.60    1.40
   1   2  -5   40.40    1.40
   1   2  -5   44.60    1.50
   1   2  -5   42.00    1.40
  -1  -2   5   43.80    1.30
  -1  -2   5   44.20    1.40
  -1  -2   5   45.10    1.50
  -1  -2   5   41.90    1.40
   0   2  -5   24.60    0.90
   0   2  -5   23.50    0.90
   0   2  -5   26.00    1.00
   0   2  -5   23.40    0.90
   0   2  -5   23.40    1.00
   0  -2   5   24.90    1.00
   0  -2   5   24.30    0.90
   0  -2   5   23.50    0.80
  -1   2  -5   92.09    2.80
  -1   2  -5   94.59    2.90
  -1   2  -5   92.29    2.80
  -1   2  -5   95.79    2.80
  -1   2  -5   96.99    2.80
   1  -2   5   96.19    2.80
   1  -2   5   96.89    2.70
   1  -2   5   92.59    2.70
  -2   2  -5    1.90    0.40
  -2   2  -5    2.20    0.50
  -2   2  -5    1.60    0.40
  -2   2  -5    1.50    0.50
   2  -2   5    0.70    0.50
   2  -2   5    1.50    0.50
   2  -2   5    1.00    0.30
  -3   2  -5    1.60    0.60
  -3   2  -5    1.50    0.50
  -3   2  -5    0.80    0.50
  -3   2  -5    0.90    0.50
   3  -2   5    1.60    0.50
   3  -2   5    0.80    0.50
   3  -2   5    0.50    0.40
  -4   2  -5    0.50    0.60
  -4   2  -5    0.20    0.50
  -4   2  -5   -0.50    0.50
   4  -2   5    0.10    0.50
   4  -2   5    0.20    0.50
  -5   2  -5    1.40    0.70
  -5   2  -5    2.20    0.80
  -5   2  -5    1.50    0.70
   5  -2   5    1.20    0.70
  -6   2  -5    0.10    0.70
   6  -2   5    0.00    0.70
   7   1  -5    1.00    0.80
   7   1  -5    0.30    1.00
  -7  -1   5   -0.30    0.80
   6   1  -5    1.60    0.80
   6   1  -5    1.30    0.80
   6   1  -5    0.10    0.80
  -6  -1   5    1.30    0.80
   5   1  -5    0.30    0.60
   5   1  -5   -0.70    0.60
  -5  -1   5    0.30    0.60
   4   1  -5    0.90    0.50
   4   1  -5    1.10    0.50
   4   1  -5    0.20    0.50
   4   1  -5    0.80    0.60
  -4  -1   5    1.00    0.50
  -4  -1   5    1.00    0.40
   3   1  -5    0.20    0.40
   3   1  -5    0.40    0.40
   3   1  -5    0.20    0.40
   3   1  -5    0.20    0.40
  -3  -1   5    0.50    0.40
  -3  -1   5    0.20    0.40
  -3  -1   5    0.50    0.50
   2   1  -5    5.90    0.60
   2   1  -5    6.30    0.60
   2   1  -5    6.10    0.70
   2   1  -5    7.00    0.60
  -2  -1   5    6.70    0.60
  -2  -1   5    6.10    0.50
  -2  -1   5    5.90    0.70
   1   1  -5  143.99    4.00
   1   1  -5  142.99    4.10
   1   1  -5  146.49    4.10
   1   1  -5  144.09    4.00
   1   1  -5  149.19    4.10
  -1  -1   5  146.09    4.10
  -1  -1   5  140.59    3.90
  -1  -1   5  148.69    4.00
  -1  -1   5  145.59    4.00
   0   1  -5   47.30    1.60
   0   1  -5   49.90    1.60
   0   1  -5   49.30    1.60
   0   1  -5   48.00    1.60
   0   1  -5   50.19    1.60
   0  -1   5   48.00    1.50
   0  -1   5   46.40    1.60
   0  -1   5   50.19    1.50
  -1   1  -5  100.29    2.90
  -1   1  -5  104.39    3.00
  -1   1  -5  100.69    3.00
  -1   1  -5  102.59    3.00
  -1   1  -5  101.79    3.00
   1  -1   5  102.39    2.90
  -2   1  -5    3.90    0.60
  -2   1  -5    3.40    0.50
  -2   1  -5    2.40    0.40
   2  -1   5    2.60    0.40
   2  -1   5    2.80    0.50
   2  -1   5    2.20    0.50
  -3   1  -5   14.50    0.90
  -3   1  -5   14.70    0.90
  -3   1  -5   14.50    1.00
  -3   1  -5   13.10    1.00
   3  -1   5   12.90    1.00
   3  -1   5   13.10    0.90
   3  -1   5   13.80    0.90
  -4   1  -5    4.20    0.80
  -4   1  -5    3.80    0.60
  -4   1  -5    3.30    0.60
   4  -1   5    2.50    0.60
   4  -1   5    3.60    0.60
   4  -1   5    3.10    0.70
  -5   1  -5    0.60    0.60
  -5   1  -5   -0.10    0.70
  -5   1  -5   -0.80    0.50
   5  -1   5   -0.20    0.70
   5  -1   5   -1.30    0.50
  -6   1  -5    3.80    0.80
  -6   1  -5    2.90    0.80
   6  -1   5    2.50    0.80
  -7   0   5    6.30    1.10
   6   0  -5    0.10    0.80
   6   0  -5    0.70    0.70
  -6   0   5    0.20    0.80
   5   0  -5    0.50    0.70
   5   0  -5   -0.10    0.60
  -5   0   5   -0.20    0.70
  -5   0   5   -0.40    0.50
   4   0  -5    4.30    0.70
   4   0  -5    6.20    0.70
  -4   0   5    4.20    0.60
  -4   0   5    4.50    0.80
  -4   0   5    5.90    0.70
   3   0  -5   20.50    1.20
   3   0  -5   20.00    1.10
   3   0  -5   21.10    1.00
   3   0  -5   22.00    1.10
  -3   0   5   18.20    1.00
  -3   0   5   17.30    1.20
  -3   0   5   20.30    1.10
   2   0  -5  337.17    9.10
   2   0  -5  332.57    9.10
   2   0  -5  335.17    9.20
   2   0  -5  351.06    9.20
  -2   0   5  337.67    9.10
  -2   0   5  329.67    9.20
   1   0  -5  222.28    6.10
   1   0  -5  219.58    6.00
   1   0  -5  217.18    6.00
   1   0  -5  219.88    6.00
  -1   0   5  218.08    6.00
  -1   0   5  220.08    6.10
   0   0  -5  341.77    9.00
   0   0  -5  337.57    9.10
   0   0  -5  330.87    9.10
   0   0  -5  344.47    9.00
   0   0   5  340.37    9.00
   0   0   5  343.57    9.00
   0   0   5  335.07    9.10
  -1   0  -5  900.51   23.90
  -1   0  -5  905.51   24.00
  -1   0  -5  920.11   24.00
  -1   0  -5  923.41   24.00
   1   0   5  926.81   24.00
   1   0   5  924.21   23.90
  -2   0  -5   17.20    0.80
  -2   0  -5   18.20    1.00
  -2   0  -5   14.50    0.90
   2   0   5   16.10    1.00
   2   0   5   17.30    0.90
   2   0   5   17.00    0.90
  -3   0  -5    0.00    0.30
  -3   0  -5    0.50    0.40
  -3   0  -5    0.60    0.50
   3   0   5    0.00    0.40
   3   0   5   -0.60    0.50
   3   0   5    0.10    0.40
  -4   0  -5   19.30    1.10
  -4   0  -5   18.80    1.10
  -4   0  -5   18.00    1.30
   4   0   5   19.60    1.20
   4   0   5   16.90    1.20
   4   0   5   17.60    1.20
  -5   0  -5    1.40    0.70
  -5   0  -5    1.00    0.60
  -5   0  -5    1.00    0.60
   5   0   5    1.40    0.60
   5   0   5   -0.20    0.60
   5   0   5    1.40    0.70
  -6   0  -5   -0.60    0.60
  -6   0  -5   -0.20    0.60
   6   0   5   -0.30    0.60
   6   0   5   -0.70    0.70
  -7   0  -5   -0.60    0.70
   7   0   5    0.40    0.80
   6  -1  -5    0.30    0.80
   6  -1  -5    0.90    0.70
  -6   1   5   -0.10    0.90
   5  -1  -5    1.70    0.70
   5  -1  -5    3.50    0.80
  -5   1   5    1.00    0.60
  -5   1   5    1.40    0.70
   4  -1  -5    0.80    0.60
   4  -1  -5    0.50    0.50
  -4   1   5    0.40    0.50
  -4   1   5    0.80    0.70
  -4   1   5    0.60    0.60
   3  -1  -5    0.10    0.40
   3  -1  -5   -0.10    0.40
  -3   1   5    0.60    0.40
  -3   1   5   -0.10    0.40
  -3   1   5    0.40    0.50
   2  -1  -5  359.86    9.70
   2  -1  -5  363.16    9.70
   2  -1  -5  364.26    9.80
  -2   1   5  359.96    9.70
  -2   1   5  360.96    9.80
  -2   1   5  346.77    9.60
   1  -1  -5   34.40    1.30
   1  -1  -5   33.70    1.20
   1  -1  -5   36.40    1.30
  -1   1   5   34.30    1.40
  -1   1   5   33.20    1.20
  -1   1   5   34.70    1.30
  -1   1   5   31.70    1.30
   0  -1  -5   10.30    0.70
   0  -1  -5    9.80    0.60
   0  -1  -5   10.80    0.60
   0   1   5    8.80    0.40
   0   1   5   10.70    0.70
   0   1   5   10.30    0.80
   0   1   5    9.00    0.70
   0   1   5   11.10    0.70
  -1  -1  -5  312.27    8.40
  -1  -1  -5  313.87    8.50
  -1  -1  -5  312.37    8.30
  -1  -1  -5  311.97    8.40
   1   1   5  316.47    8.50
   1   1   5  319.97    8.40
   1   1   5  317.57    8.40
   1   1   5  309.77    8.50
  -2  -1  -5    1.40    0.40
  -2  -1  -5    0.90    0.30
  -2  -1  -5    1.70    0.40
   2   1   5    0.80    0.40
   2   1   5    0.90    0.40
   2   1   5    1.30    0.50
   2   1   5    1.00    0.40
  -3  -1  -5    0.60    0.40
  -3  -1  -5    0.20    0.30
  -3  -1  -5    0.00    0.40
   3   1   5    1.10    0.50
   3   1   5    0.70    0.50
   3   1   5    0.30    0.40
  -4  -1  -5    2.20    0.50
  -4  -1  -5    1.80    0.60
  -4  -1  -5    1.70    0.50
   4   1   5    2.00    0.60
   4   1   5    2.00    0.70
   4   1   5    1.90    0.60
  -5  -1  -5    0.30    0.50
  -5  -1  -5   -0.10    0.50
   5   1   5    0.40    0.60
   5   1   5   -0.30    0.60
  -6  -1  -5   -0.70    0.60
   6   1   5   -0.40    0.70
   6   1   5   -0.60    0.70
  -7  -1  -5   -0.90    0.70
   7   1   5    0.00    0.90
   7   1   5   -1.00    1.00
  -6   2   5    6.10    1.10
  -6   2   5    6.30    1.10
   5  -2  -5   -0.10    0.70
   5  -2  -5    1.00    0.60
  -5   2   5    0.20    0.70
  -5   2   5   -1.50    0.60
  -5   2   5    0.40    0.80
   4  -2  -5    0.50    0.50
   4  -2  -5    0.90    0.60
   4  -2  -5    0.90    0.50
  -4   2   5    0.30    0.60
  -4   2   5    0.80    0.60
  -4   2   5    0.40    0.70
   3  -2  -5   17.50    1.10
   3  -2  -5   17.70    1.10
  -3   2   5   15.20    1.20
  -3   2   5   16.00    1.10
  -3   2   5   17.50    1.10
   2  -2  -5  249.28    7.00
   2  -2  -5  259.57    7.00
  -2   2   5  255.67    7.00
  -2   2   5  250.67    7.10
  -2   2   5  255.37    7.10
  -2   2   5  260.37    7.00
   1  -2  -5   29.90    1.20
   1  -2  -5   30.60    1.20
  -1   2   5   29.70    1.20
  -1   2   5   28.80    1.30
  -1   2   5   30.80    1.20
  -1   2   5   27.40    1.20
   0  -2  -5   11.00    0.60
   0  -2  -5   12.40    0.70
   0   2   5   12.50    0.80
   0   2   5   11.40    0.70
   0   2   5   11.60    0.70
   0   2   5   10.70    0.90
   0   2   5   12.50    0.80
  -1  -2  -5  903.21   23.30
  -1  -2  -5  894.31   23.30
   1   2   5  884.31   23.60
   1   2   5  884.31   23.40
   1   2   5  907.11   23.50
   1   2   5  887.41   23.50
   1   2   5  898.71   23.40
  -2  -2  -5   -0.20    0.30
  -2  -2  -5    0.40    0.30
  -2  -2  -5    0.40    0.30
  -2  -2  -5    0.20    0.30
   2   2   5    0.30    0.40
   2   2   5    0.30    0.40
   2   2   5    0.00    0.40
  -3  -2  -5    5.30    0.50
  -3  -2  -5    5.40    0.60
  -3  -2  -5    5.50    0.70
   3   2   5    4.60    0.60
   3   2   5    3.30    0.60
   3   2   5    4.50    0.60
  -4  -2  -5   14.50    0.90
  -4  -2  -5   15.60    0.90
   4   2   5   14.60    1.30
   4   2   5   15.50    1.10
   5   2   5   39.00    2.00
   5   2   5   45.50    1.90
   5   2   5   40.40    1.80
  -6  -2  -5    0.60    0.60
   6   2   5    0.80    0.70
   6   2   5    0.60    0.80
   6   2   5    0.00    0.70
  -7  -2  -5   -0.20    0.70
   7   2   5   -0.70    0.90
   6  -3  -5   -0.20    0.70
  -6   3   5   -0.10    0.90
  -6   3   5    0.00    0.90
  -5   3   5    1.00    0.90
  -5   3   5    1.20    0.80
  -5   3   5    0.50    0.70
   4  -3  -5   11.20    1.00
  -4   3   5    8.10    1.10
  -4   3   5    7.20    0.90
  -4   3   5    7.70    1.00
   3  -3  -5    6.10    0.70
   3  -3  -5    7.20    0.70
  -3   3   5    4.20    0.80
  -3   3   5    5.20    0.80
  -3   3   5    4.90    0.70
  -3   3   5    5.40    0.70
   2  -3  -5   30.60    1.30
   2  -3  -5   32.10    1.30
  -2   3   5   33.10    1.50
  -2   3   5   31.30    1.30
  -2   3   5   31.50    1.40
  -2   3   5   30.10    1.50
   1  -3  -5   16.50    0.90
  -1   3   5   17.30    0.90
  -1   3   5   15.80    1.00
  -1   3   5   15.30    0.90
  -1   3   5   17.40    1.00
  -1   3   5   17.50    0.90
   0  -3  -5   60.59    2.00
   0  -3  -5   61.19    1.80
   0  -3  -5   63.29    1.90
   0   3   5   63.49    2.10
   0   3   5   60.39    1.90
   0   3   5   60.49    2.00
   0   3   5   60.09    2.00
   0   3   5   62.39    2.00
  -1  -3  -5    3.70    0.40
  -1  -3  -5    2.50    0.40
  -1  -3  -5    4.20    0.50
  -1  -3  -5    3.20    0.40
   1   3   5    4.50    0.50
   1   3   5    3.70    0.50
   1   3   5    3.70    0.50
   1   3   5    3.40    0.50
   1   3   5    3.60    0.50
  -2  -3  -5    0.60    0.40
  -2  -3  -5    0.80    0.30
  -2  -3  -5    0.60    0.30
  -2  -3  -5    1.10    0.40
   2   3   5    1.10    0.50
   2   3   5    1.00    0.40
   2   3   5    1.40    0.40
   2   3   5    1.20    0.40
   2   3   5    1.20    0.40
  -3  -3  -5    0.10    0.40
  -3  -3  -5    0.10    0.30
  -3  -3  -5   -0.30    0.30
  -3  -3  -5   -0.10    0.40
   3   3   5    0.00    0.40
   3   3   5    0.10    0.40
   3   3   5   -0.20    0.50
   3   3   5   -0.30    0.50
  -4  -3  -5    0.50    0.40
  -4  -3  -5    0.50    0.60
   4   3   5    0.20    0.50
   4   3   5    0.20    0.60
  -5  -3  -5    9.20    1.20
  -5  -3  -5    8.00    0.90
   5   3   5    7.30    0.90
   5   3   5    8.50    1.10
   5   3   5    8.60    1.00
  -6  -3  -5    0.00    0.90
  -6  -3  -5    0.40    0.50
   6   3   5    0.50    0.70
   6   3   5    1.50    0.90
   6   3   5    0.80    0.80
   5  -4  -5    3.50    0.70
  -5   4   5    3.30    1.10
  -5   4   5    5.00    1.10
  -5   4   5    2.00    0.90
   4  -4  -5   -0.40    0.50
  -4   4   5    0.10    0.70
  -4   4   5   -0.10    0.70
  -4   4   5    0.70    0.90
  -3   4   5    1.80    0.70
  -3   4   5    2.20    0.80
  -3   4   5    1.10    0.60
   2  -4  -5   44.70    1.80
   2  -4  -5   49.30    1.60
   2  -4  -5   51.99    1.70
  -2   4   5   51.39    2.00
  -2   4   5   51.99    1.90
  -2   4   5   46.80    1.90
  -2   4   5   52.29    1.90
   1  -4  -5    0.50    0.30
  -1   4   5    0.40    0.40
  -1   4   5    0.50    0.50
  -1   4   5    0.50    0.40
  -1   4   5    1.10    0.40
   0  -4  -5   13.00    0.60
   0   4   5   14.40    0.90
   0   4   5   13.10    0.90
   0   4   5   13.50    0.80
   0   4   5   15.00    0.80
   0   4   5   13.10    0.80
  -1  -4  -5    2.00    0.50
  -1  -4  -5    1.00    0.20
   1   4   5    1.90    0.40
   1   4   5    2.30    0.40
   1   4   5    1.40    0.40
   1   4   5    1.20    0.40
   1   4   5    0.80    0.40
  -2  -4  -5    4.90    0.70
  -2  -4  -5    4.00    0.40
   2   4   5    4.20    0.60
   2   4   5    4.90    0.50
   2   4   5    3.80    0.50
   2   4   5    5.50    0.60
   2   4   5    4.60    0.60
  -3  -4  -5   12.30    1.00
  -3  -4  -5   12.90    0.70
   3   4   5   12.40    1.20
   3   4   5   12.80    0.90
   3   4   5   12.60    1.00
   3   4   5   14.50    0.90
  -4  -4  -5    0.40    0.60
  -4  -4  -5   -0.40    0.30
   4   4   5    0.60    0.70
   4   4   5    0.60    0.50
   4   4   5    0.60    0.60
  -5  -4  -5   93.39    3.00
  -5  -4  -5  105.19    3.50
   5   4   5   97.79    3.30
   5   4   5  102.89    3.40
   5   4   5  101.49    3.60
  -6  -4  -5    8.50    1.30
   6   4   5   10.70    1.40
   6   4   5    9.00    1.10
   6   4   5    7.60    1.10
  -5   5   5    0.60    0.90
  -5   5   5    1.20    1.10
  -5   5   5   -0.90    0.80
  -4   5   5    0.90    0.80
  -4   5   5    1.20    0.80
  -4   5   5    0.60    0.90
   3  -5  -5   13.40    0.90
  -3   5   5   13.10    1.20
  -3   5   5   14.80    1.40
  -3   5   5   12.20    1.20
   2  -5  -5   16.80    0.70
  -2   5   5   17.60    1.20
  -2   5   5   19.00    1.30
  -2   5   5   19.80    1.20
  -1   5   5    1.00    0.50
  -1   5   5    1.10    0.50
  -1   5   5    1.10    0.50
  -1   5   5    0.80    0.60
   0   5   5   21.40    1.00
   0   5   5   18.10    1.10
   0   5   5   20.60    1.00
   0   5   5   21.30    1.00
   0   5   5   20.80    1.10
  -1  -5  -5    3.90    0.70
   1   5   5    2.40    0.50
   1   5   5    2.40    0.40
   1   5   5    2.90    0.50
   1   5   5    2.90    0.50
   1   5   5    3.10    0.50
  -2  -5  -5    0.00    0.50
   2   5   5    0.50    0.40
   2   5   5    0.00    0.40
   2   5   5    0.10    0.40
   2   5   5    0.10    0.40
   2   5   5    0.60    0.40
  -3  -5  -5    0.60    0.60
   3   5   5    0.10    0.40
   3   5   5    0.00    0.50
   3   5   5   -0.10    0.50
  -4  -5  -5    0.20    0.70
   4   5   5   -1.00    0.60
   4   5   5    0.00    0.50
   4   5   5   -0.10    0.50
  -5  -5  -5    1.60    0.90
   5   5   5    1.60    0.70
   5   5   5    1.50    0.70
   5   5   5    1.50    1.00
  -6  -5  -5    0.90    0.90
   6   5   5    2.30    0.80
   6   5   5    2.70    0.90
   6   5   5    3.30    1.10
  -4   6   5    0.90    0.90
  -4   6   5    1.70    1.00
  -4   6   5    0.90    0.90
  -3   6   5   13.80    1.40
  -3   6   5   15.70    1.50
  -2   6   5    5.80    0.80
  -2   6   5    6.40    0.90
  -2   6   5    7.60    1.00
  -1   6   5    0.10    0.60
  -1   6   5    0.30    0.60
   0   6   5    4.30    0.60
   0   6   5    3.00    0.60
   0   6   5    4.80    0.60
   0   6   5    4.40    0.70
   1   6   5    0.40    0.50
   1   6   5    0.70    0.40
   1   6   5    0.60    0.40
   1   6   5    0.50    0.50
  -2  -6  -5    0.60    0.60
   2   6   5    0.10    0.50
   2   6   5    0.20    0.40
   2   6   5   -0.20    0.40
   2   6   5    0.20    0.40
  -3  -6  -5    5.70    0.90
   3   6   5    4.90    0.60
  -4  -6  -5    0.20    0.70
   4   6   5   -0.30    0.50
   4   6   5    0.70    0.70
   4   6   5    1.40    0.60
  -5  -6  -5   15.60    1.50
   5   6   5   13.50    1.70
   5   6   5   15.00    1.30
   5   6   5   15.40    1.30
  -3   7   5    0.70    0.90
  -3   7   5   -0.10    0.80
  -3   7   5    0.10    0.80
  -2   7   5    3.20    0.80
  -2   7   5    1.80    0.70
  -2   7   5    2.60    0.80
  -1   7   5   -0.60    0.50
  -1   7   5    0.90    0.60
   0   7   5   -0.70    0.60
   0   7   5   -0.60    0.40
   0   7   5   -0.10    0.60
   1   7   5    0.40    0.60
   1   7   5    0.60    0.40
   1   7   5    0.00    0.50
   1   7   5    0.50    0.50
  -2  -7  -5   -0.60    0.60
   2   7   5    0.00    0.40
   2   7   5    0.20    0.40
   2   7   5   -0.20    0.40
  -3  -7  -5   -0.30    0.70
   3   7   5   -0.90    0.50
   3   7   5   -0.10    0.50
   3   7   5    0.20    0.50
  -4  -7  -5    0.20    0.80
   4   7   5    0.70    0.80
   4   7   5   -0.70    0.60
   4   7   5    0.60    0.60
   5   7   5    0.70    1.00
   5   7   5    0.50    0.70
  -2   8   5    5.20    0.90
  -2   8   5    5.20    1.00
  -2   8   5    6.10    1.00
  -1   8   5   -0.10    0.70
  -1   8   5    0.20    0.80
  -1   8   5    0.00    0.60
   0   8   5   -0.30    0.60
   0   8   5    0.90    0.70
   0   8   5   -0.10    0.70
   1   8   5    1.10    0.50
   1   8   5    0.80    0.70
   1   8   5   -0.30    0.40
  -2  -8  -5    4.70    1.00
   2   8   5    5.50    0.70
   2   8   5    3.00    0.60
   2   8   5    4.10    0.70
  -3  -8  -5    0.10    0.80
   3   8   5   -1.00    0.50
   3   8   5    0.40    0.50
   3   8   5   -0.50    0.60
   2   8  -6    0.10    0.70
   2   8  -6   -0.50    0.60
  -2  -8   6    0.10    1.30
   1   8  -6    0.80    0.60
   1   8  -6    0.00    0.70
   1   8  -6   -0.20    0.60
   0   8  -6   -0.60    0.70
   0   8  -6   -0.10    0.60
   4   7  -6   -0.10    0.70
   4   7  -6    0.90    0.80
  -4  -7   6   -1.90    1.30
   3   7  -6    0.70    0.60
   3   7  -6    0.60    0.70
  -3  -7   6    0.30    1.30
   2   7  -6    0.70    0.50
   2   7  -6    0.30    0.60
   2   7  -6    1.20    0.50
  -2  -7   6    2.40    1.20
   1   7  -6   -0.40    0.50
   1   7  -6    0.10    0.60
   1   7  -6   -0.10    0.50
   0   7  -6    0.80    0.50
   0   7  -6   -0.50    0.60
   0   7  -6    0.70    0.60
  -1   7  -6   -0.10    0.60
  -1   7  -6    0.30    0.60
  -1   7  -6    0.00    0.70
  -2   7  -6   -0.10    0.70
  -2   7  -6   -0.80    0.70
  -2   7  -6   -0.60    0.80
   5   6  -6    6.20    1.00
   5   6  -6    6.30    1.10
   5   6  -6    6.60    1.00
  -5  -6   6    7.70    1.70
   4   6  -6    3.70    0.80
   4   6  -6    4.50    0.90
   4   6  -6    4.60    0.80
  -4  -6   6    6.50    1.50
   3   6  -6    0.10    0.50
   3   6  -6    0.40    0.80
   3   6  -6    0.60    0.50
   3   6  -6    0.20    0.60
  -3  -6   6   -0.50    1.00
   2   6  -6    8.20    0.80
   2   6  -6    8.40    0.80
   2   6  -6    8.60    0.80
   2   6  -6    8.00    0.90
  -2  -6   6    9.20    1.30
   1   6  -6   -0.40    0.40
   1   6  -6   -0.20    0.40
   1   6  -6    0.00    0.50
   1   6  -6   -0.70    0.40
  -1  -6   6    0.80    0.80
   0   6  -6    0.00    0.50
   0   6  -6    0.00    0.50
   0   6  -6   -0.30    0.50
   0   6  -6   -0.20    0.50
  -1   6  -6    0.90    0.60
  -1   6  -6    2.10    0.60
  -1   6  -6    1.50    0.60
  -2   6  -6   -0.10    0.60
  -2   6  -6    0.20    0.60
  -2   6  -6   -0.40    0.70
  -3   6  -6    6.20    1.00
  -3   6  -6    7.50    1.10
  -3   6  -6    4.70    0.90
   5   5  -6    0.20    0.90
   5   5  -6    1.80    0.80
   5   5  -6    1.70    0.80
  -5  -5   6    2.80    1.30
   4   5  -6    0.60    0.60
   4   5  -6   -0.40    0.60
  -4  -5   6    1.10    1.00
   3   5  -6    1.80    0.50
   3   5  -6    2.30    0.60
   3   5  -6    2.80    0.50
   3   5  -6    1.60    0.60
  -3  -5   6    2.50    0.90
   2   5  -6    5.50    0.60
   2   5  -6    4.40    0.60
   2   5  -6    4.20    0.50
   2   5  -6    4.10    0.60
  -2  -5   6    4.00    0.90
   1   5  -6   -0.30    0.40
   1   5  -6   -0.10    0.30
   1   5  -6    0.20    0.40
   1   5  -6    0.30    0.40
   1   5  -6   -0.30    0.40
  -1  -5   6    0.90    0.70
   0   5  -6   17.00    0.90
   0   5  -6   17.50    1.00
   0   5  -6   16.70    0.90
   0   5  -6   19.40    1.10
  -1   5  -6    2.30    0.50
  -1   5  -6    2.70    0.60
  -1   5  -6    2.40    0.50
  -2   5  -6   -0.20    0.50
  -2   5  -6   -0.20    0.50
  -2   5  -6   -0.30    0.60
  -3   5  -6   -0.20    0.60
  -3   5  -6   -0.50    0.70
  -3   5  -6   -0.90    0.70
  -4   5  -6    0.00    0.80
  -4   5  -6    0.40    0.80
  -4   5  -6    0.30    0.80
   6   4  -6   -0.30    0.90
   6   4  -6    0.60    0.90
  -6  -4   6    0.00    1.20
   5   4  -6    2.90    0.70
   5   4  -6    3.10    0.90
   5   4  -6    1.70    0.80
  -5  -4   6    2.90    1.10
   4   4  -6   13.90    1.10
   4   4  -6   12.20    1.30
   4   4  -6   14.50    1.10
  -4  -4   6   15.80    1.50
   3   4  -6    0.80    0.50
   3   4  -6    0.20    0.50
   3   4  -6    0.80    0.40
   3   4  -6    0.80    0.50
  -3  -4   6    0.90    0.70
   2   4  -6   -0.50    0.40
   2   4  -6   -0.50    0.40
   2   4  -6   -0.50    0.40
   2   4  -6   -0.40    0.40
   2   4  -6    0.00    0.30
  -2  -4   6    0.70    0.60
   1   4  -6   11.90    0.70
   1   4  -6   14.30    0.90
   1   4  -6   14.00    0.80
   1   4  -6   13.50    0.80
  -1  -4   6   12.60    1.00
   0   4  -6    0.20    0.40
   0   4  -6    0.10    0.30
   0   4  -6    0.20    0.40
   0   4  -6   -0.30    0.40
   0   4  -6    0.20    0.40
  -1   4  -6    0.20    0.40
  -1   4  -6    0.50    0.40
  -1   4  -6    0.00    0.40
  -1   4  -6    0.60    0.40
  -2   4  -6    0.80    0.50
  -2   4  -6    0.00    0.50
  -2   4  -6   -0.30    0.50
  -3   4  -6    1.30    0.60
  -3   4  -6    1.30    0.70
  -3   4  -6    1.40    0.60
  -4   4  -6    0.70    0.80
  -4   4  -6    0.60    0.70
  -4   4  -6    0.40    0.70
  -5   4  -6    0.00    0.90
  -5   4  -6   -0.80    0.80
  -5   4  -6   -0.30    0.80
   6   3  -6    0.80    1.00
   6   3  -6    0.10    0.90
   5   3  -6    0.60    0.80
   5   3  -6   -0.40    0.60
   5   3  -6    1.10    0.70
  -5  -3   6   -0.40    0.90
   4   3  -6    0.40    0.60
   4   3  -6   -0.30    0.50
   4   3  -6    0.10    0.50
  -4  -3   6   -0.80    0.70
   3   3  -6    3.10    0.60
   3   3  -6    2.10    0.50
   3   3  -6    3.80    0.50
   3   3  -6    3.70    0.60
  -3  -3   6    3.70    0.40
  -3  -3   6    2.80    0.70
   2   3  -6   41.30    1.50
   2   3  -6   37.90    1.40
   2   3  -6   39.00    1.50
   2   3  -6   36.80    1.40
   2   3  -6   38.20    1.40
  -2  -3   6   37.90    1.50
   1   3  -6   13.40    0.80
   1   3  -6   13.40    0.70
   1   3  -6   12.60    0.80
   1   3  -6   10.20    0.70
  -1  -3   6   11.90    0.80
   0   3  -6    0.10    0.30
   0   3  -6    0.20    0.30
   0   3  -6    0.10    0.30
   0   3  -6    0.20    0.30
   0   3  -6    0.00    0.40
  -1   3  -6    3.80    0.50
  -1   3  -6    4.10    0.50
  -1   3  -6    3.30    0.50
  -1   3  -6    5.60    0.60
  -1   3  -6    4.20    0.50
   1  -3   6    3.90    0.40
  -2   3  -6    1.90    0.40
  -2   3  -6    1.90    0.60
  -2   3  -6    2.70    0.50
   2  -3   6    2.80    0.50
  -3   3  -6    1.70    0.70
  -3   3  -6    1.10    0.50
  -3   3  -6    1.40    0.60
   3  -3   6    1.90    0.60
  -4   3  -6   -0.10    0.60
  -4   3  -6   -0.10    0.70
  -4   3  -6    0.20    0.70
   4  -3   6   -1.80    0.50
  -5   3  -6    3.40    0.90
  -5   3  -6    2.80    0.80
  -5   3  -6    4.90    1.00
   5  -3   6    2.10    0.70
   6   2  -6    1.10    0.90
   6   2  -6    0.00    0.90
  -6  -2   6    0.40    0.70
   5   2  -6    0.80    0.70
   5   2  -6    1.50    0.70
  -5  -2   6    1.20    0.60
   4   2  -6    1.70    0.60
   4   2  -6    1.80    0.60
  -4  -2   6    2.60    0.60
   3   2  -6  134.39    3.90
   3   2  -6  133.09    3.90
   3   2  -6  130.19    4.00
   3   2  -6  136.29    4.10
  -3  -2   6  128.59    3.90
   2   2  -6   20.30    1.10
   2   2  -6   20.40    1.00
   2   2  -6   20.60    1.00
   2   2  -6   19.40    0.90
   2   2  -6   19.90    1.00
  -2  -2   6   19.00    0.80
  -2  -2   6   19.40    0.90
  -2  -2   6   18.10    1.00
  -2  -2   6   18.80    1.00
   1   2  -6   59.99    1.90
   1   2  -6   59.29    1.90
   1   2  -6   61.09    2.00
   1   2  -6   57.19    1.90
   1   2  -6   57.89    1.90
  -1  -2   6   57.19    1.80
  -1  -2   6   60.39    1.80
  -1  -2   6   59.49    1.90
  -1  -2   6   61.59    1.80
   0   2  -6  664.63   16.70
   0   2  -6  634.94   16.80
   0   2  -6  629.94   16.80
   0   2  -6  648.94   16.90
   0   2  -6  614.74   16.80
   0   2  -6  609.44   16.80
   0  -2   6  663.93   16.80
   0  -2   6  636.94   16.70
   0  -2   6  635.14   16.70
  -1   2  -6    0.50    0.40
  -1   2  -6    0.70    0.40
  -1   2  -6    0.70    0.40
  -1   2  -6    0.40    0.30
  -1   2  -6    0.70    0.40
   1  -2   6    0.60    0.40
   1  -2   6    0.80    0.40
   1  -2   6    1.10    0.30
  -2   2  -6    4.10    0.50
  -2   2  -6    5.10    0.70
  -2   2  -6    3.70    0.50
   2  -2   6    4.20    0.60
   2  -2   6    3.70    0.60
  -3   2  -6   30.20    1.50
  -3   2  -6   25.50    1.30
  -3   2  -6   25.80    1.40
  -3   2  -6   26.80    1.30
   3  -2   6   28.10    1.20
   3  -2   6   26.30    1.40
  -4   2  -6    3.40    0.70
  -4   2  -6    3.30    0.70
  -4   2  -6    3.20    0.80
   4  -2   6    2.30    0.60
  -5   2  -6    0.30    0.80
  -5   2  -6   -0.10    0.70
  -5   2  -6    0.00    0.60
   5  -2   6   -0.10    0.60
  -6   2  -6   -0.30    0.80
  -6   2  -6    0.40    0.70
   6  -2   6    0.20    0.70
   6   1  -6    0.10    0.80
   6   1  -6    0.30    0.80
   6   1  -6    0.40    0.80
  -6  -1   6   -1.00    0.80
   5   1  -6    0.40    0.70
   5   1  -6    0.90    0.70
  -5  -1   6    0.60    0.70
   4   1  -6    1.00    0.50
   4   1  -6    0.60    0.50
   4   1  -6    0.60    0.60
  -4  -1   6    1.10    0.50
  -4  -1   6    0.70    0.60
   3   1  -6   83.39    2.80
   3   1  -6   87.79    2.80
   3   1  -6   85.99    2.70
   3   1  -6   85.99    2.70
  -3  -1   6   73.69    2.70
  -3  -1   6   89.99    2.70
  -3  -1   6   82.99    2.60
   2   1  -6    0.10    0.30
   2   1  -6    0.40    0.40
   2   1  -6    0.40    0.40
   2   1  -6    0.00    0.30
  -2  -1   6   -0.20    0.30
  -2  -1   6    0.50    0.50
  -2  -1   6    0.10    0.40
   1   1  -6   37.20    1.40
   1   1  -6   41.50    1.50
   1   1  -6   37.00    1.40
   1   1  -6   37.80    1.30
  -1  -1   6   39.20    1.40
  -1  -1   6   38.40    1.30
  -1  -1   6   35.30    1.50
   0   1  -6  144.09    4.10
   0   1  -6  136.39    4.00
   0   1  -6  138.19    3.90
   0   1  -6  136.89    3.90
   0  -1   6  140.69    3.90
   0  -1   6  143.09    3.90
  -1   1  -6    0.20    0.40
  -1   1  -6    0.10    0.30
  -1   1  -6   -0.20    0.30
  -1   1  -6   -0.40    0.30
   1  -1   6    0.10    0.30
   1  -1   6   -0.40    0.40
   1  -1   6    0.30    0.30
  -2   1  -6   -0.50    0.30
  -2   1  -6    0.30    0.40
  -2   1  -6   -0.10    0.30
  -2   1  -6   -0.70    0.40
   2  -1   6   -0.20    0.30
   2  -1   6    0.00    0.40
   2  -1   6   -0.50    0.40
  -3   1  -6    4.10    0.60
  -3   1  -6    4.00    0.70
   3  -1   6    3.90    0.70
   3  -1   6    2.80    0.60
   3  -1   6    3.70    0.60
  -4   1  -6    0.20    0.50
  -4   1  -6   -0.60    0.50
  -4   1  -6   -0.70    0.60
   4  -1   6    0.10    0.60
   4  -1   6    0.20    0.60
   4  -1   6   -0.30    0.50
  -5   1  -6    3.00    0.80
  -5   1  -6    3.70    0.70
  -5   1  -6    3.80    0.90
   5  -1   6    2.20    0.70
  -6   1  -6   -0.20    0.70
  -6   1  -6    0.00    0.70
   6  -1   6   -0.20    0.70
   6   0  -6    0.70    0.80
   6   0  -6    0.10    0.80
  -6   0   6    1.90    0.90
   5   0  -6    1.50    0.70
  -5   0   6    1.80    0.80
   4   0  -6    6.80    0.90
   4   0  -6    7.30    0.80
  -4   0   6    5.70    0.80
  -4   0   6    5.50    0.70
  -4   0   6    4.70    0.90
   3   0  -6   15.90    1.10
   3   0  -6   15.30    1.00
   3   0  -6   13.40    1.00
  -3   0   6   14.70    1.10
  -3   0   6   14.80    1.00
  -3   0   6   15.20    0.90
   2   0  -6   22.90    1.10
   2   0  -6   22.90    1.10
   2   0  -6   23.60    1.10
   2   0  -6   23.30    1.20
  -2   0   6   23.40    1.20
  -2   0   6   23.50    1.10
  -2   0   6   22.10    1.00
   1   0  -6   23.90    1.10
   1   0  -6   22.80    1.00
   1   0  -6   24.10    1.00
   1   0  -6   20.70    1.00
  -1   0   6   22.60    1.00
  -1   0   6   22.50    1.00
  -1   0   6   20.40    1.10
   0   0  -6  385.76   10.50
   0   0  -6  405.56   10.60
   0   0  -6  390.56   10.50
   0   0  -6  382.06   10.60
   0   0   6  400.46   10.60
   0   0   6  401.16   10.50
   0   0   6  389.26   10.50
  -1   0  -6   -0.20    0.30
  -1   0  -6   -0.10    0.30
  -1   0  -6    0.50    0.30
  -1   0  -6    0.10    0.30
   1   0   6   -0.50    0.40
   1   0   6    0.30    0.40
  -2   0  -6    1.50    0.40
  -2   0  -6    1.50    0.50
  -2   0  -6    1.50    0.40
   2   0   6    1.70    0.50
   2   0   6    1.30    0.40
   2   0   6    1.10    0.50
  -3   0  -6   18.40    1.00
  -3   0  -6   18.60    1.00
  -3   0  -6   18.40    1.20
   3   0   6   16.50    1.20
   3   0   6   18.70    1.10
   3   0   6   18.00    1.10
  -4   0  -6  152.18    4.50
  -4   0  -6  153.28    4.80
  -4   0  -6  153.98    4.60
   4   0   6  146.59    4.70
   4   0   6  158.98    4.60
   4   0   6  153.78    4.60
  -5   0  -6    1.60    0.60
  -5   0  -6    0.70    0.60
   5   0   6    1.90    0.70
   5   0   6    0.60    0.70
  -6   0  -6   -0.10    0.70
   6   0   6    0.40    0.80
   6  -1  -6    3.30    1.00
  -6   1   6    3.50    1.00
   5  -1  -6    3.60    0.90
   5  -1  -6    3.40    0.80
  -5   1   6    1.40    0.80
  -5   1   6    2.70    0.70
   4  -1  -6    0.20    0.50
   4  -1  -6    0.30    0.60
  -4   1   6   -0.10    0.50
  -4   1   6   -0.10    0.70
  -4   1   6   -0.70    0.60
   3  -1  -6   96.29    3.10
   3  -1  -6   98.39    3.10
   3  -1  -6   98.39    3.10
  -3   1   6   96.49    3.00
  -3   1   6   95.69    3.00
  -3   1   6   92.99    3.20
   2  -1  -6    2.00    0.50
   2  -1  -6    0.80    0.40
   2  -1  -6    1.80    0.50
  -2   1   6    2.40    0.50
  -2   1   6    1.60    0.60
  -2   1   6    1.30    0.40
   1  -1  -6    8.40    0.70
   1  -1  -6    8.80    0.70
   1  -1  -6    9.10    0.70
  -1   1   6    8.20    0.70
  -1   1   6    7.60    0.80
  -1   1   6    7.40    0.70
   0  -1  -6   24.90    1.00
   0  -1  -6   23.30    1.00
   0  -1  -6   24.90    1.10
   0   1   6   24.20    1.10
   0   1   6   24.80    1.20
   0   1   6   22.70    1.10
  -1  -1  -6    4.00    0.50
  -1  -1  -6    4.90    0.50
  -1  -1  -6    5.30    0.60
   1   1   6    4.80    0.50
   1   1   6    3.30    0.60
   1   1   6    3.40    0.50
   1   1   6    3.60    0.50
  -2  -1  -6    0.90    0.30
  -2  -1  -6    0.80    0.40
  -2  -1  -6    0.60    0.40
  -2  -1  -6    0.60    0.30
   2   1   6    0.30    0.40
   2   1   6    0.20    0.40
  -3  -1  -6   -0.50    0.30
  -3  -1  -6    0.10    0.40
  -3  -1  -6   -0.40    0.50
   3   1   6    0.00    0.40
   3   1   6    0.60    0.60
   3   1   6    0.50    0.50
  -4  -1  -6   39.90    1.60
  -4  -1  -6   41.50    1.80
  -4  -1  -6   39.10    1.60
   4   1   6   37.60    1.70
   4   1   6   36.50    1.70
   4   1   6   35.90    1.90
  -5  -1  -6    2.50    0.60
  -5  -1  -6    2.40    0.60
   5   1   6    3.00    0.70
   5   1   6    2.30    0.80
   5   1   6    3.40    0.80
  -6  -1  -6    1.00    0.70
   6   1   6    0.30    0.80
   6   1   6    0.20    0.70
   6  -2  -6    1.80    0.90
  -6   2   6    1.40    1.00
   5  -2  -6   -0.30    0.70
  -5   2   6   -0.50    0.70
  -5   2   6    0.40    0.70
   4  -2  -6   21.30    1.40
   4  -2  -6   17.60    1.30
  -4   2   6   19.20    1.30
  -4   2   6   19.50    1.50
   3  -2  -6   59.09    2.10
   3  -2  -6   57.89    2.10
  -3   2   6   59.29    2.10
  -3   2   6   57.89    2.30
  -3   2   6   56.29    2.10
   2  -2  -6    7.60    0.80
   2  -2  -6    9.30    0.80
   2  -2  -6    7.30    0.80
  -2   2   6    9.30    0.80
  -2   2   6    9.50    0.90
  -2   2   6    7.20    0.80
   1  -2  -6   64.29    2.00
   1  -2  -6   61.69    2.10
   1  -2  -6   63.79    2.10
  -1   2   6   63.29    2.10
  -1   2   6   65.09    2.20
  -1   2   6   63.89    2.10
   0  -2  -6    0.10    0.30
   0  -2  -6    0.10    0.30
   0  -2  -6    0.20    0.30
   0   2   6    0.20    0.30
   0   2   6    1.10    0.40
   0   2   6    0.50    0.50
   0   2   6   -0.20    0.40
  -1  -2  -6    6.20    0.70
  -1  -2  -6    7.80    0.60
  -1  -2  -6    7.50    0.50
   1   2   6    8.20    0.80
   1   2   6    8.20    0.70
   1   2   6    6.50    0.70
  -2  -2  -6   46.40    1.50
  -2  -2  -6   44.20    1.50
  -2  -2  -6   43.00    1.50
   2   2   6   42.50    1.70
   2   2   6   46.10    1.60
   2   2   6   44.10    1.80
   2   2   6   43.60    1.60
  -3  -2  -6    2.60    0.50
  -3  -2  -6    1.60    0.40
  -3  -2  -6    1.60    0.40
  -3  -2  -6    1.10    0.50
   3   2   6    1.80    0.50
   3   2   6    1.60    0.60
   3   2   6    1.20    0.50
   3   2   6    1.90    0.60
  -4  -2  -6  264.47    7.20
  -4  -2  -6  259.27    7.20
  -4  -2  -6  230.18    8.10
   4   2   6  264.47    7.30
   4   2   6  256.27    7.30
   4   2   6  266.17    7.50
  -5  -2  -6   59.69    2.20
   5   2   6   55.99    2.30
   5   2   6   56.49    2.30
   5   2   6   56.69    2.50
  -6  -2  -6    1.60    0.70
   6   2   6    2.30    0.80
   6   2   6    0.60    0.80
   6   2   6   -0.20    0.80
   6  -3  -6    0.20    0.70
  -6   3   6    0.80    0.90
  -6   3   6   -2.30    0.90
   5  -3  -6    2.80    0.90
  -5   3   6    0.90    0.90
  -5   3   6    1.10    0.80
  -5   3   6    0.60    0.80
   4  -3  -6   25.00    1.50
  -4   3   6   24.20    1.60
  -4   3   6   23.00    1.50
  -4   3   6   25.10    1.50
   3  -3  -6    4.00    0.70
   3  -3  -6    3.20    0.60
  -3   3   6    3.10    0.80
  -3   3   6    2.30    0.60
  -3   3   6    3.20    0.70
   2  -3  -6    0.30    0.50
  -2   3   6    0.60    0.50
  -2   3   6    0.70    0.50
  -2   3   6    0.90    0.60
  -2   3   6    0.80    0.50
   1  -3  -6   53.59    1.80
   1  -3  -6   53.39    1.90
   1  -3  -6   53.89    1.80
  -1   3   6   56.79    1.90
  -1   3   6   56.19    2.00
  -1   3   6   51.69    2.00
  -1   3   6   55.69    1.90
   0  -3  -6   -0.20    0.30
   0  -3  -6    0.00    0.10
   0  -3  -6    0.20    0.30
   0   3   6    0.00    0.40
   0   3   6   -0.30    0.30
   0   3   6    1.10    0.40
   0   3   6   -0.10    0.40
  -1  -3  -6    0.00    0.30
  -1  -3  -6    0.10    0.30
  -1  -3  -6    0.00    0.40
  -1  -3  -6    0.00    0.30
   1   3   6    0.30    0.40
   1   3   6    0.00    0.30
   1   3   6    0.30    0.50
   1   3   6    0.00    0.40
  -2  -3  -6    7.70    0.70
  -2  -3  -6    6.70    0.80
  -2  -3  -6    6.40    0.50
  -2  -3  -6    6.50    0.60
   2   3   6    7.00    0.70
   2   3   6    7.10    0.70
   2   3   6    6.90    0.90
   2   3   6    5.90    0.70
  -3  -3  -6    0.00    0.40
  -3  -3  -6   -1.50    0.40
  -3  -3  -6    0.70    0.50
   3   3   6   -0.20    0.40
   3   3   6    0.20    0.60
   3   3   6    0.30    0.50
  -4  -3  -6    0.20    0.60
  -4  -3  -6    0.00    0.40
   4   3   6    0.50    0.60
   4   3   6    1.00    0.70
   4   3   6    0.60    0.60
  -5  -3  -6   13.50    1.30
  -5  -3  -6   14.70    1.10
   5   3   6   15.20    1.30
   5   3   6   12.60    1.30
   5   3   6   13.40    1.50
  -6  -3  -6    0.40    0.60
  -6  -3  -6    0.00    0.90
   6   3   6   -0.40    0.70
   6   3   6    0.30    0.90
   6   3   6    0.40    0.80
   5  -4  -6   -0.60    0.60
  -5   4   6    0.50    0.90
  -5   4   6   -0.10    0.90
  -5   4   6   -0.70    0.90
  -4   4   6   17.20    1.50
  -4   4   6   14.70    1.50
  -4   4   6   16.70    1.50
   3  -4  -6   39.20    1.60
  -3   4   6   37.90    1.90
  -3   4   6   39.10    1.80
  -3   4   6   36.20    1.80
   2  -4  -6   -0.30    0.50
  -2   4   6   -0.20    0.50
  -2   4   6   -0.10    0.50
  -2   4   6   -0.50    0.60
   1  -4  -6    0.40    0.50
   1  -4  -6    0.90    0.40
  -1   4   6    1.70    0.50
  -1   4   6    0.60    0.60
  -1   4   6    1.30    0.50
  -1   4   6    0.90    0.50
   0  -4  -6    0.90    0.30
   0   4   6    1.40    0.50
   0   4   6    0.70    0.40
   0   4   6    1.00    0.50
   0   4   6    0.50    0.50
   0   4   6    1.10    0.40
  -1  -4  -6    0.90    0.30
  -1  -4  -6    1.60    0.50
   1   4   6    0.90    0.50
   1   4   6    1.00    0.40
   1   4   6    0.60    0.50
   1   4   6    1.20    0.50
  -2  -4  -6    3.20    0.40
  -2  -4  -6    4.50    0.60
   2   4   6    3.50    0.50
   2   4   6    4.20    0.60
   2   4   6    4.90    0.60
   2   4   6    3.10    0.50
   2   4   6    3.50    0.60
  -3  -4  -6    0.80    0.40
  -3  -4  -6    0.90    0.60
   3   4   6    0.60    0.50
   3   4   6    1.10    0.50
   3   4   6    0.50    0.50
  -4  -4  -6    8.20    1.00
  -4  -4  -6    9.40    0.80
   4   4   6   11.50    1.30
   4   4   6   10.10    1.10
   4   4   6    9.50    1.10
  -5  -4  -6   48.90    1.90
   5   4   6   54.49    2.50
   5   4   6   48.20    2.20
   5   4   6   53.59    2.20
  -6  -4  -6    1.30    1.00
   6   4   6    1.30    0.80
   6   4   6    2.60    1.10
   6   4   6    0.10    0.80
  -4   5   6    1.00    0.90
  -4   5   6    1.80    0.90
  -4   5   6   -0.20    0.80
   3  -5  -6    6.40    0.70
  -3   5   6    5.60    1.00
  -3   5   6    5.70    0.90
  -3   5   6    4.70    0.90
  -2   5   6   -0.40    0.70
  -2   5   6   -0.40    0.60
  -2   5   6   -0.90    0.50
  -1   5   6    2.90    0.60
  -1   5   6    3.50    0.80
  -1   5   6    1.90    0.70
  -1   5   6    2.60    0.60
   0   5   6    2.00    0.60
   0   5   6    2.40    0.50
   0   5   6    2.60    0.60
   0   5   6    2.00    0.60
  -1  -5  -6    0.00    0.50
   1   5   6   -0.20    0.40
   1   5   6    0.40    0.40
   1   5   6    0.30    0.50
   1   5   6   -0.30    0.50
  -2  -5  -6    0.40    0.50
   2   5   6    0.10    0.40
   2   5   6    0.10    0.50
   2   5   6    0.30    0.40
   2   5   6    0.10    0.50
  -3  -5  -6    0.20    0.60
   3   5   6   -0.10    0.40
   3   5   6    1.20    0.50
  -4  -5  -6    7.00    1.00
   4   5   6    7.40    0.90
   4   5   6    6.40    0.80
   4   5   6    6.70    1.00
  -5  -5  -6    0.90    0.70
   5   5   6    0.50    0.70
   5   5   6    0.80    0.80
   5   5   6    1.30    1.00
  -6  -5  -6    2.40    1.00
   6   5   6    2.10    1.10
   6   5   6    1.80    0.90
   6   5   6    2.60    0.90
  -4   6   6    1.10    1.00
  -4   6   6    0.20    0.90
  -4   6   6    0.70    0.90
  -3   6   6    6.30    1.10
  -3   6   6    6.60    1.00
  -2   6   6    2.60    0.80
  -2   6   6    2.10    0.80
  -2   6   6    1.80    0.60
  -1   6   6   -1.00    0.60
  -1   6   6    0.10    0.50
  -1   6   6    0.50    0.70
   0   6   6    1.90    0.70
   0   6   6    1.10    0.50
   0   6   6    2.10    0.60
   1   6   6   38.60    2.40
   1   6   6   40.80    1.60
   1   6   6   39.30    1.60
   1   6   6   41.20    1.80
  -2  -6  -6    0.30    0.60
   2   6   6    0.00    0.40
   2   6   6   -0.30    0.50
   2   6   6    0.10    0.50
  -3  -6  -6    0.30    0.60
   3   6   6   -0.10    0.50
   3   6   6    0.00    0.50
   3   6   6   -0.10    0.50
  -4  -6  -6    0.40    0.70
   4   6   6   -0.40    0.60
   4   6   6    1.00    0.80
   4   6   6    0.70    0.60
  -5  -6  -6    3.30    1.00
   5   6   6    2.80    0.90
   5   6   6    2.30    1.10
   5   6   6    2.80    0.80
  -3   7   6    0.30    0.80
  -3   7   6    3.10    1.00
  -3   7   6    2.60    1.00
  -2   7   6    0.90    0.80
  -2   7   6    1.70    0.90
  -2   7   6    1.30    0.80
  -1   7   6   -0.80    0.60
  -1   7   6   -0.40    0.70
  -1   7   6   -0.20    0.70
   0   7   6   -0.20    0.70
   0   7   6   -0.10    0.50
   0   7   6   -0.20    0.60
   1   7   6    3.30    0.60
   1   7   6    2.30    0.60
   1   7   6    5.30    0.80
  -2  -7  -6    0.10    0.70
   2   7   6   -0.20    0.50
   2   7   6   -0.60    0.50
   2   7   6    0.40    0.50
  -3  -7  -6    1.10    0.80
   3   7   6   -0.50    0.50
   3   7   6    0.10    0.60
   3   7   6   -0.30    0.50
  -4  -7  -6    0.00    0.80
   4   7   6    0.10    0.60
   4   7   6    0.70    0.60
   4   7   6   -1.00    0.80
  -1   8   6    2.90    0.90
  -1   8   6    3.70    0.80
  -1   8   6    3.30    0.90
   0   8   6    0.70    0.80
   0   8   6    2.30    0.90
   0   8   6    1.40    0.70
   1   8   6   36.60    1.80
   1   8   6   44.00    2.00
   1   8   6   37.70    1.70
   2   8   6    4.20    0.70
   2   8   6    4.50    0.70
   2   8   6    4.30    0.70
  -3  -8  -6    0.80    0.90
   3   8   6   -0.50    0.60
   3   8   6   -0.10    0.60
   3   8   6    1.00    0.60
   3   7  -7   -0.30    0.70
   3   7  -7    1.00    0.70
  -3  -7   7    1.20    1.30
   2   7  -7   -0.10    0.60
   2   7  -7    0.20    0.60
  -2  -7   7    0.70    1.20
   1   7  -7   -0.30    0.60
   1   7  -7    1.10    0.70
   0   7  -7   -0.20    0.60
   0   7  -7   -0.20    0.70
  -1   7  -7   -1.20    0.70
  -1   7  -7    0.80    0.70
  -1   7  -7    0.40    0.70
  -2   7  -7    0.10    0.80
  -2   7  -7   -0.70    0.80
  -2   7  -7    0.20    0.90
   4   6  -7   -0.30    0.70
   4   6  -7   -0.10    0.70
   4   6  -7    0.40    0.80
  -4  -6   7   -0.80    1.20
   3   6  -7    0.00    0.60
   3   6  -7   -0.10    0.60
   3   6  -7   -0.10    0.60
  -3  -6   7   -0.20    1.10
   2   6  -7    2.40    0.60
   2   6  -7    2.70    0.60
   2   6  -7    2.70    0.60
  -2  -6   7    2.90    1.10
   1   6  -7    4.30    0.60
   1   6  -7    4.30    0.60
   1   6  -7    2.70    0.50
   1   6  -7    4.10    0.70
   0   6  -7    0.10    0.60
   0   6  -7   -0.40    0.50
   0   6  -7   -0.40    0.50
  -1   6  -7    0.90    0.60
  -1   6  -7    0.20    0.60
  -1   6  -7    1.20    0.70
  -2   6  -7    0.60    0.80
  -2   6  -7    0.80    0.70
  -2   6  -7    0.80    0.70
  -3   6  -7    1.10    0.90
  -3   6  -7    0.20    0.80
  -3   6  -7    0.80    0.90
   5   5  -7    0.10    0.80
   5   5  -7    0.90    0.90
   5   5  -7   -0.10    0.80
  -5  -5   7   -1.10    1.20
   4   5  -7    2.10    0.70
   4   5  -7    0.70    0.60
   4   5  -7    2.30    0.80
  -4  -5   7    3.30    1.20
   3   5  -7    2.10    0.60
   3   5  -7    1.70    0.50
   3   5  -7    1.80    0.70
  -3  -5   7    4.30    1.10
   2   5  -7    0.70    0.50
   2   5  -7    0.20    0.50
   2   5  -7    0.60    0.50
   2   5  -7    1.10    0.50
  -2  -5   7    1.30    0.80
   1   5  -7    2.10    0.60
   1   5  -7    2.70    0.50
   1   5  -7    1.60    0.50
   1   5  -7    3.00    0.50
  -1  -5   7    3.10    0.80
   0   5  -7    1.50    0.50
   0   5  -7    0.10    0.50
   0   5  -7    0.60    0.50
  -1   5  -7    0.70    0.60
  -1   5  -7    0.10    0.60
  -1   5  -7   -0.20    0.50
  -2   5  -7    0.30    0.70
  -2   5  -7    0.00    0.60
  -2   5  -7   -0.40    0.70
  -3   5  -7   -0.10    0.70
  -3   5  -7   -0.30    0.80
  -3   5  -7   -0.40    0.70
  -4   5  -7    0.90    0.80
  -4   5  -7    1.20    1.00
  -4   5  -7    1.50    0.90
   5   4  -7    0.20    0.80
   5   4  -7   -0.20    0.80
   5   4  -7   -0.10    0.70
  -5  -4   7    0.90    1.10
   4   4  -7   15.00    1.30
   4   4  -7   15.00    1.40
   4   4  -7   14.00    1.20
  -4  -4   7   19.30    1.60
   3   4  -7    0.20    0.50
   3   4  -7   -0.10    0.50
   3   4  -7   -0.10    0.50
  -3  -4   7   -1.10    0.80
   2   4  -7    3.60    0.50
   2   4  -7    3.00    0.60
   2   4  -7    3.80    0.60
   2   4  -7    2.60    0.50
  -2  -4   7    2.60    0.70
   1   4  -7  123.39    3.60
   1   4  -7  127.29    3.80
   1   4  -7  124.89    3.60
   1   4  -7  118.79    3.70
   0   4  -7   -0.30    0.40
   0   4  -7   -0.60    0.40
   0   4  -7    0.10    0.40
   0   4  -7    0.00    0.40
  -1   4  -7    2.60    0.60
  -1   4  -7    2.50    0.60
  -1   4  -7    2.40    0.60
  -1   4  -7    1.40    0.50
  -2   4  -7   16.90    1.30
  -2   4  -7   16.70    1.20
  -2   4  -7   16.10    1.20
  -3   4  -7    5.60    0.80
  -3   4  -7    8.40    1.10
  -3   4  -7    5.80    0.90
  -4   4  -7   -0.80    0.70
  -4   4  -7   -0.10    0.70
  -4   4  -7   -0.10    0.90
  -5   4  -7   -0.70    0.80
  -5   4  -7   -0.20    1.00
  -5   4  -7    1.20    1.00
   6   3  -7    1.20    1.00
   6   3  -7    0.10    1.00
  -6  -3   7    1.60    1.30
   5   3  -7    0.60    0.70
   5   3  -7    0.00    0.70
   5   3  -7    0.40    0.80
  -5  -3   7    0.60    1.10
   4   3  -7    3.10    0.70
   4   3  -7    3.10    0.70
   4   3  -7    3.00    0.80
  -4  -3   7    3.70    0.90
  -4  -3   7    2.50    0.90
   3   3  -7    1.30    0.60
   3   3  -7    0.70    0.50
   3   3  -7    1.90    0.60
  -3  -3   7    0.70    0.30
  -3  -3   7    0.90    0.70
   2   3  -7    7.70    0.90
   2   3  -7    5.50    0.70
   2   3  -7    8.50    0.70
   2   3  -7    8.10    0.80
   2   3  -7    8.40    0.80
  -2  -3   7    7.50    0.80
   1   3  -7   10.90    0.80
   1   3  -7   12.20    0.80
   1   3  -7   11.00    0.80
   1   3  -7   11.50    0.90
   1   3  -7   13.40    0.80
  -1  -3   7   10.30    0.80
   0   3  -7    0.40    0.40
   0   3  -7    0.50    0.40
   0   3  -7    0.10    0.30
   0   3  -7   -0.40    0.40
   0   3  -7    0.20    0.40
   0  -3   7   -0.30    0.20
  -1   3  -7   -0.10    0.40
  -1   3  -7    0.10    0.40
  -1   3  -7   -0.40    0.40
  -1   3  -7    0.30    0.40
  -1   3  -7    0.00    0.40
   1  -3   7    0.10    0.30
  -2   3  -7    2.70    0.60
  -2   3  -7    3.10    0.70
  -2   3  -7    2.40    0.60
  -2   3  -7    1.80    0.60
   2  -3   7    1.40    0.50
  -3   3  -7    1.10    0.60
  -3   3  -7    2.10    0.80
  -3   3  -7    0.80    0.60
   3  -3   7    1.90    0.60
  -4   3  -7    6.80    1.00
  -4   3  -7    8.80    1.00
  -4   3  -7    9.30    1.20
   4  -3   7    6.10    0.80
  -5   3  -7   -0.10    0.80
  -5   3  -7    0.50    0.90
  -5   3  -7   -0.50    0.80
   5  -3   7   -0.70    0.60
   6   2  -7   -0.30    0.90
   6   2  -7    0.00    0.90
  -6  -2   7    0.90    0.80
   5   2  -7    0.00    0.70
   5   2  -7    0.60    0.70
   5   2  -7   -0.20    0.70
  -5  -2   7    0.30    0.60
   4   2  -7    0.20    0.50
   4   2  -7    1.10    0.60
   4   2  -7    0.70    0.60
  -4  -2   7    0.60    0.50
   3   2  -7    1.50    0.50
   3   2  -7    2.00    0.50
   3   2  -7    2.40    0.60
   3   2  -7    1.90    0.60
  -3  -2   7    1.80    0.50
  -3  -2   7    2.00    0.70
   2   2  -7    0.70    0.40
   2   2  -7    1.20    0.40
   2   2  -7    1.20    0.40
   2   2  -7    1.00    0.40
  -2  -2   7    1.40    0.40
  -2  -2   7    1.10    0.50
  -2  -2   7    1.30    0.30
  -2  -2   7    1.10    0.50
   1   2  -7   35.40    1.30
   1   2  -7   35.60    1.40
   1   2  -7   36.90    1.40
   1   2  -7   38.60    1.50
   1   2  -7   33.90    1.30
  -1  -2   7   34.70    1.40
  -1  -2   7   35.60    1.20
  -1  -2   7   36.90    1.30
  -1  -2   7   31.70    1.20
   0   2  -7    1.30    0.40
   0   2  -7    0.30    0.40
   0   2  -7    0.80    0.40
   0   2  -7    0.20    0.30
   0   2  -7    0.10    0.30
   0  -2   7    0.70    0.30
   0  -2   7    0.60    0.50
   0  -2   7    0.30    0.40
  -1   2  -7   13.60    0.90
  -1   2  -7   12.40    0.90
  -1   2  -7   14.70    1.00
  -1   2  -7   14.60    0.90
   1  -2   7   13.60    0.80
   1  -2   7   13.70    1.00
   1  -2   7   12.20    0.70
  -2   2  -7    4.00    0.70
  -2   2  -7    3.50    0.60
  -2   2  -7    4.50    0.60
  -2   2  -7    3.60    0.60
   2  -2   7    3.80    0.60
   2  -2   7    3.70    0.70
  -3   2  -7  228.88    6.70
  -3   2  -7  218.58    6.50
  -3   2  -7  225.48    6.50
   3  -2   7  241.68    7.00
   3  -2   7  232.18    6.40
  -4   2  -7    0.30    0.60
  -4   2  -7    0.40    0.70
  -4   2  -7    0.60    0.60
   4  -2   7    1.00    0.60
  -5   2  -7    0.10    0.80
  -5   2  -7    0.20    0.70
  -5   2  -7    1.40    0.80
   5  -2   7    0.40    0.70
  -6   2  -7    0.10    0.80
  -6   2  -7    0.70    0.80
   6  -2   7   -1.50    0.70
   6   1  -7    0.70    1.00
   6   1  -7   -0.50    0.80
  -6  -1   7   -0.50    0.80
   5   1  -7    1.40    0.70
   5   1  -7    1.80    0.80
  -5  -1   7    1.80    0.80
   4   1  -7   35.60    1.60
   4   1  -7   34.50    1.80
   4   1  -7   34.10    1.60
  -4  -1   7   34.80    1.60
   3   1  -7    0.50    0.50
   3   1  -7    0.00    0.40
   3   1  -7   -0.40    0.40
   3   1  -7    0.30    0.50
  -3  -1   7    0.30    0.50
  -3  -1   7    0.10    0.40
  -3  -1   7    0.10    0.80
   2   1  -7    2.90    0.50
   2   1  -7    2.00    0.50
   2   1  -7    2.10    0.50
   2   1  -7    1.90    0.50
  -2  -1   7    2.10    0.40
  -2  -1   7    2.90    0.60
  -2  -1   7    2.70    0.50
   1   1  -7    8.80    0.80
   1   1  -7    7.00    0.70
   1   1  -7    8.00    0.70
   1   1  -7    7.70    0.70
  -1  -1   7    6.20    0.80
  -1  -1   7    7.10    0.60
   0   1  -7    2.50    0.40
   0   1  -7    2.40    0.40
   0   1  -7    3.00    0.50
   0   1  -7    1.60    0.40
   0  -1   7    1.10    0.40
   0  -1   7    1.90    0.40
   0  -1   7    2.10    0.50
  -1   1  -7    0.30    0.40
  -1   1  -7    0.30    0.40
  -1   1  -7    0.30    0.40
  -1   1  -7   -0.10    0.30
   1  -1   7   -0.40    0.40
   1  -1   7   -0.40    0.30
   1  -1   7    0.40    0.40
  -2   1  -7    0.40    0.40
  -2   1  -7    1.00    0.40
  -2   1  -7    0.40    0.50
  -2   1  -7    0.80    0.40
   2  -1   7    1.10    0.50
   2  -1   7    0.80    0.50
   2  -1   7    1.00    0.50
  -3   1  -7   58.89    2.10
  -3   1  -7   58.19    2.30
  -3   1  -7   57.49    2.10
   3  -1   7   56.89    2.10
   3  -1   7   52.09    2.20
   3  -1   7   58.69    2.10
  -4   1  -7    0.20    0.60
  -4   1  -7    0.30    0.60
  -4   1  -7    0.40    0.50
   4  -1   7   -0.40    0.60
   4  -1   7    0.80    0.60
  -5   1  -7    2.10    0.70
  -5   1  -7    2.10    0.70
  -5   1  -7    2.00    1.00
   5  -1   7    2.10    0.80
  -6   1  -7    3.70    0.90
  -6   1  -7    4.70    0.90
   6  -1   7    1.70    0.80
   6   0  -7    0.30    0.90
   6   0  -7    0.60    0.80
  -6   0   7   -0.10    0.90
   5   0  -7   23.80    1.60
   5   0  -7   22.70    1.60
  -5   0   7   23.50    1.60
   4   0  -7    2.20    0.70
   4   0  -7    1.80    0.60
   4   0  -7    2.60    0.70
  -4   0   7    2.20    0.60
  -4   0   7    1.90    0.70
   3   0  -7    4.50    0.70
   3   0  -7    6.60    0.70
   3   0  -7    5.90    0.70
  -3   0   7    3.90    0.80
  -3   0   7    4.00    0.70
  -3   0   7    3.80    0.60
   2   0  -7   38.90    1.50
   2   0  -7   40.00    1.50
  -2   0   7   40.40    1.50
  -2   0   7   34.80    1.60
  -2   0   7   37.90    1.50
   1   0  -7    0.60    0.40
   1   0  -7    0.00    0.30
   1   0  -7    0.30    0.30
   1   0  -7    0.20    0.40
  -1   0   7   -0.20    0.40
  -1   0   7   -0.20    0.30
  -1   0   7    0.30    0.50
   0   0  -7    1.40    0.50
   0   0  -7    1.00    0.40
   0   0  -7    1.50    0.40
   0   0   7    1.10    0.40
   0   0   7    2.30    0.50
   0   0   7    1.10    0.50
  -1   0  -7   22.80    1.00
  -1   0  -7   22.40    1.20
  -1   0  -7   24.20    1.00
   1   0   7   21.80    1.10
  -2   0  -7    3.80    0.50
  -2   0  -7    4.20    0.60
  -2   0  -7    4.40    0.50
   2   0   7    3.70    0.60
   2   0   7    3.70    0.60
   2   0   7    2.90    0.50
  -3   0  -7  276.07    7.70
  -3   0  -7  275.17    7.70
  -3   0  -7  278.27    7.90
   3   0   7  278.17    7.70
   3   0   7  284.87    7.70
   3   0   7  267.17    7.80
  -4   0  -7  159.68    4.80
  -4   0  -7  164.78    4.80
  -4   0  -7  160.18    5.00
   4   0   7  164.68    4.90
   4   0   7  157.48    5.00
   4   0   7  163.78    4.90
  -5   0  -7    1.80    0.70
  -5   0  -7    2.60    0.60
   5   0   7    2.70    0.70
   5   0   7    1.80    0.70
  -6   0  -7   -0.70    0.70
   6   0   7   -0.10    0.80
   6  -1  -7    1.30    1.00
  -6   1   7    0.10    0.90
   5  -1  -7    9.60    1.10
  -5   1   7    8.20    1.10
  -5   1   7    9.10    1.00
   4  -1  -7    0.80    0.70
   4  -1  -7    2.60    0.70
  -4   1   7    2.00    0.70
  -4   1   7    2.40    0.80
  -4   1   7    1.40    0.70
   3  -1  -7    0.10    0.50
   3  -1  -7   -0.30    0.50
   3  -1  -7   -0.60    0.40
  -3   1   7    0.50    0.60
  -3   1   7   -0.40    0.50
  -3   1   7   -0.50    0.70
   2  -1  -7   13.90    0.90
   2  -1  -7   12.80    0.90
   2  -1  -7   14.70    1.00
  -2   1   7   15.10    1.20
  -2   1   7   15.40    1.00
  -2   1   7   13.50    1.00
   1  -1  -7    4.20    0.50
   1  -1  -7    3.90    0.60
  -1   1   7    4.10    0.60
  -1   1   7    3.90    0.60
   0  -1  -7    2.40    0.50
   0  -1  -7    2.20    0.40
   0  -1  -7    2.30    0.40
   0   1   7    1.20    0.50
   0   1   7    2.30    0.50
   0   1   7    1.70    0.50
  -1  -1  -7   33.90    1.30
  -1  -1  -7   34.90    1.40
  -1  -1  -7   32.50    1.30
   1   1   7   30.10    1.50
   1   1   7   34.00    1.40
   1   1   7   31.70    1.30
  -2  -1  -7    0.10    0.30
  -2  -1  -7   -0.50    0.40
  -2  -1  -7    0.10    0.30
  -2  -1  -7    0.40    0.40
   2   1   7   -0.30    0.40
   2   1   7    0.20    0.40
  -3  -1  -7   10.80    0.90
  -3  -1  -7   12.50    1.10
  -3  -1  -7   12.20    0.90
   3   1   7   10.50    1.10
   3   1   7   11.20    1.00
   3   1   7   10.90    1.00
  -4  -1  -7   38.10    1.80
  -4  -1  -7   40.50    1.70
  -4  -1  -7   38.10    1.60
   4   1   7   36.30    1.70
   4   1   7   36.50    1.90
   4   1   7   36.80    1.70
  -5  -1  -7    0.20    0.60
  -5  -1  -7    0.90    0.60
   5   1   7    1.50    0.80
   5   1   7    0.50    0.70
   5   1   7    0.60    0.70
  -6  -1  -7    0.10    0.70
   6   1   7    0.30    0.80
   6   1   7    1.20    0.80
   6  -2  -7    0.80    0.90
  -6   2   7   -1.10    0.90
   5  -2  -7    4.70    1.00
  -5   2   7    3.50    0.90
  -5   2   7    4.50    0.90
   4  -2  -7   56.29    2.20
  -4   2   7   51.29    2.20
  -4   2   7   55.69    2.50
  -4   2   7   53.29    2.20
   3  -2  -7    0.30    0.60
   3  -2  -7    0.30    0.50
  -3   2   7   -0.80    0.50
  -3   2   7    0.00    0.70
  -3   2   7   -0.30    0.50
   2  -2  -7    3.50    0.60
   2  -2  -7    2.80    0.60
   2  -2  -7    3.30    0.60
  -2   2   7    2.50    0.60
  -2   2   7    2.00    0.70
  -2   2   7    3.80    0.60
   1  -2  -7    0.40    0.40
   1  -2  -7    0.50    0.40
   1  -2  -7    0.10    0.40
  -1   2   7   -0.50    0.40
  -1   2   7    0.00    0.40
  -1   2   7    0.20    0.40
  -1   2   7    0.30    0.50
   0  -2  -7    6.10    0.60
   0  -2  -7    6.10    0.60
   0  -2  -7    5.90    0.70
   0   2   7    6.20    0.70
   0   2   7    6.10    0.60
   0   2   7    4.70    0.60
   0   2   7    6.40    0.70
  -1  -2  -7    1.40    0.40
  -1  -2  -7    4.90    0.50
  -1  -2  -7    1.40    0.40
   1   2   7    1.30    0.50
   1   2   7    1.40    0.60
   1   2   7    1.90    0.50
   1   2   7    2.00    0.50
  -2  -2  -7    1.50    0.40
  -2  -2  -7    1.30    0.40
  -2  -2  -7    1.40    0.50
   2   2   7    1.00    0.50
   2   2   7    1.20    0.60
   2   2   7    1.40    0.50
   2   2   7    0.80    0.50
  -3  -2  -7    2.30    0.50
  -3  -2  -7    2.00    0.60
  -3  -2  -7    1.80    0.50
  -3  -2  -7    1.50    0.50
   3   2   7    0.90    0.60
   3   2   7    1.10    0.60
   3   2   7    2.20    0.60
  -4  -2  -7   87.79    2.90
  -4  -2  -7   92.79    3.00
   4   2   7   93.49    3.10
   4   2   7   92.09    3.30
  -5  -2  -7   17.30    1.20
   5   2   7   17.60    1.60
   5   2   7   16.20    1.30
   5   2   7   17.90    1.40
  -6  -2  -7    4.60    0.80
   6   2   7    3.00    0.90
   6   2   7    4.90    1.00
   5  -3  -7    7.60    1.10
  -5   3   7    7.10    1.10
  -5   3   7    4.20    1.00
   4  -3  -7    2.10    0.80
  -4   3   7    1.20    0.80
  -4   3   7    2.90    0.80
  -4   3   7    1.40    0.90
   3  -3  -7    0.10    0.60
  -3   3   7   -0.60    0.60
  -3   3   7   -0.30    0.70
  -3   3   7   -0.40    0.60
   2  -3  -7   12.20    1.00
  -2   3   7    8.20    1.00
  -2   3   7    9.10    1.00
  -2   3   7    8.50    1.00
  -2   3   7    8.30    1.30
   1  -3  -7    2.60    0.50
   1  -3  -7    3.30    0.60
   1  -3  -7    1.70    0.50
  -1   3   7    1.60    0.60
  -1   3   7    2.90    0.70
  -1   3   7    3.00    0.60
  -1   3   7    3.20    0.60
   0  -3  -7    0.50    0.40
   0  -3  -7    0.40    0.40
   0  -3  -7    0.50    0.30
   0   3   7    0.20    0.50
   0   3   7    0.60    0.50
   0   3   7    1.00    0.40
   0   3   7    0.40    0.50
  -1  -3  -7    4.50    0.50
  -1  -3  -7    4.70    0.50
  -1  -3  -7    4.10    0.60
  -1  -3  -7    4.20    0.50
   1   3   7    4.90    0.60
   1   3   7    4.80    0.60
   1   3   7    4.30    0.60
   1   3   7    4.60    0.70
  -2  -3  -7    7.00    0.80
  -2  -3  -7    7.60    0.70
   2   3   7    8.00    1.00
   2   3   7    7.80    0.80
   2   3   7    7.50    0.80
   2   3   7    9.10    0.90
  -3  -3  -7   16.30    1.00
  -3  -3  -7   16.30    1.00
   3   3   7   17.40    1.10
   3   3   7   16.10    1.10
   3   3   7   19.30    1.30
  -4  -3  -7    1.30    0.60
  -4  -3  -7    0.70    0.50
   4   3   7    0.00    0.60
   4   3   7   -0.20    0.60
   4   3   7   -0.50    0.80
  -5  -3  -7   10.50    1.10
  -5  -3  -7   10.50    1.20
   5   3   7    6.50    1.00
   5   3   7    7.80    1.00
   5   3   7    8.80    1.20
  -6  -3  -7    1.80    1.00
  -6  -3  -7    0.90    0.70
   6   3   7    1.50    0.90
   6   3   7    0.30    0.90
   6   3   7    1.60    0.90
  -5   4   7    0.00    0.90
  -5   4   7   -0.60    0.90
   4  -4  -7    3.50    0.80
  -4   4   7    1.80    0.90
  -4   4   7    2.80    0.90
  -4   4   7    4.40    1.00
   3  -4  -7    9.80    1.10
  -3   4   7    7.40    1.00
  -3   4   7    7.90    1.00
  -3   4   7    7.70    1.10
   2  -4  -7   -0.50    0.50
  -2   4   7   -1.20    0.60
  -2   4   7   -0.50    0.50
  -2   4   7   -0.70    0.70
   1  -4  -7    4.60    0.60
  -1   4   7    2.80    0.70
  -1   4   7    3.30    0.80
  -1   4   7    3.40    0.70
  -1   4   7    3.90    0.90
   0  -4  -7  165.38    5.00
   0  -4  -7  182.88    4.90
   0   4   7  179.28    5.10
   0   4   7  165.88    5.10
   0   4   7  186.68    5.20
  -1  -4  -7    0.50    0.40
  -1  -4  -7    0.70    0.30
   1   4   7    0.40    0.50
   1   4   7    0.60    0.40
   1   4   7    0.50    0.50
   1   4   7    0.50    0.50
  -2  -4  -7    0.40    0.50
  -2  -4  -7    0.00    0.30
   2   4   7    0.20    0.60
   2   4   7    0.40    0.50
   2   4   7    0.30    0.50
   2   4   7   -0.40    0.50
  -3  -4  -7    0.70    0.50
  -3  -4  -7    0.60    0.40
   3   4   7    0.40    0.50
   3   4   7    1.20    0.60
  -4  -4  -7    4.90    0.60
  -4  -4  -7    2.50    0.70
   4   4   7    3.30    0.80
   4   4   7    4.30    1.00
   4   4   7    3.50    0.80
  -5  -4  -7   22.80    1.40
   5   4   7   23.70    1.90
   5   4   7   24.80    1.60
   5   4   7   19.30    1.50
  -6  -4  -7    0.40    1.00
   6   4   7    0.30    0.80
   6   4   7    1.00    1.10
   6   4   7    0.00    0.80
  -4   5   7    3.90    1.00
  -4   5   7    3.00    1.00
  -4   5   7    3.00    1.00
  -3   5   7    2.10    0.90
  -3   5   7    1.00    0.70
  -3   5   7    1.70    0.80
   2  -5  -7    0.60    0.50
  -2   5   7   -0.60    0.60
  -2   5   7   -0.20    0.70
  -2   5   7    0.00    0.70
   1  -5  -7   -0.10    0.40
  -1   5   7   -0.30    0.70
  -1   5   7   -0.30    0.50
  -1   5   7    0.00    0.60
   0  -5  -7   22.20    0.90
   0   5   7   22.80    1.40
   0   5   7   22.90    1.30
   0   5   7   23.50    1.20
   1   5   7    0.80    0.40
   1   5   7    0.30    0.60
   1   5   7    0.00    0.50
  -2  -5  -7    1.30    0.60
   2   5   7    0.30    0.50
   2   5   7    0.40    0.50
   2   5   7    0.30    0.60
  -3  -5  -7    6.40    0.90
   3   5   7    6.80    0.80
   3   5   7    7.40    0.80
  -4  -5  -7   -0.40    0.60
   4   5   7   -1.00    0.80
   4   5   7   -0.10    0.60
   4   5   7    0.00    0.60
  -5  -5  -7   -0.80    0.70
   5   5   7    1.10    0.80
   5   5   7   -0.20    0.90
   5   5   7    0.30    0.70
  -3   6   7    3.20    1.00
  -3   6   7    2.80    1.00
  -2   6   7    7.70    1.00
  -2   6   7   12.90    1.40
  -2   6   7   12.30    1.30
  -1   6   7    2.10    0.70
  -1   6   7    1.70    0.80
  -1   6   7    1.60    0.80
   0   6   7  133.69    4.20
   0   6   7  142.09    4.40
   0   6   7  135.09    4.20
   1   6   7   25.00    1.30
   1   6   7   26.00    1.50
   1   6   7   25.50    1.30
  -2  -6  -7    2.90    0.80
   2   6   7    2.40    0.60
   2   6   7    3.20    0.70
   2   6   7    2.20    0.60
  -3  -6  -7    0.60    0.70
   3   6   7    0.00    0.60
   3   6   7    0.10    0.50
   3   6   7   -0.10    0.60
  -4  -6  -7    1.50    0.80
   4   6   7    1.50    1.00
   4   6   7    1.40    0.70
   4   6   7    1.50    0.70
  -5  -6  -7    1.20    0.90
   5   6   7   -0.30    0.70
   5   6   7    0.70    1.00
   5   6   7    0.20    0.80
  -2   7   7   -0.50    0.70
  -2   7   7   -0.40    0.90
  -2   7   7   -1.00    0.80
  -1   7   7   -0.60    0.70
  -1   7   7    0.20    0.80
  -1   7   7   -0.30    0.70
   0   7   7    0.30    0.80
   0   7   7   -0.20    0.70
   0   7   7   -0.50    0.60
   1   7   7    0.30    0.60
   1   7   7    0.40    0.70
   1   7   7   -0.10    0.50
  -2  -7  -7    1.10    0.70
   2   7   7   -0.20    0.60
   2   7   7    0.00    0.60
   2   7   7    0.50    0.50
  -3  -7  -7    0.00    0.70
   3   7   7   -0.50    0.50
   3   7   7   -1.10    0.60
   3   7   7   -0.40    0.60
  -4  -7  -7   -0.70    0.70
   4   7   7   -1.00    0.70
   4   7   7    0.70    0.90
   4   7   7   -0.20    0.60
   0   8   7    4.30    1.00
   0   8   7    3.50    0.90
   0   8   7    3.80    0.90
   1   8   7    2.00    0.70
   1   8   7    1.40    0.80
   1   8   7    2.30    0.90
   2   8   7    4.30    0.70
   2   8   7    3.00    0.80
   2   8   7    3.60    0.80
   2   7  -8    1.50    0.70
   2   7  -8   -0.20    0.80
  -2  -7   8    2.60    1.30
   1   7  -8    0.30    0.70
   1   7  -8    0.20    0.70
   0   7  -8    0.00    0.70
   0   7  -8    0.20    0.80
  -1   7  -8    0.70    0.80
  -1   7  -8    0.50    0.80
  -1   7  -8    0.20    0.70
   4   6  -8   -0.80    0.70
   4   6  -8   -1.80    0.70
   4   6  -8   -0.30    0.90
  -4  -6   8   -0.40    1.30
   3   6  -8    0.10    0.70
   3   6  -8   -0.40    0.70
   3   6  -8   -0.10    0.60
  -3  -6   8    0.30    1.10
   2   6  -8   15.10    1.10
   2   6  -8   14.10    1.30
   2   6  -8   12.70    1.10
  -2  -6   8   16.10    1.70
   1   6  -8   -0.10    0.50
   1   6  -8    0.40    0.60
   1   6  -8    0.40    0.70
   0   6  -8    0.00    0.70
   0   6  -8    1.00    0.60
   0   6  -8   -0.20    0.60
  -1   6  -8    3.50    0.80
  -1   6  -8    3.60    0.90
  -1   6  -8    2.40    0.70
  -2   6  -8    5.30    1.00
  -2   6  -8    4.40    0.90
  -2   6  -8    3.80    1.00
   4   5  -8   -0.50    0.70
   4   5  -8    0.90    0.80
   4   5  -8    0.40    0.70
  -4  -5   8    1.30    1.20
   3   5  -8   -0.20    0.50
   3   5  -8    1.00    0.60
   3   5  -8    0.20    0.70
  -3  -5   8    1.20    1.00
   2   5  -8   -0.10    0.60
   2   5  -8    1.70    0.60
   2   5  -8    0.30    0.50
  -2  -5   8   -0.20    0.80
   1   5  -8    0.80    0.60
   1   5  -8    0.00    0.50
   1   5  -8   -0.20    0.50
   0   5  -8    0.10    0.50
   0   5  -8   -0.40    0.50
   0   5  -8   -0.30    0.60
  -1   5  -8    1.60    0.60
  -1   5  -8    0.10    0.60
  -1   5  -8    0.50    0.70
  -2   5  -8    3.50    0.80
  -2   5  -8    1.90    0.70
  -2   5  -8    2.70    0.80
  -3   5  -8    3.80    1.00
  -3   5  -8    3.80    0.90
  -3   5  -8    3.30    0.90
   5   4  -8    1.30    0.80
   5   4  -8   -0.30    0.80
   5   4  -8   -0.70    0.90
  -5  -4   8    1.50    1.20
   4   4  -8   -0.90    0.70
   4   4  -8    1.10    0.70
   4   4  -8    1.60    0.80
  -4  -4   8   -0.40    1.00
   3   4  -8    0.60    0.60
   3   4  -8    0.20    0.50
   3   4  -8   -0.20    0.60
  -3  -4   8    0.10    0.80
   2   4  -8    2.30    0.60
   2   4  -8    2.10    0.60
   2   4  -8    2.10    0.50
  -2  -4   8    2.50    0.70
   1   4  -8    0.80    0.60
   1   4  -8    0.00    0.40
   1   4  -8    0.50    0.50
   1   4  -8    0.20    0.40
  -1  -4   8    1.30    0.60
   0   4  -8    8.30    0.90
   0   4  -8    6.80    0.80
   0   4  -8    6.90    0.90
   0   4  -8    8.60    0.90
  -1   4  -8    0.40    0.50
  -1   4  -8    0.50    0.60
  -1   4  -8   -0.50    0.50
  -2   4  -8  131.79    4.00
  -2   4  -8  127.99    4.00
  -2   4  -8  132.09    4.20
  -3   4  -8    8.60    1.00
  -3   4  -8    8.60    1.10
  -3   4  -8    9.20    1.10
  -4   4  -8    1.20    0.90
  -4   4  -8   -0.20    0.90
  -4   4  -8    0.30    0.80
   5   3  -8    3.00    0.80
   5   3  -8    2.00    0.90
   5   3  -8    3.20    1.00
  -5  -3   8    3.10    1.20
   4   3  -8    0.40    0.60
   4   3  -8   -0.80    0.60
   4   3  -8   -0.60    0.70
  -4  -3   8    0.50    0.90
   3   3  -8    1.50    0.60
   3   3  -8    0.40    0.60
   3   3  -8    1.40    0.50
  -3  -3   8    2.00    0.50
  -3  -3   8    1.50    0.70
   2   3  -8    0.40    0.50
   2   3  -8    0.60    0.50
   2   3  -8    0.60    0.40
  -2  -3   8   -0.70    0.50
  -2  -3   8    0.60    0.30
   1   3  -8    0.40    0.50
   1   3  -8    0.70    0.50
   1   3  -8    0.80    0.40
   1   3  -8    0.80    0.40
  -1  -3   8    0.60    0.30
  -1  -3   8    1.10    0.50
   0   3  -8    0.70    0.40
   0   3  -8    0.90    0.50
   0   3  -8    0.50    0.40
   0   3  -8    0.70    0.50
   0  -3   8    0.80    0.30
  -1   3  -8   -0.20    0.50
  -1   3  -8   -0.10    0.50
  -1   3  -8   -1.00    0.40
  -1   3  -8    0.10    0.50
   1  -3   8   -0.20    0.40
  -2   3  -8   24.00    1.50
  -2   3  -8   23.30    1.30
  -2   3  -8   23.70    1.40
   2  -3   8   22.40    1.20
  -3   3  -8    2.70    0.80
  -3   3  -8    2.50    0.70
  -3   3  -8    2.60    0.70
   3  -3   8    2.50    0.70
  -4   3  -8    2.00    0.90
  -4   3  -8    2.10    0.80
  -4   3  -8    1.50    0.80
   4  -3   8    2.60    0.80
  -5   3  -8    1.70    1.00
  -5   3  -8    1.80    0.90
  -5   3  -8    1.50    0.90
   5  -3   8    1.80    0.80
   6   2  -8    6.00    1.20
   6   2  -8    5.80    1.20
   5   2  -8    2.50    0.80
   5   2  -8    2.00    0.80
   5   2  -8    0.40    0.80
  -5  -2   8    2.90    0.80
   4   2  -8   -0.70    0.60
   4   2  -8   -0.70    0.60
   4   2  -8   -0.50    0.70
   3   2  -8    1.10    0.60
   3   2  -8    1.10    0.50
   3   2  -8    1.00    0.60
  -3  -2   8    2.10    0.70
  -3  -2   8    1.40    0.50
   2   2  -8    0.50    0.40
   2   2  -8    0.10    0.40
   2   2  -8    0.10    0.40
   2   2  -8    0.30    0.50
  -2  -2   8   -0.30    0.50
  -2  -2   8    0.50    0.50
   1   2  -8    0.50    0.40
   1   2  -8    0.10    0.40
   1   2  -8    0.00    0.40
   1   2  -8    0.20    0.50
  -1  -2   8   -0.10    0.30
  -1  -2   8    0.00    0.40
  -1  -2   8    0.10    0.30
  -1  -2   8   -0.20    0.50
   0   2  -8    1.90    0.50
   0   2  -8    2.90    0.50
   0   2  -8    1.70    0.40
   0   2  -8    2.50    0.50
   0  -2   8    2.60    0.40
   0  -2   8    3.00    0.50
   0  -2   8    2.40    0.60
  -1   2  -8    0.90    0.50
  -1   2  -8    0.90    0.40
  -1   2  -8    1.10    0.50
  -1   2  -8    1.00    0.40
   1  -2   8    1.60    0.40
   1  -2   8    1.90    0.60
  -2   2  -8   89.09    3.00
  -2   2  -8   84.19    2.90
  -2   2  -8   87.99    2.90
   2  -2   8   89.89    2.80
  -3   2  -8  167.48    5.20
  -3   2  -8  177.38    5.20
  -3   2  -8  178.48    5.40
   3  -2   8  176.38    5.10
  -4   2  -8    0.90    0.70
  -4   2  -8    0.00    0.60
   4  -2   8    0.50    0.70
  -5   2  -8    0.80    0.70
  -5   2  -8    1.50    1.00
  -5   2  -8    1.90    0.80
   5  -2   8    1.30    0.80
   6   1  -8    2.20    1.00
  -6  -1   8    1.30    0.90
   5   1  -8    2.80    0.90
   5   1  -8    2.80    0.90
  -5  -1   8    3.20    0.90
   4   1  -8   -0.20    0.60
   4   1  -8   -0.10    0.70
   4   1  -8   -0.70    0.60
  -4  -1   8   -0.90    0.60
   3   1  -8   -0.30    0.50
   3   1  -8   -0.90    0.50
   3   1  -8   -0.80    0.50
  -3  -1   8   -1.20    0.50
  -3  -1   8   -0.20    0.40
   2   1  -8    2.20    0.50
   2   1  -8    1.70    0.60
   2   1  -8    0.90    0.50
   2   1  -8    0.70    0.40
  -2  -1   8    1.50    0.40
  -2  -1   8    1.40    0.50
  -2  -1   8    1.50    0.80
   1   1  -8    7.30    0.90
   1   1  -8    7.00    0.70
   1   1  -8    5.40    0.60
   1   1  -8    6.70    0.70
  -1  -1   8    6.40    0.60
  -1  -1   8    6.10    0.70
  -1  -1   8    4.80    0.70
   0   1  -8    9.40    0.70
   0   1  -8    8.90    0.80
   0   1  -8   10.30    0.80
   0   1  -8   10.40    0.90
   0  -1   8   10.00    0.70
   0  -1   8    8.70    0.80
  -1   1  -8    0.00    0.40
  -1   1  -8    0.20    0.50
  -1   1  -8    0.40    0.40
  -1   1  -8   -0.20    0.40
   1  -1   8    0.20    0.50
   1  -1   8    0.30    0.50
   1  -1   8    0.20    0.40
  -2   1  -8   34.10    1.50
  -2   1  -8   36.80    1.70
  -2   1  -8   33.50    1.60
  -2   1  -8   35.20    1.50
   2  -1   8   30.90    1.60
   2  -1   8   34.40    1.50
   2  -1   8   35.60    1.50
  -3   1  -8   29.90    1.50
  -3   1  -8   27.00    1.60
  -3   1  -8   26.40    1.40
   3  -1   8   26.20    1.40
   3  -1   8   26.70    1.50
  -4   1  -8    0.40    0.60
  -4   1  -8    0.50    0.50
  -4   1  -8    0.70    0.70
   4  -1   8    0.40    0.70
  -5   1  -8    3.60    0.80
  -5   1  -8    3.80    0.80
   5  -1   8    3.10    0.80
  -6   1  -8    0.80    0.80
   6  -1   8    0.60    0.80
   6   0  -8    1.00    0.90
  -6   0   8    0.40    1.00
   5   0  -8   22.70    1.60
  -5   0   8   21.50    1.60
   4   0  -8    0.40    0.60
   4   0  -8    0.30    0.60
   4   0  -8   -0.50    0.70
  -4   0   8   -0.40    0.70
   3   0  -8    4.30    0.70
   3   0  -8    3.80    0.70
   3   0  -8    2.90    0.70
  -3   0   8    2.30    0.80
  -3   0   8    3.60    0.70
  -3   0   8    3.90    0.80
   2   0  -8    0.70    0.50
   2   0  -8   -0.50    0.40
   2   0  -8    0.50    0.50
  -2   0   8    0.30    0.40
  -2   0   8   -0.20    0.50
  -2   0   8    1.20    0.60
   1   0  -8   21.20    1.10
   1   0  -8   21.70    1.10
   1   0  -8   25.00    1.30
  -1   0   8   19.60    1.30
  -1   0   8   23.10    1.10
  -1   0   8   22.00    1.10
   0   0  -8    1.40    0.50
   0   0  -8    1.00    0.40
   0   0  -8    1.30    0.40
   0   0   8    0.70    0.40
   0   0   8    1.00    0.60
   0   0   8    1.20    0.50
  -1   0  -8    3.50    0.60
  -1   0  -8    4.70    0.60
  -1   0  -8    3.40    0.50
   1   0   8    3.10    0.60
   1   0   8    3.40    0.60
  -2   0  -8   20.10    1.20
  -2   0  -8   20.10    1.10
  -2   0  -8   18.00    1.10
   2   0   8   18.70    1.20
   2   0   8   16.70    1.10
  -3   0  -8   59.49    2.20
  -3   0  -8   58.89    2.20
  -3   0  -8   61.59    2.40
   3   0   8   59.49    2.20
   3   0   8   60.09    2.20
   3   0   8   59.19    2.40
  -4   0  -8   58.29    2.40
  -4   0  -8   57.49    2.20
  -4   0  -8   55.89    2.20
   4   0   8   57.29    2.30
   4   0   8   62.89    2.30
  -5   0  -8    5.40    0.80
  -5   0  -8    4.70    0.90
   5   0   8    4.10    0.90
  -6   0  -8    0.70    0.80
   6   0   8    0.00    0.80
   6  -1  -8    3.40    1.10
  -6   1   8    4.20    1.10
   5  -1  -8    0.40    0.80
  -5   1   8    0.10    0.80
   4  -1  -8    0.20    0.70
   4  -1  -8    0.80    0.80
  -4   1   8    0.90    0.70
  -4   1   8    1.30    0.60
   3  -1  -8    4.00    0.70
   3  -1  -8    4.50    0.70
   3  -1  -8    3.20    0.70
  -3   1   8    2.50    0.80
  -3   1   8    3.60    0.70
  -3   1   8    3.30    0.70
   2  -1  -8    2.90    0.60
   2  -1  -8    2.50    0.60
   2  -1  -8    1.80    0.60
  -2   1   8    1.90    0.80
  -2   1   8    2.90    0.60
  -2   1   8    1.90    0.60
   1  -1  -8    1.80    0.50
   1  -1  -8    1.60    0.50
   1  -1  -8    2.90    0.50
  -1   1   8    2.10    0.50
  -1   1   8    2.70    0.60
  -1   1   8    2.60    0.70
   0  -1  -8   26.90    1.30
   0  -1  -8   27.30    1.20
   0  -1  -8   27.10    1.20
   0   1   8   27.40    1.30
   0   1   8   30.70    1.30
   0   1   8   27.30    1.40
  -1  -1  -8   18.00    1.00
  -1  -1  -8   19.10    1.00
  -1  -1  -8   17.70    1.10
   1   1   8   17.10    1.20
   1   1   8   18.80    1.10
   1   1   8   17.00    1.00
  -2  -1  -8    0.60    0.40
  -2  -1  -8    1.00    0.50
  -2  -1  -8    1.50    0.30
  -2  -1  -8    1.40    0.50
   2   1   8    0.60    0.50
   2   1   8    1.00    0.50
  -3  -1  -8   -0.80    0.50
  -3  -1  -8   -1.10    0.50
  -3  -1  -8    0.50    0.40
  -3  -1  -8   -0.90    0.40
   3   1   8   -1.30    0.70
   3   1   8   -0.90    0.60
  -4  -1  -8   25.80    1.30
  -4  -1  -8   23.20    1.40
   4   1   8   25.00    1.70
   4   1   8   28.70    1.60
   4   1   8   24.30    1.50
  -5  -1  -8    1.30    0.70
   5   1   8    0.70    0.70
   5   1   8    1.20    0.80
  -6  -1  -8    1.90    0.80
   6   1   8   -1.20    0.70
   5  -2  -8    0.30    0.90
  -5   2   8    0.10    0.90
  -5   2   8    0.80    0.80
   4  -2  -8   13.80    1.30
  -4   2   8    7.80    1.00
  -4   2   8    8.50    1.00
  -4   2   8    9.60    1.80
   3  -2  -8    7.20    0.80
   3  -2  -8    8.90    0.90
  -3   2   8    5.80    0.80
  -3   2   8    6.90    0.90
  -3   2   8    5.90    1.00
   2  -2  -8    8.50    0.80
   2  -2  -8    9.00    0.90
   2  -2  -8    8.40    1.00
  -2   2   8    8.30    1.10
  -2   2   8    8.50    0.90
  -2   2   8    7.90    0.80
   1  -2  -8  417.86   11.70
   1  -2  -8  440.66   11.70
   1  -2  -8  445.36   11.70
  -1   2   8  430.76   11.70
  -1   2   8  426.06   11.70
   0  -2  -8   11.00    0.90
   0  -2  -8   11.20    0.80
   0  -2  -8    9.90    0.80
   0   2   8   11.70    0.90
   0   2   8   10.50    1.10
   0   2   8   10.80    0.90
  -1  -2  -8    0.00    0.40
  -1  -2  -8   -0.10    0.40
  -1  -2  -8    0.20    0.40
   1   2   8    0.50    0.60
   1   2   8    0.70    0.50
   1   2   8    0.60    0.50
  -2  -2  -8   17.30    1.00
  -2  -2  -8   15.90    1.10
  -2  -2  -8   16.70    1.00
  -2  -2  -8   17.50    0.80
   2   2   8   15.80    1.10
   2   2   8   17.70    1.30
   2   2   8   17.30    1.10
  -3  -2  -8    4.50    0.60
  -3  -2  -8    6.40    0.70
  -3  -2  -8    5.30    0.70
   3   2   8    3.90    0.70
   3   2   8    4.50    0.90
   3   2   8    6.20    0.90
  -4  -2  -8   32.20    1.60
  -4  -2  -8   33.40    1.50
   4   2   8   31.80    1.70
   4   2   8   31.20    1.70
   4   2   8   30.00    1.90
  -5  -2  -8    2.10    0.80
  -5  -2  -8    2.00    0.70
   5   2   8    2.00    0.80
   5   2   8    2.40    0.80
   5   2   8    0.90    0.90
  -6  -2  -8    1.70    0.80
  -6  -2  -8    0.50    0.90
   6   2   8    0.70    0.90
   6   2   8    1.30    0.90
   5  -3  -8    0.20    0.90
  -5   3   8    2.30    1.00
  -5   3   8   -0.10    0.90
   4  -3  -8    0.80    0.80
  -4   3   8    1.60    0.80
  -4   3   8    0.60    0.80
  -4   3   8    1.40    0.90
   3  -3  -8    0.70    0.70
  -3   3   8    0.60    0.70
  -3   3   8   -0.20    0.60
  -3   3   8    1.00    0.80
   2  -3  -8   -0.50    0.40
   2  -3  -8   -0.10    0.50
  -2   3   8   -0.40    0.60
  -2   3   8   -0.30    0.70
  -2   3   8   -0.50    0.60
   1  -3  -8   61.69    2.10
   1  -3  -8   66.29    2.20
  -1   3   8   63.89    2.50
  -1   3   8   65.39    2.30
  -1   3   8   61.69    2.30
   0  -3  -8   -0.40    0.50
   0  -3  -8   -0.30    0.40
   0  -3  -8    0.40    0.40
   0   3   8    0.50    0.50
   0   3   8   -0.40    0.50
   0   3   8    0.30    0.50
   0   3   8    0.10    0.70
  -1  -3  -8   19.70    1.00
  -1  -3  -8   18.60    1.10
  -1  -3  -8   17.70    1.00
   1   3   8   16.70    1.20
   1   3   8   20.10    1.10
   1   3   8   19.60    1.30
   1   3   8   17.00    1.10
  -2  -3  -8   37.90    1.40
  -2  -3  -8   33.00    1.40
  -2  -3  -8   38.10    1.50
   2   3   8   35.50    1.60
   2   3   8   33.70    1.60
   2   3   8   37.20    1.80
  -3  -3  -8    0.90    0.50
  -3  -3  -8    0.30    0.50
   3   3   8    0.60    0.60
  -4  -3  -8    0.20    0.60
  -4  -3  -8    1.30    0.60
   4   3   8   -0.50    0.80
   4   3   8   -0.50    0.60
   4   3   8    0.20    0.70
  -5  -3  -8    1.80    0.70
  -5  -3  -8    0.70    0.80
   5   3   8    0.00    0.90
   5   3   8    1.30    0.80
   5   3   8    1.50    0.80
  -6  -3  -8    0.40    0.70
  -6  -3  -8    0.90    0.90
   6   3   8   -0.10    0.80
   6   3   8    0.30    0.80
   4  -4  -8    1.50    0.80
  -4   4   8    0.90    1.00
  -4   4   8    1.70    0.90
  -4   4   8    0.90    0.80
   3  -4  -8   14.20    1.30
  -3   4   8   13.60    1.40
  -3   4   8   13.80    1.50
  -3   4   8   15.20    1.40
   2  -4  -8    1.00    0.60
  -2   4   8    0.20    0.70
  -2   4   8    0.10    0.80
  -2   4   8   -0.10    0.60
   1  -4  -8  188.68    5.40
  -1   4   8  191.78    5.70
  -1   4   8  180.88    5.50
  -1   4   8  197.18    5.60
   0  -4  -8   65.79    2.20
   0   4   8   62.09    2.30
   0   4   8   67.49    2.30
   0   4   8   62.89    2.50
  -1  -4  -8   12.00    0.90
   1   4   8   13.10    1.00
   1   4   8   10.80    1.20
   1   4   8   14.80    1.10
  -2  -4  -8    0.20    0.40
  -2  -4  -8    0.50    0.50
   2   4   8    0.20    0.70
   2   4   8   -0.40    0.50
   2   4   8   -0.20    0.50
  -3  -4  -8    2.70    0.60
  -3  -4  -8    2.10    0.50
   3   4   8    1.40    0.60
   3   4   8    2.50    0.70
  -4  -4  -8    4.60    0.80
  -4  -4  -8    4.90    0.70
   4   4   8    3.90    0.80
   4   4   8    5.00    1.00
   4   4   8    5.40    0.90
  -5  -4  -8    0.40    0.90
  -5  -4  -8    1.20    0.70
   5   4   8   -0.10    0.70
   5   4   8   -0.60    0.70
   5   4   8    1.00    1.00
  -4   5   8   -0.40    1.00
  -4   5   8   -1.40    0.80
  -4   5   8    0.00    0.90
  -3   5   8   -0.40    0.80
  -3   5   8   -0.60    0.90
  -3   5   8   -0.20    0.80
   2  -5  -8    0.80    0.50
  -2   5   8   -0.10    0.70
  -2   5   8    1.10    0.80
  -2   5   8   -0.30    0.70
   1  -5  -8    2.60    0.50
  -1   5   8    1.80    0.70
  -1   5   8    3.20    0.90
  -1   5   8    1.90    0.80
   0  -5  -8    1.50    0.40
   0   5   8    0.90    0.70
   0   5   8    1.70    0.80
   0   5   8    1.40    0.60
  -1  -5  -8    0.70    0.40
   1   5   8    1.30    0.60
   1   5   8    1.70    0.70
   1   5   8    1.20    0.60
  -2  -5  -8    1.70    0.70
   2   5   8    1.50    0.60
   2   5   8    2.40    0.60
   2   5   8    1.70    0.70
  -3  -5  -8    0.30    0.60
   3   5   8   -0.30    0.60
   3   5   8    0.20    0.60
  -4  -5  -8    2.60    0.70
   4   5   8    2.20    1.00
   4   5   8    1.40    0.70
   4   5   8    0.40    0.70
   5   5   8    0.60    0.80
   5   5   8   -1.00    0.90
   5   5   8   -1.20    0.70
  -3   6   8    1.00    0.90
  -3   6   8    2.10    1.00
  -3   6   8    1.30    0.90
  -2   6   8    1.50    0.80
  -2   6   8    1.50    0.90
  -2   6   8    1.10    0.90
  -1   6   8    2.00    0.90
  -1   6   8    1.40    0.80
  -1   6   8    1.50    0.80
   0   6   8    1.20    0.70
   0   6   8    0.40    0.80
   0   6   8    1.00    0.80
   1   6   8   40.30    2.00
   1   6   8   41.50    1.80
   1   6   8   40.60    1.80
  -2  -6  -8    0.50    0.70
   2   6   8   -1.00    0.50
   2   6   8    0.10    0.60
   2   6   8   -0.90    0.70
  -3  -6  -8    1.10    0.70
   3   6   8    0.70    0.80
   3   6   8    1.50    0.70
   3   6   8    1.40    0.70
  -4  -6  -8    4.40    1.00
   4   6   8    5.00    1.20
   4   6   8    5.50    0.90
   4   6   8    3.90    0.90
  -2   7   8    1.20    1.00
  -2   7   8    0.60    1.00
  -1   7   8   -0.10    0.90
  -1   7   8   -0.50    0.80
  -1   7   8    0.50    0.80
   0   7   8   -0.60    0.70
   0   7   8    1.40    0.90
   0   7   8    0.30    0.80
   1   7   8    5.80    0.90
   1   7   8    7.80    1.00
   1   7   8    7.60    1.10
   2   7   8   -0.40    0.70
   2   7   8    0.90    0.70
   2   7   8    0.20    0.60
  -3  -7  -8   -0.10    0.80
   3   7   8   -0.10    0.70
   3   7   8    0.30    0.70
   3   7   8   -0.10    0.70
   3   6  -9    1.60    0.80
   3   6  -9    0.60    0.90
   3   6  -9    0.70    0.80
  -3  -6   9    1.90    1.20
   2   6  -9    0.10    0.60
   2   6  -9   -1.10    0.70
   2   6  -9    0.20    0.70
  -2  -6   9   -0.40    1.00
   1   6  -9    1.40    0.70
   1   6  -9    1.40    0.80
   1   6  -9    1.20    0.70
   0   6  -9   -0.60    0.70
   0   6  -9   -0.60    0.80
   0   6  -9   -0.40    0.70
  -1   6  -9   35.30    1.80
  -1   6  -9   34.80    1.80
  -1   6  -9   36.10    2.10
  -2   6  -9    9.30    1.10
  -2   6  -9    9.70    1.20
  -2   6  -9    9.30    1.30
   4   5  -9    0.50    0.80
   4   5  -9   -0.50    0.80
   4   5  -9   -0.40    0.70
  -4  -5   9    1.10    1.20
   3   5  -9    0.40    0.70
   3   5  -9   -0.30    0.70
   3   5  -9    0.00    0.70
  -3  -5   9   -0.10    1.00
   2   5  -9    1.20    0.70
   2   5  -9    0.60    0.60
   2   5  -9    1.50    0.60
  -2  -5   9   -0.20    0.80
   1   5  -9   -1.30    0.60
   1   5  -9    0.70    0.60
   1   5  -9    0.30    0.60
   0   5  -9   -0.20    0.60
   0   5  -9   -0.20    0.60
   0   5  -9   -0.10    0.70
  -1   5  -9    3.40    0.80
  -1   5  -9    4.10    0.80
  -1   5  -9    4.00    0.90
  -2   5  -9    3.50    1.00
  -2   5  -9    3.70    0.90
  -2   5  -9    3.00    0.80
  -3   5  -9    0.80    0.80
  -3   5  -9    0.80    0.90
  -3   5  -9    0.50    0.90
   5   4  -9   -1.40    0.80
   5   4  -9   -1.20    0.90
   4   4  -9   -0.80    0.80
   4   4  -9   -0.30    0.80
  -4  -4   9    0.00    1.00
   3   4  -9    0.40    0.70
   3   4  -9   -0.40    0.60
   3   4  -9   -0.40    0.60
  -3  -4   9    0.00    0.80
   2   4  -9    0.40    0.50
   2   4  -9    0.20    0.70
   2   4  -9   -0.30    0.60
  -2  -4   9    0.50    0.70
   1   4  -9   -0.20    0.50
   1   4  -9    0.60    0.60
   1   4  -9    0.20    0.60
   0   4  -9    0.20    0.60
   0   4  -9    0.30    0.50
   0   4  -9    0.20    0.60
  -1   4  -9   10.40    1.10
  -1   4  -9    8.10    0.90
  -1   4  -9    8.50    0.90
  -2   4  -9   65.39    2.50
  -2   4  -9   65.39    2.70
  -3   4  -9    0.00    0.70
  -3   4  -9   -0.20    0.80
  -3   4  -9   -0.40    0.70
  -4   4  -9    0.90    1.00
  -4   4  -9    1.10    0.90
  -4   4  -9    1.90    0.90
   5   3  -9   -0.20    0.90
   5   3  -9   -0.40    0.70
   5   3  -9   -0.10    0.90
  -5  -3   9   -0.10    1.20
   4   3  -9    1.00    0.70
   4   3  -9    0.50    0.90
   4   3  -9    0.80    0.80
  -4  -3   9    1.50    1.00
   3   3  -9    1.20    0.70
   3   3  -9    0.30    0.60
   3   3  -9   -0.30    0.70
  -3  -3   9    0.00    0.70
   2   3  -9    1.60    0.60
   2   3  -9    1.00    0.70
   2   3  -9    1.90    0.60
  -2  -3   9    2.10    0.60
  -2  -3   9    3.00    0.60
   1   3  -9    0.00    0.50
   1   3  -9   -0.10    0.40
   1   3  -9    0.20    0.50
  -1  -3   9   -0.20    0.40
   0   3  -9    0.50    0.50
   0   3  -9    0.10    0.50
   0   3  -9    0.50    0.50
   0  -3   9    0.50    0.40
  -1   3  -9   10.10    1.00
  -1   3  -9   12.40    1.20
  -1   3  -9   12.20    1.10
   1  -3   9   11.20    0.90
  -2   3  -9    5.60    1.00
  -2   3  -9    5.50    0.80
  -2   3  -9    3.70    0.80
   2  -3   9    3.70    0.70
  -3   3  -9    1.20    0.70
  -3   3  -9    2.50    0.80
   3  -3   9    2.00    0.70
  -4   3  -9    4.70    0.90
  -4   3  -9    5.20    1.10
  -4   3  -9    3.00    0.90
   4  -3   9    2.90    0.90
   5   2  -9   -0.50    0.80
   5   2  -9   -0.50    0.80
   5   2  -9    0.70    0.80
  -5  -2   9    0.50    1.00
   4   2  -9   -0.80    0.80
   4   2  -9   -0.80    0.70
   4   2  -9   -1.00    0.60
  -4  -2   9   -2.10    0.60
  -4  -2   9   -0.90    0.90
   3   2  -9    1.10    0.70
   3   2  -9    1.80    0.70
   3   2  -9    1.70    0.60
  -3  -2   9    1.30    0.70
  -3  -2   9    0.50    0.60
   2   2  -9   41.20    1.90
   2   2  -9   40.70    1.70
   2   2  -9   42.50    1.70
  -2  -2   9   34.80    1.50
  -2  -2   9   42.20    1.60
   1   2  -9    0.00    0.50
   1   2  -9    0.50    0.50
  -1  -2   9   -0.60    0.50
   0   2  -9    2.30    0.60
   0   2  -9    2.40    0.50
   0   2  -9    2.90    0.60
   0  -2   9    2.90    0.60
  -1   2  -9    4.80    0.80
  -1   2  -9    4.00    0.60
  -1   2  -9    2.80    0.60
   1  -2   9    3.80    0.70
  -2   2  -9   13.80    1.20
  -2   2  -9   15.00    1.10
  -2   2  -9   13.00    1.30
   2  -2   9   14.50    1.20
  -3   2  -9   57.29    2.40
  -3   2  -9   54.29    2.20
  -3   2  -9   51.19    2.20
   3  -2   9   57.99    2.20
  -4   2  -9    0.80    0.70
  -4   2  -9    2.50    0.70
  -4   2  -9    0.90    0.80
   4  -2   9    0.40    0.80
  -5   2  -9    1.00    0.80
  -5   2  -9    0.60    0.80
   5  -2   9   -0.10    0.80
   5   1  -9    1.30    0.80
   5   1  -9    0.30    0.80
   5   1  -9    1.00    0.90
  -5  -1   9    1.10    0.80
   4   1  -9   -0.10    0.60
   4   1  -9   -0.80    0.60
   4   1  -9   -0.50    0.70
  -4  -1   9    0.70    0.70
   3   1  -9    1.40    0.60
   3   1  -9    1.00    0.70
   3   1  -9    1.60    0.60
  -3  -1   9    1.00    0.70
   2   1  -9   16.50    1.10
   2   1  -9   14.80    1.10
  -2  -1   9   12.90    0.80
  -2  -1   9   14.30    1.00
  -2  -1   9   15.40    1.10
   1   1  -9   13.70    1.00
   1   1  -9   12.90    1.10
   1   1  -9   13.90    0.90
  -1  -1   9   13.30    0.90
  -1  -1   9   15.80    1.10
   0   1  -9    4.40    0.70
   0   1  -9    5.10    0.60
   0   1  -9    4.00    0.60
   0   1  -9    4.10    0.60
   0  -1   9    5.00    0.70
   0  -1   9    4.10    0.60
  -1   1  -9    6.50    0.70
  -1   1  -9    6.00    0.70
  -1   1  -9    6.80    0.80
   1  -1   9    5.70    0.70
   1  -1   9    7.20    0.80
  -2   1  -9    0.00    0.50
  -2   1  -9   -0.90    0.60
  -2   1  -9   -1.50    0.40
   2  -1   9   -0.50    0.50
   2  -1   9   -2.00    0.60
  -3   1  -9   18.10    1.20
  -3   1  -9   18.30    1.40
  -3   1  -9   19.90    1.30
   3  -1   9   19.10    1.30
  -4   1  -9   -0.50    0.60
  -4   1  -9   -0.10    0.60
  -4   1  -9    0.40    0.70
   4  -1   9    0.00    0.70
  -5   1  -9    0.00    0.70
  -5   1  -9    0.30    0.70
   5  -1   9   -0.10    0.80
   5   0  -9    2.80    0.90
  -5   0   9    3.10    0.90
   4   0  -9   10.30    1.30
   4   0  -9    9.10    1.00
   4   0  -9   12.10    1.20
  -4   0   9    9.90    1.10
   3   0  -9    7.60    0.90
   3   0  -9    5.10    0.90
   3   0  -9    6.20    0.90
  -3   0   9    6.50    0.90
  -3   0   9    4.70    0.70
   2   0  -9  370.96   10.30
   2   0  -9  383.06   10.50
   2   0  -9  373.56   10.30
  -2   0   9  378.76   10.30
  -2   0   9  366.26   10.40
   1   0  -9   38.80    1.60
   1   0  -9   39.80    1.80
   1   0  -9   37.40    1.60
  -1   0   9   39.00    1.80
  -1   0   9   39.90    1.60
  -1   0   9   41.60    1.70
   0   0  -9    7.50    0.70
   0   0  -9    6.60    0.80
   0   0  -9    5.60    0.80
   0   0   9    7.80    0.80
   0   0   9    8.20    0.90
   0   0   9    6.80    0.90
  -1   0  -9   27.20    1.30
  -1   0  -9   26.20    1.40
  -1   0  -9   28.10    1.30
   1   0   9   25.90    1.30
   1   0   9   28.20    1.40
  -2   0  -9    7.40    0.80
  -2   0  -9    6.10    0.80
  -2   0  -9    5.80    0.70
   2   0   9    6.30    0.90
   2   0   9    5.60    0.80
   2   0   9    5.00    0.80
  -3   0  -9    7.60    0.80
  -3   0  -9    7.70    1.00
  -3   0  -9    8.30    0.80
   3   0   9    5.90    0.90
  -4   0  -9    3.00    0.70
  -4   0  -9    3.90    0.70
   4   0   9    2.10    0.80
   4   0   9    3.70    0.80
  -5   0  -9    0.20    0.60
  -5   0  -9    0.40    0.70
   5   0   9   -0.70    0.70
   5  -1  -9    1.10    0.90
  -5   1   9   -1.50    0.80
   4  -1  -9    0.20    0.70
   4  -1  -9    0.70    0.60
  -4   1   9   -0.60    0.70
  -4   1   9    0.30    0.70
   3  -1  -9   -0.80    0.60
   3  -1  -9   -0.40    0.50
   3  -1  -9   -0.70    0.60
  -3   1   9   -0.80    0.60
  -3   1   9    0.10    0.70
   2  -1  -9   40.10    1.90
   2  -1  -9   38.80    1.70
   2  -1  -9   41.00    1.70
  -2   1   9   41.30    2.00
  -2   1   9   40.00    1.80
  -2   1   9   38.90    1.70
   1  -1  -9    1.10    0.50
   1  -1  -9    0.90    0.50
   1  -1  -9    1.20    0.60
  -1   1   9    1.20    0.70
  -1   1   9    0.80    0.60
  -1   1   9    1.50    0.60
   0  -1  -9   55.59    2.00
   0  -1  -9   55.59    2.20
   0  -1  -9   58.89    2.10
   0   1   9   59.79    2.10
   0   1   9   56.59    2.30
   0   1   9   57.09    2.10
  -1  -1  -9   20.00    1.20
  -1  -1  -9   19.80    1.10
  -1  -1  -9   22.10    1.10
   1   1   9   21.20    1.40
   1   1   9   23.50    1.20
   1   1   9   19.50    1.20
  -2  -1  -9    0.30    0.50
  -2  -1  -9    0.40    0.50
  -2  -1  -9   -0.50    0.40
   2   1   9   -0.40    0.50
   2   1   9    0.30    0.50
  -3  -1  -9    7.40    0.80
  -3  -1  -9    5.50    0.80
  -3  -1  -9    6.30    0.70
  -3  -1  -9    5.60    0.80
   3   1   9    4.80    0.80
   3   1   9    6.90    0.90
   3   1   9    5.10    0.90
  -4  -1  -9    1.20    0.60
  -4  -1  -9    1.00    0.60
  -4  -1  -9    0.90    0.60
   4   1   9    1.20    0.70
   4   1   9    1.10    0.70
  -5  -1  -9    0.30    0.70
   5   1   9    0.10    0.80
   5   1   9    0.20    0.70
   5  -2  -9    0.10    0.90
  -5   2   9   -2.00    0.90
   4  -2  -9    6.70    1.00
  -4   2   9    7.90    1.00
  -4   2   9    5.50    1.00
   3  -2  -9   -0.20    0.50
   3  -2  -9    0.30    0.70
  -3   2   9   -0.10    0.90
  -3   2   9    0.20    0.70
  -3   2   9    0.50    0.60
   2  -2  -9   77.79    2.60
   2  -2  -9   76.19    2.60
   2  -2  -9   69.59    2.80
  -2   2   9   74.19    2.80
  -2   2   9   72.09    2.60
  -2   2   9   71.89    2.60
   1  -2  -9   54.99    2.00
   1  -2  -9   50.89    2.10
   1  -2  -9   54.59    2.00
  -1   2   9   53.49    2.10
  -1   2   9   51.69    2.30
  -1   2   9   53.99    2.10
   0  -2  -9    3.60    0.60
   0  -2  -9    4.00    0.60
   0  -2  -9    4.20    0.60
   0   2   9    3.00    0.60
   0   2   9    3.20    0.60
   0   2   9    2.50    0.80
  -1  -2  -9    1.80    0.50
  -1  -2  -9    2.30    0.60
  -1  -2  -9    2.70    0.50
   1   2   9    2.40    0.80
   1   2   9    2.40    0.60
   1   2   9    2.40    0.60
  -2  -2  -9    0.30    0.30
  -2  -2  -9    0.40    0.50
  -2  -2  -9    0.80    0.50
  -2  -2  -9    0.20    0.50
   2   2   9   -0.70    0.50
   2   2   9    0.10    0.60
  -3  -2  -9   27.40    1.30
  -3  -2  -9   28.10    1.40
   3   2   9   25.50    1.70
   3   2   9   24.50    1.40
  -4  -2  -9    0.60    0.60
  -4  -2  -9    0.80    0.60
   4   2   9   -0.40    0.60
   4   2   9    0.20    0.80
   4   2   9   -0.20    0.70
  -5  -2  -9    0.70    0.70
  -5  -2  -9   -0.70    0.70
   5   2   9   -0.10    0.70
   5   2   9   -0.50    0.80
   5  -3  -9   -0.50    0.90
   4  -3  -9   -0.20    0.80
  -4   3   9    0.70    0.90
  -4   3   9    0.40    0.80
   3  -3  -9   -0.10    0.70
  -3   3   9   -0.30    0.70
  -3   3   9    0.60    0.70
  -3   3   9    0.30    0.80
   2  -3  -9   13.80    1.20
  -2   3   9   10.80    1.20
  -2   3   9   11.30    1.40
  -2   3   9   13.60    1.20
   1  -3  -9    6.80    0.80
   1  -3  -9    6.20    0.70
  -1   3   9    5.90    1.00
  -1   3   9    5.40    0.80
  -1   3   9    4.60    0.80
   0  -3  -9    1.10    0.40
   0  -3  -9    0.70    0.50
   0   3   9    2.10    0.80
   0   3   9    1.50    0.60
   0   3   9    1.80    0.60
  -1  -3  -9   13.40    1.00
  -1  -3  -9   12.10    0.90
   1   3   9   11.40    1.30
   1   3   9   14.00    1.10
  -2  -3  -9    1.40    0.50
  -2  -3  -9    2.20    0.50
   2   3   9    1.10    0.80
   2   3   9    1.90    0.70
   2   3   9    1.10    0.60
  -3  -3  -9    2.60    0.60
  -3  -3  -9    3.10    0.60
   3   3   9    1.00    0.70
   3   3   9    2.70    0.70
  -4  -3  -9   -1.00    0.60
  -4  -3  -9    0.50    0.60
   4   3   9   -0.40    0.70
   4   3   9   -0.50    0.60
  -5  -3  -9    0.80    0.70
  -5  -3  -9   -0.40    0.60
   5   3   9   -0.30    0.90
   5   3   9    0.10    0.70
   5   3   9    0.20    0.80
   4  -4  -9    0.00    0.90
  -4   4   9    0.00    0.80
  -4   4   9   -0.80    0.90
   3  -4  -9    2.80    0.80
  -3   4   9    1.50    0.80
  -3   4   9    1.00    0.80
  -3   4   9    2.90    1.00
   2  -4  -9   -0.10    0.60
  -2   4   9   -0.50    0.70
  -2   4   9    0.70    0.90
  -2   4   9    0.50    0.70
   1  -4  -9   -0.70    0.60
  -1   4   9   -1.20    0.80
  -1   4   9    0.10    0.70
  -1   4   9    0.20    0.70
   0  -4  -9  166.08    4.90
   0   4   9  164.18    5.10
   0   4   9  178.88    5.30
   0   4   9  172.88    5.10
  -1  -4  -9    0.10    0.50
   1   4   9   -0.70    0.60
   1   4   9    1.20    0.70
   1   4   9   -0.30    0.50
  -2  -4  -9    3.20    0.60
  -2  -4  -9    3.30    0.60
   2   4   9    3.10    0.90
   2   4   9    2.20    0.70
   2   4   9    3.60    0.70
  -3  -4  -9   12.80    1.00
  -3  -4  -9   13.20    1.00
   3   4   9   10.50    1.10
   3   4   9   13.00    1.30
  -4  -4  -9    0.40    0.60
  -4  -4  -9    1.80    0.60
   4   4   9    0.80    0.70
   4   4   9    0.90    0.90
   4   4   9    1.70    0.80
  -5  -4  -9   -0.80    0.60
   5   4   9   -0.30    1.00
   5   4   9   -0.40    0.80
   5   4   9   -0.70    0.80
  -3   5   9    3.60    1.10
  -3   5   9    2.90    1.00
  -3   5   9    1.80    0.90
   2  -5  -9   -0.50    0.60
  -2   5   9    1.10    0.80
  -2   5   9    0.10    0.90
  -2   5   9    1.30    0.80
   1  -5  -9   -0.20    0.50
  -1   5   9   -0.10    0.70
  -1   5   9   -0.30    0.80
  -1   5   9   -0.50    0.70
   0  -5  -9   20.90    1.10
   0   5   9   22.80    1.70
   0   5   9   23.90    1.50
   0   5   9   20.40    1.40
  -1  -5  -9   -0.20    0.70
   1   5   9    0.80    0.80
   1   5   9    0.60    0.60
   1   5   9   -0.30    0.60
  -2  -5  -9    1.60    0.60
   2   5   9    0.50    0.60
   2   5   9    0.90    0.70
   2   5   9    2.40    0.90
  -3  -5  -9   -0.70    0.60
   3   5   9    0.20    0.70
   3   5   9   -0.50    0.60
  -4  -5  -9   -0.50    0.70
   4   5   9    0.60    1.00
   4   5   9   -0.80    0.70
   4   5   9    0.60    0.80
  -2   6   9    2.70    1.00
  -2   6   9    1.10    0.80
  -2   6   9    2.00    0.90
  -1   6   9    3.60    1.00
  -1   6   9    4.90    0.90
  -1   6   9    4.70    1.00
   0   6   9   19.50    1.50
   0   6   9   15.80    1.40
   0   6   9   18.20    1.60
   1   6   9    2.40    0.80
   1   6   9    2.70    0.90
   1   6   9    3.00    0.80
   2   6   9    1.40    0.70
   2   6   9    2.30    0.80
   2   6   9    1.10    0.90
  -3  -6  -9    6.90    1.00
   3   6   9    6.70    1.00
   3   6   9    7.40    1.10
   3   6   9    5.90    1.00
  -4  -6  -9    0.80    0.70
   4   6   9   -0.30    1.00
   4   6   9    0.70    0.80
   4   6   9   -0.40    0.80
  -1   7   9    1.40    0.90
  -1   7   9    0.60    1.00
  -1   7   9    1.50    1.00
   0   7   9    0.50    0.90
   0   7   9    3.10    1.00
   0   7   9    1.40    0.80
   1   7   9    0.40    0.70
   1   7   9    0.50    0.80
   1   7   9   -0.40    0.80
   2   7   9    0.20    0.90
   2   7   9   -0.30    0.70
   2   7   9    0.20    0.70
   1   6 -10   -0.60    0.70
   1   6 -10   -1.50    0.80
   1   6 -10   -0.30    0.70
   0   6 -10   -1.50    0.80
   0   6 -10    0.70    0.80
   0   6 -10   -0.80    0.90
   3   5 -10    0.90    0.90
   3   5 -10   -0.30    0.80
   3   5 -10   -0.70    0.70
   2   5 -10   -0.40    0.70
   2   5 -10    0.80    0.70
   2   5 -10   -0.10    0.80
   1   5 -10   -0.20    0.70
   1   5 -10   -1.40    0.60
   1   5 -10    0.10    0.70
   0   5 -10   -0.40    0.70
   0   5 -10   -1.00    0.70
   0   5 -10    0.40    0.70
  -1   5 -10    0.50    0.80
  -1   5 -10   -0.40    0.70
  -1   5 -10    0.00    0.80
  -2   5 -10    1.30    0.90
  -2   5 -10    0.50    0.90
  -2   5 -10    1.40    0.90
   4   4 -10    0.30    0.80
   4   4 -10    0.80    0.90
   4   4 -10    0.10    0.90
   3   4 -10   27.70    1.80
   3   4 -10   25.30    1.60
   3   4 -10   25.00    1.60
   2   4 -10    0.40    0.70
   2   4 -10    1.30    0.60
   2   4 -10    1.10    0.80
   1   4 -10   -0.40    0.60
   1   4 -10   -0.10    0.60
   1   4 -10    0.00    0.60
   0   4 -10    0.10    0.70
   0   4 -10   -0.60    0.60
   0   4 -10   -0.50    0.50
  -1   4 -10    1.70    0.70
  -1   4 -10    1.20    0.80
  -1   4 -10    1.80    0.80
  -2   4 -10   16.80    1.50
  -2   4 -10   18.70    1.60
  -2   4 -10   17.80    1.40
  -3   4 -10   -0.20    0.80
  -3   4 -10   -0.30    0.90
  -3   4 -10    0.00    0.80
   4   3 -10   -1.00    0.80
   4   3 -10    0.20    0.70
   4   3 -10    0.10    0.80
  -4  -3  10   -0.80    1.10
   3   3 -10    9.10    1.00
   3   3 -10   12.60    1.30
   3   3 -10    8.10    1.10
   2   3 -10    0.80    0.60
   2   3 -10    0.80    0.60
   2   3 -10    2.20    0.80
   1   3 -10   -0.30    0.50
   1   3 -10   -0.50    0.50
   1   3 -10   -0.20    0.60
   0   3 -10    5.00    0.80
   0   3 -10    5.60    0.80
   0   3 -10    6.80    1.00
   0  -3  10    6.70    0.80
  -1   3 -10   -0.30    0.60
  -1   3 -10   -0.60    0.60
  -1   3 -10   -0.40    0.60
   1  -3  10   -0.10    0.50
  -2   3 -10    2.70    0.80
  -2   3 -10    4.10    0.80
  -2   3 -10    3.20    0.90
   2  -3  10    4.80    0.90
  -3   3 -10    0.30    0.70
  -3   3 -10   -0.10    0.70
  -3   3 -10    0.90    0.80
   3  -3  10    0.20    1.20
  -4   3 -10    0.10    0.80
  -4   3 -10   -0.50    0.80
  -4   3 -10    0.40    1.00
   5   2 -10    2.30    0.90
   5   2 -10    4.30    1.00
   5   2 -10    2.50    1.00
  -5  -2  10    6.10    1.30
   4   2 -10    1.60    0.90
   4   2 -10    2.30    0.80
  -4  -2  10    2.60    1.00
  -4  -2  10    1.40    0.70
   3   2 -10  120.39    3.90
   3   2 -10  128.79    4.00
   3   2 -10  122.09    4.20
  -3  -2  10  116.09    4.00
  -3  -2  10  123.39    3.80
   2   2 -10   31.80    1.60
   2   2 -10   32.60    1.60
   2   2 -10   31.50    1.80
   1   2 -10    6.60    0.80
   1   2 -10    4.80    0.90
   1   2 -10    5.60    0.70
  -1  -2  10    7.10    0.80
   0   2 -10    4.30    0.80
   0   2 -10    3.00    0.60
   0   2 -10    5.10    0.70
   0  -2  10    5.30    0.70
  -1   2 -10    2.30    0.60
  -1   2 -10    3.60    0.80
  -1   2 -10    3.40    0.70
   1  -2  10    2.90    0.70
  -2   2 -10    0.20    0.60
  -2   2 -10    0.60    0.60
  -2   2 -10    0.40    0.70
   2  -2  10   -0.30    0.70
  -3   2 -10    1.40    0.60
  -3   2 -10    2.30    0.80
  -3   2 -10    1.20    0.70
   3  -2  10    3.00    0.90
  -4   2 -10   -0.40    0.70
  -4   2 -10   -0.70    0.70
  -4   2 -10    0.50    0.90
   4  -2  10    0.20    0.80
   5   1 -10   -0.40    0.80
   5   1 -10    0.40    0.80
  -5  -1  10    0.30    0.90
   4   1 -10    0.20    0.70
   4   1 -10    0.00    0.70
   4   1 -10    0.30    0.70
  -4  -1  10   -0.60    0.70
   3   1 -10    7.10    0.90
   3   1 -10    5.90    0.90
   3   1 -10    6.20    1.00
  -3  -1  10    5.70    0.90
   2   1 -10    0.20    0.50
   2   1 -10    1.40    0.70
   2   1 -10    1.40    0.60
  -2  -1  10    1.10    0.70
   1   1 -10   27.60    1.40
   1   1 -10   23.90    1.50
   1   1 -10   25.80    1.30
  -1  -1  10   28.80    1.50
   0   1 -10    0.50    0.50
   0   1 -10    0.00    0.60
   0   1 -10   -0.30    0.50
   0  -1  10    0.20    0.60
  -1   1 -10   -0.30    0.50
  -1   1 -10   -0.20    0.60
  -1   1 -10   -0.70    0.40
   1  -1  10   -0.20    0.70
  -2   1 -10    6.20    0.80
  -2   1 -10    5.70    0.80
  -2   1 -10    5.90    0.90
   2  -1  10    4.70    0.90
  -3   1 -10   -0.40    0.50
  -3   1 -10    0.40    0.60
  -3   1 -10    0.90    0.70
   3  -1  10   -0.40    0.70
  -4   1 -10   -0.90    0.60
  -4   1 -10    0.00    0.60
   4  -1  10    0.30    0.80
  -5   1 -10   -0.50    0.70
  -5   1 -10    0.80    0.80
   5  -1  10    0.30    0.80
   5   0 -10    1.20    0.90
  -5   0  10    1.60    1.00
   4   0 -10   -0.50    0.60
   4   0 -10   -0.30    0.70
  -4   0  10    0.20    0.80
   3   0 -10    7.40    0.90
   3   0 -10    7.70    1.00
   3   0 -10    9.10    1.00
  -3   0  10    7.60    1.00
   2   0 -10   12.60    1.10
   2   0 -10   12.10    1.30
   2   0 -10   13.60    1.10
  -2   0  10   12.70    1.30
  -2   0  10   12.90    1.10
   1   0 -10    8.10    0.80
   1   0 -10    5.80    0.70
   1   0 -10    4.60    0.80
  -1   0  10    5.30    0.70
  -1   0  10    6.40    0.80
   0   0 -10    3.70    0.60
   0   0 -10    5.90    0.70
   0   0 -10    4.70    0.80
   0   0  10    4.70    0.80
   0   0  10    4.10    0.90
   0   0  10    4.60    0.70
  -1   0 -10    0.30    0.50
  -1   0 -10    0.00    0.40
  -1   0 -10   -0.20    0.50
   1   0  10   -0.10    0.60
   1   0  10   -0.10    0.50
  -2   0 -10   27.70    1.60
  -2   0 -10   32.10    1.50
  -2   0 -10   32.80    1.50
   2   0  10   33.80    1.70
   2   0  10   31.20    1.50
  -3   0 -10    0.70    0.70
  -3   0 -10    1.30    0.60
  -3   0 -10    2.00    0.70
   3   0  10    1.40    0.70
   3   0  10    1.50    0.80
  -4   0 -10   -0.30    0.60
  -4   0 -10   -1.10    0.50
   4   0  10   -0.80    0.70
  -5   0 -10   -0.40    0.70
   5   0  10   -0.60    0.80
   5  -1 -10   -0.20    0.90
  -5   1  10   -1.10    0.90
   4  -1 -10    2.20    0.70
   4  -1 -10    1.60    0.80
  -4   1  10    0.70    0.90
   3  -1 -10    8.60    1.00
   3  -1 -10    7.80    0.90
  -3   1  10    7.00    1.00
  -3   1  10    5.30    0.80
   2  -1 -10    7.60    0.90
   2  -1 -10    4.80    0.90
   2  -1 -10    7.10    0.90
  -2   1  10    7.00    0.90
  -2   1  10    5.60    0.90
   1  -1 -10   21.70    1.30
   1  -1 -10   21.40    1.40
   1  -1 -10   23.00    1.30
  -1   1  10   23.00    1.40
  -1   1  10   24.10    1.30
  -1   1  10   23.20    1.60
   0  -1 -10    7.90    0.90
   0  -1 -10    9.20    1.00
   0  -1 -10    9.30    0.90
   0   1  10    8.60    1.00
   0   1  10   10.00    1.10
   0   1  10    8.90    1.10
  -1  -1 -10    0.40    0.50
  -1  -1 -10    1.10    0.50
  -1  -1 -10    0.80    0.50
   1   1  10    0.70    0.60
   1   1  10    0.00    0.80
   1   1  10    0.80    0.60
  -2  -1 -10    0.10    0.50
  -2  -1 -10    1.00    0.60
  -2  -1 -10    0.80    0.50
   2   1  10    1.30    0.70
   2   1  10    0.70    0.60
  -3  -1 -10    0.60    0.50
  -3  -1 -10    0.20    0.60
   3   1  10    0.00    0.60
   3   1  10    0.10    0.70
  -4  -1 -10    0.30    0.60
   4   1  10    0.30    0.70
   4   1  10    0.20    0.70
  -5  -1 -10    0.00    0.70
   5   1  10   -0.40    0.80
   4  -2 -10    2.40    0.90
  -4   2  10    2.10    1.10
  -4   2  10    2.70    1.00
   3  -2 -10    0.80    0.70
  -3   2  10    1.00    0.80
  -3   2  10    1.00    0.70
   2  -2 -10    1.50    0.60
   2  -2 -10   -0.30    0.60
  -2   2  10    0.00    0.60
  -2   2  10    0.20    0.90
  -2   2  10   -0.80    0.60
   1  -2 -10  215.18    6.30
   1  -2 -10  220.68    6.30
  -1   2  10  221.18    6.60
  -1   2  10  209.58    6.30
  -1   2  10  225.28    6.40
   0  -2 -10    3.80    0.70
   0  -2 -10    4.50    0.70
   0   2  10    3.80    0.80
   0   2  10    3.20    0.70
   0   2  10    5.10    1.00
  -1  -2 -10    6.70    0.80
  -1  -2 -10    7.40    0.80
   1   2  10    6.40    0.80
   1   2  10    6.30    0.80
   1   2  10    6.50    1.00
  -2  -2 -10   20.40    1.30
  -2  -2 -10   20.10    1.20
   2   2  10   20.90    1.40
   2   2  10   19.80    1.30
  -3  -2 -10    1.80    0.60
   3   2  10    1.30    0.90
   3   2  10    2.20    0.80
   3   2  10    1.30    0.70
  -4  -2 -10   -0.60    0.60
   4   2  10   -0.30    0.70
   4   2  10   -0.70    0.70
  -5  -2 -10    1.20    0.80
   5   2  10    0.50    0.80
   5   2  10    1.60    0.90
   4  -3 -10    1.20    0.90
  -4   3  10    1.40    0.90
  -4   3  10    1.00    0.90
   3  -3 -10    3.80    0.90
  -3   3  10    3.60    0.90
  -3   3  10    5.20    1.00
   2  -3 -10    2.70    0.80
  -2   3  10    2.00    0.90
  -2   3  10    2.40    0.80
  -2   3  10    3.80    0.80
   1  -3 -10   15.10    1.20
  -1   3  10   14.90    1.30
  -1   3  10   14.70    1.50
  -1   3  10   13.10    1.20
   0  -3 -10    0.90    0.60
   0   3  10    0.60    0.60
   0   3  10    0.90    0.80
   0   3  10    0.60    0.60
  -1  -3 -10    4.60    0.70
   1   3  10    5.40    1.00
   1   3  10    3.20    0.70
   1   3  10    4.70    0.80
  -2  -3 -10    0.20    0.60
   2   3  10   -0.10    0.70
   2   3  10    1.30    0.90
   2   3  10    0.20    0.60
  -3  -3 -10    0.10    0.60
   3   3  10    0.40    0.70
   3   3  10    0.50    0.80
   3   3  10   -0.80    0.60
  -4  -3 -10    2.00    0.70
   4   3  10    1.20    0.80
   4   3  10    2.70    1.00
   4   3  10    1.20    0.80
  -5  -3 -10    0.60    0.70
   5   3  10    1.30    0.90
   5   3  10    0.50    0.80
   3  -4 -10    1.50    0.80
  -3   4  10    3.20    1.00
  -3   4  10    0.80    0.90
  -3   4  10    3.50    1.10
   2  -4 -10   13.00    1.30
  -2   4  10   13.30    1.40
  -2   4  10   12.70    1.60
  -2   4  10    9.80    1.10
   1  -4 -10    1.50    0.70
  -1   4  10    2.50    1.00
  -1   4  10    2.70    0.80
  -1   4  10    1.40    0.80
   0  -4 -10    2.10    0.60
   0   4  10    1.20    0.70
   0   4  10    1.10    0.90
   0   4  10    1.70    0.70
  -1  -4 -10    0.30    0.50
   1   4  10    0.20    0.60
   1   4  10    0.00    0.80
   1   4  10    0.20    0.60
  -2  -4 -10   12.60    1.10
   2   4  10    8.50    1.00
   2   4  10   14.60    1.50
   2   4  10   13.10    1.30
  -3  -4 -10    0.20    0.60
   3   4  10    0.10    0.70
   3   4  10    0.10    0.70
  -4  -4 -10   -0.30    0.60
   4   4  10   -1.10    0.90
   4   4  10   -0.80    0.70
   4   4  10   -0.10    0.70
  -3   5  10   -1.30    0.80
  -3   5  10    0.10    1.00
  -3   5  10    0.50    1.10
  -2   5  10    0.90    0.80
  -2   5  10    0.70    0.90
  -2   5  10   -0.10    1.00
   1  -5 -10    6.50    1.00
  -1   5  10    6.00    1.20
  -1   5  10    5.60    1.00
  -1   5  10    5.80    1.00
   0  -5 -10    0.70    0.70
   0   5  10    0.50    0.80
   0   5  10    0.80    0.90
   0   5  10    0.90    0.70
   1   5  10    0.30    0.70
   1   5  10   -0.10    0.80
   1   5  10    0.00    0.70
   2   5  10   -0.90    0.70
   2   5  10    0.20    0.90
   2   5  10    0.50    0.70
  -3  -5 -10    1.00    0.70
   3   5  10    0.60    0.80
   3   5  10    1.30    0.80
   4   5  10    0.70    1.10
   4   5  10    0.50    0.80
   4   5  10   -0.80    0.80
  -1   6  10    4.70    1.00
  -1   6  10    6.60    1.20
  -1   6  10    4.60    1.00
   0   6  10    1.10    0.90
   0   6  10    2.30    1.00
   0   6  10    2.40    0.90
   1   6  10    4.30    0.90
   1   6  10    3.00    0.90
   1   6  10    4.70    1.10
   2   6  10    0.20    0.90
   2   6  10   -0.30    0.70
   2   6  10    1.10    0.70
  -3  -6 -10    1.70    0.70
   3   6  10    0.90    0.80
   3   6  10    1.00    0.80
   2   5 -11   -0.50    0.70
   2   5 -11    1.00    0.80
   2   5 -11   -0.50    0.80
   1   5 -11   -0.40    0.80
   1   5 -11    0.20    0.80
   1   5 -11    0.70    0.70
   0   5 -11   -0.80    0.80
   0   5 -11   -0.30    0.70
   0   5 -11   -0.70    0.70
  -1   5 -11    1.20    1.00
  -1   5 -11   -0.50    0.80
  -1   5 -11    0.80    0.90
   3   4 -11    7.10    1.00
   3   4 -11    8.00    1.10
   3   4 -11    7.40    1.20
   2   4 -11    0.40    0.70
   2   4 -11    0.00    0.70
   2   4 -11    0.40    0.80
   1   4 -11    0.90    0.70
   1   4 -11    0.20    0.70
   1   4 -11   -1.40    0.70
   0   4 -11    0.80    0.70
   0   4 -11    1.30    0.80
   0   4 -11    0.90    0.70
  -1   4 -11    1.20    0.90
  -1   4 -11    0.30    0.70
  -1   4 -11    0.90    0.80
  -2   4 -11   -1.20    0.70
  -2   4 -11    0.10    0.90
  -2   4 -11    1.70    0.90
   4   3 -11   -0.50    0.80
   4   3 -11    0.00    1.00
   4   3 -11    1.60    0.90
   3   3 -11    0.80    0.80
   3   3 -11    1.10    0.80
   3   3 -11   -0.30    0.90
   2   3 -11    1.50    0.80
   2   3 -11    0.60    0.70
   2   3 -11    2.70    0.80
   1   3 -11    1.60    0.70
   1   3 -11    0.30    0.70
   1   3 -11    1.30    0.60
   0   3 -11   -0.10    0.60
   0   3 -11    0.30    0.60
   0   3 -11   -0.50    0.70
  -1   3 -11    0.50    0.80
  -1   3 -11    1.90    0.70
  -1   3 -11    1.50    0.70
  -2   3 -11   -0.50    0.70
  -2   3 -11    0.60    0.80
  -2   3 -11   -1.00    0.70
  -3   3 -11    0.90    0.90
  -3   3 -11    0.10    0.90
  -3   3 -11    0.30    0.80
   4   2 -11    0.00    0.80
   4   2 -11   -0.10    0.90
   4   2 -11   -0.70    0.80
   3   2 -11    1.60    0.80
   3   2 -11    1.30    0.70
   3   2 -11    1.40    0.90
  -3  -2  11    2.30    0.80
   2   2 -11   21.00    1.40
   2   2 -11   20.00    1.70
   2   2 -11   21.40    1.50
  -2  -2  11   20.40    1.40
   1   2 -11   -0.50    0.60
   1   2 -11    0.40    0.60
   1   2 -11    0.20    0.60
  -1  -2  11    0.20    0.70
   0   2 -11    0.80    0.60
   0   2 -11    0.60    0.70
   0   2 -11    0.60    0.60
   0  -2  11    1.80    0.70
  -1   2 -11   18.80    1.40
  -1   2 -11   20.40    1.50
  -1   2 -11   17.10    1.30
   1  -2  11   21.30    1.40
  -2   2 -11    1.40    0.70
  -2   2 -11    0.90    0.80
  -2   2 -11    1.80    0.70
   2  -2  11    2.40    0.90
  -3   2 -11    0.20    0.70
  -3   2 -11    0.50    0.80
  -3   2 -11   -1.40    0.70
   3  -2  11   -0.20    0.80
  -4   2 -11    1.30    0.80
  -4   2 -11    1.00    0.80
   4  -2  11   -0.30    0.90
   4   1 -11   -0.20    0.80
   4   1 -11    0.10    0.80
   4   1 -11    0.80    0.80
  -4  -1  11    0.90    0.90
   3   1 -11    1.00    0.80
   3   1 -11    2.00    0.70
   3   1 -11    2.10    0.80
  -3  -1  11    2.20    0.90
   2   1 -11   22.90    1.70
   2   1 -11   24.00    1.50
   2   1 -11   23.20    1.50
  -2  -1  11   24.50    1.50
   1   1 -11    0.80    0.60
   1   1 -11    0.90    0.70
   1   1 -11    1.90    0.70
  -1  -1  11    3.20    0.80
   0   1 -11    0.40    0.60
   0   1 -11   -0.10    0.60
   0   1 -11   -0.20    0.50
   0  -1  11    0.10    0.70
  -1   1 -11    0.50    0.50
  -1   1 -11    0.50    0.60
  -1   1 -11    0.70    0.60
   1  -1  11    0.60    0.70
  -2   1 -11   -0.90    0.60
  -2   1 -11   -1.00    0.50
  -2   1 -11    0.40    0.60
   2  -1  11   -0.20    0.70
  -3   1 -11    0.50    0.70
  -3   1 -11   -0.30    0.70
  -3   1 -11   -0.90    0.60
   3  -1  11   -0.10    0.80
  -4   1 -11    1.10    0.70
  -4   1 -11    0.00    0.70
   4  -1  11    1.60    0.90
   4   0 -11   -0.10    0.80
   4   0 -11    0.80    0.70
  -4   0  11    0.70    0.90
   3   0 -11    1.70    0.70
   3   0 -11    2.10    0.80
   3   0 -11    2.20    1.10
  -3   0  11    3.20    0.90
   2   0 -11   81.49    3.10
   2   0 -11   79.59    2.90
   2   0 -11   81.99    2.90
  -2   0  11   86.39    3.00
   1   0 -11    6.40    0.80
   1   0 -11    7.40    0.90
   1   0 -11    5.80    0.90
  -1   0  11    7.90    1.00
   0   0 -11    4.40    0.70
   0   0 -11    5.00    0.80
   0   0 -11    7.20    0.90
   0   0  11    6.20    0.90
   0   0  11    7.80    1.00
  -1   0 -11   23.30    1.50
  -1   0 -11   23.10    1.30
  -1   0 -11   24.30    1.40
   1   0  11   26.50    1.50
   1   0  11   26.00    1.60
  -2   0 -11    1.50    0.70
  -2   0 -11    0.50    0.60
  -2   0 -11    1.60    0.60
   2   0  11    1.00    0.80
  -3   0 -11    0.60    0.60
  -3   0 -11    0.80    0.60
   3   0  11    2.00    0.80
  -4   0 -11    1.90    0.70
  -4   0 -11    2.60    0.80
   4   0  11    2.90    0.90
   4  -1 -11    5.10    1.00
  -4   1  11    3.50    1.10
   3  -1 -11    2.30    0.80
   3  -1 -11    3.50    0.70
  -3   1  11    2.90    1.00
   2  -1 -11    1.30    0.70
   2  -1 -11    1.30    0.60
  -2   1  11    1.20    0.80
  -2   1  11    2.00    0.70
   1  -1 -11   -0.20    0.70
   1  -1 -11   -0.30    0.60
   1  -1 -11    0.30    0.50
  -1   1  11    0.30    0.70
  -1   1  11    0.10    0.60
   0  -1 -11    2.30    0.60
   0  -1 -11    2.90    0.70
   0  -1 -11    2.70    0.70
   0   1  11    2.30    0.80
   0   1  11    3.70    0.80
  -1  -1 -11    2.00    0.60
  -1  -1 -11    1.70    0.60
   1   1  11    1.50    0.70
   1   1  11    1.70    0.70
  -2  -1 -11    0.20    0.50
  -2  -1 -11   -0.40    0.50
   2   1  11   -0.10    0.70
   2   1  11   -0.20    0.60
  -3  -1 -11    4.20    0.80
  -3  -1 -11    4.10    0.70
   3   1  11    4.10    0.90
   3   1  11    4.70    0.90
  -4  -1 -11    0.30    0.70
   4   1  11    0.20    0.80
   4  -2 -11    1.00    0.90
  -4   2  11    1.40    1.00
   3  -2 -11    8.50    1.10
  -3   2  11    8.10    1.10
  -3   2  11    7.70    1.00
   2  -2 -11    2.60    0.80
  -2   2  11    3.00    0.90
  -2   2  11    2.00    0.80
   1  -2 -11    0.10    0.50
   1  -2 -11    0.00    0.60
  -1   2  11    1.00    0.70
  -1   2  11   -0.10    1.00
  -1   2  11    0.20    0.70
   0  -2 -11    1.40    0.60
   0  -2 -11    1.10    0.50
   0   2  11    0.20    0.70
   0   2  11    0.90    0.90
   0   2  11    1.10    0.70
  -1  -2 -11    6.70    0.80
  -1  -2 -11    9.40    0.90
   1   2  11    6.60    0.90
   1   2  11    7.30    1.00
   1   2  11    7.70    1.10
  -2  -2 -11    1.50    0.60
   2   2  11    1.80    0.70
   2   2  11    2.10    0.70
  -3  -2 -11   -0.20    0.60
   3   2  11   -0.50    0.70
   3   2  11   -0.90    0.70
  -4  -2 -11   -0.10    0.70
   4   2  11   -0.90    0.80
   4   2  11    0.20    0.80
   3  -3 -11   -0.60    0.80
  -3   3  11    0.30    0.90
  -3   3  11    0.70    0.80
   2  -3 -11    5.20    0.90
  -2   3  11    4.60    1.00
  -2   3  11    5.10    1.00
   1  -3 -11    0.90    0.70
  -1   3  11    1.90    0.80
  -1   3  11    1.50    0.90
  -1   3  11    1.20    0.80
   0  -3 -11    0.70    0.60
   0   3  11   -0.10    0.70
   0   3  11    1.70    0.90
   0   3  11    0.60    0.70
  -1  -3 -11   -0.20    0.60
   1   3  11    0.20    0.70
   1   3  11   -0.80    0.60
   1   3  11   -0.60    0.80
  -2  -3 -11    2.30    0.70
   2   3  11    3.00    1.00
   2   3  11    1.80    0.80
   2   3  11    2.60    0.80
  -3  -3 -11    1.30    0.70
   3   3  11    1.10    0.80
   3   3  11    1.70    0.90
   3   3  11   -0.50    0.80
  -4  -3 -11   -0.20    0.70
   4   3  11    0.10    0.80
   4   3  11    0.60    0.80
   3  -4 -11    1.80    0.90
  -3   4  11    0.80    1.00
  -3   4  11    0.30    0.90
   2  -4 -11    6.40    1.00
  -2   4  11    8.00    1.30
  -2   4  11    5.50    1.00
  -2   4  11    6.10    1.10
   1  -4 -11    2.50    0.70
  -1   4  11    2.50    0.90
  -1   4  11    2.10    1.00
  -1   4  11    2.10    0.90
   0  -4 -11    2.70    0.70
   0   4  11    2.50    0.80
   0   4  11    2.10    0.80
   0   4  11    3.30    1.00
  -1  -4 -11    0.10    0.60
   1   4  11   -0.40    0.70
   1   4  11    0.20    0.70
   1   4  11    0.30    0.90
  -2  -4 -11    1.20    0.60
   2   4  11   -0.40    0.70
   2   4  11    1.20    1.00
   2   4  11    0.60    0.80
  -3  -4 -11    6.50    0.80
   3   4  11    5.60    1.00
   3   4  11    4.20    0.90
  -4  -4 -11    0.00    0.70
   4   4  11    0.10    0.80
   4   4  11   -0.10    0.80
   4   4  11    1.10    1.10
  -2   5  11    0.50    0.90
  -2   5  11    1.80    0.90
  -2   5  11    0.20    1.10
  -1   5  11    0.50    1.00
  -1   5  11   -0.40    0.80
  -1   5  11   -0.80    0.80
   0   5  11    0.70    0.80
   0   5  11    0.60    0.80
   0   5  11    0.40    0.90
   1   5  11    0.80    0.80
   1   5  11    0.90    0.80
   2   5  11    0.40    1.00
   2   5  11    0.10    0.80
   2   5  11    0.40    0.80
   3   5  11    0.70    0.80
   3   5  11    1.00    0.90
   0   6  11    0.20    1.00
   0   6  11    0.70    0.90
   0   6  11   -0.20    0.80
   1   6  11    0.90    0.90
   1   6  11    0.30    1.00
   1   6  11   -0.20    0.80
   2   4 -12    0.70    0.80
   2   4 -12    1.20    0.90
   2   4 -12    0.70    0.80
   1   4 -12    1.40    0.80
   1   4 -12    1.30    0.80
   1   4 -12   -0.60    0.80
   0   4 -12    5.40    1.00
   0   4 -12    4.90    1.00
   0   4 -12    8.00    1.00
  -1   4 -12   -0.50    0.80
  -1   4 -12    1.00    0.90
  -1   4 -12    1.10    0.80
   3   3 -12    5.20    1.00
   3   3 -12    6.00    1.10
   3   3 -12    5.50    1.20
   2   3 -12    0.40    0.80
   2   3 -12    0.60    0.70
   2   3 -12   -0.90    0.80
   1   3 -12    0.80    0.70
   1   3 -12    0.50    0.70
   1   3 -12    0.30    0.80
   0   3 -12    0.40    0.70
   0   3 -12    0.80    0.70
   0   3 -12    0.80    0.90
  -1   3 -12   -0.50    0.80
  -1   3 -12   -0.50    0.70
  -1   3 -12    0.40    0.70
  -2   3 -12   -0.20    0.80
  -2   3 -12    0.40    0.80
  -2   3 -12    0.20    0.80
   3   2 -12    8.50    1.20
   3   2 -12   10.00    1.20
   3   2 -12    6.80    1.00
   2   2 -12    2.40    0.80
   2   2 -12    3.10    0.80
   2   2 -12    2.90    0.90
  -2  -2  12    3.90    1.00
   1   2 -12    1.70    0.70
   1   2 -12    1.40    0.80
   1   2 -12    0.90    0.70
  -1  -2  12    2.20    0.80
   0   2 -12   13.20    1.30
   0   2 -12   10.10    1.20
   0   2 -12   11.80    1.50
   0  -2  12   14.60    1.30
  -1   2 -12    1.00    0.80
  -1   2 -12    0.70    0.70
  -1   2 -12    0.70    0.70
   1  -2  12    1.00    0.80
  -2   2 -12    1.60    0.70
  -2   2 -12    1.00    0.80
  -2   2 -12    0.80    0.70
   2  -2  12    1.20    0.80
  -3   2 -12    0.30    0.80
  -3   2 -12   -0.30    1.00
  -3   2 -12    0.90    0.80
   3  -2  12   -0.70    0.90
   3   1 -12   -0.60    0.70
   3   1 -12    0.10    0.70
   3   1 -12   -0.30    0.80
  -3  -1  12   -0.40    0.90
   2   1 -12   -0.20    0.60
   2   1 -12    0.90    0.70
   2   1 -12    0.80    0.70
  -2  -1  12   -0.10    0.80
   1   1 -12    0.50    0.70
   1   1 -12    0.30    0.70
   1   1 -12   -0.10    0.60
  -1  -1  12    0.10    0.80
   0   1 -12    0.90    0.60
   0   1 -12    1.00    0.70
   0   1 -12    1.40    0.70
   0  -1  12    2.20    0.90
  -1   1 -12    0.50    0.70
  -1   1 -12    1.20    0.70
  -1   1 -12    0.50    0.60
   1  -1  12    0.30    0.80
  -2   1 -12    2.70    0.80
  -2   1 -12    3.10    0.80
  -2   1 -12    2.10    0.70
   2  -1  12    3.80    0.90
  -3   1 -12    0.50    0.80
  -3   1 -12    0.10    0.70
   3  -1  12    0.60    0.90
   3   0 -12    5.30    1.00
   3   0 -12    4.60    0.90
  -3   0  12    7.00    1.20
   2   0 -12   -0.10    0.60
   2   0 -12    0.60    0.70
  -2   0  12    1.50    0.90
   1   0 -12    2.50    0.70
   1   0 -12    1.90    0.70
   1   0 -12    2.10    0.70
  -1   0  12    3.20    0.90
   0   0 -12    3.20    0.80
   0   0 -12    1.50    0.70
   0   0 -12    1.20    0.60
   0   0  12    4.00    0.90
  -1   0 -12    3.10    0.70
  -1   0 -12    3.10    0.80
   1   0  12    5.00    1.00
  -2   0 -12    0.60    0.70
  -2   0 -12    0.20    0.60
   2   0  12    1.30    0.90
  -3   0 -12   -0.20    0.60
  -3   0 -12    0.60    0.70
   3   0  12    0.10    0.90
   3  -1 -12    0.50    0.80
  -3   1  12    1.50    1.00
   2  -1 -12    0.10    0.60
   2  -1 -12    0.70    0.70
  -2   1  12    0.60    0.90
   1  -1 -12    0.30    0.60
   1  -1 -12    0.60    0.70
  -1   1  12   -0.10    0.80
   0  -1 -12   -0.40    0.60
   0  -1 -12   -0.70    0.50
   0   1  12   -0.50    0.80
   0   1  12   -0.30    0.70
  -1  -1 -12    1.60    0.60
  -1  -1 -12    1.80    0.70
   1   1  12    1.00    0.80
   1   1  12    1.90    0.80
  -2  -1 -12    3.60    0.80
  -2  -1 -12    2.00    0.70
   2   1  12    3.50    0.90
  -3  -1 -12   -0.10    0.70
   3   1  12   -0.40    0.80
  -4  -1 -12    3.70    0.90
   4   1  12    3.10    1.00
   3  -2 -12    5.10    1.00
  -3   2  12    5.30    1.10
   2  -2 -12    1.60    0.80
  -2   2  12    2.10    0.90
  -2   2  12    1.40    0.90
   1  -2 -12   -0.50    0.70
  -1   2  12   -0.40    0.80
  -1   2  12    1.00    0.70
   0  -2 -12    0.70    0.70
   0   2  12    0.50    0.80
   0   2  12    0.50    0.70
  -1  -2 -12   -0.30    0.60
   1   2  12   -0.30    0.70
   1   2  12    0.00    0.70
  -2  -2 -12    7.60    1.00
   2   2  12    7.20    1.00
  -3  -2 -12   -0.40    0.70
   3   2  12   -0.50    0.70
   3   2  12   -0.60    0.70
   2  -3 -12   -1.30    0.80
  -2   3  12   -0.10    0.80
  -2   3  12    0.00    0.90
   1  -3 -12    0.30    0.70
  -1   3  12    0.60    0.80
  -1   3  12    0.70    0.80
   0  -3 -12   -0.50    0.70
   0   3  12   -0.10    0.70
   0   3  12   -0.70    0.80
  -1  -3 -12    3.70    0.80
   1   3  12    2.30    0.80
   1   3  12    3.20    0.90
  -2  -3 -12    0.40    0.70
   2   3  12    1.20    0.80
   2   3  12    0.70    0.80
  -3  -3 -12    0.80    0.70
   3   3  12    0.50    0.80
   3   3  12   -0.30    0.80
   2  -4 -12   -0.50    0.80
  -2   4  12   -1.30    0.90
  -2   4  12   -1.10    0.90
   1  -4 -12   -0.70    0.70
  -1   4  12   -0.10    0.80
  -1   4  12    0.10    0.90
   0  -4 -12    0.60    0.70
   0   4  12   -0.40    0.80
   0   4  12    0.20    0.90
   0   4  12    1.00    0.80
  -1  -4 -12   -0.80    0.70
   1   4  12   -1.00    0.90
   1   4  12   -0.60    0.80
   1   4  12    0.50    0.80
  -2  -4 -12    0.20    0.70
   2   4  12    1.00    0.80
   2   4  12    0.10    0.80
   2   4  12    0.70    1.10
  -3  -4 -12    5.30    0.90
   3   4  12    3.70    1.00
   3   4  12    4.30    1.00
   0   5  12    0.90    0.90
   0   5  12    1.50    1.10
   0   5  12    0.90    0.90
   1   5  12    1.70    0.90
   1   5  12    0.60    1.10
   1   5  12    0.90    0.90
   1   3 -13    0.90    0.80
   1   3 -13    0.60    0.90
   1   3 -13   -0.50    0.80
   0   3 -13    1.60    0.90
   0   3 -13    1.00    0.80
   0   3 -13    1.90    0.90
   2   2 -13    0.70    0.80
   2   2 -13    0.90    0.80
   2   2 -13    0.40    0.90
   1   2 -13    1.90    0.80
   1   2 -13    0.00    0.70
   1   2 -13    0.30    0.80
   0   2 -13    1.90    0.90
   0   2 -13    1.80    0.80
   0   2 -13    1.30    0.80
   0  -2  13    2.90    1.40
  -1   2 -13    0.80    0.80
  -1   2 -13    1.30    0.80
  -1   2 -13    1.80    0.90
   1  -2  13    3.70    1.10
  -2   2 -13   -0.20    0.80
   2  -2  13    0.50    1.60
   2   1 -13   -0.30    0.70
   2   1 -13    0.60    0.80
  -2  -1  13   -1.10    0.90
   1   1 -13   -0.40    0.70
   1   1 -13   -0.50    0.70
   1   1 -13    0.00    0.70
  -1  -1  13   -0.40    0.90
   0   1 -13    0.50    0.70
   0   1 -13    0.50    0.70
   0   1 -13   -0.20    0.70
   0  -1  13    0.60    0.90
  -1   1 -13    3.30    0.80
  -1   1 -13    3.30    0.90
   1  -1  13    3.40    1.00
  -2   1 -13    0.10    0.70
  -2   1 -13    0.10    0.70
   2  -1  13   -1.00    0.90
   2   0 -13    0.00    0.70
   2   0 -13    0.40    0.70
  -2   0  13    0.80    1.00
   1   0 -13    0.30    0.70
   1   0 -13    0.70    0.70
  -1   0  13   -1.30    0.90
   0   0 -13    1.10    0.70
   0   0 -13    0.90    0.70
   0   0  13    1.00    0.90
  -1   0 -13    2.50    0.80
  -1   0 -13    4.60    0.80
   1   0  13    4.20    1.00
  -2   0 -13    1.00    0.70
  -2   0 -13    1.70    0.80
   2   0  13    1.60    0.90
   2  -1 -13    0.40    0.80
  -2   1  13   -0.70    1.00
   1  -1 -13   -0.70    0.70
   1  -1 -13   -0.30    0.70
  -1   1  13   -1.90    0.80
   0  -1 -13    2.10    0.80
   0  -1 -13    3.80    0.90
   0   1  13    3.80    1.00
  -1  -1 -13   -0.60    0.60
   1   1  13   -0.30    0.90
  -2  -1 -13    3.30    0.80
   2   1  13    1.10    0.90
  -3  -1 -13    2.20    0.90
   3   1  13    1.30    1.00
   2  -2 -13   -0.70    0.80
  -2   2  13    1.00    1.00
   1  -2 -13    1.10    0.80
  -1   2  13    0.90    0.90
   0  -2 -13    0.50    0.80
   0   2  13    1.30    0.90
  -1  -2 -13    0.50    0.70
   1   2  13    0.60    1.10
   1   2  13    0.90    0.90
  -2  -2 -13    4.50    0.90
   2   2  13    5.20    1.00
   1  -3 -13    0.00    0.80
  -1   3  13    0.90    0.90
  -1   3  13    0.50    1.00
   0  -3 -13    4.20    0.90
   0   3  13    4.20    1.00
   0   3  13    5.10    1.10
  -1  -3 -13    0.20    0.70
   1   3  13    0.70    0.80
   1   3  13   -0.50    0.80
  -2  -3 -13    2.60    0.80
   2   3  13   -0.20    0.80
   2   3  13    1.30    0.90
   0   0 -14   -0.70    0.70
   0   0 -14    0.40    0.70
   0   0  14   -0.70    0.90
  -1   0 -14    1.40    0.80
   1   0  14    2.90    1.10
   0  -1 -14   -0.10    0.80
   0   1  14   -1.60    0.90
  -1  -1 -14   -0.20    0.70
   1   1  14   -0.10    1.00
   0   0   0    0.00    0.00

_computing_structure_solution     'SHELXT 2014/5 (Sheldrick, 2014)'
;
_shelx_hkl_checksum              25332
_olex2_submission_special_instructions 'No special instructions were received'
