# Supplementary material for: Supramolecular construction of a cyclobutane ring system with four different substituents in the solid state
Source: Commun Chem. 2021 May 10;4:60. doi: 10.1038/s42004-021-00493-3 (PMC9814370; doi:10.1038/s42004-021-00493-3)
Supplement: Supplementary file 2 — Supplementary Data 2 [file 42004_2021_493_MOESM2_ESM.cif]

####################################################################### 
# 
# This file contains crystal structure data downloaded from the 
# Cambridge Structural Database (CSD) hosted by the Cambridge 
# Crystallographic Data Centre (CCDC).
# 
# Full information about CCDC data access policies and citation 
# guidelines are available at http://www.ccdc.cam.ac.uk/access/V1 
# 
# Audit and citation data items may have been added by the CCDC. 
# Please retain this information to preserve the provenance of 
# this file and to allow appropriate attribution of the data. 
# 
#######################################################################

data_2
_database_code_depnum_ccdc_archive 'CCDC 2042037'
loop_
_audit_author_name
_audit_author_address
'Michael Sinnwell'
;Pacific Northwest National Lab
United States of America
;
_audit_update_record             
;
2020-11-02 deposited with the CCDC.	2020-11-02 downloaded from the CCDC.
;
_audit_creation_date             2017-03-13
_audit_creation_method           
;
Olex2 1.2
(compiled Mar  2 2017 14:02:25 for OlexSys, GUI svn.r5324)
;
_shelx_SHELXL_version_number     2014/7
_publ_contact_author_address     ?
_publ_contact_author_email       ?
_publ_contact_author_id_orcid    ?
_publ_contact_author_phone       ?
_publ_section_references         
;
Dolomanov, O.V., Bourhis, L.J., Gildea, R.J, Howard, J.A.K. & Puschmann, H.
 (2009), J. Appl. Cryst. 42, 339-341.

Sheldrick, G.M. (2015). Acta Cryst. A71, 3-8.

Sheldrick, G.M. (2015). Acta Cryst. C71, 3-8.
;
_chemical_name_common            ?
_chemical_name_systematic        ?
_chemical_formula_moiety         'C28 H16 F8'
_chemical_formula_sum            'C28 H16 F8'
_chemical_formula_weight         504.41
_chemical_melting_point          ?
loop_
_atom_type_symbol
_atom_type_description
_atom_type_scat_dispersion_real
_atom_type_scat_dispersion_imag
_atom_type_scat_source
C C 0.0033 0.0016 'International Tables Vol C Tables 4.2.6.8 and 6.1.1.4'
H H 0.0000 0.0000 'International Tables Vol C Tables 4.2.6.8 and 6.1.1.4'
F F 0.0171 0.0103 'International Tables Vol C Tables 4.2.6.8 and 6.1.1.4'

_shelx_space_group_comment       
;
The symmetry employed for this shelxl refinement is uniquely defined
by the following loop, which should always be used as a source of
symmetry information in preference to the above space-group names.
They are only intended as comments.
;
_space_group_crystal_system      triclinic
_space_group_IT_number           2
_space_group_name_H-M_alt        'P -1'
_space_group_name_Hall           '-P 1'
loop_
_space_group_symop_operation_xyz
'x, y, z'
'-x, -y, -z'

_cell_length_a                   8.0657(3)
_cell_length_b                   10.9450(4)
_cell_length_c                   12.9478(5)
_cell_angle_alpha                68.754(2)
_cell_angle_beta                 87.400(2)
_cell_angle_gamma                78.137(2)
_cell_volume                     1042.05(7)
_cell_formula_units_Z            2
_cell_measurement_reflns_used    4434
_cell_measurement_temperature    100(2)
_cell_measurement_theta_max      30.62
_cell_measurement_theta_min      2.58
_shelx_estimated_absorpt_T_max   0.965
_shelx_estimated_absorpt_T_min   0.921
_exptl_absorpt_coefficient_mu    0.143
_exptl_absorpt_correction_T_max  ?
_exptl_absorpt_correction_T_min  ?
_exptl_absorpt_correction_type   none
_exptl_absorpt_process_details   ?
_exptl_absorpt_special_details   ?
_exptl_crystal_colour            colourless
_exptl_crystal_colour_primary    colourless
_exptl_crystal_density_diffrn    1.608
_exptl_crystal_density_meas      ?
_exptl_crystal_density_method    ?
_exptl_crystal_description       block
_exptl_crystal_F_000             512
_exptl_crystal_size_max          0.584
_exptl_crystal_size_mid          0.316
_exptl_crystal_size_min          0.253
_exptl_transmission_factor_max   ?
_exptl_transmission_factor_min   ?
_diffrn_reflns_av_R_equivalents  0.0245
_diffrn_reflns_av_unetI/netI     0.0362
_diffrn_reflns_Laue_measured_fraction_full 0.969
_diffrn_reflns_Laue_measured_fraction_max 0.954
_diffrn_reflns_limit_h_max       11
_diffrn_reflns_limit_h_min       -11
_diffrn_reflns_limit_k_max       15
_diffrn_reflns_limit_k_min       -15
_diffrn_reflns_limit_l_max       14
_diffrn_reflns_limit_l_min       -18
_diffrn_reflns_number            16630
_diffrn_reflns_point_group_measured_fraction_full 0.969
_diffrn_reflns_point_group_measured_fraction_max 0.954
_diffrn_reflns_theta_full        26.000
_diffrn_reflns_theta_max         30.683
_diffrn_reflns_theta_min         1.688
_diffrn_ambient_temperature      100.04
_diffrn_detector_area_resol_mean ?
_diffrn_measured_fraction_theta_full 0.969
_diffrn_measured_fraction_theta_max 0.954
_diffrn_measurement_device_type  'Bruker APEX-II CCD'
_diffrn_measurement_method       '\f and \w scans'
_diffrn_radiation_type           MoK\a
_diffrn_radiation_wavelength     0.71073
_diffrn_source                   ?
_diffrn_standards_number         0
_reflns_Friedel_coverage         0.000
_reflns_Friedel_fraction_full    .
_reflns_Friedel_fraction_max     .
_reflns_number_gt                4460
_reflns_number_total             6175
_reflns_special_details          
;
 Reflections were merged by SHELXL according to the crystal
 class for the calculation of statistics and refinement.
 
 _reflns_Friedel_fraction is defined as the number of unique
 Friedel pairs measured divided by the number that would be
 possible theoretically, ignoring centric projections and
 systematic absences.
;
_reflns_threshold_expression     'I > 2\s(I)'
_computing_cell_refinement       ?
_computing_data_collection       ?
_computing_data_reduction        ?
_computing_molecular_graphics    'Olex2 (Dolomanov et al., 2009)'
_computing_publication_material  'Olex2 (Dolomanov et al., 2009)'
_computing_structure_refinement  'ShelXL (Sheldrick, 2015)'
_computing_structure_solution    'ShelXT (Sheldrick, 2015)'
_refine_diff_density_max         0.629
_refine_diff_density_min         -0.262
_refine_diff_density_rms         0.106
_refine_ls_extinction_coef       .
_refine_ls_extinction_method     none
_refine_ls_goodness_of_fit_ref   1.057
_refine_ls_hydrogen_treatment    constr
_refine_ls_matrix_type           full
_refine_ls_number_parameters     325
_refine_ls_number_reflns         6175
_refine_ls_number_restraints     0
_refine_ls_R_factor_all          0.0851
_refine_ls_R_factor_gt           0.0617
_refine_ls_restrained_S_all      1.057
_refine_ls_shift/su_max          0.001
_refine_ls_shift/su_mean         0.000
_refine_ls_structure_factor_coef Fsqd
_refine_ls_weighting_details     
'w=1/[\s^2^(Fo^2^)+(0.1050P)^2^+0.1140P] where P=(Fo^2^+2Fc^2^)/3'
_refine_ls_weighting_scheme      calc
_refine_ls_wR_factor_gt          0.1568
_refine_ls_wR_factor_ref         0.1741
_refine_special_details          ?
_olex2_refinement_description    
;
1. Fixed Uiso
 At 1.2 times of:
  All C(H) groups
2.a Ternary CH refined with riding coordinates:
 C13(H13), C14(H14), C27(H27), C28(H28)
2.b Aromatic/amide H refined with riding coordinates:
 C1(H1), C7(H7), C16(H16), C17(H17), C18(H18), C19(H19), C20(H20), C22(H22),
 C23(H23), C24(H24), C25(H25), C26(H26)
;
_atom_sites_solution_hydrogens   geom
_atom_sites_solution_primary     direct
_atom_sites_solution_secondary   ?
loop_
_atom_site_label
_atom_site_type_symbol
_atom_site_fract_x
_atom_site_fract_y
_atom_site_fract_z
_atom_site_U_iso_or_equiv
_atom_site_adp_type
_atom_site_occupancy
_atom_site_site_symmetry_order
_atom_site_calc_flag
_atom_site_refinement_flags_posn
_atom_site_refinement_flags_adp
_atom_site_refinement_flags_occupancy
_atom_site_disorder_assembly
_atom_site_disorder_group
F3 F 0.55579(12) 0.66675(9) 0.07181(8) 0.0194(2) Uani 1 1 d . . . . .
F6 F 0.76486(12) 0.97935(10) 0.16316(9) 0.0232(2) Uani 1 1 d . . . . .
F4 F 0.67676(12) 0.46391(10) 0.00506(8) 0.0224(2) Uani 1 1 d . . . . .
F2 F 0.61230(12) 0.36703(10) 0.44457(8) 0.0221(2) Uani 1 1 d . . . . .
F1 F 0.72582(13) 0.16487(9) 0.37619(9) 0.0257(2) Uani 1 1 d . . . . .
F5 F 0.99558(12) 1.04481(10) 0.26290(9) 0.0270(3) Uani 1 1 d . . . . .
F7 F 0.77475(13) 0.58440(10) 0.47724(9) 0.0265(3) Uani 1 1 d . . . . .
F8 F 1.00520(12) 0.65079(11) 0.57380(9) 0.0270(3) Uani 1 1 d . . . . .
C4 C 0.58170(18) 0.52588(15) 0.26085(13) 0.0150(3) Uani 1 1 d . . . . .
C5 C 0.59778(18) 0.54315(15) 0.14940(14) 0.0161(3) Uani 1 1 d . . . . .
C21 C 0.40757(18) 0.97784(15) 0.24295(14) 0.0154(3) Uani 1 1 d . . . . .
C3 C 0.62597(19) 0.39493(15) 0.33414(13) 0.0162(3) Uani 1 1 d . . . . .
C15 C 0.23012(18) 0.72027(15) 0.19215(14) 0.0162(3) Uani 1 1 d . . . . .
C22 C 0.39991(19) 0.96232(15) 0.35476(14) 0.0180(3) Uani 1 1 d . . . . .
H22 H 0.4301 0.8755 0.4101 0.022 Uiso 1 1 calc R . . . .
C10 C 0.75396(18) 0.78317(15) 0.31694(14) 0.0163(3) Uani 1 1 d . . . . .
C1 C 0.70393(19) 0.30826(16) 0.18857(15) 0.0186(3) Uani 1 1 d . . . . .
H1 H 0.7450 0.2354 0.1646 0.022 Uiso 1 1 calc R . . . .
C9 C 0.81880(19) 0.89830(16) 0.26694(14) 0.0178(3) Uani 1 1 d . . . . .
C8 C 0.93940(19) 0.93132(16) 0.31809(15) 0.0197(3) Uani 1 1 d . . . . .
C6 C 0.65984(19) 0.43777(16) 0.11400(14) 0.0166(3) Uani 1 1 d . . . . .
C26 C 0.3657(2) 1.10603(15) 0.16429(15) 0.0193(3) Uani 1 1 d . . . . .
H26 H 0.3720 1.1183 0.0878 0.023 Uiso 1 1 calc R . . . .
C13 C 0.53075(18) 0.63998(15) 0.30165(14) 0.0152(3) Uani 1 1 d . . . . .
H13 H 0.5417 0.6064 0.3844 0.018 Uiso 1 1 calc R . . . .
C28 C 0.45567(18) 0.85945(15) 0.20699(14) 0.0156(3) Uani 1 1 d . . . . .
H28 H 0.4454 0.8903 0.1244 0.019 Uiso 1 1 calc R . . . .
C11 C 0.82193(19) 0.70182(15) 0.42124(15) 0.0186(3) Uani 1 1 d . . . . .
C7 C 1.00426(19) 0.85103(16) 0.42225(15) 0.0200(3) Uani 1 1 d . . . . .
H7 H 1.0866 0.8744 0.4579 0.024 Uiso 1 1 calc R . . . .
C12 C 0.9444(2) 0.73480(17) 0.47285(15) 0.0198(3) Uani 1 1 d . . . . .
C14 C 0.62883(18) 0.75580(15) 0.24927(14) 0.0161(3) Uani 1 1 d . . . . .
H14 H 0.6881 0.7431 0.1833 0.019 Uiso 1 1 calc R . . . .
C23 C 0.3481(2) 1.07350(16) 0.38599(15) 0.0195(3) Uani 1 1 d . . . . .
H23 H 0.3421 1.0619 0.4623 0.023 Uiso 1 1 calc R . . . .
C2 C 0.6859(2) 0.28917(15) 0.29911(15) 0.0187(3) Uani 1 1 d . . . . .
C24 C 0.3056(2) 1.20056(16) 0.30604(16) 0.0213(3) Uani 1 1 d . . . . .
H24 H 0.2703 1.2762 0.3273 0.026 Uiso 1 1 calc R . . . .
C16 C 0.16270(19) 0.81451(16) 0.09096(15) 0.0193(3) Uani 1 1 d . . . . .
H16 H 0.2010 0.8965 0.0610 0.023 Uiso 1 1 calc R . . . .
C20 C 0.1693(2) 0.60131(16) 0.23539(15) 0.0197(3) Uani 1 1 d . . . . .
H20 H 0.2122 0.5366 0.3052 0.024 Uiso 1 1 calc R . . . .
C18 C -0.0171(2) 0.67072(17) 0.07597(15) 0.0212(3) Uani 1 1 d . . . . .
H18 H -0.0998 0.6533 0.0361 0.025 Uiso 1 1 calc R . . . .
C27 C 0.35835(18) 0.74400(15) 0.26014(14) 0.0160(3) Uani 1 1 d . . . . .
H27 H 0.3004 0.7569 0.3265 0.019 Uiso 1 1 calc R . . . .
C19 C 0.0474(2) 0.57685(17) 0.17750(15) 0.0221(4) Uani 1 1 d . . . . .
H19 H 0.0078 0.4954 0.2076 0.027 Uiso 1 1 calc R . . . .
C17 C 0.0393(2) 0.79029(17) 0.03257(15) 0.0217(3) Uani 1 1 d . . . . .
H17 H -0.0057 0.8555 -0.0366 0.026 Uiso 1 1 calc R . . . .
C25 C 0.3149(2) 1.21682(16) 0.19504(16) 0.0223(4) Uani 1 1 d . . . . .
H25 H 0.2864 1.3038 0.1398 0.027 Uiso 1 1 calc R . . . .

loop_
_atom_site_aniso_label
_atom_site_aniso_U_11
_atom_site_aniso_U_22
_atom_site_aniso_U_33
_atom_site_aniso_U_23
_atom_site_aniso_U_13
_atom_site_aniso_U_12
F3 0.0236(5) 0.0144(4) 0.0161(5) -0.0018(4) -0.0025(4) -0.0011(3)
F6 0.0210(5) 0.0217(5) 0.0220(6) -0.0017(4) -0.0036(4) -0.0046(4)
F4 0.0247(5) 0.0259(5) 0.0160(5) -0.0091(4) 0.0013(4) -0.0015(4)
F2 0.0278(5) 0.0207(5) 0.0148(5) -0.0041(4) 0.0003(4) -0.0030(4)
F1 0.0339(6) 0.0139(4) 0.0232(6) -0.0016(4) -0.0027(4) -0.0003(4)
F5 0.0203(5) 0.0205(5) 0.0374(7) -0.0041(5) -0.0026(4) -0.0090(4)
F7 0.0275(5) 0.0206(5) 0.0259(6) 0.0016(4) -0.0059(4) -0.0103(4)
F8 0.0227(5) 0.0329(6) 0.0206(6) -0.0040(5) -0.0060(4) -0.0044(4)
C4 0.0133(6) 0.0148(6) 0.0165(8) -0.0056(6) -0.0020(5) -0.0016(5)
C5 0.0133(6) 0.0140(6) 0.0178(8) -0.0025(6) -0.0032(6) -0.0013(5)
C21 0.0129(6) 0.0143(6) 0.0187(8) -0.0056(6) -0.0016(6) -0.0023(5)
C3 0.0160(7) 0.0186(7) 0.0140(8) -0.0058(6) -0.0008(6) -0.0031(5)
C15 0.0126(6) 0.0178(7) 0.0194(8) -0.0093(6) 0.0010(6) -0.0009(5)
C22 0.0166(7) 0.0159(7) 0.0201(9) -0.0048(6) -0.0020(6) -0.0026(5)
C10 0.0141(7) 0.0162(7) 0.0195(8) -0.0079(6) 0.0001(6) -0.0023(5)
C1 0.0175(7) 0.0172(7) 0.0224(9) -0.0098(7) -0.0001(6) -0.0011(5)
C9 0.0149(7) 0.0171(7) 0.0195(8) -0.0053(6) -0.0008(6) -0.0014(5)
C8 0.0153(7) 0.0173(7) 0.0277(10) -0.0091(7) 0.0022(6) -0.0045(5)
C6 0.0148(7) 0.0197(7) 0.0160(8) -0.0079(6) -0.0003(6) -0.0023(5)
C26 0.0199(7) 0.0176(7) 0.0186(9) -0.0049(7) -0.0007(6) -0.0029(6)
C13 0.0159(7) 0.0144(6) 0.0144(8) -0.0046(6) -0.0004(6) -0.0022(5)
C28 0.0150(7) 0.0154(6) 0.0157(8) -0.0050(6) 0.0003(6) -0.0028(5)
C11 0.0158(7) 0.0162(7) 0.0232(9) -0.0063(7) 0.0006(6) -0.0036(5)
C7 0.0140(7) 0.0232(8) 0.0252(9) -0.0114(7) -0.0011(6) -0.0038(6)
C12 0.0169(7) 0.0234(8) 0.0185(8) -0.0078(7) -0.0001(6) -0.0020(6)
C14 0.0145(7) 0.0164(6) 0.0176(8) -0.0062(6) 0.0012(6) -0.0038(5)
C23 0.0168(7) 0.0221(7) 0.0212(9) -0.0096(7) -0.0005(6) -0.0036(6)
C2 0.0195(7) 0.0132(6) 0.0206(9) -0.0035(6) -0.0031(6) -0.0010(5)
C24 0.0199(7) 0.0174(7) 0.0291(10) -0.0115(7) -0.0001(7) -0.0034(6)
C16 0.0176(7) 0.0183(7) 0.0216(9) -0.0066(7) -0.0005(6) -0.0036(6)
C20 0.0176(7) 0.0205(7) 0.0196(9) -0.0054(7) -0.0004(6) -0.0034(6)
C18 0.0143(7) 0.0271(8) 0.0258(9) -0.0131(8) -0.0001(6) -0.0050(6)
C27 0.0145(6) 0.0158(6) 0.0173(8) -0.0060(6) 0.0009(6) -0.0026(5)
C19 0.0181(7) 0.0220(7) 0.0269(10) -0.0086(7) 0.0017(6) -0.0062(6)
C17 0.0182(7) 0.0254(8) 0.0185(9) -0.0057(7) -0.0039(6) -0.0011(6)
C25 0.0221(8) 0.0141(7) 0.0270(10) -0.0035(7) -0.0014(7) -0.0023(6)

_geom_special_details            
;
 All esds (except the esd in the dihedral angle between two l.s. planes)
 are estimated using the full covariance matrix.  The cell esds are taken
 into account individually in the estimation of esds in distances, angles
 and torsion angles; correlations between esds in cell parameters are only
 used when they are defined by crystal symmetry.  An approximate (isotropic)
 treatment of cell esds is used for estimating esds involving l.s. planes.
;
loop_
_geom_bond_atom_site_label_1
_geom_bond_atom_site_label_2
_geom_bond_distance
_geom_bond_site_symmetry_2
_geom_bond_publ_flag
F3 C5 1.3460(17) . ?
F6 C9 1.3462(19) . ?
F4 C6 1.3402(19) . ?
F2 C3 1.3538(18) . ?
F1 C2 1.3475(18) . ?
F5 C8 1.3482(18) . ?
F7 C11 1.3501(18) . ?
F8 C12 1.3402(19) . ?
C4 C5 1.389(2) . ?
C4 C3 1.384(2) . ?
C4 C13 1.502(2) . ?
C5 C6 1.384(2) . ?
C21 C22 1.395(2) . ?
C21 C26 1.386(2) . ?
C21 C28 1.503(2) . ?
C3 C2 1.382(2) . ?
C15 C16 1.390(2) . ?
C15 C20 1.399(2) . ?
C15 C27 1.507(2) . ?
C22 H22 0.9500 . ?
C22 C23 1.397(2) . ?
C10 C9 1.389(2) . ?
C10 C11 1.383(2) . ?
C10 C14 1.507(2) . ?
C1 H1 0.9500 . ?
C1 C6 1.378(2) . ?
C1 C2 1.375(2) . ?
C9 C8 1.375(2) . ?
C8 C7 1.371(2) . ?
C26 H26 0.9500 . ?
C26 C25 1.388(2) . ?
C13 H13 1.0000 . ?
C13 C14 1.560(2) . ?
C13 C27 1.579(2) . ?
C28 H28 1.0000 . ?
C28 C14 1.583(2) . ?
C28 C27 1.554(2) . ?
C11 C12 1.391(2) . ?
C7 H7 0.9500 . ?
C7 C12 1.379(2) . ?
C14 H14 1.0000 . ?
C23 H23 0.9500 . ?
C23 C24 1.384(2) . ?
C24 H24 0.9500 . ?
C24 C25 1.383(3) . ?
C16 H16 0.9500 . ?
C16 C17 1.398(2) . ?
C20 H20 0.9500 . ?
C20 C19 1.386(2) . ?
C18 H18 0.9500 . ?
C18 C19 1.385(2) . ?
C18 C17 1.387(2) . ?
C27 H27 1.0000 . ?
C19 H19 0.9500 . ?
C17 H17 0.9500 . ?
C25 H25 0.9500 . ?

loop_
_geom_angle_atom_site_label_1
_geom_angle_atom_site_label_2
_geom_angle_atom_site_label_3
_geom_angle
_geom_angle_site_symmetry_1
_geom_angle_site_symmetry_3
_geom_angle_publ_flag
C5 C4 C13 123.42(13) . . ?
C3 C4 C5 115.29(14) . . ?
C3 C4 C13 121.18(14) . . ?
F3 C5 C4 119.62(13) . . ?
F3 C5 C6 117.86(14) . . ?
C6 C5 C4 122.50(14) . . ?
C22 C21 C28 121.61(14) . . ?
C26 C21 C22 118.36(14) . . ?
C26 C21 C28 120.02(15) . . ?
F2 C3 C4 119.96(14) . . ?
F2 C3 C2 117.65(14) . . ?
C2 C3 C4 122.38(15) . . ?
C16 C15 C20 118.42(14) . . ?
C16 C15 C27 122.82(14) . . ?
C20 C15 C27 118.66(14) . . ?
C21 C22 H22 119.8 . . ?
C21 C22 C23 120.48(15) . . ?
C23 C22 H22 119.8 . . ?
C9 C10 C14 117.07(14) . . ?
C11 C10 C9 115.33(14) . . ?
C11 C10 C14 127.43(14) . . ?
C6 C1 H1 121.5 . . ?
C2 C1 H1 121.5 . . ?
C2 C1 C6 117.05(14) . . ?
F6 C9 C10 118.84(14) . . ?
F6 C9 C8 118.48(14) . . ?
C8 C9 C10 122.66(16) . . ?
F5 C8 C9 118.51(15) . . ?
F5 C8 C7 119.88(14) . . ?
C7 C8 C9 121.60(15) . . ?
F4 C6 C5 118.64(14) . . ?
F4 C6 C1 120.22(14) . . ?
C1 C6 C5 121.14(15) . . ?
C21 C26 H26 119.3 . . ?
C21 C26 C25 121.31(16) . . ?
C25 C26 H26 119.3 . . ?
C4 C13 H13 110.3 . . ?
C4 C13 C14 114.28(13) . . ?
C4 C13 C27 120.62(13) . . ?
C14 C13 H13 110.3 . . ?
C14 C13 C27 89.37(11) . . ?
C27 C13 H13 110.3 . . ?
C21 C28 H28 109.6 . . ?
C21 C28 C14 120.53(13) . . ?
C21 C28 C27 116.42(13) . . ?
C14 C28 H28 109.6 . . ?
C27 C28 H28 109.6 . . ?
C27 C28 C14 89.43(11) . . ?
F7 C11 C10 121.36(14) . . ?
F7 C11 C12 116.57(15) . . ?
C10 C11 C12 122.06(15) . . ?
C8 C7 H7 121.6 . . ?
C8 C7 C12 116.89(15) . . ?
C12 C7 H7 121.6 . . ?
F8 C12 C11 118.78(15) . . ?
F8 C12 C7 119.77(14) . . ?
C7 C12 C11 121.45(16) . . ?
C10 C14 C13 121.41(14) . . ?
C10 C14 C28 119.65(13) . . ?
C10 C14 H14 107.9 . . ?
C13 C14 C28 90.42(11) . . ?
C13 C14 H14 107.9 . . ?
C28 C14 H14 107.9 . . ?
C22 C23 H23 119.9 . . ?
C24 C23 C22 120.20(16) . . ?
C24 C23 H23 119.9 . . ?
F1 C2 C3 118.42(15) . . ?
F1 C2 C1 119.99(14) . . ?
C1 C2 C3 121.60(15) . . ?
C23 C24 H24 120.2 . . ?
C25 C24 C23 119.61(15) . . ?
C25 C24 H24 120.2 . . ?
C15 C16 H16 119.5 . . ?
C15 C16 C17 120.92(15) . . ?
C17 C16 H16 119.5 . . ?
C15 C20 H20 119.6 . . ?
C19 C20 C15 120.77(16) . . ?
C19 C20 H20 119.6 . . ?
C19 C18 H18 120.1 . . ?
C19 C18 C17 119.87(15) . . ?
C17 C18 H18 120.1 . . ?
C15 C27 C13 120.74(12) . . ?
C15 C27 C28 120.32(14) . . ?
C15 C27 H27 107.8 . . ?
C13 C27 H27 107.8 . . ?
C28 C27 C13 90.79(11) . . ?
C28 C27 H27 107.8 . . ?
C20 C19 H19 119.9 . . ?
C18 C19 C20 120.26(16) . . ?
C18 C19 H19 119.9 . . ?
C16 C17 H17 120.1 . . ?
C18 C17 C16 119.75(16) . . ?
C18 C17 H17 120.1 . . ?
C26 C25 H25 120.0 . . ?
C24 C25 C26 120.03(15) . . ?
C24 C25 H25 120.0 . . ?

loop_
_geom_torsion_atom_site_label_1
_geom_torsion_atom_site_label_2
_geom_torsion_atom_site_label_3
_geom_torsion_atom_site_label_4
_geom_torsion
_geom_torsion_site_symmetry_1
_geom_torsion_site_symmetry_2
_geom_torsion_site_symmetry_3
_geom_torsion_site_symmetry_4
_geom_torsion_publ_flag
F3 C5 C6 F4 0.7(2) . . . . ?
F3 C5 C6 C1 -179.37(13) . . . . ?
F6 C9 C8 F5 1.4(2) . . . . ?
F6 C9 C8 C7 -177.77(14) . . . . ?
F2 C3 C2 F1 0.5(2) . . . . ?
F2 C3 C2 C1 -179.97(13) . . . . ?
F5 C8 C7 C12 -178.39(14) . . . . ?
F7 C11 C12 F8 -1.0(2) . . . . ?
F7 C11 C12 C7 178.73(14) . . . . ?
C4 C5 C6 F4 -177.69(13) . . . . ?
C4 C5 C6 C1 2.2(2) . . . . ?
C4 C3 C2 F1 -179.94(13) . . . . ?
C4 C3 C2 C1 -0.4(2) . . . . ?
C4 C13 C14 C10 -111.07(16) . . . . ?
C4 C13 C14 C28 123.19(13) . . . . ?
C4 C13 C27 C15 8.9(2) . . . . ?
C4 C13 C27 C28 -117.67(15) . . . . ?
C5 C4 C3 F2 -178.95(13) . . . . ?
C5 C4 C3 C2 1.5(2) . . . . ?
C5 C4 C13 C14 -47.64(19) . . . . ?
C5 C4 C13 C27 57.0(2) . . . . ?
C21 C22 C23 C24 -0.7(2) . . . . ?
C21 C26 C25 C24 0.2(2) . . . . ?
C21 C28 C14 C10 -6.0(2) . . . . ?
C21 C28 C14 C13 121.15(15) . . . . ?
C21 C28 C27 C15 108.46(16) . . . . ?
C21 C28 C27 C13 -124.65(14) . . . . ?
C3 C4 C5 F3 179.22(13) . . . . ?
C3 C4 C5 C6 -2.4(2) . . . . ?
C3 C4 C13 C14 128.44(15) . . . . ?
C3 C4 C13 C27 -126.92(16) . . . . ?
C15 C16 C17 C18 0.1(3) . . . . ?
C15 C20 C19 C18 -0.5(3) . . . . ?
C22 C21 C26 C25 -0.9(2) . . . . ?
C22 C21 C28 C14 -55.7(2) . . . . ?
C22 C21 C28 C27 50.61(19) . . . . ?
C22 C23 C24 C25 -0.1(2) . . . . ?
C10 C9 C8 F5 179.65(14) . . . . ?
C10 C9 C8 C7 0.5(3) . . . . ?
C10 C11 C12 F8 -179.66(14) . . . . ?
C10 C11 C12 C7 0.1(3) . . . . ?
C9 C10 C11 F7 -177.47(14) . . . . ?
C9 C10 C11 C12 1.1(2) . . . . ?
C9 C10 C14 C13 -172.10(13) . . . . ?
C9 C10 C14 C28 -61.2(2) . . . . ?
C9 C8 C7 C12 0.7(2) . . . . ?
C8 C7 C12 F8 178.71(14) . . . . ?
C8 C7 C12 C11 -1.0(2) . . . . ?
C6 C1 C2 F1 179.60(14) . . . . ?
C6 C1 C2 C3 0.1(2) . . . . ?
C26 C21 C22 C23 1.2(2) . . . . ?
C26 C21 C28 C14 125.82(16) . . . . ?
C26 C21 C28 C27 -127.92(15) . . . . ?
C13 C4 C5 F3 -4.5(2) . . . . ?
C13 C4 C5 C6 173.89(14) . . . . ?
C13 C4 C3 F2 4.7(2) . . . . ?
C13 C4 C3 C2 -174.86(14) . . . . ?
C28 C21 C22 C23 -177.35(13) . . . . ?
C28 C21 C26 C25 177.64(14) . . . . ?
C11 C10 C9 F6 176.86(14) . . . . ?
C11 C10 C9 C8 -1.4(2) . . . . ?
C11 C10 C14 C13 12.9(2) . . . . ?
C11 C10 C14 C28 123.83(17) . . . . ?
C14 C10 C9 F6 1.2(2) . . . . ?
C14 C10 C9 C8 -177.04(15) . . . . ?
C14 C10 C11 F7 -2.4(3) . . . . ?
C14 C10 C11 C12 176.21(15) . . . . ?
C14 C13 C27 C15 127.00(15) . . . . ?
C14 C13 C27 C28 0.45(12) . . . . ?
C14 C28 C27 C15 -127.33(14) . . . . ?
C14 C28 C27 C13 -0.44(11) . . . . ?
C23 C24 C25 C26 0.3(2) . . . . ?
C2 C1 C6 F4 178.95(13) . . . . ?
C2 C1 C6 C5 -1.0(2) . . . . ?
C16 C15 C20 C19 1.4(2) . . . . ?
C16 C15 C27 C13 -127.26(16) . . . . ?
C16 C15 C27 C28 -15.8(2) . . . . ?
C20 C15 C16 C17 -1.2(2) . . . . ?
C20 C15 C27 C13 56.3(2) . . . . ?
C20 C15 C27 C28 167.79(14) . . . . ?
C27 C15 C16 C17 -177.61(15) . . . . ?
C27 C15 C20 C19 177.96(15) . . . . ?
C27 C13 C14 C10 125.30(15) . . . . ?
C27 C13 C14 C28 -0.44(11) . . . . ?
C27 C28 C14 C10 -126.70(15) . . . . ?
C27 C28 C14 C13 0.45(12) . . . . ?
C19 C18 C17 C16 0.9(3) . . . . ?
C17 C18 C19 C20 -0.7(3) . . . . ?

_shelx_res_file                  
;
    g3316.res created by SHELXL-2014/7

TITL g3316_a.res in P-1
REM Old TITL g3316 in P-1 #2
REM SHELXT solution in P-1
REM R1 0.115, Rweak 0.002, Alpha 0.026, Orientation as input
REM Formula found by SHELXT: C28 F8
CELL 0.71073 8.0657 10.945 12.9478 68.754 87.4 78.137
ZERR 2 0.0003 0.0004 0.0005 0.002 0.002 0.002
LATT 1
SFAC C H F
UNIT 56 32 16

L.S. 10
PLAN  20
SIZE 0.253 0.316 0.584
TEMP -173.11
BOND $H
LIST 6
MORE -1
CONF
fmap 2
acta 52
REM <olex2.extras>
REM <HklSrc "%./g3316.hkl">
REM </olex2.extras>

WGHT    0.105000    0.114000
FVAR       0.55525
F3    3    0.555792    0.666752    0.071807    11.00000    0.02360    0.01443 =
         0.01612   -0.00183   -0.00252   -0.00113
F6    3    0.764862    0.979351    0.163160    11.00000    0.02100    0.02175 =
         0.02196   -0.00168   -0.00357   -0.00455
F4    3    0.676758    0.463905    0.005063    11.00000    0.02467    0.02592 =
         0.01603   -0.00907    0.00131   -0.00150
F2    3    0.612301    0.367032    0.444571    11.00000    0.02784    0.02067 =
         0.01485   -0.00412    0.00031   -0.00300
F1    3    0.725825    0.164868    0.376192    11.00000    0.03394    0.01394 =
         0.02321   -0.00157   -0.00275   -0.00032
F5    3    0.995582    1.044815    0.262897    11.00000    0.02030    0.02049 =
         0.03737   -0.00408   -0.00256   -0.00897
F7    3    0.774749    0.584401    0.477243    11.00000    0.02746    0.02063 =
         0.02591    0.00158   -0.00593   -0.01026
F8    3    1.005197    0.650792    0.573797    11.00000    0.02273    0.03286 =
         0.02059   -0.00397   -0.00602   -0.00440
C4    1    0.581704    0.525881    0.260846    11.00000    0.01328    0.01484 =
         0.01654   -0.00561   -0.00203   -0.00162
C5    1    0.597777    0.543146    0.149398    11.00000    0.01335    0.01404 =
         0.01777   -0.00252   -0.00316   -0.00129
C21   1    0.407572    0.977836    0.242946    11.00000    0.01293    0.01429 =
         0.01867   -0.00561   -0.00157   -0.00234
C3    1    0.625972    0.394934    0.334143    11.00000    0.01596    0.01859 =
         0.01396   -0.00582   -0.00085   -0.00307
C15   1    0.230116    0.720267    0.192150    11.00000    0.01257    0.01778 =
         0.01936   -0.00932    0.00099   -0.00088
C22   1    0.399912    0.962321    0.354761    11.00000    0.01662    0.01590 =
         0.02008   -0.00482   -0.00202   -0.00259
AFIX  43
H22   2    0.430145    0.875505    0.410060    11.00000   -1.20000
AFIX   0
C10   1    0.753960    0.783171    0.316941    11.00000    0.01409    0.01622 =
         0.01951   -0.00793    0.00005   -0.00228
C1    1    0.703934    0.308261    0.188567    11.00000    0.01754    0.01720 =
         0.02238   -0.00976   -0.00011   -0.00112
AFIX  43
H1    2    0.744983    0.235417    0.164636    11.00000   -1.20000
AFIX   0
C9    1    0.818801    0.898301    0.266944    11.00000    0.01485    0.01712 =
         0.01949   -0.00530   -0.00085   -0.00141
C8    1    0.939401    0.931322    0.318089    11.00000    0.01532    0.01727 =
         0.02775   -0.00911    0.00217   -0.00451
C6    1    0.659836    0.437770    0.114003    11.00000    0.01475    0.01969 =
         0.01600   -0.00792   -0.00029   -0.00227
C26   1    0.365726    1.106028    0.164294    11.00000    0.01986    0.01757 =
         0.01864   -0.00485   -0.00072   -0.00291
AFIX  43
H26   2    0.371956    1.118339    0.087828    11.00000   -1.20000
AFIX   0
C13   1    0.530752    0.639981    0.301649    11.00000    0.01591    0.01437 =
         0.01441   -0.00461   -0.00043   -0.00220
AFIX  13
H13   2    0.541709    0.606404    0.384370    11.00000   -1.20000
AFIX   0
C28   1    0.455675    0.859448    0.206989    11.00000    0.01501    0.01536 =
         0.01570   -0.00497    0.00032   -0.00277
AFIX  13
H28   2    0.445410    0.890349    0.124365    11.00000   -1.20000
AFIX   0
C11   1    0.821932    0.701820    0.421243    11.00000    0.01585    0.01619 =
         0.02321   -0.00631    0.00057   -0.00364
C7    1    1.004261    0.851035    0.422248    11.00000    0.01402    0.02322 =
         0.02519   -0.01137   -0.00109   -0.00385
AFIX  43
H7    2    1.086597    0.874424    0.457867    11.00000   -1.20000
AFIX   0
C12   1    0.944403    0.734802    0.472850    11.00000    0.01690    0.02336 =
         0.01847   -0.00777   -0.00012   -0.00203
C14   1    0.628832    0.755801    0.249272    11.00000    0.01448    0.01644 =
         0.01764   -0.00617    0.00120   -0.00378
AFIX  13
H14   2    0.688118    0.743139    0.183256    11.00000   -1.20000
AFIX   0
C23   1    0.348118    1.073496    0.385986    11.00000    0.01682    0.02207 =
         0.02118   -0.00964   -0.00048   -0.00363
AFIX  43
H23   2    0.342052    1.061871    0.462322    11.00000   -1.20000
AFIX   0
C2    1    0.685884    0.289170    0.299109    11.00000    0.01953    0.01316 =
         0.02061   -0.00355   -0.00314   -0.00103
C24   1    0.305600    1.200565    0.306041    11.00000    0.01987    0.01745 =
         0.02914   -0.01153   -0.00014   -0.00343
AFIX  43
H24   2    0.270255    1.276166    0.327288    11.00000   -1.20000
AFIX   0
C16   1    0.162695    0.814505    0.090962    11.00000    0.01761    0.01827 =
         0.02159   -0.00660   -0.00050   -0.00362
AFIX  43
H16   2    0.200982    0.896531    0.061046    11.00000   -1.20000
AFIX   0
C20   1    0.169335    0.601311    0.235389    11.00000    0.01757    0.02045 =
         0.01956   -0.00543   -0.00040   -0.00336
AFIX  43
H20   2    0.212155    0.536557    0.305229    11.00000   -1.20000
AFIX   0
C18   1   -0.017087    0.670724    0.075975    11.00000    0.01428    0.02712 =
         0.02575   -0.01310   -0.00006   -0.00504
AFIX  43
H18   2   -0.099771    0.653271    0.036125    11.00000   -1.20000
AFIX   0
C27   1    0.358350    0.744000    0.260136    11.00000    0.01453    0.01584 =
         0.01729   -0.00598    0.00085   -0.00260
AFIX  13
H27   2    0.300385    0.756853    0.326463    11.00000   -1.20000
AFIX   0
C19   1    0.047363    0.576852    0.177500    11.00000    0.01810    0.02200 =
         0.02685   -0.00856    0.00173   -0.00619
AFIX  43
H19   2    0.007843    0.495373    0.207602    11.00000   -1.20000
AFIX   0
C17   1    0.039321    0.790292    0.032575    11.00000    0.01821    0.02544 =
         0.01850   -0.00570   -0.00386   -0.00106
AFIX  43
H17   2   -0.005725    0.855478   -0.036567    11.00000   -1.20000
AFIX   0
C25   1    0.314877    1.216823    0.195037    11.00000    0.02205    0.01412 =
         0.02703   -0.00355   -0.00142   -0.00231
AFIX  43
H25   2    0.286442    1.303839    0.139809    11.00000   -1.20000
AFIX   0
HKLF 4

REM  g3316_a.res in P-1
REM R1 =  0.0617 for    4460 Fo > 4sig(Fo)  and  0.0851 for all    6175 data
REM    325 parameters refined using      0 restraints

END

WGHT      0.1048      0.1141

REM Highest difference peak  0.629,  deepest hole -0.262,  1-sigma level  0.106
Q1    1   0.7822  0.8432  0.2958  11.00000  0.05    0.60
Q2    1   0.3912  0.9722  0.2908  11.00000  0.05    0.59
Q3    1   0.3780  1.1318  0.0457  11.00000  0.05    0.59
Q4    1   0.6100  0.5362  0.2068  11.00000  0.05    0.57
Q5    1   0.3721  1.0157  0.3662  11.00000  0.05    0.57
Q6    1   0.6398  0.4930  0.1308  11.00000  0.05    0.55
Q7    1   0.8824  0.9157  0.2925  11.00000  0.05    0.54
Q8    1   0.0994  0.6009  0.2057  11.00000  0.05    0.54
Q9    1   0.4485  0.8433  0.4313  11.00000  0.05    0.54
Q10   1   0.6470  0.3503  0.3161  11.00000  0.05    0.53
Q11   1   0.3251  1.0422  0.4959  11.00000  0.05    0.53
Q12   1   0.2012  0.6600  0.2093  11.00000  0.05    0.52
Q13   1   0.6849  0.3021  0.2421  11.00000  0.05    0.51
Q14   1   0.4239  0.9332  0.2228  11.00000  0.05    0.51
Q15   1   0.6243  0.4615  0.2900  11.00000  0.05    0.51
Q16   1   0.2979  0.7296  0.2232  11.00000  0.05    0.51
Q17   1   0.2373  0.5161  0.3364  11.00000  0.05    0.51
Q18   1   0.0043  0.4573  0.2262  11.00000  0.05    0.49
Q19   1   0.0202  0.7361  0.0562  11.00000  0.05    0.48
Q20   1   0.3547  1.1561  0.1878  11.00000  0.05    0.48
;
_shelx_res_checksum              46638
_shelx_hkl_file                  
;
  -1   0   0  388.66    9.40
  -1   0   0  379.86    9.40
  -1   0   0  382.16    9.40
  -1   0   0  388.26    9.40
   1   0   0  390.36    9.40
   1   0   0  407.26    9.40
   1   0   0  380.86    9.40
   1   0   0  388.26    9.40
  -2   0   0   32.40    1.30
  -2   0   0   29.60    1.40
  -2   0   0   31.20    1.30
   2   0   0   33.50    1.50
   2   0   0   31.20    1.40
   2   0   0   29.20    1.40
   2   0   0   30.80    1.30
  -3   0   0 3256.47   77.99
  -3   0   0 3219.88   77.89
  -3   0   0 3306.27   77.89
  -3   0   0 3247.28   77.99
   3   0   0 3328.87   77.89
   3   0   0 3396.06   77.99
   3   0   0 3217.98   77.99
  -4   0   0  170.58    5.00
  -4   0   0  166.28    4.90
  -4   0   0  168.98    5.10
   4   0   0  168.98    5.00
   4   0   0  170.28    5.10
   4   0   0  164.88    5.20
  -5   0   0  849.41   21.70
  -5   0   0  826.02   21.30
  -5   0   0  868.11   21.70
  -5   0   0  849.32   21.40
   5   0   0  865.31   21.80
   5   0   0  866.01   21.60
   5   0   0  884.61   21.50
  -6   0   0   56.89    3.00
  -6   0   0   48.90    2.60
  -6   0   0   57.59    2.80
  -6   0   0   53.69    3.00
   6   0   0   54.69    2.90
   6   0   0   51.19    3.10
   6   0   0   49.00    3.00
  -7   0   0   10.30    1.90
  -7   0   0    5.60    1.60
  -7   0   0   10.90    1.70
   7   0   0    7.10    1.80
  -8   0   0   -0.30    1.50
  -8   0   0   -0.50    1.20
  -8   0   0   -0.50    1.40
   8   0   0   -0.90    1.70
  -9   0   0    1.70    1.80
  -9   0   0    3.00    1.60
   9   0   0    1.40    2.20
 -10   0   0    0.20    1.70
 -10   0   0    1.40    2.10
  10   0   0    0.90    2.60
 -11   0   0   -1.00    2.10
 -11   0   0   -1.40    2.30
  11   0   0   -4.70    2.70
  11  -1   0    2.40    3.00
 -11   1   0   -0.30    2.50
 -11   1   0    4.00    2.10
  10  -1   0    1.20    2.60
 -10   1   0    2.40    2.30
 -10   1   0    0.40    1.70
   9  -1   0    4.20    2.40
  -9   1   0    4.00    2.10
  -9   1   0    6.50    1.90
  -9   1   0    4.40    2.00
   8  -1   0    0.50    1.90
  -8   1   0    0.30    1.30
  -8   1   0    0.60    1.60
  -8   1   0   -0.20    1.50
   7  -1   0    4.00    1.70
  -7   1   0    4.20    1.30
  -7   1   0    3.30    1.50
  -7   1   0    5.40    1.70
   6  -1   0    6.50    1.40
   6  -1   0    4.30    1.50
  -6   1   0    5.70    1.20
  -6   1   0    3.40    1.30
  -6   1   0    3.90    1.30
  -6   1   0    7.50    1.30
   5  -1   0   43.90    2.50
   5  -1   0   37.90    2.20
   5  -1   0   37.70    2.30
  -5   1   0   39.30    2.10
  -5   1   0   39.60    2.40
  -5   1   0   36.80    2.10
   4  -1   0    0.30    0.90
   4  -1   0    0.40    0.80
   4  -1   0    0.40    0.80
  -4   1   0    0.40    0.70
  -4   1   0    0.10    0.70
  -4   1   0   -0.20    0.70
  -4   1   0    0.40    0.60
   3  -1   0    4.90    0.80
   3  -1   0    6.00    0.90
   3  -1   0    5.40    0.90
  -3   1   0    5.80    0.80
  -3   1   0    3.90    0.80
  -3   1   0    3.70    0.80
   2  -1   0   11.50    0.90
   2  -1   0   13.70    0.90
   2  -1   0   11.50    1.00
  -2   1   0   12.50    1.00
  -2   1   0   12.90    1.00
  -2   1   0   12.10    0.90
   1  -1   0  170.48    4.20
   1  -1   0  168.58    4.40
   1  -1   0  163.48    4.20
   1  -1   0  167.28    4.20
   1  -1   0  168.08    4.20
  -1   1   0  168.08    4.20
  -1   1   0  166.28    4.20
  -1   1   0  166.68    4.20
  -1   1   0  156.38    4.20
   0  -1   0   59.69    1.50
   0  -1   0   60.39    1.50
   0   1   0   60.09    1.50
  -1  -1   0  419.56   10.00
  -1  -1   0  413.86   10.10
  -1  -1   0  421.16   10.00
  -1  -1   0  424.06   10.10
  -1  -1   0  416.96   10.00
   1   1   0  407.26    9.80
   1   1   0  418.86   10.00
   1   1   0  419.66   10.10
   1   1   0  366.66   10.00
   1   1   0  413.36   10.00
   1   1   0  423.96   10.10
  -2  -1   0   25.30    1.30
  -2  -1   0   26.90    1.30
  -2  -1   0   27.80    1.40
   2   1   0   29.10    1.40
   2   1   0   28.30    1.40
   2   1   0   29.40    1.40
   2   1   0   29.50    1.50
  -3  -1   0    6.20    0.90
  -3  -1   0    4.30    0.90
  -3  -1   0    7.70    0.90
  -3  -1   0    6.90    0.90
   3   1   0    5.20    0.90
   3   1   0    4.50    0.90
   3   1   0    7.70    1.00
  -4  -1   0  254.37    6.90
  -4  -1   0  233.88    6.90
  -4  -1   0  242.48    6.70
  -4  -1   0  249.58    6.70
   4   1   0  238.28    6.70
   4   1   0  248.38    6.90
   4   1   0  237.18    6.90
  -5  -1   0   20.00    1.70
  -5  -1   0   20.90    1.90
  -5  -1   0   17.70    1.60
  -5  -1   0   18.40    1.70
   5   1   0   17.10    1.80
   5   1   0   17.10    1.80
   5   1   0   18.60    1.70
  -6  -1   0    4.70    1.30
  -6  -1   0    4.60    1.30
  -6  -1   0    6.10    1.30
   6   1   0    5.60    1.60
   6   1   0    2.20    1.40
   6   1   0    7.00    1.50
  -7  -1   0   -0.30    1.30
  -7  -1   0    0.40    1.20
  -7  -1   0   -0.40    1.30
   7   1   0    0.90    1.60
   7   1   0    0.10    1.40
  -8  -1   0   77.79    4.20
  -8  -1   0   75.89    3.90
  -8  -1   0   73.89    4.10
   8   1   0   81.39    4.60
  -9  -1   0   -2.00    1.40
  -9  -1   0   -0.10    1.70
   9   1   0    1.00    2.20
 -10  -1   0    0.20    1.70
 -10  -1   0    0.00    2.10
  10   1   0    1.20    2.50
 -11  -1   0   12.90    3.20
 -11  -1   0   16.60    2.90
  11   1   0   12.20    3.60
  10  -2   0   -0.30    2.60
 -10   2   0    0.90    1.70
 -10   2   0    0.20    2.00
   9  -2   0    1.00    2.30
  -9   2   0   -0.10    1.90
  -9   2   0    1.10    1.90
  -9   2   0    2.50    1.70
   8  -2   0   -0.90    1.80
  -8   2   0    1.00    1.30
  -8   2   0   -1.20    1.50
  -8   2   0    1.80    1.60
   7  -2   0    6.00    1.80
  -7   2   0    3.00    1.50
  -7   2   0    8.20    1.50
  -7   2   0    6.30    1.60
   6  -2   0   25.40    2.40
  -6   2   0   29.70    2.00
  -6   2   0   29.40    2.60
  -6   2   0   28.10    2.20
  -6   2   0   29.40    2.40
   5  -2   0   78.09    3.30
   5  -2   0   78.99    3.40
  -5   2   0   76.99    3.00
  -5   2   0   82.19    3.10
  -5   2   0   79.09    3.40
  -5   2   0   70.29    3.30
   4  -2   0  172.58    5.20
   4  -2   0  173.88    5.40
  -4   2   0  171.48    5.30
  -4   2   0  181.58    5.40
  -4   2   0  175.48    5.10
  -4   2   0  172.68    5.00
   3  -2   0   18.60    1.30
   3  -2   0   13.80    1.30
   3  -2   0   15.00    1.20
  -3   2   0   17.30    1.20
  -3   2   0   15.40    1.20
  -3   2   0   15.40    1.30
  -3   2   0   17.50    1.20
   2  -2   0    5.20    0.70
   2  -2   0    7.40    0.80
  -2   2   0    6.10    0.80
  -2   2   0    6.30    0.70
  -2   2   0    5.70    0.60
  -2   2   0    5.10    0.70
   1  -2   0   99.19    2.70
   1  -2   0  100.09    2.80
  -1   2   0   99.09    2.70
  -1   2   0   97.49    2.60
  -1   2   0   98.99    2.60
  -1   2   0   97.69    2.70
  -1   2   0   93.19    2.70
   0  -2   0  126.59    3.30
   0  -2   0  127.69    3.20
   0   2   0  127.19    3.20
  -1  -2   0  841.02   20.70
  -1  -2   0  866.71   20.80
  -1  -2   0  879.81   20.70
  -1  -2   0  868.31   20.70
   1   2   0  868.31   20.70
   1   2   0  871.31   20.70
   1   2   0  889.61   20.80
   1   2   0  867.01   20.70
   1   2   0  837.22   20.60
  -2  -2   0  785.12   18.70
  -2  -2   0  758.42   18.70
   2   2   0  781.02   18.80
   2   2   0  784.42   18.60
   2   2   0  753.92   18.70
   2   2   0  761.72   18.70
  -3  -2   0    0.50    0.60
  -3  -2   0    0.00    0.70
   3   2   0    0.20    0.70
   3   2   0   -0.20    0.70
   3   2   0    2.50    0.80
   3   2   0    1.30    0.80
  -4  -2   0 1246.68   30.60
  -4  -2   0 1215.08   30.60
  -4  -2   0 1252.27   30.40
   4   2   0 1269.97   30.40
   4   2   0 1279.47   30.60
   4   2   0 1238.78   30.60
  -5  -2   0 1632.74   40.50
  -5  -2   0 1671.83   40.20
  -5  -2   0 1653.43   40.40
   5   2   0 1645.94   40.20
   5   2   0 1685.93   40.50
   5   2   0 1646.84   40.50
  -6  -2   0  368.36   10.30
  -6  -2   0  348.07   10.30
  -6  -2   0  360.56   10.00
   6   2   0  368.66   10.10
   6   2   0  363.96   10.40
   6   2   0  358.56   10.30
  -7  -2   0    4.60    1.60
  -7  -2   0    2.70    1.40
  -7  -2   0    3.30    1.50
   7   2   0    5.20    1.80
   7   2   0    8.20    2.00
   7   2   0    5.50    1.80
  -8  -2   0   15.60    2.40
  -8  -2   0   13.30    2.20
   8   2   0   17.90    2.70
  -9  -2   0    8.50    2.20
  -9  -2   0   12.00    2.30
   9   2   0   11.00    2.70
 -10  -2   0   20.80    3.10
 -10  -2   0   22.50    3.00
  10   2   0   22.60    3.80
 -11  -2   0    5.10    2.60
  11   2   0    4.40    2.80
  10  -3   0   15.70    3.50
 -10   3   0   13.00    2.50
 -10   3   0   15.20    3.00
   9  -3   0    0.90    2.40
  -9   3   0    4.90    2.30
  -9   3   0    7.10    2.30
  -9   3   0    3.90    1.70
   8  -3   0    2.30    2.10
  -8   3   0    1.00    1.60
  -8   3   0    0.90    1.70
  -8   3   0    1.60    1.40
   7  -3   0    6.20    2.00
  -7   3   0    5.60    1.70
  -7   3   0    8.40    1.90
  -7   3   0    4.20    1.30
   6  -3   0    0.50    1.30
  -6   3   0   -1.20    1.10
  -6   3   0    0.20    0.90
  -6   3   0   -0.30    0.90
   5  -3   0  342.17    9.50
   5  -3   0  319.27    9.30
  -5   3   0  328.07    9.00
  -5   3   0  333.77    8.90
  -5   3   0  322.17    9.40
  -5   3   0  336.87    9.50
   4  -3   0   -0.40    0.80
   4  -3   0   -1.30    0.80
  -4   3   0   -0.60    0.80
  -4   3   0    1.10    0.70
  -4   3   0    0.00    0.70
  -4   3   0   -0.70    0.70
   3  -3   0  138.69    4.40
   3  -3   0  148.69    4.80
  -3   3   0  149.09    4.10
  -3   3   0  141.99    4.10
  -3   3   0  143.49    4.40
  -3   3   0  135.69    4.30
   2  -3   0  696.13   17.30
  -2   3   0  685.43   17.30
  -2   3   0  711.53   17.10
  -2   3   0  708.23   17.30
  -2   3   0  727.13   17.10
   1  -3   0   12.10    0.90
  -1   3   0   10.70    0.80
  -1   3   0   10.20    0.80
  -1   3   0   10.30    0.80
   0  -3   0  316.27    7.90
   0   3   0  319.27    7.80
  -1  -3   0    5.90    0.70
   1   3   0    8.20    0.60
   1   3   0    7.40    0.70
   1   3   0    7.70    0.70
   1   3   0    5.30    0.50
   1   3   0    6.50    0.60
   1   3   0    6.10    0.70
  -2  -3   0  116.09    3.50
  -2  -3   0  121.89    3.50
   2   3   0  121.79    3.20
   2   3   0  126.59    3.60
   2   3   0  120.89    3.50
   2   3   0  124.49    3.40
  -3  -3   0  134.79    4.00
  -3  -3   0  133.09    4.00
   3   3   0  131.29    3.90
   3   3   0  133.09    4.10
   3   3   0  125.19    4.00
   3   3   0  130.89    4.00
  -4  -3   0  201.28    6.00
  -4  -3   0  201.68    6.10
   4   3   0  207.58    6.10
   4   3   0  213.88    5.90
   4   3   0  212.58    6.20
  -5  -3   0  120.19    4.30
  -5  -3   0  121.59    4.30
   5   3   0  115.09    4.40
   5   3   0  125.19    4.20
   5   3   0  119.89    4.40
  -6  -3   0   17.30    2.00
  -6  -3   0   16.90    1.80
  -6  -3   0   18.90    2.00
   6   3   0   13.80    1.70
   6   3   0   12.80    1.90
  -7  -3   0    9.20    1.80
  -7  -3   0   12.10    1.70
  -7  -3   0   10.40    1.80
   7   3   0    6.10    1.90
   7   3   0    8.50    1.90
   7   3   0    7.40    1.80
  -8  -3   0  130.69    5.30
  -8  -3   0  143.89    5.80
   8   3   0  128.99    6.70
   8   3   0  129.99    5.90
  -9  -3   0    3.40    1.90
  -9  -3   0    2.30    1.70
   9   3   0    1.60    2.20
 -10  -3   0    0.20    2.00
  10   3   0    2.60    2.70
 -11  -3   0    3.20    2.50
  11   3   0    8.20    3.20
  10  -4   0   21.60    3.70
 -10   4   0   17.30    2.40
 -10   4   0   15.80    3.10
   9  -4   0   40.20    4.20
  -9   4   0   35.00    4.00
  -9   4   0   36.20    3.70
  -9   4   0   38.90    3.30
   8  -4   0    9.00    2.60
  -8   4   0   12.30    2.00
  -8   4   0   13.50    2.50
  -8   4   0   10.00    2.50
   7  -4   0   91.49    4.70
  -7   4   0   94.69    4.40
  -7   4   0   92.89    3.90
  -7   4   0   88.39    4.60
   6  -4   0    5.80    1.80
  -6   4   0    9.80    1.40
  -6   4   0   11.20    1.90
  -6   4   0   14.00    1.60
   5  -4   0   25.20    2.20
  -5   4   0   27.10    1.90
  -5   4   0   29.50    2.40
  -5   4   0   28.30    1.80
   4  -4   0    1.20    1.00
  -4   4   0    3.10    0.90
  -4   4   0    2.00    0.80
  -4   4   0    1.60    0.70
  -4   4   0    2.40    1.00
   3  -4   0  398.06   10.60
  -3   4   0  413.26   10.20
  -3   4   0  374.36   10.50
  -3   4   0  413.86   10.20
  -3   4   0  413.96   10.60
   2  -4   0   49.00    2.00
  -2   4   0   49.90    2.00
  -2   4   0   53.49    2.10
   1  -4   0   68.69    2.30
  -1   4   0   68.59    2.30
  -1   4   0   73.89    2.30
   0  -4   0    5.80    0.60
   0   4   0    6.00    0.70
   0   4   0    6.30    0.70
  -1  -4   0  169.58    4.60
  -1  -4   0  170.68    4.90
   1   4   0  171.58    4.50
   1   4   0  173.58    4.60
   1   4   0  165.98    4.40
  -2  -4   0 1272.67   31.30
  -2  -4   0 1340.07   31.30
   2   4   0 1305.37   31.10
   2   4   0 1339.37   31.30
   2   4   0 1263.37   30.90
   2   4   0 1271.97   31.20
  -3  -4   0    0.40    0.60
  -3  -4   0    0.50    0.60
   3   4   0    0.30    0.70
   3   4   0    0.70    0.40
   3   4   0    0.10    0.60
   3   4   0    0.20    0.70
  -4  -4   0   50.29    2.40
  -4  -4   0   52.09    2.30
   4   4   0   51.79    2.50
   4   4   0   53.29    2.30
   4   4   0   51.19    2.40
  -5  -4   0   14.80    1.60
  -5  -4   0   15.30    1.60
   5   4   0   15.70    1.60
   5   4   0   15.40    1.80
   5   4   0   13.00    1.60
  -6  -4   0   89.19    3.70
  -6  -4   0   97.29    4.00
  -6  -4   0   90.19    3.80
   6   4   0   89.29    4.10
   6   4   0   90.49    4.00
   6   4   0   98.99    3.80
  -7  -4   0  311.57    9.60
  -7  -4   0  317.17    9.40
   7   4   0  323.67    9.80
   7   4   0  303.07    9.20
   7   4   0  326.77    9.80
  -8  -4   0    2.40    1.60
  -8  -4   0    2.70    1.50
   8   4   0    3.50    1.90
   8   4   0    1.80    1.90
  -9  -4   0   51.39    4.20
   9   4   0   56.19    4.40
 -10  -4   0   30.10    3.70
  10   4   0   32.00    3.90
 -11  -4   0   16.30    3.30
  11   4   0   15.90    3.60
   9  -5   0   11.90    3.10
  -9   5   0    7.50    1.90
  -9   5   0   12.20    3.10
  -9   5   0   13.70    3.40
   8  -5   0   81.99    5.10
  -8   5   0   79.89    4.60
  -8   5   0   79.49    5.10
  -8   5   0   74.19    3.80
   7  -5   0   44.00    3.60
  -7   5   0   42.40    2.70
  -7   5   0   44.20    3.70
  -7   5   0   46.30    3.60
   6  -5   0    1.20    1.70
  -6   5   0    1.00    1.50
  -6   5   0    2.50    1.10
  -6   5   0    2.10    1.00
   5  -5   0   41.30    2.80
  -5   5   0   41.80    2.10
  -5   5   0   43.80    2.90
  -5   5   0   43.10    2.10
   4  -5   0    9.00    1.50
  -4   5   0   10.40    1.10
  -4   5   0    9.00    1.00
  -4   5   0    8.30    1.40
  -4   5   0    6.90    1.20
   3  -5   0   17.00    1.50
  -3   5   0   15.60    1.40
  -3   5   0   18.00    1.60
   2  -5   0   24.20    1.60
  -2   5   0   20.60    1.40
  -2   5   0   22.70    1.50
   1  -5   0  178.68    4.90
  -1   5   0  173.28    4.90
  -1   5   0  179.78    4.90
   0  -5   0   62.99    2.10
   0   5   0   59.69    2.10
   0   5   0   57.59    2.10
  -1  -5   0   65.09    2.30
   1   5   0   68.99    2.30
   1   5   0   67.29    2.30
   1   5   0   67.79    2.10
  -2  -5   0  157.68    4.60
   2   5   0  162.18    4.30
   2   5   0  156.28    4.30
   2   5   0  156.18    4.60
   2   5   0  165.08    4.70
   2   5   0  160.38    4.50
  -3  -5   0   15.10    1.30
   3   5   0   17.60    1.40
   3   5   0   18.70    1.30
   3   5   0   14.10    1.30
   3   5   0   15.40    1.00
   3   5   0   18.40    1.50
  -4  -5   0   42.10    2.20
  -4  -5   0   47.70    2.40
   4   5   0   50.59    2.40
   4   5   0   47.80    2.50
   4   5   0   48.40    2.20
  -5  -5   0    0.30    0.90
  -5  -5   0    1.00    1.00
   5   5   0    0.00    1.00
   5   5   0    0.50    1.10
   5   5   0    0.70    0.90
  -6  -5   0   93.69    4.10
   6   5   0   93.69    4.10
   6   5   0   97.99    4.30
   6   5   0   97.89    3.90
  -7  -5   0   56.39    3.70
  -7  -5   0   51.09    3.40
   7   5   0   43.20    3.30
   7   5   0   47.40    3.50
   7   5   0   51.09    3.10
  -8  -5   0   11.20    2.20
   8   5   0   10.80    2.50
   8   5   0    5.00    2.00
  -9  -5   0    4.80    2.10
   9   5   0    6.00    2.30
 -10  -5   0   12.70    2.80
  10   5   0    9.20    2.80
 -11  -5   0   12.40    3.10
  11   5   0   10.30    3.30
   9  -6   0   30.00    4.00
  -9   6   0   20.00    3.50
  -9   6   0   18.90    2.10
   8  -6   0  135.79    6.30
  -8   6   0  123.99    6.20
  -8   6   0  115.29    4.50
   7  -6   0  481.35   13.80
  -7   6   0  459.25   12.40
  -7   6   0  469.55   13.40
  -7   6   0  468.25   14.00
   6  -6   0  203.08    7.10
  -6   6   0  209.68    7.40
  -6   6   0  207.68    6.10
   5  -6   0   25.80    2.40
  -5   6   0   21.70    2.40
   4  -6   0  692.93   17.80
  -4   6   0  684.53   17.90
   3  -6   0  482.15   12.40
  -3   6   0  454.25   12.40
  -3   6   0  487.05   12.60
   2  -6   0   28.60    1.80
  -2   6   0   31.90    1.80
  -2   6   0   32.40    1.90
   1  -6   0    6.90    0.90
  -1   6   0    9.10    1.00
  -1   6   0    7.70    1.00
   0  -6   0    9.70    1.00
   0   6   0   11.10    1.00
   0   6   0   10.90    1.00
  -1  -6   0  155.78    4.50
   1   6   0  155.78    4.50
   1   6   0  164.78    4.60
   1   6   0  157.88    4.40
  -2  -6   0  267.37    7.40
   2   6   0  277.67    7.40
   2   6   0  274.07    7.10
   2   6   0  282.77    7.50
  -3  -6   0  410.26   11.10
   3   6   0  448.76   10.80
   3   6   0  427.16   10.60
   3   6   0  405.06   11.20
   3   6   0  433.96   11.10
   3   6   0  433.36   11.30
  -4  -6   0    6.00    1.20
   4   6   0    5.90    1.00
   4   6   0    6.50    1.30
   4   6   0    8.30    1.30
   4   6   0    7.80    0.80
  -5  -6   0   25.70    2.20
   5   6   0   30.40    2.10
   5   6   0   23.30    2.10
   5   6   0   30.00    2.30
   5   6   0   31.60    2.50
  -6  -6   0  150.98    5.40
   6   6   0  142.99    5.40
   6   6   0  150.18    5.10
   6   6   0  144.09    5.60
  -7  -6   0  155.38    5.90
   7   6   0  146.09    6.00
   7   6   0  150.28    5.80
  -8  -6   0  249.38    8.60
   8   6   0  253.37    8.90
   8   6   0  254.57    8.60
  -9  -6   0    4.50    2.10
   9   6   0    5.00    2.30
 -10  -6   0    2.50    2.30
  10   6   0    5.80    2.70
 -11  -6   0   11.90    3.30
  11   6   0   10.60    3.40
   8  -7   0    5.50    2.60
  -8   7   0    1.10    2.30
   7  -7   0    6.60    2.20
  -7   7   0   12.90    2.60
   6  -7   0    7.00    1.90
  -6   7   0    5.50    1.90
   5  -7   0   12.90    1.90
  -5   7   0   10.30    2.00
   4  -7   0   19.30    2.00
  -4   7   0   22.30    2.30
   3  -7   0   -0.60    0.90
  -3   7   0    1.00    0.90
  -3   7   0   -1.40    1.00
   2  -7   0  128.99    4.20
  -2   7   0  131.99    4.30
  -2   7   0  125.29    4.20
   1  -7   0   22.60    1.60
  -1   7   0   22.40    1.70
  -1   7   0   21.80    1.60
   0  -7   0   -0.80    0.60
   0   7   0   -0.20    0.70
   0   7   0    0.10    0.70
  -1  -7   0   43.00    2.00
   1   7   0   50.99    2.20
   1   7   0   43.60    2.10
   1   7   0   47.40    1.90
  -2  -7   0  232.58    6.60
   2   7   0  236.68    6.30
   2   7   0  243.98    6.80
   2   7   0  234.28    6.70
  -3  -7   0  182.88    5.60
   3   7   0  185.98    5.50
   3   7   0  191.88    5.80
   3   7   0  183.08    5.60
   3   7   0  185.78    5.10
  -4  -7   0  187.98    5.90
   4   7   0  180.48    5.90
   4   7   0  183.58    5.70
   4   7   0  191.88    5.40
   4   7   0  188.78    6.00
   4   7   0  193.58    5.20
  -5  -7   0   27.90    2.30
   5   7   0   23.80    1.90
   5   7   0   22.70    2.10
   5   7   0   25.70    2.40
  -6  -7   0   17.20    2.10
   6   7   0   16.10    2.10
   6   7   0   14.40    2.30
  -7  -7   0   -0.10    1.40
   7   7   0    2.10    1.60
   7   7   0    0.80    1.80
  -8  -7   0   -0.60    1.50
   8   7   0    2.50    1.90
   8   7   0    3.40    2.10
  -9  -7   0    1.30    2.00
   9   7   0    1.30    2.20
   9   7   0    2.90    2.40
 -10  -7   0    4.10    2.50
  10   7   0    3.10    2.60
 -11  -7   0   -1.50    2.60
  11   7   0    3.20    2.90
   8  -8   0    8.70    2.90
  -8   8   0    5.10    2.60
   7  -8   0   15.30    2.80
  -7   8   0   16.70    2.90
   6  -8   0    0.70    1.70
  -6   8   0   -2.10    1.70
   5  -8   0    9.50    1.90
  -5   8   0    9.50    2.00
   4  -8   0    0.30    1.40
  -4   8   0    0.10    1.30
   3  -8   0  114.09    4.20
  -3   8   0  103.69    4.20
   2  -8   0  259.47    7.50
  -2   8   0  264.97    7.70
  -2   8   0  266.57    7.60
   1  -8   0  383.56   10.20
  -1   8   0  397.86   10.40
  -1   8   0  377.16   10.30
   0  -8   0   24.50    1.70
   0   8   0   28.20    1.60
   0   8   0   26.00    1.80
   0   8   0   24.70    1.90
   1   8   0   15.90    1.20
   1   8   0   16.40    1.60
   1   8   0   19.00    1.60
  -2  -8   0   87.79    3.30
   2   8   0   87.79    3.40
   2   8   0   92.69    3.00
   2   8   0   96.09    3.50
  -3  -8   0   32.00    2.10
   3   8   0   32.00    2.30
   3   8   0   32.90    2.20
   3   8   0   36.20    1.70
  -4  -8   0   72.59    3.30
   4   8   0   77.89    2.70
   4   8   0   75.39    3.20
   4   8   0   76.69    3.60
  -5  -8   0   38.30    2.60
   5   8   0   40.90    1.90
   5   8   0   38.00    3.00
   5   8   0   43.20    2.70
  -6  -8   0   56.19    3.30
   6   8   0   54.09    3.30
   6   8   0   60.79    3.80
  -7  -8   0   17.70    2.40
   7   8   0   15.40    2.20
   7   8   0   13.80    2.40
  -8  -8   0  143.89    6.10
   8   8   0  144.29    6.10
   8   8   0  142.99    6.60
  -9  -8   0    0.30    2.00
   9   8   0    3.70    2.30
   9   8   0    1.40    2.50
 -10  -8   0   13.50    3.00
  10   8   0   10.40    3.00
   7  -9   0   -1.80    2.50
  -7   9   0   -0.30    2.10
   6  -9   0    1.80    2.00
  -6   9   0    2.00    2.00
   5  -9   0    8.80    2.00
  -5   9   0    6.20    2.00
   4  -9   0   -0.70    1.50
  -4   9   0    0.90    1.40
   3  -9   0    1.00    1.20
  -3   9   0    0.80    1.30
   2  -9   0   43.30    2.60
  -2   9   0   47.80    2.80
   1  -9   0   76.69    3.10
  -1   9   0   79.49    3.40
  -1   9   0   79.29    3.30
   0  -9   0    3.10    1.00
   0   9   0    1.00    0.70
   0   9   0    0.90    1.00
   0   9   0    1.90    1.10
  -1  -9   0   -0.90    0.80
   1   9   0    0.70    1.10
   1   9   0   -0.10    0.60
   1   9   0   -0.70    0.90
  -2  -9   0    8.60    1.30
   2   9   0   11.00    1.20
   2   9   0    9.50    1.50
   2   9   0   11.70    1.50
  -3  -9   0   -0.80    0.90
   3   9   0    2.20    1.30
   3   9   0    2.20    0.80
  -4  -9   0    0.90    1.10
   4   9   0    1.30    0.80
   4   9   0    0.70    1.30
  -5  -9   0    9.50    1.70
   5   9   0   12.50    1.80
   5   9   0   11.00    1.30
   5   9   0   10.70    2.00
  -6  -9   0    4.00    1.50
   6   9   0    5.60    2.00
   6   9   0    4.10    1.60
  -7  -9   0    0.10    1.50
   7   9   0   -1.00    1.90
   7   9   0   -1.20    1.50
  -8  -9   0   13.30    2.50
   8   9   0    9.50    2.70
   8   9   0   15.60    2.60
  -9  -9   0    6.00    2.40
   9   9   0    2.30    2.60
 -10  -9   0   -2.00    2.30
  10   9   0   -1.60    2.50
  -6  10   0   -3.90    1.90
  -5  10   0    9.50    2.40
  -4  10   0    6.20    1.90
   3 -10   0  320.07    9.40
  -3  10   0  329.87    9.80
   2 -10   0  203.08    6.50
  -2  10   0  220.08    7.00
   1 -10   0  142.79    4.90
  -1  10   0  147.19    5.30
  -1  10   0  159.38    4.90
   0 -10   0   14.20    1.60
   0  10   0   13.70    1.80
   0  10   0   14.80    1.40
  -1 -10   0   45.40    2.50
   1  10   0   49.99    2.30
   1  10   0   44.10    2.80
  -2 -10   0  176.48    5.70
   2  10   0  189.48    5.50
   2  10   0  177.68    6.00
  -3 -10   0   12.00    1.70
   3  10   0    9.30    1.80
   3  10   0   14.30    1.40
  -4 -10   0    0.40    1.20
   4  10   0   -0.20    0.80
   4  10   0    0.70    1.40
  -5 -10   0    5.60    1.70
   5  10   0    5.10    1.80
   5  10   0    7.00    1.20
  -6 -10   0    0.20    1.50
   6  10   0   -1.10    1.30
   6  10   0    2.10    1.90
  -7 -10   0   -0.50    1.60
   7  10   0    0.70    1.80
   7  10   0   -0.20    2.10
  -8 -10   0    5.70    2.20
   8  10   0    5.80    2.70
   8  10   0    6.20    2.20
  -9 -10   0   72.79    4.90
   9  10   0   52.19    4.70
   9  10   0   57.39    5.20
  -5  11   0    2.20    2.10
  -4  11   0   21.20    2.80
  -3  11   0   37.90    3.20
  -2  11   0    2.50    1.00
  -2  11   0   -0.10    1.50
  -1  11   0    2.90    1.00
  -1  11   0    2.70    1.50
   0  11   0    0.10    0.90
   0  11   0   -0.10    1.40
  -1 -11   0   22.70    2.00
   1  11   0   23.90    2.40
   1  11   0   28.30    2.10
  -2 -11   0   20.90    2.00
   2  11   0   20.30    1.70
   2  11   0   19.50    2.20
  -3 -11   0   40.30    2.80
   3  11   0   44.30    2.40
   3  11   0   49.00    3.20
  -4 -11   0   36.60    2.80
   4  11   0   36.10    3.10
   4  11   0   35.70    2.20
  -5 -11   0    6.10    1.70
   5  11   0    2.00    1.10
   5  11   0    1.20    1.70
  -6 -11   0    3.20    1.80
   6  11   0    2.30    2.10
  -7 -11   0   10.50    2.20
   7  11   0    9.90    2.70
  -8 -11   0    1.10    2.10
   8  11   0   -1.10    2.50
  -9 -11   0   13.50    2.80
   9  11   0   12.10    3.50
  -4  12   0   -0.50    1.10
  -4  12   0    0.20    2.00
  -3  12   0   17.50    2.60
  -3  12   0   19.10    2.10
  -2  12   0    5.70    1.40
  -2  12   0    7.90    2.10
  -1  12   0    5.80    1.80
  -1  12   0    6.70    1.40
   0  12   0    8.50    1.40
   0  12   0    7.40    1.70
   1  12   0   17.70    2.30
   1  12   0   16.60    1.80
   2  12   0    0.30    1.00
   2  12   0   -0.30    1.50
   3  12   0   -0.10    1.10
   3  12   0   -0.80    1.50
  -4 -12   0    5.70    1.60
   4  12   0    4.30    1.30
   4  12   0    7.40    2.00
   5  12   0    3.30    1.30
   5  12   0    4.00    2.00
  -6 -12   0    7.20    2.00
   6  12   0    4.10    2.30
  -7 -12   0   36.60    3.50
   7  12   0   33.80    3.90
  -8 -12   0   10.20    2.70
   8  12   0   11.00    3.10
  -3  13   0    6.90    1.60
  -3  13   0    7.60    2.30
  -2  13   0   18.30    2.70
  -2  13   0   15.20    1.90
  -1  13   0    7.20    2.10
  -1  13   0   10.50    1.60
   0  13   0   -0.60    1.60
   0  13   0    0.30    1.20
   1  13   0   17.60    2.40
   1  13   0   13.50    1.80
   2  13   0    1.40    1.80
   2  13   0    2.70    1.30
   3  13   0    0.70    1.80
   3  13   0    1.50    1.20
   4  13   0    3.40    2.00
   4  13   0   -0.80    1.20
   5  13   0   49.99    3.00
   5  13   0   43.80    3.80
   6  13   0    7.00    2.60
   6  13   0   10.10    1.70
  -7 -13   0    2.30    2.20
   7  13   0   -0.70    2.40
  -1  14   0    3.90    1.90
  -1  14   0    1.60    1.50
   0  14   0    1.00    1.40
   0  14   0    1.70    1.90
   1  14   0   14.00    2.00
   1  14   0   13.30    2.40
   2  14   0   14.40    2.50
   2  14   0   13.50    2.00
   3  14   0    3.30    2.20
   3  14   0    2.40    1.40
   4  14   0  111.19    4.60
   4  14   0  104.19    5.50
   5  14   0    4.80    1.60
   5  14   0    7.10    2.50
   4  14  -1    4.80    1.60
   4  14  -1    3.20    2.20
   3  14  -1    1.40    1.90
   3  14  -1    2.30    1.50
   2  14  -1    6.40    2.10
   2  14  -1    3.10    1.50
   1  14  -1    4.10    1.60
   1  14  -1    5.90    2.20
   0  14  -1   10.50    2.30
   0  14  -1    6.70    1.70
   6  13  -1   44.50    4.10
   5  13  -1   40.80    3.80
   5  13  -1   42.30    3.00
   4  13  -1    6.60    1.60
   4  13  -1    8.20    2.20
   3  13  -1   15.80    1.90
   3  13  -1   14.70    2.30
   2  13  -1   27.00    2.80
   2  13  -1   30.80    2.40
   1  13  -1   40.60    2.80
   1  13  -1   34.40    3.00
   0  13  -1   34.40    2.70
   0  13  -1   27.80    2.80
  -1  13  -1   49.80    3.20
  -1  13  -1   54.59    3.70
  -2  13  -1    2.40    2.00
  -2  13  -1    1.60    1.30
   8  12  -1    1.90    2.60
  -8 -12   1    0.90    2.10
   7  12  -1   33.50    3.80
  -7 -12   1   31.50    3.30
   6  12  -1    0.90    2.20
  -6 -12   1    2.40    1.90
   5  12  -1   -1.00    1.10
   5  12  -1   -0.90    1.70
   4  12  -1    5.70    1.40
   4  12  -1    8.00    2.10
   3  12  -1   -1.10    1.50
   3  12  -1    1.40    1.10
   2  12  -1   76.19    3.40
   2  12  -1   72.79    3.80
   1  12  -1    7.90    1.80
   1  12  -1    4.20    1.30
   0  12  -1    6.60    1.70
   0  12  -1    5.60    1.30
  -1  12  -1    2.40    1.20
  -1  12  -1   -0.40    1.60
  -2  12  -1   12.20    1.60
  -2  12  -1   14.60    2.30
  -3  12  -1    7.30    1.50
  -3  12  -1    9.30    2.20
  -4  12  -1    9.00    2.30
  -4  12  -1    8.30    1.70
   8  11  -1   13.10    3.10
  -8 -11   1    5.50    2.20
   7  11  -1   15.00    3.00
  -7 -11   1   19.10    2.70
   6  11  -1    8.40    2.30
  -6 -11   1    4.30    1.80
   5  11  -1    4.00    1.90
   5  11  -1    4.20    1.30
  -5 -11   1    5.40    1.60
   4  11  -1    2.60    1.10
   4  11  -1    3.70    1.70
  -4 -11   1    3.50    1.40
   3  11  -1    1.70    1.40
   3  11  -1   -0.60    1.00
  -3 -11   1   -0.50    1.20
   2  11  -1    1.10    1.00
   2  11  -1    2.60    1.40
   1  11  -1    3.40    1.10
   1  11  -1    3.40    1.50
   0  11  -1   -0.30    1.20
   0  11  -1   -1.40    0.90
  -1  11  -1    0.60    0.90
  -1  11  -1   -0.30    1.20
  -2  11  -1   15.20    2.10
  -2  11  -1   15.30    1.70
  -3  11  -1   92.99    3.80
  -3  11  -1   84.49    4.30
  -4  11  -1   10.20    2.20
  -4  11  -1   13.90    1.70
  -5  11  -1   14.40    1.90
  -5  11  -1   16.30    2.80
   9  10  -1    0.00    2.60
  -9 -10   1    2.80    2.10
   8  10  -1    7.50    2.80
  -8 -10   1    8.70    2.30
   7  10  -1    2.00    2.20
  -7 -10   1    0.90    1.60
   6  10  -1   26.20    2.90
  -6 -10   1   31.30    2.90
   5  10  -1    1.80    1.00
   5  10  -1    0.40    1.60
  -5 -10   1   -0.50    1.20
   4  10  -1    4.50    1.60
   4  10  -1    3.80    1.00
  -4 -10   1    6.30    1.50
   3  10  -1    7.80    1.70
   3  10  -1    8.50    1.30
  -3 -10   1    8.80    1.40
   2  10  -1   15.30    1.90
   2  10  -1   18.20    1.60
  -2 -10   1   18.80    1.70
   1  10  -1   58.19    2.60
   1  10  -1   52.59    2.90
  -1 -10   1   49.60    2.50
   0  10  -1    1.70    0.90
   0  10  -1   -0.20    1.20
   0 -10   1    1.70    1.70
  -1  10  -1   35.20    2.20
  -1  10  -1   31.80    2.50
  -2  10  -1   41.10    2.80
  -2  10  -1   41.50    2.40
  -3  10  -1    6.30    1.70
  -3  10  -1    5.60    1.20
  -4  10  -1    0.70    1.70
  -5  10  -1   -0.70    1.70
  -6  10  -1    0.50    2.00
  10   9  -1   12.20    3.00
 -10  -9   1   13.70    3.00
   9   9  -1   26.70    3.80
   9   9  -1   25.10    3.30
  -9  -9   1   31.70    3.60
   8   9  -1   11.40    2.90
   8   9  -1    9.40    2.40
  -8  -9   1    7.60    2.20
   7   9  -1   11.40    2.10
   7   9  -1   12.70    2.60
  -7  -9   1    8.90    1.90
   6   9  -1   22.90    2.30
   6   9  -1   19.60    2.70
  -6  -9   1   25.60    2.50
   5   9  -1   -1.00    1.50
   5   9  -1    2.40    1.00
   5   9  -1    0.80    1.30
  -5  -9   1    1.80    1.30
   4   9  -1  236.58    7.50
   4   9  -1  242.28    6.70
  -4  -9   1  240.68    7.30
   3   9  -1   13.20    1.30
   3   9  -1   11.50    1.70
  -3  -9   1   13.40    1.60
   2   9  -1    1.40    0.80
   2   9  -1    1.20    1.00
   2   9  -1    1.40    1.10
  -2  -9   1    0.80    0.90
   1   9  -1    3.00    0.90
   1   9  -1    2.00    0.90
   1   9  -1    0.70    1.00
  -1  -9   1    3.80    1.00
   0   9  -1   18.60    1.70
   0   9  -1   16.70    1.40
   0  -9   1   16.90    1.50
  -1   9  -1  434.76   11.30
  -1   9  -1  419.26   11.20
   1  -9   1  409.66   11.00
  -2   9  -1   50.79    2.80
   2  -9   1   43.40    2.50
  -3   9  -1    1.60    1.20
   3  -9   1    1.20    1.30
  -4   9  -1   61.19    3.60
   4  -9   1   59.69    3.40
  -5   9  -1    5.80    1.90
  -6   9  -1   63.19    4.30
  -7   9  -1    7.50    2.60
  10   8  -1    2.40    2.60
 -10  -8   1    2.20    2.50
   9   8  -1    4.90    2.80
   9   8  -1    0.80    2.20
  -9  -8   1    0.30    2.00
   8   8  -1    2.40    1.90
   8   8  -1   -1.90    2.00
  -8  -8   1   -1.30    1.60
   7   8  -1    5.30    2.10
   7   8  -1    8.30    1.90
  -7  -8   1    6.70    1.90
   6   8  -1    3.20    1.50
   6   8  -1    2.70    1.70
  -6  -8   1    3.20    1.40
   5   8  -1   -1.80    1.20
   5   8  -1    2.80    1.20
  -5  -8   1   -1.10    1.00
   4   8  -1   -0.70    1.00
   4   8  -1    0.10    1.20
   4   8  -1   -0.10    0.70
  -4  -8   1    0.70    1.00
   3   8  -1    2.20    0.80
   3   8  -1    3.20    1.10
   3   8  -1    0.20    1.10
  -3  -8   1    2.10    0.90
   2   8  -1    5.60    0.90
   2   8  -1    4.70    1.20
   2   8  -1    4.30    1.10
  -2  -8   1    5.40    1.00
   1   8  -1    1.00    0.70
   1   8  -1    1.30    0.90
  -1  -8   1   -0.20    0.70
   0   8  -1   46.00    2.00
   0  -8   1   37.90    2.00
  -1   8  -1    0.70    0.90
  -1   8  -1    0.20    0.70
   1  -8   1    0.50    0.80
  -2   8  -1   23.60    1.90
  -2   8  -1   21.10    1.90
   2  -8   1   23.30    1.80
  -3   8  -1   38.60    2.60
   3  -8   1   44.00    2.60
  -4   8  -1   52.99    3.20
   4  -8   1   55.39    3.10
   5  -8   1   34.10    2.80
  -6   8  -1    4.50    2.00
   6  -8   1    8.20    2.20
  -7   8  -1   -1.80    1.90
   7  -8   1    0.40    2.10
  10   7  -1   31.60    3.80
 -10  -7   1   25.50    3.50
   9   7  -1   23.00    3.10
   9   7  -1   23.20    3.50
  -9  -7   1   22.30    3.10
   8   7  -1    3.30    2.00
   8   7  -1    3.20    2.20
  -8  -7   1    0.70    1.70
   7   7  -1   -0.10    1.60
   7   7  -1   -1.10    1.70
  -7  -7   1    0.00    1.30
   6   7  -1  200.28    6.70
   6   7  -1  201.28    7.00
  -6  -7   1  203.58    6.70
   5   7  -1   92.59    3.80
   5   7  -1   88.09    4.00
  -5  -7   1   93.39    3.80
   4   7  -1    0.60    1.00
   4   7  -1    1.30    1.00
   4   7  -1    1.10    1.10
   4   7  -1   -1.10    0.60
  -4  -7   1    0.50    0.90
   3   7  -1  563.74   14.70
   3   7  -1  583.54   14.80
   3   7  -1  581.44   14.30
  -3  -7   1  566.54   14.70
   2   7  -1    3.30    0.90
   2   7  -1    3.70    1.00
   2   7  -1    5.80    0.80
  -2  -7   1    2.50    0.80
   1   7  -1    0.10    0.70
   1   7  -1   -0.60    0.50
  -1  -7   1   -0.20    0.60
   0   7  -1    9.90    1.00
   0  -7   1   10.00    1.00
   1  -7   1   58.49    2.30
  -2   7  -1   11.30    1.40
  -2   7  -1   15.00    1.40
   2  -7   1   18.00    1.50
  -3   7  -1    0.40    1.00
  -3   7  -1   -0.20    0.90
   3  -7   1    0.50    1.00
  -4   7  -1   36.90    2.60
   4  -7   1   35.10    2.50
  -5   7  -1   10.10    2.00
   5  -7   1   10.70    1.90
  -6   7  -1   17.90    2.50
   6  -7   1   20.40    2.50
  -7   7  -1    9.70    2.30
   7  -7   1   10.10    2.40
  -8   7  -1    9.90    2.70
   8  -7   1   14.50    2.90
  11   6  -1   -0.50    2.80
 -11  -6   1   -0.20    2.60
  10   6  -1    5.50    2.70
 -10  -6   1    4.50    2.30
   9   6  -1   20.30    3.00
   9   6  -1   24.80    3.40
  -9  -6   1   17.60    2.80
   8   6  -1    3.20    2.20
   8   6  -1    2.00    1.80
  -8  -6   1   -0.20    1.60
   7   6  -1    0.10    1.70
   7   6  -1   -0.50    1.50
  -7  -6   1    0.30    1.50
   6   6  -1    1.80    1.50
   6   6  -1    1.00    1.40
  -6  -6   1   -0.10    1.20
   5   6  -1   56.69    3.00
   5   6  -1   56.09    3.10
  -5  -6   1   54.19    2.90
   4   6  -1   -0.50    0.90
   4   6  -1    0.30    1.00
   4   6  -1    0.70    0.60
  -4  -6   1   -0.40    0.80
   3   6  -1    4.20    0.70
   3   6  -1    3.60    0.90
   3   6  -1    4.70    1.00
  -3  -6   1    3.40    0.80
   2   6  -1  292.17    7.60
   2   6  -1  276.77    7.50
   2   6  -1  284.27    7.30
  -2  -6   1  275.57    7.50
   1   6  -1  184.28    4.90
  -1  -6   1  176.08    4.90
   0   6  -1  126.29    3.60
   0  -6   1  123.19    3.60
   1  -6   1  220.18    5.90
  -2   6  -1    4.20    0.90
  -2   6  -1    5.40    1.00
   2  -6   1    6.10    0.90
  -3   6  -1   30.50    1.90
  -3   6  -1   27.40    2.00
   3  -6   1   31.10    2.00
  -4   6  -1    6.30    1.40
  -5   6  -1   42.20    2.90
  -5   6  -1   36.50    2.50
   5  -6   1   33.60    2.60
  -6   6  -1   -1.30    1.30
  -6   6  -1   -0.30    1.30
   6  -6   1   -0.10    1.60
  -7   6  -1    0.90    1.90
   7  -6   1    2.50    2.00
  -8   6  -1   23.90    3.40
   8  -6   1   18.30    3.00
  -9   6  -1   14.50    3.10
   9  -6   1   14.60    3.20
  11   5  -1   14.10    3.30
 -11  -5   1   15.00    3.40
  10   5  -1   -3.90    2.20
 -10  -5   1   -2.00    1.90
   9   5  -1   10.90    2.70
  -9  -5   1   14.50    2.70
   8   5  -1    3.60    2.10
   8   5  -1    4.30    2.00
  -8  -5   1    3.40    1.90
   7   5  -1  456.65   13.40
  -7  -5   1  468.25   13.20
   6   5  -1  351.16   10.30
   6   5  -1  336.97   10.00
  -6  -5   1  356.06   10.10
   5   5  -1   64.49    3.10
   5   5  -1   68.49    3.30
   5   5  -1   64.19    3.10
  -5  -5   1   62.79    2.80
  -5  -5   1   69.19    3.10
   4   5  -1  298.87    8.30
   4   5  -1  295.37    8.10
  -4  -5   1  286.27    8.20
   3   5  -1   15.90    1.40
   3   5  -1   14.90    1.00
   3   5  -1   13.60    1.30
   3   5  -1   15.10    1.40
  -3  -5   1   15.10    1.30
   2   5  -1  250.87    6.60
   2   5  -1  254.37    6.50
   2   5  -1  258.17    6.80
  -2  -5   1  252.97    6.70
   1   5  -1 1720.73   41.20
  -1  -5   1 1734.13   41.20
   0   5  -1  429.76   10.90
   0  -5   1  453.45   10.90
   1  -5   1    2.90    0.60
  -2   5  -1  299.07    7.80
  -2   5  -1  301.17    7.80
   2  -5   1  284.27    7.70
  -3   5  -1  351.56    9.50
  -3   5  -1  366.76    9.60
   3  -5   1  355.16    9.50
  -4   5  -1   18.50    1.70
  -4   5  -1   20.00    1.90
   4  -5   1   19.30    1.80
  -5   5  -1   53.79    3.10
  -5   5  -1   55.29    2.80
   5  -5   1   48.80    3.00
  -6   5  -1  297.07    8.80
  -6   5  -1  289.97    8.00
  -6   5  -1  292.37    8.00
  -6   5  -1  286.67    9.20
   6  -5   1  302.87    9.10
  -7   5  -1  100.29    4.60
  -7   5  -1   98.19    3.70
  -7   5  -1   84.99    4.80
   7  -5   1  102.09    5.00
  -8   5  -1  249.28    9.20
  -8   5  -1  226.48    8.70
  -8   5  -1  233.18    7.10
   8  -5   1  236.78    8.70
  -9   5  -1  131.39    4.90
  -9   5  -1  137.69    6.90
   9  -5   1  132.29    6.80
  11   4  -1   10.00    3.30
 -11  -4   1   10.60    2.90
  10   4  -1    7.60    2.90
 -10  -4   1    8.30    2.70
   9   4  -1   -0.10    2.10
  -9  -4   1    3.30    2.00
   8   4  -1  103.29    5.20
   8   4  -1  105.79    5.20
  -8  -4   1  108.19    5.10
   7   4  -1    0.70    1.70
   7   4  -1    3.50    1.70
  -7  -4   1    3.30    1.40
  -7  -4   1    2.00    1.40
   6   4  -1   15.20    2.00
   6   4  -1   17.00    2.10
  -6  -4   1   19.70    2.00
  -6  -4   1   24.30    2.20
  -6  -4   1   18.20    2.40
   5   4  -1   19.30    2.00
   5   4  -1   25.90    2.20
   5   4  -1   24.30    2.00
  -5  -4   1   25.40    2.10
  -5  -4   1   24.90    1.90
   4   4  -1   99.99    3.70
   4   4  -1  108.19    3.80
   4   4  -1  108.29    3.70
  -4  -4   1  105.59    3.50
  -4  -4   1   99.49    3.60
   3   4  -1  298.07    7.80
   3   4  -1  284.17    7.80
   3   4  -1  288.47    7.30
  -3  -4   1  288.07    7.80
   2   4  -1   13.20    0.90
   2   4  -1   13.70    1.10
   2   4  -1   12.80    1.00
   2   4  -1   12.10    1.00
  -2  -4   1   12.20    1.00
   1   4  -1    3.60    0.50
  -1  -4   1    3.00    0.60
  -1  -4   1    3.60    0.60
   0   4  -1  379.16    9.40
   1  -4   1  341.67    8.50
  -2   4  -1   19.10    1.20
  -2   4  -1   18.20    1.20
   2  -4   1   18.90    1.30
  -3   4  -1  257.77    7.20
  -3   4  -1  271.37    7.30
   3  -4   1  264.67    7.30
  -4   4  -1    6.30    1.20
  -4   4  -1    7.10    1.20
  -4   4  -1    8.20    1.00
   4  -4   1    7.20    1.30
  -5   4  -1  162.48    5.60
  -5   4  -1  160.78    4.80
  -5   4  -1  159.68    4.80
  -5   4  -1  157.68    5.30
   5  -4   1  168.58    5.50
  -6   4  -1   42.50    2.90
  -6   4  -1   50.99    2.40
  -6   4  -1   46.00    2.40
   6  -4   1   44.60    3.20
  -7   4  -1   37.60    3.10
  -7   4  -1   50.19    3.80
  -7   4  -1   42.10    2.60
   7  -4   1   33.70    3.20
  -8   4  -1   32.10    2.60
  -8   4  -1   38.10    3.30
  -8   4  -1   27.60    3.30
   8  -4   1   31.40    3.30
  -9   4  -1   26.80    3.20
  -9   4  -1   25.50    3.50
   9  -4   1   36.30    3.90
 -10   4  -1   64.19    3.80
 -10   4  -1   67.59    5.70
  10  -4   1   70.09    5.50
  11   3  -1    0.10    2.80
 -11  -3   1    1.70    2.60
  10   3  -1   -1.30    2.20
 -10  -3   1   -2.00    2.00
   9   3  -1   23.30    3.20
  -9  -3   1   20.60    2.90
   8   3  -1  142.09    6.10
   8   3  -1  133.19    6.00
  -8  -3   1  148.39    5.90
  -8  -3   1  153.58    5.70
   7   3  -1   70.69    3.90
   7   3  -1   66.29    3.90
  -7  -3   1   65.49    3.40
   6   3  -1   14.80    2.00
   6   3  -1   14.10    1.90
  -6  -3   1   13.90    1.70
  -6  -3   1   14.30    1.70
  -6  -3   1   11.10    1.80
   5   3  -1   10.50    1.50
   5   3  -1   11.50    1.60
  -5  -3   1   12.90    1.50
  -5  -3   1   16.00    1.60
  -5  -3   1   10.50    1.40
   4   3  -1   83.69    3.20
   4   3  -1   84.89    2.90
   4   3  -1   80.09    3.10
   4   3  -1   86.89    3.20
  -4  -3   1   79.19    3.10
  -4  -3   1   80.29    3.00
   3   3  -1    6.40    0.90
   3   3  -1   11.80    1.10
   3   3  -1   10.90    1.20
  -3  -3   1   11.30    1.10
  -3  -3   1   16.40    1.20
   2   3  -1  118.69    3.40
   2   3  -1  116.79    3.40
   2   3  -1  112.59    3.10
   2   3  -1  114.09    3.40
  -2  -3   1  125.19    3.30
  -2  -3   1  114.49    3.40
   1   3  -1   30.60    1.20
   1   3  -1   31.50    1.20
  -1  -3   1   31.10    1.20
  -1  -3   1   32.10    1.20
   0   3  -1  293.87    7.30
   1  -3   1    8.30    0.70
  -2   3  -1    5.00    0.80
  -2   3  -1    5.60    0.70
   2  -3   1    5.50    0.80
  -3   3  -1  299.87    7.50
  -3   3  -1  289.07    7.80
  -3   3  -1  287.67    7.50
  -3   3  -1  297.37    7.90
   3  -3   1  292.37    7.70
   3  -3   1  289.07    7.80
  -4   3  -1   82.49    2.80
  -4   3  -1   81.19    2.80
  -4   3  -1   86.59    3.30
  -4   3  -1   80.49    3.10
   4  -3   1   81.19    3.20
   4  -3   1   79.79    3.10
  -5   3  -1   32.70    2.20
  -5   3  -1   33.80    2.30
  -5   3  -1   35.70    2.40
  -5   3  -1   35.00    1.90
  -5   3  -1   33.80    1.90
   5  -3   1   32.80    2.40
  -6   3  -1    9.70    1.40
  -6   3  -1    9.80    1.70
  -6   3  -1    9.90    1.30
  -6   3  -1   10.70    1.80
   6  -3   1    8.20    1.70
  -7   3  -1    2.80    1.70
  -7   3  -1    0.80    1.40
  -7   3  -1    4.10    1.30
   7  -3   1    5.20    1.90
  -8   3  -1  280.97    9.60
  -8   3  -1  280.17    8.60
  -8   3  -1  301.07    9.40
   8  -3   1  290.27    9.70
  -9   3  -1  122.49    5.90
  -9   3  -1  135.79    5.30
  -9   3  -1  124.19    6.30
   9  -3   1  124.09    6.40
 -10   3  -1   57.89    3.90
 -10   3  -1   54.59    6.10
 -10   3  -1   65.99    5.10
  10  -3   1   63.09    5.10
  11   2  -1    0.70    2.90
 -11  -2   1    2.60    2.50
  10   2  -1   19.40    3.40
 -10  -2   1   21.00    3.20
   9   2  -1    3.00    2.20
  -9  -2   1    2.50    1.80
  -9  -2   1    2.30    1.90
   8   2  -1   40.10    3.50
  -8  -2   1   39.80    3.40
  -8  -2   1   45.80    3.50
   7   2  -1   -0.10    1.60
   7   2  -1   -3.40    1.50
  -7  -2   1   -1.10    1.30
  -7  -2   1   -1.80    1.30
  -7  -2   1   -2.40    1.20
   6   2  -1    8.40    1.70
   6   2  -1    8.80    1.80
  -6  -2   1   10.10    1.60
  -6  -2   1    8.20    1.50
  -6  -2   1    9.50    1.60
   5   2  -1   92.99    3.80
   5   2  -1   89.49    3.70
  -5  -2   1   95.29    3.70
  -5  -2   1   86.59    3.50
  -5  -2   1   87.49    3.40
   4   2  -1   -1.70    0.80
   4   2  -1   -1.00    0.80
   4   2  -1   -2.10    0.90
  -4  -2   1    0.20    0.70
  -4  -2   1   -0.50    0.70
  -4  -2   1   -0.60    0.80
   3   2  -1 1439.86   35.00
   3   2  -1 1413.26   35.00
   3   2  -1 1494.45   34.90
   3   2  -1 1449.95   35.00
  -3  -2   1 1462.85   35.00
   2   2  -1  397.86   10.10
   2   2  -1  405.46   10.10
  -2  -2   1  405.16   10.00
  -2  -2   1  403.26   10.10
   1   2  -1  183.18    4.70
   1   2  -1  189.08    4.70
  -1  -2   1  182.28    4.70
  -1  -2   1  185.48    4.70
   0   2  -1  165.48    4.20
  -1   2  -1  120.39    3.20
   1  -2   1  120.29    3.30
   1  -2   1  127.69    3.20
  -2   2  -1    1.90    0.50
  -2   2  -1    1.80    0.40
  -2   2  -1    1.50    0.50
  -2   2  -1    1.50    0.50
   2  -2   1    1.60    0.60
   2  -2   1    2.70    0.60
  -3   2  -1  272.37    7.10
  -3   2  -1  273.97    7.10
  -3   2  -1  263.17    7.30
  -3   2  -1  286.57    7.40
   3  -2   1  267.77    7.30
   3  -2   1  265.97    7.20
   3  -2   1  282.87    7.20
  -4   2  -1   85.79    3.20
  -4   2  -1   82.29    2.80
  -4   2  -1   79.99    2.80
  -4   2  -1   69.69    2.90
   4  -2   1   84.79    3.20
   4  -2   1   79.89    3.00
   4  -2   1   84.09    3.00
  -5   2  -1   21.90    1.70
  -5   2  -1   16.40    1.70
  -5   2  -1   16.80    1.50
  -5   2  -1   16.50    1.70
  -5   2  -1   17.10    1.80
   5  -2   1   17.80    1.70
   5  -2   1   12.80    1.60
   5  -2   1   16.00    1.70
  -6   2  -1   13.70    1.80
  -6   2  -1   16.50    1.70
  -6   2  -1   13.70    1.90
  -6   2  -1   16.00    1.70
   6  -2   1   14.00    2.00
  -7   2  -1   -0.40    1.30
  -7   2  -1   -0.30    1.10
  -7   2  -1    0.70    1.50
   7  -2   1    0.40    1.50
  -8   2  -1   49.99    3.10
  -8   2  -1   51.09    3.80
  -8   2  -1   52.09    3.60
   8  -2   1   53.19    4.10
  -9   2  -1    0.60    1.60
  -9   2  -1    0.70    1.80
  -9   2  -1    0.10    2.10
   9  -2   1    0.40    2.40
 -10   2  -1    9.30    2.20
 -10   2  -1    9.90    2.80
  10  -2   1   11.90    3.20
  11   1  -1    3.10    3.10
 -11  -1   1    4.60    2.60
 -11  -1   1    0.90    2.60
  10   1  -1   44.90    4.40
 -10  -1   1   48.90    4.40
 -10  -1   1   47.30    4.00
   9   1  -1    2.90    2.30
  -9  -1   1    7.30    2.10
  -9  -1   1    3.90    1.80
   8   1  -1    4.90    2.20
  -8  -1   1    6.40    1.90
  -8  -1   1    3.90    1.60
   7   1  -1   27.40    2.80
   7   1  -1   27.00    2.90
  -7  -1   1   24.70    2.50
  -7  -1   1   36.30    3.10
  -7  -1   1   34.70    2.60
   6   1  -1    2.60    1.50
   6   1  -1    1.20    1.50
  -6  -1   1    3.60    1.30
  -6  -1   1    2.20    1.20
  -6  -1   1    2.10    1.30
   5   1  -1  118.29    4.50
   5   1  -1  129.99    4.60
  -5  -1   1  127.69    4.40
  -5  -1   1  125.69    4.30
   4   1  -1   -2.50    0.90
   4   1  -1   -2.10    0.90
  -4  -1   1   -0.20    0.70
  -4  -1   1   -1.10    0.80
   3   1  -1 1064.79   25.70
   3   1  -1 1049.40   25.70
   3   1  -1 1020.50   25.60
  -3  -1   1 1050.89   25.50
  -3  -1   1 1075.59   25.60
   2   1  -1 2315.37   55.49
   2   1  -1 2374.96   55.49
   2   1  -1 2309.67   55.49
  -2  -1   1 2306.87   55.39
  -2  -1   1 2328.17   55.39
  -2  -1   1 2378.06   55.49
   1   1  -1  562.44   13.80
   1   1  -1  572.14   13.80
   1   1  -1  573.04   13.80
  -1  -1   1  587.94   13.70
  -1  -1   1  567.24   13.80
   0   1  -1  959.60   22.70
  -1   1  -1  275.47    6.80
  -1   1  -1  268.17    6.80
  -1   1  -1  272.97    6.70
   1  -1   1  266.87    6.80
   1  -1   1  274.47    6.70
   1  -1   1  286.17    6.70
  -2   1  -1    3.90    0.60
  -2   1  -1    3.90    0.60
  -2   1  -1    3.80    0.60
  -2   1  -1    4.30    0.60
   2  -1   1    4.40    0.60
   2  -1   1    3.60    0.70
   2  -1   1    6.70    0.70
  -3   1  -1   37.00    1.70
  -3   1  -1   39.70    1.60
  -3   1  -1   36.30    1.60
  -3   1  -1   35.00    1.70
  -3   1  -1   37.70    1.80
   3  -1   1   38.70    1.70
   3  -1   1   38.30    1.80
   3  -1   1   37.40    1.80
  -4   1  -1  102.79    3.40
  -4   1  -1  104.99    3.40
  -4   1  -1  108.49    3.70
  -4   1  -1  106.89    3.60
  -4   1  -1  100.49    3.60
   4  -1   1  108.39    3.60
   4  -1   1  109.19    3.60
   4  -1   1  106.29    3.70
  -5   1  -1    7.70    1.10
  -5   1  -1    8.10    1.40
  -5   1  -1   10.10    1.30
  -5   1  -1    7.10    1.30
  -5   1  -1    7.50    1.30
   5  -1   1    5.60    1.20
   5  -1   1    7.40    1.40
   5  -1   1    5.00    1.20
  -6   1  -1    1.40    0.90
  -6   1  -1   -0.20    0.90
  -6   1  -1   -0.10    1.10
  -6   1  -1    0.40    1.10
   6  -1   1   -0.30    1.10
   6  -1   1    1.00    1.40
  -7   1  -1    3.10    1.50
  -7   1  -1    0.60    1.10
  -7   1  -1    0.60    1.30
   7  -1   1    1.40    1.60
  -8   1  -1   18.20    2.20
  -8   1  -1   20.10    2.60
  -8   1  -1   17.80    2.40
   8  -1   1   10.50    2.40
  -9   1  -1    3.10    2.00
  -9   1  -1    0.70    1.90
  -9   1  -1    0.60    1.60
   9  -1   1    4.90    2.40
 -10   1  -1   30.50    3.20
 -10   1  -1   33.30    3.70
  10  -1   1   41.00    4.40
 -11   1  -1    0.60    1.90
 -11   1  -1   -1.30    2.40
  11  -1   1   -1.60    3.10
  11   0  -1   19.40    3.80
 -11   0   1   20.10    3.20
 -11   0   1   13.20    3.20
  10   0  -1    3.00    2.70
 -10   0   1    4.70    2.10
 -10   0   1    5.10    2.40
   9   0  -1    5.80    2.50
  -9   0   1    7.50    2.20
  -9   0   1    6.20    1.90
   8   0  -1   51.69    3.90
  -8   0   1   51.79    3.30
  -8   0   1   54.59    3.70
  -8   0   1   46.40    3.70
   7   0  -1   20.20    2.90
   7   0  -1   21.90    2.60
  -7   0   1   20.90    2.40
  -7   0   1   27.60    2.70
  -7   0   1   17.70    2.10
   6   0  -1    5.10    1.50
   6   0  -1    7.00    1.60
  -6   0   1    8.80    1.50
  -6   0   1    5.90    1.30
  -6   0   1    7.90    1.40
   5   0  -1  488.35   12.80
   5   0  -1  487.35   12.90
  -5   0   1  476.55   12.80
  -5   0   1  485.05   12.60
  -5   0   1  465.05   12.50
   4   0  -1    8.30    1.20
   4   0  -1    9.20    1.30
  -4   0   1   11.80    1.30
  -4   0   1    9.80    1.10
  -4   0   1    8.60    1.10
   3   0  -1    1.90    0.80
   3   0  -1    2.40    0.80
   3   0  -1    0.90    0.70
  -3   0   1    0.80    0.70
  -3   0   1    1.70    0.70
  -3   0   1    2.60    0.70
   2   0  -1   18.20    1.20
   2   0  -1   21.70    1.30
   2   0  -1   20.30    1.20
   2   0  -1   19.40    1.10
  -2   0   1   21.10    1.10
  -2   0   1   20.40    1.20
  -2   0   1   20.10    1.10
  -2   0   1   20.60    1.40
   1   0  -1  815.32   19.20
   1   0  -1  785.72   19.20
   1   0  -1  780.92   19.20
   1   0  -1  808.72   19.20
  -1   0   1  791.92   19.20
  -1   0   1  819.42   19.20
  -1   0   1  787.62   19.20
  -1   0   1  830.32   19.20
   0   0  -1  125.09    3.20
   0   0  -1  130.39    3.30
   0   0   1  143.59    3.30
   0   0   1  130.99    3.30
  -1   0  -1   39.30    1.20
  -1   0  -1   38.80    1.30
  -1   0  -1   40.90    1.30
  -1   0  -1   39.30    1.30
  -1   0  -1   39.50    1.20
   1   0   1   39.70    1.30
   1   0   1   40.90    1.20
   1   0   1   39.20    1.30
   1   0   1   40.30    1.20
  -2   0  -1    8.40    0.80
  -2   0  -1    7.80    0.70
  -2   0  -1    5.80    0.70
  -2   0  -1    8.20    0.80
   2   0   1    8.90    0.80
   2   0   1    6.70    0.80
   2   0   1    7.30    0.70
  -3   0  -1  125.39    3.70
  -3   0  -1  128.19    3.90
  -3   0  -1  114.39    3.60
  -3   0  -1  120.19    3.80
  -3   0  -1  130.09    3.80
   3   0   1  130.39    3.80
   3   0   1  131.79    3.70
   3   0   1  126.39    3.90
  -4   0  -1   43.30    1.90
  -4   0  -1   38.30    2.00
  -4   0  -1   41.60    1.90
  -4   0  -1   39.30    2.10
  -4   0  -1   45.60    2.10
   4   0   1   39.90    2.10
   4   0   1   41.30    2.00
   4   0   1   43.10    2.20
  -5   0  -1    2.60    0.80
  -5   0  -1    3.00    0.90
  -5   0  -1    2.70    1.00
  -5   0  -1    3.80    1.10
   5   0   1    1.20    1.00
   5   0   1    1.80    1.00
   5   0   1    3.00    1.20
  -6   0  -1    7.70    1.50
  -6   0  -1    7.80    1.40
  -6   0  -1    6.50    1.20
  -6   0  -1    8.00    1.50
   6   0   1    7.00    1.50
   6   0   1    9.20    1.60
   6   0   1    6.40    1.60
  -7   0  -1    1.90    1.40
  -7   0  -1    2.70    1.20
  -7   0  -1    2.30    1.40
   7   0   1   -0.50    1.50
   7   0   1    2.40    1.50
  -8   0  -1   25.90    2.90
  -8   0  -1   31.50    3.00
  -8   0  -1   30.20    2.70
   8   0   1   32.20    3.10
  -9   0  -1   11.60    2.20
  -9   0  -1    7.80    2.20
  -9   0  -1   12.70    2.50
   9   0   1   13.00    2.80
 -10   0  -1   35.70    3.90
 -10   0  -1   26.20    3.10
  10   0   1   29.30    3.90
 -11   0  -1    2.00    2.10
 -11   0  -1    5.30    2.70
  11   0   1    3.80    3.20
  11  -1  -1   77.19    6.30
 -11   1   1   62.19    4.80
 -11   1   1   80.69    5.90
  10  -1  -1   23.60    3.70
 -10   1   1   20.10    3.20
 -10   1   1   22.20    3.00
   9  -1  -1    9.70    2.80
  -9   1   1    9.80    2.40
  -9   1   1    9.60    2.10
   8  -1  -1   68.59    4.40
  -8   1   1   68.19    4.10
  -8   1   1   65.09    4.10
  -8   1   1   55.19    3.50
   7  -1  -1  323.87    9.90
  -7   1   1  294.97    9.60
  -7   1   1  331.07    9.80
  -7   1   1  322.27    9.30
   6  -1  -1  244.38    7.70
   6  -1  -1  247.98    7.60
  -6   1   1  245.18    7.30
  -6   1   1  242.38    7.60
  -6   1   1  249.48    7.30
   5  -1  -1  263.67    7.90
   5  -1  -1  284.37    8.10
  -5   1   1  283.67    7.80
  -5   1   1  280.77    8.10
  -5   1   1  270.47    7.70
   4  -1  -1   10.60    1.30
   4  -1  -1    7.40    1.20
  -4   1   1    8.50    1.20
  -4   1   1    9.90    1.20
  -4   1   1    9.00    1.10
   3  -1  -1   72.29    2.70
   3  -1  -1   68.49    2.70
  -3   1   1   73.49    2.70
  -3   1   1   69.39    2.60
  -3   1   1   77.49    2.50
  -3   1   1   73.09    2.50
   2  -1  -1 4240.58  104.19
   2  -1  -1 4390.96  104.09
   2  -1  -1 4467.15  104.19
  -2   1   1 4480.75  104.09
  -2   1   1 4292.07  104.19
  -2   1   1 4485.95  104.19
  -2   1   1 4472.75  104.09
   1  -1  -1  158.78    4.50
   1  -1  -1  159.38    4.50
   1  -1  -1  159.38    4.40
   1  -1  -1  151.28    4.50
  -1   1   1  159.88    4.50
  -1   1   1  155.68    4.50
  -1   1   1  163.58    4.40
  -1   1   1  167.98    4.50
   0  -1  -1  194.88    5.00
   0  -1  -1  203.98    5.00
   0  -1  -1  201.68    5.00
   0  -1  -1  210.58    5.00
   0   1   1  199.08    5.00
   0   1   1  201.78    5.00
   0   1   1  206.38    5.00
   0   1   1  209.48    5.00
  -1  -1  -1   98.29    2.80
  -1  -1  -1  101.29    2.80
  -1  -1  -1   95.39    2.80
  -1  -1  -1   92.79    2.80
  -1  -1  -1   99.39    2.80
   1   1   1   99.19    2.80
   1   1   1   96.79    2.80
   1   1   1   99.09    2.80
   1   1   1  101.99    2.80
  -2  -1  -1 8865.11  207.18
  -2  -1  -1 8717.73  206.98
  -2  -1  -1 8747.12  206.98
  -2  -1  -1 8758.62  207.18
   2   1   1 8665.93  206.88
   2   1   1 8908.21  206.88
   2   1   1 8753.82  206.98
  -3  -1  -1 8412.96  201.58
  -3  -1  -1 8584.24  201.58
  -3  -1  -1 8439.26  201.68
  -3  -1  -1 8489.25  201.68
   3   1   1 8490.25  201.78
   3   1   1 8677.53  201.68
   3   1   1 8705.93  201.58
  -4  -1  -1  283.97    7.70
  -4  -1  -1  273.67    7.60
  -4  -1  -1  261.17    7.40
  -4  -1  -1  275.87    7.40
   4   1   1  278.07    7.70
   4   1   1  269.77    7.70
   4   1   1  284.97    7.50
  -5  -1  -1 1253.37   31.10
  -5  -1  -1 1235.28   30.70
  -5  -1  -1 1255.37   31.00
  -5  -1  -1 1259.67   30.70
   5   1   1 1271.47   30.80
   5   1   1 1258.57   31.00
  -6  -1  -1    6.10    1.40
  -6  -1  -1    6.00    1.50
  -6  -1  -1    7.00    1.50
  -6  -1  -1    6.00    1.20
   6   1   1    7.30    1.60
   6   1   1    6.80    1.50
   6   1   1    5.20    1.50
  -7  -1  -1   -0.70    1.20
  -7  -1  -1   -0.10    1.20
  -7  -1  -1    0.20    1.20
   7   1   1    0.40    1.40
   7   1   1    0.40    1.40
  -8  -1  -1    8.40    1.90
  -8  -1  -1   11.60    2.00
  -8  -1  -1   11.10    2.10
   8   1   1    9.30    2.50
   8   1   1    9.20    2.20
  -9  -1  -1   -0.30    1.50
  -9  -1  -1   -0.50    1.70
   9   1   1    0.00    2.10
 -10  -1  -1   62.99    4.30
 -10  -1  -1   63.29    5.00
  10   1   1   69.39    5.30
 -11  -1  -1   10.80    2.60
 -11  -1  -1   16.40    3.30
  11   1   1    7.80    3.20
  10  -2  -1   -1.70    2.70
 -10   2   1    1.40    1.90
 -10   2   1    3.20    2.40
   9  -2  -1    2.50    2.50
  -9   2   1    3.50    1.70
  -9   2   1    0.90    1.90
   8  -2  -1    1.70    2.00
  -8   2   1    1.50    1.60
  -8   2   1   -0.90    1.40
  -8   2   1    0.30    1.30
   7  -2  -1    6.50    2.00
  -7   2   1    6.80    1.80
  -7   2   1    6.10    1.40
   6  -2  -1    5.30    1.60
  -6   2   1    8.00    1.60
  -6   2   1    6.30    1.50
  -6   2   1    6.90    1.40
   5  -2  -1    3.10    1.20
   5  -2  -1    2.20    1.20
  -5   2   1    4.00    0.90
  -5   2   1    2.90    1.00
  -5   2   1    2.00    1.10
   4  -2  -1    5.60    1.10
   4  -2  -1    5.30    1.10
  -4   2   1    7.70    1.20
  -4   2   1    6.70    1.20
  -4   2   1    6.80    1.00
  -4   2   1    2.60    0.70
   3  -2  -1   46.60    2.10
   3  -2  -1   45.80    2.10
  -3   2   1   48.60    1.90
  -3   2   1   41.90    2.00
  -3   2   1   46.70    2.10
   2  -2  -1   53.89    2.10
   2  -2  -1   55.09    2.00
  -2   2   1   54.69    2.00
  -2   2   1   54.39    2.10
  -2   2   1   56.99    1.90
   1  -2  -1   16.00    0.90
   1  -2  -1   16.90    1.00
   1  -2  -1   17.60    1.00
  -1   2   1   16.10    0.90
  -1   2   1   16.60    1.00
  -1   2   1   15.60    1.10
   0  -2  -1   27.30    1.10
   0  -2  -1   29.20    1.10
   0  -2  -1   26.50    1.10
   0   2   1   27.50    1.10
   0   2   1   29.20    1.20
   0   2   1   26.60    1.10
  -1  -2  -1    1.80    0.50
  -1  -2  -1    1.10    0.50
  -1  -2  -1    0.90    0.50
  -1  -2  -1    1.40    0.50
   1   2   1    1.10    0.50
   1   2   1    0.60    0.50
   1   2   1    1.20    0.50
   1   2   1    2.30    0.60
   1   2   1    1.70    0.50
  -2  -2  -1  221.78    5.90
  -2  -2  -1  222.48    5.80
  -2  -2  -1  220.18    5.90
   2   2   1  225.88    5.80
   2   2   1  227.48    5.90
   2   2   1  215.68    5.80
   2   2   1  226.68    5.90
   2   2   1  216.08    5.40
  -3  -2  -1  841.52   21.10
  -3  -2  -1  861.41   21.00
  -3  -2  -1  836.72   21.10
   3   2   1  861.41   21.10
   3   2   1  881.11   21.00
   3   2   1  870.61   21.10
  -4  -2  -1  107.29    3.60
  -4  -2  -1  111.69    3.80
  -4  -2  -1  110.09    3.80
   4   2   1  114.39    3.90
   4   2   1  115.19    3.90
   4   2   1  113.59    3.70
  -5  -2  -1    2.10    1.00
  -5  -2  -1    3.60    1.00
  -5  -2  -1    3.30    1.00
   5   2   1    4.30    1.20
   5   2   1    4.70    1.20
   5   2   1    2.80    1.20
  -6  -2  -1   21.20    1.90
  -6  -2  -1   22.30    2.10
  -6  -2  -1   21.70    2.10
   6   2   1   19.20    1.90
   6   2   1   21.10    2.10
   6   2   1   21.10    2.20
  -7  -2  -1    0.90    1.10
  -7  -2  -1    0.80    1.30
  -7  -2  -1    2.50    1.40
   7   2   1    1.00    1.40
   7   2   1    2.00    1.60
   7   2   1    1.40    1.50
  -8  -2  -1    2.20    1.60
  -8  -2  -1    0.90    1.40
  -8  -2  -1    0.10    1.50
   8   2   1    1.00    1.80
   8   2   1    0.50    1.60
  -9  -2  -1    0.30    1.80
  -9  -2  -1   -1.60    1.50
   9   2   1   -0.90    2.00
 -10  -2  -1   19.00    3.00
 -10  -2  -1   12.70    2.40
  10   2   1   21.60    3.30
 -11  -2  -1    2.20    2.40
 -11  -2  -1   -0.90    2.00
  11   2   1    0.80    3.00
  10  -3  -1    1.80    2.90
 -10   3   1    5.80    2.60
 -10   3   1    1.60    1.90
   9  -3  -1    5.00    2.60
  -9   3   1    9.30    2.50
  -9   3   1    5.40    2.20
  -9   3   1    3.00    1.70
   8  -3  -1   -4.30    1.80
  -8   3   1    2.70    1.80
  -8   3   1    1.60    1.70
  -8   3   1    2.00    1.50
   7  -3  -1   15.50    2.40
  -7   3   1   19.70    2.50
  -7   3   1   15.40    1.90
   6  -3  -1    8.50    1.80
  -6   3   1   10.00    1.50
  -6   3   1   12.30    1.90
   5  -3  -1  110.99    4.30
   5  -3  -1  109.29    4.10
  -5   3   1  114.19    4.00
  -5   3   1  112.89    3.90
  -5   3   1  117.09    4.40
   4  -3  -1   87.79    3.40
   4  -3  -1   82.99    3.20
  -4   3   1   81.39    3.20
  -4   3   1   90.19    3.40
  -4   3   1   83.39    3.00
  -4   3   1   82.49    3.00
   3  -3  -1  221.58    6.10
   3  -3  -1  224.38    6.20
  -3   3   1  214.88    5.90
  -3   3   1  208.48    5.90
  -3   3   1  208.48    6.10
  -3   3   1  220.98    6.20
   2  -3  -1   16.90    1.20
   2  -3  -1   15.80    1.20
  -2   3   1   13.80    1.20
  -2   3   1   16.00    1.10
  -2   3   1   14.90    1.10
   1  -3  -1   51.79    1.90
   1  -3  -1   54.59    1.90
  -1   3   1   53.09    1.90
  -1   3   1   56.69    2.00
  -1   3   1   57.69    1.80
   0  -3  -1   77.79    2.30
   0   3   1   82.89    2.40
   0   3   1   74.29    2.40
   0   3   1   79.59    2.30
   0   3   1   75.69    2.30
  -1  -3  -1  201.78    5.40
  -1  -3  -1  196.68    5.60
  -1  -3  -1  208.98    5.30
   1   3   1  208.48    5.40
   1   3   1  208.48    5.40
   1   3   1  203.38    5.30
  -2  -3  -1   61.39    2.10
  -2  -3  -1   57.09    2.10
   2   3   1   58.89    1.70
   2   3   1   63.59    2.20
   2   3   1   60.59    2.20
   2   3   1   57.39    2.00
   2   3   1   54.39    2.10
  -3  -3  -1 1746.23   42.10
  -3  -3  -1 1697.03   42.10
   3   3   1 1683.13   42.10
   3   3   1 1790.32   42.00
   3   3   1 1825.82   42.20
   3   3   1 1757.72   42.10
  -4  -3  -1 1168.18   29.20
  -4  -3  -1 1190.68   29.10
   4   3   1 1205.48   29.00
   4   3   1 1199.78   29.20
   4   3   1 1184.18   29.20
  -5  -3  -1  190.18    5.90
  -5  -3  -1  187.28    6.00
   5   3   1  188.18    6.00
   5   3   1  186.88    6.00
   5   3   1  195.78    5.80
  -6  -3  -1  613.74   16.40
  -6  -3  -1  621.54   16.20
  -6  -3  -1  617.14   16.40
   6   3   1  620.74   16.20
   6   3   1  616.44   16.50
   6   3   1  630.84   16.50
  -7  -3  -1  822.42   21.10
  -7  -3  -1  807.72   21.40
  -7  -3  -1  806.12   21.30
   7   3   1  815.12   21.40
   7   3   1  843.22   21.60
   7   3   1  806.42   21.10
  -8  -3  -1  653.23   17.60
  -8  -3  -1  681.93   18.10
   8   3   1  638.34   17.60
  -9  -3  -1    3.50    1.90
  -9  -3  -1    3.80    1.80
   9   3   1    5.60    2.30
 -10  -3  -1   29.70    3.30
 -10  -3  -1   42.30    4.10
  10   3   1   32.40    3.80
 -11  -3  -1   13.50    2.90
  11   3   1   11.50    3.30
  10  -4  -1   33.00    4.30
 -10   4   1   33.20    3.30
 -10   4   1   28.40    3.70
   9  -4  -1    7.30    2.90
  -9   4   1    6.40    2.00
  -9   4   1    8.10    2.40
   8  -4  -1    1.60    2.10
  -8   4   1    2.90    1.50
  -8   4   1    0.10    1.70
  -8   4   1    0.80    1.90
   7  -4  -1   -0.70    1.70
  -7   4   1    1.90    1.60
  -7   4   1    0.00    1.20
   6  -4  -1    2.40    1.50
  -6   4   1    1.90    1.20
  -6   4   1    2.50    1.40
   5  -4  -1    3.00    1.30
  -5   4   1    3.00    1.00
  -5   4   1    3.50    1.30
  -5   4   1    3.10    1.00
   4  -4  -1    6.30    1.70
   4  -4  -1    5.80    1.30
  -4   4   1    6.90    1.00
  -4   4   1    6.40    1.00
  -4   4   1    3.60    1.10
  -4   4   1    6.10    1.20
   3  -4  -1   61.09    3.20
   3  -4  -1   67.29    2.80
  -3   4   1   68.19    2.80
  -3   4   1   69.19    2.50
  -3   4   1   66.99    2.40
   2  -4  -1  589.54   14.80
  -2   4   1  561.04   14.70
  -2   4   1  609.84   14.90
  -2   4   1  586.64   14.50
  -2   4   1  607.64   14.50
   1  -4  -1    2.20    0.70
  -1   4   1    1.60    0.70
  -1   4   1    1.50    0.50
  -1   4   1    0.80    0.60
   0  -4  -1  356.76    9.10
   0  -4  -1  356.96    9.20
   0   4   1  368.36    8.90
   0   4   1  350.46    9.10
   0   4   1  369.06    9.10
  -1  -4  -1  519.05   13.30
  -1  -4  -1  545.75   13.20
   1   4   1  544.35   13.10
   1   4   1  545.65   13.30
   1   4   1  527.25   13.20
  -2  -4  -1   87.89    2.80
  -2  -4  -1   86.59    2.90
   2   4   1   89.29    2.90
   2   4   1   88.69    2.70
   2   4   1   88.19    2.90
   2   4   1   88.09    2.40
  -3  -4  -1    0.90    0.70
  -3  -4  -1    1.50    0.70
   3   4   1    0.40    0.80
   3   4   1    1.30    0.40
   3   4   1    1.10    0.70
   3   4   1    1.70    0.70
   3   4   1    1.50    0.80
  -4  -4  -1   13.90    1.40
  -4  -4  -1   12.50    1.30
   4   4   1   13.20    1.50
   4   4   1   12.40    1.30
   4   4   1   12.70    1.50
  -5  -4  -1    5.60    1.20
  -5  -4  -1    5.20    1.10
   5   4   1    6.40    1.20
   5   4   1    5.00    1.30
   5   4   1    5.80    1.30
  -6  -4  -1   37.10    2.50
  -6  -4  -1   41.70    2.70
   6   4   1   29.60    2.60
   6   4   1   37.60    2.50
   6   4   1   30.70    2.60
  -7  -4  -1   86.39    4.90
  -7  -4  -1   93.19    4.30
  -7  -4  -1   93.99    4.00
   7   4   1   89.49    4.10
   7   4   1   84.69    4.30
   7   4   1   81.69    4.30
  -8  -4  -1   14.40    2.10
  -8  -4  -1    9.00    2.00
   8   4   1    9.10    2.20
   8   4   1   13.10    2.40
   8   4   1    9.40    2.10
  -9  -4  -1    5.10    2.00
  -9  -4  -1    1.50    1.60
   9   4   1    4.30    2.30
 -10  -4  -1    9.00    2.50
  10   4   1    5.00    2.60
 -11  -4  -1   20.80    3.40
  11   4   1   20.00    3.70
   9  -5  -1  508.15   15.00
  -9   5   1  468.35   14.30
  -9   5   1  459.85   13.30
  -9   5   1  448.06   14.70
   8  -5  -1   78.39    5.10
  -8   5   1   76.29    3.80
  -8   5   1   73.59    4.80
  -8   5   1   73.39    4.50
   7  -5  -1    0.80    1.90
  -7   5   1   -0.60    1.60
  -7   5   1    1.30    1.20
   6  -5  -1  254.87    8.10
  -6   5   1  239.48    8.20
  -6   5   1  249.68    7.40
   5  -5  -1    3.10    1.40
  -5   5   1    4.30    1.10
  -5   5   1    5.30    1.50
  -5   5   1    2.40    1.00
   4  -5  -1  234.88    7.20
  -4   5   1  237.58    6.60
  -4   5   1  241.48    7.30
  -4   5   1  237.68    6.60
   3  -5  -1   13.40    1.50
  -3   5   1   19.70    1.40
  -3   5   1   19.70    1.30
  -3   5   1   17.90    1.60
  -3   5   1   20.10    1.80
   2  -5  -1   11.30    1.20
  -2   5   1   11.40    0.90
  -2   5   1   12.20    1.20
  -2   5   1   10.10    1.20
  -2   5   1   12.10    1.00
   1  -5  -1   16.50    1.20
  -1   5   1   17.00    1.00
  -1   5   1   16.90    1.30
  -1   5   1   18.90    1.40
   0  -5  -1   34.70    1.60
   0   5   1   34.50    1.30
   0   5   1   34.20    1.60
   0   5   1   33.20    1.60
  -1  -5  -1  703.13   17.50
   1   5   1  717.43   17.50
   1   5   1  688.93   17.50
   1   5   1  734.03   17.20
  -2  -5  -1  616.14   15.60
  -2  -5  -1  636.24   15.40
   2   5   1  609.64   15.10
   2   5   1  634.04   15.30
   2   5   1  609.04   15.60
   2   5   1  633.44   15.60
   2   5   1  625.54   15.50
  -3  -5  -1    3.90    0.90
  -3  -5  -1    5.20    0.90
   3   5   1    4.30    0.90
   3   5   1    5.40    0.90
   3   5   1    2.10    0.90
   3   5   1    4.30    0.50
   3   5   1    4.50    1.00
  -4  -5  -1   14.50    1.50
  -4  -5  -1   21.80    1.70
   4   5   1   17.70    1.00
   4   5   1   16.40    1.50
   4   5   1   18.40    1.70
   4   5   1   16.80    1.60
   4   5   1   17.50    1.70
  -5  -5  -1  168.18    5.50
  -5  -5  -1  175.88    5.70
   5   5   1  167.48    5.60
   5   5   1  173.68    5.40
   5   5   1  179.38    5.80
  -6  -5  -1    1.00    1.20
  -6  -5  -1    2.10    1.20
   6   5   1    0.40    1.30
   6   5   1    2.20    1.20
   6   5   1    0.90    1.30
  -7  -5  -1  206.18    7.10
   7   5   1  209.78    6.80
   7   5   1  199.38    7.20
   7   5   1  202.88    7.10
  -8  -5  -1  197.98    7.10
   8   5   1  191.08    7.10
   8   5   1  179.38    7.10
   8   5   1  178.18    6.60
  -9  -5  -1    2.10    1.90
   9   5   1    3.60    2.20
 -10  -5  -1    0.00    2.00
  10   5   1    0.70    2.30
 -11  -5  -1   41.30    4.40
  11   5   1   42.10    4.50
   9  -6  -1   24.00    3.90
  -9   6   1   25.20    3.70
  -9   6   1   27.70    2.80
   8  -6  -1    9.10    2.70
  -8   6   1    7.20    2.60
  -8   6   1    6.00    1.60
  -8   6   1   11.30    2.50
   7  -6  -1   40.90    3.60
  -7   6   1   43.90    2.80
  -7   6   1   37.40    3.50
   6  -6  -1    5.80    1.90
  -6   6   1    7.60    2.00
  -6   6   1    3.80    1.20
   5  -6  -1  137.29    5.20
  -5   6   1  131.69    4.40
  -5   6   1  131.29    5.20
  -5   6   1  135.29    4.30
   4  -6  -1    6.70    1.50
  -4   6   1    7.50    1.50
  -4   6   1    9.80    1.20
  -4   6   1    7.60    1.10
   3  -6  -1   40.60    2.40
  -3   6   1   38.30    1.80
  -3   6   1   41.60    2.30
  -3   6   1   43.90    2.40
  -3   6   1   41.20    1.80
   2  -6  -1  185.18    5.60
  -2   6   1  197.38    5.70
  -2   6   1  190.28    5.60
   1  -6  -1   29.00    1.70
  -1   6   1   28.00    1.70
  -1   6   1   29.80    1.80
   0   6   1   15.90    1.30
   0   6   1   15.40    1.30
  -1  -6  -1   85.39    2.90
   1   6   1   87.69    3.00
   1   6   1   83.09    3.00
  -2  -6  -1   69.49    2.70
   2   6   1   72.09    2.30
   2   6   1   76.79    2.90
   2   6   1   70.89    2.70
   2   6   1   71.19    2.40
  -3  -6  -1  354.56    9.70
   3   6   1  359.46    9.60
   3   6   1  370.56    9.80
   3   6   1  354.36    9.00
   3   6   1  360.26    9.30
  -4  -6  -1    0.40    0.90
  -4  -6  -1    0.90    0.90
   4   6   1   -0.10    0.80
   4   6   1   -0.30    0.50
   4   6   1    0.40    0.80
   4   6   1   -0.40    0.90
   4   6   1   -0.10    0.90
  -5  -6  -1    3.10    1.10
  -5  -6  -1    2.70    1.20
   5   6   1    2.80    1.30
   5   6   1    2.50    1.10
   5   6   1    1.50    1.30
  -6  -6  -1  171.78    6.10
   6   6   1  173.48    6.30
   6   6   1  177.18    5.80
   6   6   1  180.98    6.20
  -7  -6  -1   50.79    3.70
   7   6   1   47.50    3.60
   7   6   1   42.70    3.40
   7   6   1   45.80    3.10
  -8  -6  -1    4.80    1.80
   8   6   1    9.60    2.40
   8   6   1    4.90    1.80
   8   6   1    6.40    2.00
  -9  -6  -1   11.20    2.50
   9   6   1    6.20    2.40
 -10  -6  -1   30.00    3.70
  10   6   1   37.70    4.10
 -11  -6  -1   21.00    3.60
  11   6   1   28.10    4.00
   8  -7  -1   15.70    3.20
  -8   7   1    7.30    2.70
  -8   7   1   12.80    1.80
   7  -7  -1   25.00    3.30
  -7   7   1   30.40    2.30
  -7   7   1   27.30    3.50
   6  -7  -1   20.20    2.60
  -6   7   1   21.10    2.70
  -6   7   1   20.40    1.80
  -6   7   1   17.50    1.90
   5  -7  -1  689.23   18.20
  -5   7   1  671.83   18.30
   4  -7  -1  492.85   13.30
  -4   7   1  479.85   13.40
   3  -7  -1   90.69    3.60
  -3   7   1   86.29    3.60
  -3   7   1   91.09    3.70
   2  -7  -1  158.58    5.10
  -2   7   1  156.88    5.10
  -2   7   1  162.38    5.10
   1  -7  -1  333.97    9.10
  -1   7   1  339.47    9.10
  -1   7   1  345.77    9.20
   0  -7  -1    7.00    1.00
   0   7   1    5.70    1.00
   0   7   1    5.20    1.00
  -1  -7  -1  166.88    5.00
   1   7   1  172.08    5.10
   1   7   1  174.08    5.20
  -2  -7  -1    0.30    0.80
   2   7   1    1.10    0.90
   2   7   1    0.40    0.50
   2   7   1    0.60    0.80
  -3  -7  -1   85.09    3.30
   3   7   1   80.39    3.30
   3   7   1   88.59    2.70
   3   7   1   79.19    2.80
   3   7   1   87.39    3.40
   3   7   1   83.89    3.20
  -4  -7  -1    2.10    1.00
   4   7   1    2.70    1.10
   4   7   1    3.50    1.10
   4   7   1    3.60    1.00
   4   7   1    4.60    1.30
   4   7   1    3.60    0.70
  -5  -7  -1  330.87    9.40
   5   7   1  312.37    8.90
   5   7   1  315.87    9.50
  -6  -7  -1  246.18    7.90
   6   7   1  259.27    8.20
   6   7   1  247.98    7.50
   6   7   1  246.78    7.90
  -7  -7  -1    3.90    1.60
   7   7   1    2.90    1.50
   7   7   1    3.00    1.80
   7   7   1    4.40    1.90
  -8  -7  -1   10.10    2.10
   8   7   1   11.20    2.50
   8   7   1   11.50    2.40
   8   7   1   14.50    2.30
  -9  -7  -1   45.60    4.10
   9   7   1   42.40    4.00
 -10  -7  -1    2.60    2.40
  10   7   1   -0.40    2.50
 -11  -7  -1   31.40    4.50
  11   7   1   28.00    4.00
   8  -8  -1    0.80    2.40
  -8   8   1   -0.50    2.30
   7  -8  -1   16.60    2.90
  -7   8   1   14.40    2.80
   6  -8  -1   12.80    2.50
  -6   8   1   14.60    2.60
   5  -8  -1    4.70    1.80
  -5   8   1    4.00    1.70
   4  -8  -1   51.19    3.30
  -4   8   1   60.69    3.40
   3  -8  -1   57.99    3.10
  -3   8   1   58.89    3.20
   2  -8  -1  194.78    6.10
  -2   8   1  204.18    6.30
  -2   8   1  201.48    6.20
   1  -8  -1   15.10    1.50
  -1   8   1   16.50    1.70
  -1   8   1   16.80    1.60
   0  -8  -1   27.60    1.80
   0   8   1   29.10    2.00
   0   8   1   29.10    1.90
  -1  -8  -1    2.00    0.90
   1   8   1    2.90    0.90
   1   8   1    0.20    0.60
   1   8   1    2.20    1.00
  -2  -8  -1   53.49    2.50
   2   8   1   55.29    2.10
   2   8   1   50.39    2.60
   2   8   1   55.29    2.70
  -3  -8  -1   -1.00    0.90
   3   8   1    0.00    0.60
   3   8   1    0.30    0.90
   3   8   1   -0.30    1.10
   3   8   1    0.20    0.70
  -4  -8  -1   96.09    3.90
   4   8   1   99.49    4.10
   4   8   1   91.29    3.30
   4   8   1   89.09    3.70
   4   8   1  101.59    3.10
  -5  -8  -1    2.20    1.30
   5   8   1    1.70    0.80
   5   8   1    0.20    1.00
   5   8   1    0.20    1.20
   5   8   1    2.70    1.40
  -6  -8  -1   13.30    2.00
   6   8   1   11.70    1.90
   6   8   1   10.20    2.00
   6   8   1    9.30    1.60
  -7  -8  -1   57.09    3.70
   7   8   1   46.30    3.80
   7   8   1   53.39    3.70
   7   8   1   59.99    3.40
  -8  -8  -1    1.70    1.80
   8   8   1   -0.90    1.70
   8   8   1   -1.20    2.00
  -9  -8  -1   11.60    2.60
   9   8   1   13.30    3.20
 -10  -8  -1   -0.40    2.30
  10   8   1    4.50    2.70
   7  -9  -1    3.40    2.50
  -7   9   1   -0.40    2.10
   6  -9  -1    2.00    1.90
  -6   9   1    0.10    1.80
   5  -9  -1    0.10    1.70
  -5   9   1   -1.20    1.60
   4  -9  -1    0.40    1.60
  -4   9   1   -1.30    1.30
   3  -9  -1  177.58    6.00
  -3   9   1  176.58    6.20
   2  -9  -1    3.60    1.30
  -2   9   1    3.80    1.40
   1  -9  -1  165.58    5.50
  -1   9   1  176.78    5.80
  -1   9   1  190.88    6.60
   0  -9  -1  701.13   18.20
   0   9   1  746.93   18.50
   0   9   1  707.83   18.30
  -1  -9  -1  872.81   22.50
   1   9   1  902.01   22.70
   1   9   1  909.81   22.70
   1   9   1  926.21   22.20
  -2  -9  -1    0.50    1.00
   2   9   1   -2.40    1.00
   2   9   1    0.50    0.70
   2   9   1   -0.40    1.00
  -3  -9  -1  131.79    4.70
   3   9   1  135.49    4.90
   3   9   1  137.39    4.10
  -4  -9  -1  111.19    4.40
   4   9   1  120.09    3.70
   4   9   1  108.59    4.60
  -5  -9  -1    6.10    1.50
   5   9   1    5.90    1.50
   5   9   1    6.10    1.70
   5   9   1    5.90    1.20
   5   9   1    4.00    0.90
  -6  -9  -1   66.19    3.80
   6   9   1   68.99    3.30
   6   9   1   65.99    4.10
   6   9   1   70.49    3.80
  -7  -9  -1    1.10    1.70
   7   9   1   -1.80    1.90
   7   9   1    2.70    1.80
  -8  -9  -1   24.00    2.90
   8   9   1   18.10    2.60
   8   9   1   20.20    3.10
  -9  -9  -1   16.20    3.00
   9   9   1   10.60    3.20
   9   9   1    9.70    2.60
 -10  -9  -1    0.40    2.50
  10   9   1   -0.10    2.60
   6 -10  -1    9.20    2.50
  -6  10   1    5.70    2.40
   5 -10  -1   14.40    2.40
  -5  10   1   11.70    2.40
   4 -10  -1   18.60    2.40
  -4  10   1   20.20    2.60
   3 -10  -1   78.39    3.80
  -3  10   1   78.59    4.00
   2 -10  -1    4.00    1.40
  -2  10   1    7.40    1.70
   1 -10  -1   18.20    1.90
  -1  10   1   17.50    2.10
   0 -10  -1   30.50    2.30
   0  10   1   25.80    1.80
   0  10   1   27.80    2.40
  -1 -10  -1    1.10    1.10
   1  10   1    2.50    0.80
   1  10   1    2.40    1.30
  -2 -10  -1   21.70    2.00
   2  10   1   16.70    2.00
   2  10   1   19.90    1.50
  -3 -10  -1    1.60    1.20
   3  10   1    1.20    0.80
   3  10   1    3.40    1.50
  -4 -10  -1    6.10    1.50
   4  10   1    5.90    1.70
   4  10   1    5.90    1.10
  -5 -10  -1   18.00    2.20
   5  10   1   14.00    1.40
   5  10   1   14.90    2.30
  -6 -10  -1    3.50    1.70
   6  10   1    0.50    1.60
   6  10   1    1.40    1.90
  -7 -10  -1    8.00    2.30
   7  10   1    6.40    2.00
   7  10   1    5.80    2.40
  -8 -10  -1   25.10    3.20
   8  10   1   17.80    3.10
   8  10   1   17.80    2.70
  -9 -10  -1    9.60    2.80
   9  10   1    7.90    2.70
   9  10   1    9.40    3.20
  10  10   1    3.10    2.60
  -5  11   1    8.90    2.40
  -4  11   1   17.60    2.70
   3 -11  -1  118.89    5.80
  -3  11   1  112.19    5.20
   2 -11  -1   66.99    3.50
  -2  11   1   61.39    3.70
   1 -11  -1    0.30    1.20
  -1  11   1   -0.70    1.40
   0 -11  -1    0.30    1.10
   0  11   1    0.10    1.40
   0  11   1   -0.20    0.80
  -1 -11  -1    4.30    1.30
   1  11   1    4.40    1.60
   1  11   1    3.30    1.00
  -2 -11  -1   75.69    3.50
   2  11   1   84.69    4.00
   2  11   1   82.29    3.20
  -3 -11  -1   42.50    2.90
   3  11   1   48.30    3.20
   3  11   1   49.80    2.40
  -4 -11  -1    3.90    1.50
   4  11   1    6.60    1.90
   4  11   1    2.40    1.00
  -5 -11  -1  125.79    5.30
   5  11   1  127.89    4.30
   5  11   1  135.49    5.70
  -6 -11  -1  118.79    5.20
   6  11   1  104.99    5.50
   6  11   1  115.59    4.00
  -7 -11  -1   64.69    4.30
   7  11   1   64.69    4.80
  -8 -11  -1   69.39    4.70
   8  11   1   59.19    4.90
  -9 -11  -1    1.10    2.40
   9  11   1   -1.10    2.80
  -4  12   1    4.10    2.20
  -3  12   1    7.60    2.20
  -2  12   1    5.10    1.90
  -1  12   1    3.90    1.20
  -1  12   1    1.50    1.80
   0  12   1    1.60    1.50
   0  12   1    0.60    1.00
  -1 -12  -1   13.30    2.00
   1  12   1   13.30    1.50
   1  12   1   10.00    2.10
  -2 -12  -1    6.60    1.60
   2  12   1    3.90    1.20
   2  12   1    4.00    1.70
  -3 -12  -1   19.40    2.20
   3  12   1   18.50    1.80
   3  12   1   18.60    2.40
  -4 -12  -1    1.30    1.40
   4  12   1    1.50    1.70
   4  12   1    0.60    1.00
  -5 -12  -1   17.90    2.40
   5  12   1   14.20    2.50
   5  12   1   15.80    1.70
  -6 -12  -1    8.70    2.10
   6  12   1    5.70    2.30
   6  12   1    5.50    1.40
  -7 -12  -1    5.70    2.20
   7  12   1   11.70    2.70
  -8 -12  -1    1.70    2.30
   8  12   1   -3.60    2.50
  -3  13   1   10.60    2.60
  -3  13   1    6.70    1.50
  -2  13   1   -2.20    1.80
  -2  13   1    1.20    1.20
  -1  13   1   22.40    2.30
  -1  13   1   20.50    2.60
   0  13   1   23.90    2.70
   0  13   1   19.50    2.00
   1  13   1    1.00    1.70
   1  13   1    3.00    1.30
   2  13   1   21.40    2.70
   2  13   1   27.80    2.30
   3  13   1   38.90    2.60
   3  13   1   37.50    3.50
  -4 -13  -1    3.70    2.00
   4  13   1    3.50    1.30
   4  13   1    5.10    2.10
  -5 -13  -1    1.00    1.70
   5  13   1    2.30    2.10
   5  13   1    1.00    1.20
  -6 -13  -1   32.50    3.40
   6  13   1   26.60    3.50
   6  13   1   33.50    2.40
  -7 -13  -1   12.40    2.60
   7  13   1   14.40    3.10
  -1  14   1   14.70    2.60
  -1  14   1   13.70    1.90
   0  14   1   28.10    3.30
   0  14   1   28.90    2.50
   1  14   1    0.50    1.30
   1  14   1    2.20    1.90
   2  14   1    2.60    1.90
   2  14   1    5.10    1.60
   3  14   1   -0.80    1.20
   3  14   1    0.70    2.00
   4  14   1    1.20    1.30
   4  14   1    0.40    2.10
   5  14   1    2.10    2.20
   5  14   1    5.00    1.50
   6  14   1   16.70    2.10
   6  14   1   15.90    3.20
   6  13  -2    2.50    2.40
   5  13  -2   -1.00    2.10
   5  13  -2    2.30    1.50
   4  13  -2   15.40    2.60
   4  13  -2   16.70    2.10
   3  13  -2    1.80    1.30
   3  13  -2   -2.10    1.60
   2  13  -2    2.60    1.40
   2  13  -2    5.30    1.80
   1  13  -2    2.80    1.40
   0  13  -2   13.40    1.90
  -1  13  -2    1.60    1.40
   7  12  -2    3.80    2.50
   6  12  -2    4.00    2.30
   5  12  -2    3.70    1.40
   5  12  -2    5.00    2.10
   4  12  -2    1.00    1.20
   4  12  -2    0.80    1.70
   3  12  -2    4.00    1.70
   3  12  -2    4.00    1.30
   2  12  -2   24.20    2.10
   2  12  -2   12.90    2.00
   1  12  -2   16.90    1.80
   1  12  -2   18.90    2.20
   0  12  -2    2.90    1.30
  -1  12  -2   35.40    2.60
  -2  12  -2    0.30    1.20
  -2  12  -2    1.20    1.60
  -3  12  -2    3.90    1.40
  -3  12  -2    6.10    2.00
   8  11  -2    2.00    2.70
  -8 -11   2    2.50    2.20
   7  11  -2   64.29    4.80
  -7 -11   2   59.09    4.10
   6  11  -2    6.30    2.30
  -6 -11   2    5.90    1.80
   5  11  -2   10.00    1.60
   5  11  -2   10.60    2.10
   4  11  -2    2.10    1.20
   4  11  -2    4.70    1.60
   3  11  -2   33.90    2.70
   3  11  -2   32.70    2.30
   2  11  -2    2.70    1.10
   2  11  -2    3.80    1.40
   1  11  -2    9.60    1.40
   0  11  -2   25.50    2.10
  -1  11  -2   12.80    1.60
  -2  11  -2    6.30    1.60
  -2  11  -2    3.80    1.20
  -3  11  -2    8.00    1.90
  -3  11  -2    7.60    1.50
  -4  11  -2   -0.50    1.70
  -4  11  -2    1.60    1.20
   9  10  -2    4.30    3.10
  -9 -10   2    4.40    2.30
   8  10  -2   17.80    3.30
  -8 -10   2   15.50    2.60
   7  10  -2   14.50    2.80
  -7 -10   2   15.70    2.40
   6  10  -2   33.20    3.30
  -6 -10   2   35.30    3.00
   5  10  -2   29.30    2.10
   5  10  -2   29.30    2.90
  -5 -10   2   31.30    2.60
   4  10  -2    2.30    1.40
   4  10  -2    3.00    1.10
  -4 -10   2    3.50    1.30
   3  10  -2    1.90    1.30
   3  10  -2    0.30    0.90
  -3 -10   2   -0.10    1.00
   2  10  -2    4.20    1.10
   2  10  -2    5.90    1.40
   1  10  -2    3.50    1.00
   0  10  -2    0.60    0.80
  -1  10  -2   54.29    2.60
  -2  10  -2   16.80    1.80
  -3  10  -2   10.30    1.90
  -3  10  -2   13.20    1.70
  -4  10  -2   24.40    2.70
  -4  10  -2   24.20    2.10
  -5  10  -2   58.39    3.10
  -5  10  -2   66.99    4.20
  -6  10  -2   33.80    3.60
  -6  10  -2   23.40    2.10
   9   9  -2   10.70    3.10
  -9  -9   2   12.40    2.70
   8   9  -2    5.80    2.60
  -8  -9   2    4.40    2.00
   7   9  -2    1.20    2.00
  -7  -9   2    0.40    1.60
   6   9  -2   66.29    4.20
  -6  -9   2   71.79    3.80
   5   9  -2   11.20    2.00
  -5  -9   2   12.10    1.70
   4   9  -2    1.10    1.30
   4   9  -2    0.80    0.90
  -4  -9   2   -0.50    0.90
   3   9  -2    1.70    1.20
   3   9  -2    0.40    0.80
  -3  -9   2    1.20    0.90
   2   9  -2   47.30    2.20
  -2  -9   2   43.30    2.20
   1   9  -2    3.50    0.90
   0   9  -2    1.40    0.80
  -1   9  -2    4.10    1.00
  -2   9  -2   75.79    3.10
  -3   9  -2   31.70    2.50
  -3   9  -2   29.50    2.00
  -4   9  -2   -0.80    0.90
  -4   9  -2    0.70    1.40
  -5   9  -2    4.00    1.90
  -6   9  -2    8.20    2.30
  10   8  -2   51.69    4.60
 -10  -8   2   54.49    4.80
   9   8  -2    2.40    2.50
   9   8  -2    0.70    2.20
  -9  -8   2   -1.00    1.90
   8   8  -2   25.30    3.30
   8   8  -2   26.80    3.10
  -8  -8   2   29.00    3.10
   7   8  -2   12.20    2.10
   7   8  -2   12.80    2.40
  -7  -8   2    9.60    2.00
   6   8  -2   12.90    1.90
   6   8  -2   13.90    2.30
  -6  -8   2   15.50    2.10
   5   8  -2    1.00    1.40
   5   8  -2    0.00    1.10
  -5  -8   2    0.80    1.10
   4   8  -2    0.90    0.80
   4   8  -2    1.60    1.30
   4   8  -2    2.30    1.10
  -4  -8   2    2.40    1.10
   3   8  -2  142.89    4.80
   3   8  -2  148.99    4.50
   3   8  -2  149.49    4.90
  -3  -8   2  142.79    4.60
   2   8  -2   62.69    2.70
   2   8  -2   70.89    2.60
  -2  -8   2   64.99    2.60
   1   8  -2   56.69    2.40
   0   8  -2   35.90    1.90
  -1   8  -2  530.65   13.60
  -2   8  -2  409.16   10.30
   2  -8   2  369.76   10.10
  -3   8  -2    8.30    1.50
   3  -8   2    9.90    1.40
  -4   8  -2    0.20    1.30
   4  -8   2    2.00    1.20
  -5   8  -2   21.60    2.60
   5  -8   2   24.00    2.60
  -6   8  -2   12.10    2.40
  -7   8  -2   75.39    4.90
  10   7  -2   14.50    3.20
 -10  -7   2   17.20    3.00
   9   7  -2    4.10    2.60
   9   7  -2    5.60    2.40
  -9  -7   2    4.10    2.00
   8   7  -2   12.80    2.70
   8   7  -2   13.50    2.40
  -8  -7   2   13.00    2.40
   7   7  -2    0.90    1.60
   7   7  -2    0.70    1.90
  -7  -7   2   -1.70    1.30
   6   7  -2    1.10    1.40
   6   7  -2    0.50    1.50
  -6  -7   2    0.00    1.20
   5   7  -2    7.90    1.50
   5   7  -2    3.60    1.50
  -5  -7   2    5.90    1.30
   4   7  -2   -1.20    0.90
   4   7  -2    0.10    1.10
   4   7  -2    0.00    0.70
  -4  -7   2    1.00    0.90
   3   7  -2   61.09    2.30
   3   7  -2   56.99    2.60
  -3  -7   2   52.49    2.40
   2   7  -2   -0.30    0.70
   2   7  -2   -0.40    0.60
  -2  -7   2    0.00    0.60
   1   7  -2   60.29    2.30
  -1   7  -2    5.20    0.80
   2  -7   2   21.70    1.60
  -3   7  -2    7.20    1.20
  -3   7  -2    7.60    1.30
   3  -7   2    6.60    1.30
  -4   7  -2   22.10    2.20
   4  -7   2   24.40    2.00
  -5   7  -2    5.30    1.60
   5  -7   2    6.50    1.60
  -6   7  -2    5.80    2.00
   6  -7   2    7.10    1.90
  -7   7  -2   37.60    3.70
   7  -7   2   39.70    3.50
  -8   7  -2   -0.60    2.10
   8  -7   2    0.40    2.40
  11   6  -2    4.10    3.00
  10   6  -2   17.70    3.10
 -10  -6   2   22.80    3.40
   9   6  -2    2.30    2.40
   9   6  -2    2.10    2.10
  -9  -6   2    4.90    2.10
   8   6  -2    3.00    2.10
   8   6  -2    7.00    2.10
  -8  -6   2    3.50    1.80
   7   6  -2   11.90    2.30
   7   6  -2   11.30    2.00
  -7  -6   2   10.40    2.00
   6   6  -2   21.00    2.50
   6   6  -2   19.30    2.20
  -6  -6   2   20.00    2.20
   5   6  -2    2.70    1.20
   5   6  -2    4.00    1.40
  -5  -6   2    3.00    1.20
   4   6  -2   11.40    1.40
   4   6  -2    9.20    1.40
   4   6  -2   12.80    1.10
   4   6  -2   10.60    1.50
  -4  -6   2   14.50    1.60
   3   6  -2   35.40    1.80
   3   6  -2   44.00    1.80
   3   6  -2   36.50    2.10
   3   6  -2   38.30    2.00
  -3  -6   2   37.40    1.90
   2   6  -2   44.00    1.80
  -2  -6   2   39.30    1.80
   1   6  -2    7.90    0.90
   0   6  -2    0.30    0.40
  -1   6  -2   31.40    1.50
   2  -6   2   44.30    2.00
  -3   6  -2   55.39    2.60
  -3   6  -2   56.29    2.50
   3  -6   2   50.69    2.40
  -4   6  -2   56.79    2.40
  -4   6  -2   50.39    2.80
  -4   6  -2   57.99    3.50
  -5   6  -2    0.30    1.20
   5  -6   2   -0.30    1.20
  -6   6  -2   26.40    2.80
   6  -6   2   26.10    2.60
  -7   6  -2    6.40    2.10
   7  -6   2    8.10    2.10
  -8   6  -2    2.60    2.30
   8  -6   2    3.50    2.30
  -9   6  -2   10.50    3.00
   9  -6   2   15.90    3.20
  11   5  -2   -2.20    2.80
 -11  -5   2   -2.70    2.30
  10   5  -2   -2.70    2.30
 -10  -5   2    0.80    2.20
   9   5  -2    0.00    2.00
   9   5  -2   -1.30    2.30
  -9  -5   2    0.40    1.90
   8   5  -2    0.40    1.90
   8   5  -2   -0.40    1.90
  -8  -5   2   -0.90    1.60
   7   5  -2   15.20    2.50
   7   5  -2   13.60    2.20
  -7  -5   2    9.20    1.90
   6   5  -2  125.19    4.80
   6   5  -2  128.09    5.20
  -6  -5   2  132.19    4.90
   5   5  -2   17.20    1.80
   5   5  -2   18.20    1.80
   5   5  -2   19.50    2.10
  -5  -5   2   18.20    1.80
   4   5  -2   11.90    1.40
   4   5  -2   11.90    1.50
   4   5  -2   11.10    1.30
   3   5  -2   28.00    1.80
   3   5  -2   31.70    1.40
   3   5  -2   23.80    1.60
   3   5  -2   27.50    1.80
  -3  -5   2   28.80    1.70
   2   5  -2  109.89    3.30
   2   5  -2  102.69    3.10
   2   5  -2  103.69    3.20
  -2  -5   2  100.19    3.20
   1   5  -2    4.90    0.70
   0   5  -2  163.38    4.50
  -1   5  -2   24.00    1.20
  -3   5  -2    2.30    0.80
  -3   5  -2    2.10    0.80
   3  -5   2    2.00    0.80
  -4   5  -2    2.00    1.00
  -4   5  -2    2.10    0.90
  -4   5  -2    1.10    1.00
   4  -5   2    1.20    1.00
  -5   5  -2    0.80    1.00
  -5   5  -2    0.70    1.10
   5  -5   2    0.10    1.20
  -6   5  -2   13.40    2.10
  -6   5  -2   11.80    1.70
   6  -5   2   10.10    1.90
  -7   5  -2    3.30    1.80
   7  -5   2    0.70    1.70
  -8   5  -2   13.50    2.70
   8  -5   2   16.30    2.70
  -9   5  -2    3.00    2.50
   9  -5   2    5.00    2.70
  11   4  -2    4.30    3.00
 -11  -4   2    2.40    2.60
  10   4  -2   11.80    2.90
 -10  -4   2   15.30    2.90
   9   4  -2  320.87   10.90
  -9  -4   2  340.17   10.90
   8   4  -2  339.67   10.70
   8   4  -2  333.27   10.80
  -8  -4   2  354.96   10.80
   7   4  -2    3.10    1.80
   7   4  -2    3.50    1.90
  -7  -4   2    2.30    1.50
   6   4  -2   10.00    1.90
   6   4  -2   10.10    1.80
  -6  -4   2    8.70    1.60
  -6  -4   2    8.80    1.60
   5   4  -2  203.28    6.30
   5   4  -2  213.88    6.60
   5   4  -2  203.88    6.40
  -5  -4   2  210.58    6.40
  -5  -4   2  197.08    6.10
   4   4  -2  314.07    8.60
   4   4  -2  300.17    8.40
  -4  -4   2  314.07    8.50
   3   4  -2  850.11   20.70
   3   4  -2  831.02   20.40
   3   4  -2  874.31   20.90
   3   4  -2  823.62   20.80
  -3  -4   2  845.92   20.80
   2   4  -2  809.22   19.30
   2   4  -2  796.62   19.20
   2   4  -2  792.52   19.30
   2   4  -2  774.12   19.20
  -2  -4   2  791.72   19.30
   1   4  -2  382.56    9.50
   0   4  -2  476.45   11.70
  -1   4  -2 1058.29   25.40
   2  -4   2  640.24   15.70
  -3   4  -2  151.68    4.50
  -3   4  -2  146.99    4.20
  -3   4  -2  142.29    4.40
   3  -4   2  143.59    4.40
  -4   4  -2   12.60    1.40
  -4   4  -2   12.50    1.50
  -4   4  -2   14.50    1.50
   4  -4   2   12.40    1.50
  -5   4  -2  199.28    6.10
  -5   4  -2  191.18    6.30
   5  -4   2  197.98    6.20
  -6   4  -2    0.20    1.30
  -6   4  -2   -2.00    0.70
  -6   4  -2    0.40    1.10
  -6   4  -2   -0.30    0.90
   6  -4   2   -0.60    1.40
  -7   4  -2    1.10    1.70
  -7   4  -2    1.00    1.00
  -7   4  -2    1.30    1.50
   7  -4   2    0.70    1.70
  -8   4  -2   54.69    4.30
  -8   4  -2   48.70    3.70
  -8   4  -2   46.30    2.80
   8  -4   2   51.19    4.10
  -9   4  -2  266.57    9.80
  -9   4  -2  252.27    7.90
   9  -4   2  275.67    9.70
  11   3  -2    6.10    3.10
 -11  -3   2   -0.40    2.30
  10   3  -2    2.60    2.70
 -10  -3   2    2.50    2.40
   9   3  -2   13.20    2.80
  -9  -3   2    7.30    2.10
   8   3  -2   33.60    3.30
   8   3  -2   45.00    3.60
  -8  -3   2   42.40    3.60
   7   3  -2   10.20    2.20
   7   3  -2   10.10    2.10
  -7  -3   2   14.20    2.20
  -7  -3   2   10.10    1.80
   6   3  -2    3.00    1.40
   6   3  -2    2.00    1.40
  -6  -3   2   -1.00    1.00
  -6  -3   2    1.10    1.10
  -6  -3   2    0.90    1.20
   5   3  -2  169.08    5.40
   5   3  -2  169.78    5.60
  -5  -3   2  162.58    5.20
  -5  -3   2  164.98    5.40
  -5  -3   2  159.08    5.20
   4   3  -2    6.40    1.10
   4   3  -2    4.80    1.10
   4   3  -2    3.70    1.10
  -4  -3   2    3.70    1.00
  -4  -3   2    5.00    1.00
   3   3  -2   14.60    1.30
   3   3  -2   13.20    1.20
   3   3  -2   13.60    1.20
  -3  -3   2   13.30    1.20
  -3  -3   2   15.40    1.30
   2   3  -2   12.80    1.00
   2   3  -2   13.50    1.00
   2   3  -2   13.30    0.90
   2   3  -2   15.10    1.00
  -2  -3   2   14.80    1.10
   0   3  -2   69.89    2.10
  -2   3  -2  131.89    3.50
   2  -3   2  126.49    3.70
  -3   3  -2  357.06    9.40
  -3   3  -2  367.16    9.30
  -3   3  -2  365.36    9.50
   3  -3   2  358.16    9.40
  -4   3  -2   68.29    2.30
  -4   3  -2   72.79    2.90
  -4   3  -2   67.79    2.30
  -4   3  -2   62.19    2.60
  -4   3  -2   62.89    2.70
   4  -3   2   63.39    2.70
   4  -3   2   63.19    2.80
  -5   3  -2  134.69    4.60
  -5   3  -2  137.69    4.10
  -5   3  -2  122.19    4.60
  -5   3  -2  135.59    4.10
  -5   3  -2  134.49    4.80
   5  -3   2  130.79    4.70
  -6   3  -2   34.70    2.60
  -6   3  -2   34.40    2.00
  -6   3  -2   28.60    2.60
  -6   3  -2   32.60    2.00
   6  -3   2   31.40    2.60
  -7   3  -2    2.20    1.50
  -7   3  -2    1.00    1.70
  -7   3  -2    2.80    1.30
   7  -3   2    3.50    1.90
  -8   3  -2   -2.10    1.10
  -8   3  -2   -1.60    1.60
  -8   3  -2   -0.60    1.80
   8  -3   2    0.60    2.00
  -9   3  -2   31.80    2.80
  -9   3  -2   42.20    3.80
  -9   3  -2   39.50    4.00
   9  -3   2   42.10    4.00
 -10   3  -2   -2.80    1.40
 -10   3  -2   -3.20    2.20
  10  -3   2    5.40    2.80
  11   2  -2   -1.90    2.70
 -11  -2   2   -2.40    2.40
  10   2  -2   -0.70    2.40
 -10  -2   2    2.00    2.10
   9   2  -2    4.30    2.30
  -9  -2   2    2.50    2.00
   8   2  -2   58.39    4.10
   8   2  -2   46.30    3.80
  -8  -2   2   60.29    3.60
  -8  -2   2   64.19    3.90
   7   2  -2    3.50    1.80
   7   2  -2    1.90    1.70
  -7  -2   2    2.60    1.50
  -7  -2   2    0.90    1.30
   6   2  -2   19.00    2.20
   6   2  -2   15.40    2.00
  -6  -2   2   19.40    2.00
  -6  -2   2   23.10    2.10
  -6  -2   2   19.60    2.00
   5   2  -2    0.30    1.00
   5   2  -2    0.00    1.00
  -5  -2   2    0.60    0.90
  -5  -2   2    0.10    0.90
   4   2  -2   49.40    2.40
   4   2  -2   44.40    2.30
   4   2  -2   44.40    2.30
  -4  -2   2   47.90    2.10
  -4  -2   2   48.90    2.20
   3   2  -2  517.65   13.10
   3   2  -2  508.75   13.00
   3   2  -2  517.55   13.00
  -3  -2   2  515.35   12.90
   2   2  -2  189.68    5.20
   2   2  -2  191.08    5.10
   2   2  -2  197.38    5.20
  -2  -2   2  193.38    5.00
   1   2  -2  495.85   12.40
  -1  -2   2  529.15   12.40
   0   2  -2   73.59    2.10
  -1   2  -2  307.27    7.50
  -2   2  -2 1241.88   30.60
  -2   2  -2 1272.07   30.50
  -2   2  -2 1298.67   30.60
   2  -2   2 1263.37   30.60
   2  -2   2 1313.97   30.50
  -3   2  -2  599.34   14.70
  -3   2  -2  590.94   14.70
  -3   2  -2  571.24   14.70
  -3   2  -2  585.64   14.40
  -3   2  -2  598.64   14.40
   3  -2   2  579.94   14.70
   3  -2   2  598.04   14.60
  -4   2  -2  147.39    4.70
  -4   2  -2  154.28    4.70
  -4   2  -2  146.89    4.60
  -4   2  -2  145.79    4.30
  -4   2  -2  151.38    4.30
   4  -2   2  147.49    4.60
   4  -2   2  149.39    4.70
  -5   2  -2   24.70    1.70
  -5   2  -2   24.40    1.70
  -5   2  -2   23.90    2.10
  -5   2  -2   24.30    2.00
  -5   2  -2   24.00    2.00
   5  -2   2   25.80    2.00
   5  -2   2   27.70    2.20
  -6   2  -2    5.00    1.10
  -6   2  -2    4.70    1.40
  -6   2  -2    5.40    1.20
  -6   2  -2    3.00    1.40
   6  -2   2    2.70    1.40
  -7   2  -2  156.78    5.90
  -7   2  -2  161.28    5.40
  -7   2  -2  166.48    6.20
   7  -2   2  171.38    6.30
  -8   2  -2    6.10    1.60
  -8   2  -2    8.20    2.10
  -8   2  -2    8.60    2.10
   8  -2   2   10.70    2.40
  -9   2  -2   34.80    3.00
  -9   2  -2   33.30    3.70
   9  -2   2   37.10    3.80
 -10   2  -2   14.00    2.40
 -10   2  -2   11.20    3.00
 -10   2  -2    7.70    2.60
  10  -2   2   14.40    3.20
  11   1  -2    0.30    2.70
 -11  -1   2   -0.50    2.40
  10   1  -2   11.10    2.90
 -10  -1   2   13.40    2.80
   9   1  -2   39.70    3.90
  -9  -1   2   38.00    3.80
  -9  -1   2   36.40    3.30
   8   1  -2   -2.00    1.80
  -8  -1   2   -1.00    1.30
  -8  -1   2    2.50    1.70
   7   1  -2    6.70    1.80
   7   1  -2    5.80    1.90
  -7  -1   2    8.00    1.60
  -7  -1   2    7.20    1.80
  -7  -1   2    6.40    1.60
   6   1  -2   38.00    2.80
   6   1  -2   37.10    2.80
  -6  -1   2   41.80    2.60
  -6  -1   2   39.50    2.50
   5   1  -2  327.07    9.40
   5   1  -2  336.37    9.50
  -5  -1   2  335.17    9.20
  -5  -1   2  340.57    9.30
   4   1  -2    5.90    1.20
   4   1  -2    7.10    1.20
  -4  -1   2    5.50    1.00
  -4  -1   2    7.50    1.10
   3   1  -2  184.98    5.40
   3   1  -2  181.48    5.40
   3   1  -2  192.88    5.50
  -3  -1   2  192.68    5.30
  -3  -1   2  193.78    5.30
   2   1  -2   83.99    2.70
   2   1  -2   82.29    2.70
  -2  -1   2   87.29    2.60
  -2  -1   2   85.09    2.60
   1   1  -2   42.20    1.40
   1   1  -2   43.30    1.40
  -1  -1   2   43.00    1.40
   0   1  -2 3309.77   78.49
  -1   1  -2   34.80    1.10
   1  -1   2   37.20    1.20
   1  -1   2   37.30    1.30
  -2   1  -2   12.60    0.80
  -2   1  -2   11.30    0.80
  -2   1  -2   12.10    0.90
  -2   1  -2   13.00    0.90
   2  -1   2   13.50    0.90
   2  -1   2   11.20    0.90
  -3   1  -2  474.75   12.10
  -3   1  -2  479.65   11.90
  -3   1  -2  481.05   12.10
  -3   1  -2  472.05   11.90
  -3   1  -2  482.85   12.10
   3  -1   2  481.75   12.00
   3  -1   2  490.75   12.00
   3  -1   2  468.95   12.10
  -4   1  -2  367.56    9.80
  -4   1  -2  352.36    9.70
  -4   1  -2  363.56    9.70
  -4   1  -2  356.96    9.40
  -4   1  -2  366.26    9.40
   4  -1   2  360.16    9.60
   4  -1   2  368.56    9.80
   4  -1   2  381.86    9.60
  -5   1  -2   25.90    2.00
  -5   1  -2   31.40    1.80
  -5   1  -2   26.00    1.70
  -5   1  -2   26.90    2.20
  -5   1  -2   29.10    2.00
   5  -1   2   33.60    2.10
   5  -1   2   28.50    2.20
   5  -1   2   30.90    2.00
  -6   1  -2   14.60    1.60
  -6   1  -2   14.70    1.50
  -6   1  -2   14.20    1.80
  -6   1  -2   14.90    1.80
   6  -1   2   17.80    2.10
   6  -1   2   13.00    1.80
  -7   1  -2   32.00    2.50
  -7   1  -2   36.30    2.90
  -7   1  -2   33.40    3.00
   7  -1   2   38.90    3.20
  -8   1  -2   33.90    3.30
  -8   1  -2   37.00    3.20
  -8   1  -2   41.40    3.00
   8  -1   2   34.10    3.30
  -9   1  -2   15.30    2.70
  -9   1  -2   14.00    2.60
  -9   1  -2   11.30    2.10
   9  -1   2   17.00    2.90
 -10   1  -2   -0.60    2.00
 -10   1  -2    0.60    1.70
  10  -1   2   -0.90    2.70
  11   0  -2    4.40    3.00
 -11   0   2   -0.10    2.10
 -11   0   2    0.60    2.40
  10   0  -2   48.30    4.80
 -10   0   2   45.30    3.90
 -10   0   2   45.00    4.30
   9   0  -2   22.10    3.20
  -9   0   2   27.30    3.20
  -9   0   2   24.50    3.00
   8   0  -2    2.40    2.00
  -8   0   2    4.10    1.50
  -8   0   2    4.40    1.80
   7   0  -2    3.60    1.80
   7   0  -2   -0.60    1.50
  -7   0   2   -0.80    1.30
  -7   0   2    1.30    1.20
   6   0  -2   36.60    2.80
   6   0  -2   44.60    2.90
  -6   0   2   43.50    2.70
  -6   0   2   42.90    2.50
   5   0  -2    1.00    1.10
   5   0  -2    4.90    1.30
  -5   0   2    4.70    1.20
  -5   0   2    5.40    1.10
   4   0  -2   13.60    1.50
   4   0  -2   14.90    1.50
   4   0  -2   10.40    1.20
  -4   0   2   14.70    1.40
  -4   0   2   13.50    1.40
   3   0  -2    2.10    0.70
   3   0  -2    1.60    0.80
   3   0  -2    5.70    1.00
  -3   0   2    3.20    0.80
  -3   0   2    2.40    0.70
   2   0  -2  952.80   23.60
   2   0  -2  972.30   23.60
   2   0  -2  950.10   23.50
   2   0  -2  995.00   23.60
  -2   0   2  999.00   23.50
  -2   0   2  985.30   23.60
   1   0  -2 2143.99   52.29
   1   0  -2 2217.58   52.29
   1   0  -2 2164.48   52.29
  -1   0   2 2186.38   52.29
  -1   0   2 2257.77   52.29
  -1   0   2 2283.27   52.29
   0   0  -2 1641.14   39.30
   0   0  -2 1634.44   39.30
   0   0  -2 1675.63   39.20
   0   0   2 1648.64   39.30
   0   0   2 1708.83   39.30
  -1   0  -2  124.69    3.20
  -1   0  -2  120.59    3.10
  -1   0  -2  124.89    3.20
  -1   0  -2  116.59    3.00
  -1   0  -2  122.89    3.20
  -1   0  -2  119.09    3.20
   1   0   2  120.39    3.20
   1   0   2  124.19    3.20
   1   0   2  126.69    3.20
   1   0   2  121.59    3.20
  -2   0  -2   29.50    1.20
  -2   0  -2   27.50    1.20
  -2   0  -2   27.70    1.30
  -2   0  -2   25.70    1.30
   2   0   2   28.50    1.20
   2   0   2   29.00    1.40
   2   0   2   29.50    1.30
  -3   0  -2    0.90    0.50
  -3   0  -2    0.80    0.50
  -3   0  -2    0.20    0.70
  -3   0  -2    1.30    0.60
  -3   0  -2    1.40    0.70
   3   0   2    0.10    0.60
   3   0   2    1.00    0.70
   3   0   2    1.50    0.70
  -4   0  -2    4.10    0.80
  -4   0  -2    3.50    0.90
  -4   0  -2    3.00    0.90
  -4   0  -2    4.50    1.00
  -4   0  -2    2.80    0.80
   4   0   2    3.70    1.00
   4   0   2    3.90    1.00
   4   0   2    5.00    1.00
  -5   0  -2    7.90    1.10
  -5   0  -2    9.40    1.40
  -5   0  -2   10.90    1.20
  -5   0  -2    8.50    1.40
   5   0   2    7.00    1.40
   5   0   2    8.60    1.40
   5   0   2    9.00    1.40
  -6   0  -2    3.10    1.30
  -6   0  -2    4.50    1.20
  -6   0  -2    7.30    1.40
  -6   0  -2    4.20    1.10
   6   0   2    6.00    1.40
   6   0   2    3.30    1.40
   6   0   2    2.70    1.30
  -7   0  -2   15.40    2.00
  -7   0  -2   18.60    2.00
  -7   0  -2   17.20    2.30
   7   0   2   15.00    2.20
  -8   0  -2    8.20    2.00
  -8   0  -2    6.20    1.90
  -8   0  -2    8.30    1.70
   8   0   2    6.20    2.10
  -9   0  -2   -0.60    1.70
  -9   0  -2   -1.50    1.40
  -9   0  -2    2.00    1.80
   9   0   2    3.10    2.20
 -10   0  -2   38.10    3.80
 -10   0  -2   27.80    3.00
  10   0   2   28.40    3.90
 -11   0  -2    1.60    2.60
 -11   0  -2    0.60    2.00
  11   0   2    3.80    3.20
  11  -1  -2   15.70    3.70
 -11   1   2   13.60    3.20
 -11   1   2    7.20    2.50
  10  -1  -2    6.50    2.90
 -10   1   2    1.40    1.90
 -10   1   2    3.50    2.30
   9  -1  -2   21.10    3.30
  -9   1   2   29.10    3.40
  -9   1   2   28.70    3.00
   8  -1  -2    1.00    2.00
  -8   1   2    0.90    1.40
  -8   1   2    0.40    1.60
  -8   1   2    0.20    1.50
   7  -1  -2  130.09    5.40
  -7   1   2  129.69    5.20
  -7   1   2  116.69    4.70
   6  -1  -2   80.49    3.80
   6  -1  -2   87.49    4.00
  -6   1   2   80.49    3.50
  -6   1   2   84.39    3.80
   5  -1  -2    1.70    1.20
   5  -1  -2    3.70    1.20
  -5   1   2    2.60    1.10
  -5   1   2    4.00    1.10
  -5   1   2    3.60    1.10
   4  -1  -2   20.90    1.70
   4  -1  -2   19.60    1.70
  -4   1   2   16.50    1.40
  -4   1   2   19.30    1.60
  -4   1   2   20.00    1.50
   3  -1  -2   21.10    1.60
   3  -1  -2   16.90    1.30
   3  -1  -2   18.60    1.40
  -3   1   2   19.10    1.40
  -3   1   2   22.20    1.40
  -3   1   2   21.50    1.40
   2  -1  -2  304.07    7.80
   2  -1  -2  286.77    7.60
   2  -1  -2  301.17    7.80
  -2   1   2  304.07    7.70
  -2   1   2  292.97    7.70
   1  -1  -2   11.90    1.00
   1  -1  -2   10.40    0.90
   1  -1  -2   10.90    0.80
   1  -1  -2   10.50    0.90
  -1   1   2   11.30    0.80
  -1   1   2   11.70    0.90
  -1   1   2   11.40    1.00
  -1   1   2   12.60    1.00
   0  -1  -2  179.98    4.50
   0  -1  -2  179.38    4.50
   0  -1  -2  175.18    4.50
   0  -1  -2  170.88    4.40
   0   1   2  172.18    4.50
   0   1   2  176.58    4.50
   0   1   2  178.18    4.50
  -1  -1  -2    0.10    0.50
  -1  -1  -2    0.40    0.50
  -1  -1  -2    0.20    0.30
  -1  -1  -2    0.60    0.50
  -1  -1  -2   -0.60    0.50
   1   1   2    0.90    0.50
   1   1   2   -0.30    0.50
   1   1   2    0.20    0.40
   1   1   2   -0.30    0.40
   1   1   2    0.50    0.50
  -2  -1  -2   19.50    1.20
  -2  -1  -2   20.40    1.20
  -2  -1  -2   18.00    1.00
   2   1   2   20.10    1.20
   2   1   2   21.40    1.30
   2   1   2   21.00    1.10
  -3  -1  -2   49.90    2.10
  -3  -1  -2   55.19    2.20
  -3  -1  -2   51.89    2.00
  -3  -1  -2   52.29    2.10
   3   1   2   53.29    2.20
   3   1   2   55.29    2.20
   3   1   2   50.89    2.00
  -4  -1  -2    8.20    1.00
  -4  -1  -2    9.40    1.10
  -4  -1  -2   11.30    1.30
  -4  -1  -2    8.10    1.20
   4   1   2    9.70    1.20
   4   1   2   10.70    1.20
   4   1   2   11.20    1.30
  -5  -1  -2   57.99    2.80
  -5  -1  -2   55.89    2.50
  -5  -1  -2   57.89    2.50
  -5  -1  -2   56.79    2.70
   5   1   2   56.39    2.80
   5   1   2   60.69    2.70
   5   1   2   57.79    2.70
  -6  -1  -2   20.60    1.80
  -6  -1  -2   25.90    2.30
  -6  -1  -2   25.60    2.10
  -6  -1  -2   23.70    2.10
   6   1   2   22.20    2.10
   6   1   2   26.20    2.20
   6   1   2   23.00    2.20
  -7  -1  -2    0.40    1.20
  -7  -1  -2    0.00    1.10
  -7  -1  -2   -0.20    1.20
   7   1   2    1.30    1.50
   7   1   2    0.40    1.40
  -8  -1  -2    0.50    1.30
  -8  -1  -2   -0.50    1.40
  -8  -1  -2   -0.50    1.50
   8   1   2    0.40    1.80
  -9  -1  -2   -0.90    1.70
  -9  -1  -2    4.10    2.00
  -9  -1  -2    4.00    1.70
   9   1   2    4.10    2.40
 -10  -1  -2    7.60    2.10
 -10  -1  -2    6.40    2.40
  10   1   2    4.40    2.80
 -11  -1  -2    7.30    2.60
 -11  -1  -2    6.60    2.30
  11   1   2    4.00    3.10
  10  -2  -2   19.60    3.50
 -10   2   2   19.70    3.20
 -10   2   2   18.20    2.80
   9  -2  -2   19.10    3.20
  -9   2   2   17.20    2.60
  -9   2   2   20.30    3.00
   8  -2  -2   18.20    2.80
  -8   2   2   18.30    2.70
  -8   2   2   22.00    2.50
   7  -2  -2   67.09    4.00
  -7   2   2   59.99    3.30
  -7   2   2   59.09    3.70
   6  -2  -2    5.10    1.60
   6  -2  -2    3.90    1.40
  -6   2   2    3.90    1.40
  -6   2   2    3.00    1.20
   5  -2  -2 1306.67   32.30
   5  -2  -2 1316.07   32.50
  -5   2   2 1320.07   32.50
  -5   2   2 1270.87   32.00
  -5   2   2 1325.07   32.10
   4  -2  -2    5.30    1.10
   4  -2  -2    7.40    1.20
  -4   2   2    7.90    1.30
  -4   2   2    8.10    1.10
  -4   2   2    5.50    1.00
   3  -2  -2  192.78    5.60
   3  -2  -2  188.98    5.60
  -3   2   2  191.78    5.40
  -3   2   2  192.68    5.70
  -3   2   2  205.08    5.50
   2  -2  -2 8595.44  199.98
   2  -2  -2 8338.57  199.98
  -2   2   2 8441.26  199.98
  -2   2   2 8521.55  199.88
  -2   2   2 8461.95  199.98
   1  -2  -2 9541.65  231.08
   1  -2  -2 9705.63  230.88
   1  -2  -2 9740.53  231.08
  -1   2   2 9913.71  231.18
  -1   2   2 9840.52  231.08
  -1   2   2 9999.00  231.18
   0  -2  -2  539.25   13.40
   0  -2  -2  553.94   13.50
   0  -2  -2  548.85   13.40
   0  -2  -2  536.95   13.40
   0   2   2  554.34   13.50
   0   2   2  537.25   13.40
   0   2   2  556.34   13.40
   0   2   2  569.44   13.50
  -1  -2  -2  249.58    6.30
  -1  -2  -2  231.98    6.20
  -1  -2  -2  249.48    6.30
  -1  -2  -2  238.18    6.30
  -1  -2  -2  240.98    6.50
   1   2   2  246.18    6.30
   1   2   2  248.88    6.30
   1   2   2  241.78    6.20
   1   2   2  243.48    6.30
  -2  -2  -2 3972.30   93.69
  -2  -2  -2 3796.82   93.59
  -2  -2  -2 4021.80   93.69
  -2  -2  -2 3917.31   93.49
   2   2   2 3998.80   93.69
   2   2   2 3991.40   93.69
   2   2   2 3982.30   93.59
  -3  -2  -2 1051.29   25.70
  -3  -2  -2 1055.39   25.60
  -3  -2  -2 1043.80   25.70
   3   2   2 1052.99   25.70
   3   2   2 1070.79   25.60
   3   2   2 1058.99   25.80
  -4  -2  -2   22.10    1.70
  -4  -2  -2   18.80    1.60
  -4  -2  -2   23.00    1.50
   4   2   2   21.10    1.50
   4   2   2   22.60    1.70
   4   2   2   16.10    1.50
  -5  -2  -2 1340.07   33.70
  -5  -2  -2 1374.36   34.00
  -5  -2  -2 1373.06   34.00
  -5  -2  -2 1412.86   33.80
   5   2   2 1386.46   34.10
   5   2   2 1394.76   33.80
   5   2   2 1406.36   34.00
  -6  -2  -2  268.37    8.20
  -6  -2  -2  274.87    7.90
  -6  -2  -2  273.27    8.20
  -6  -2  -2  278.97    8.00
   6   2   2  277.77    8.40
   6   2   2  274.97    8.10
   6   2   2  280.47    8.30
  -7  -2  -2   56.09    3.50
  -7  -2  -2   56.59    3.40
  -7  -2  -2   62.69    3.10
   7   2   2   60.99    3.70
   7   2   2   58.49    3.30
  -8  -2  -2   15.50    2.40
  -8  -2  -2   15.90    2.10
  -8  -2  -2   13.90    2.30
   8   2   2   16.70    2.30
   8   2   2   12.50    2.30
  -9  -2  -2   25.20    3.00
  -9  -2  -2   23.10    2.70
   9   2   2   17.90    3.00
 -10  -2  -2   12.10    2.60
 -10  -2  -2   11.60    2.40
  10   2   2   12.10    3.00
 -11  -2  -2   15.30    2.80
 -11  -2  -2   15.20    3.20
  11   2   2   16.40    3.90
  10  -3  -2    1.10    2.80
 -10   3   2    0.10    1.90
 -10   3   2    2.30    2.50
   9  -3  -2   -0.40    2.50
  -9   3   2   -0.10    1.70
  -9   3   2    2.80    2.10
   8  -3  -2    0.20    2.00
  -8   3   2   -1.20    1.30
  -8   3   2   -0.80    1.80
   7  -3  -2    2.30    1.80
  -7   3   2    1.20    1.50
  -7   3   2   -0.20    1.20
   6  -3  -2   -0.10    1.40
  -6   3   2    1.30    1.40
  -6   3   2   -0.20    1.00
   5  -3  -2   -0.20    1.00
   5  -3  -2   -0.20    1.10
  -5   3   2    1.10    1.10
  -5   3   2    0.70    0.90
  -5   3   2   -0.20    0.50
   4  -3  -2   33.10    2.10
   4  -3  -2   34.70    2.30
  -4   3   2   35.90    1.90
  -4   3   2   39.20    2.30
   3  -3  -2    0.50    0.80
   3  -3  -2   -0.10    0.80
  -3   3   2    0.00    0.30
  -3   3   2    0.30    0.60
  -3   3   2    0.20    0.80
  -3   3   2    1.10    0.70
   2  -3  -2  153.58    4.60
   2  -3  -2  155.38    4.50
  -2   3   2  153.58    4.60
  -2   3   2  158.08    4.60
  -2   3   2  166.28    4.50
   1  -3  -2  699.23   17.30
   1  -3  -2  721.63   17.30
  -1   3   2  681.23   17.30
  -1   3   2  717.13   17.20
  -1   3   2  713.73   17.30
   0  -3  -2   16.20    1.10
   0  -3  -2   17.80    1.10
   0  -3  -2   17.10    1.20
   0   3   2   18.50    1.00
   0   3   2   16.20    1.10
   0   3   2   16.20    1.20
  -1  -3  -2   47.60    1.80
  -1  -3  -2   42.80    1.70
  -1  -3  -2   46.60    1.80
   1   3   2   44.00    1.80
   1   3   2   50.89    1.70
   1   3   2   45.90    1.80
   1   3   2   45.10    1.80
  -2  -3  -2   10.80    1.00
  -2  -3  -2   10.80    1.00
  -2  -3  -2    9.20    1.00
   2   3   2    8.90    1.00
   2   3   2   12.80    1.00
   2   3   2   10.80    0.60
   2   3   2   10.00    1.00
  -3  -3  -2   39.20    1.90
  -3  -3  -2   37.90    1.90
   3   3   2   38.00    1.90
   3   3   2   37.60    1.90
   3   3   2   37.60    1.80
  -4  -3  -2    5.40    1.10
  -4  -3  -2    5.30    1.00
   4   3   2    4.90    1.10
   4   3   2    5.20    1.00
  -5  -3  -2  225.98    6.80
  -5  -3  -2  226.68    6.80
   5   3   2  225.68    6.90
   5   3   2  223.18    6.60
   5   3   2  222.88    6.80
  -6  -3  -2  141.09    5.20
  -6  -3  -2  148.79    5.30
  -6  -3  -2  150.48    5.00
   6   3   2  147.89    5.30
   6   3   2  153.48    5.20
   6   3   2  149.49    5.40
  -7  -3  -2   16.30    2.10
  -7  -3  -2   17.40    2.10
  -7  -3  -2   14.70    2.00
   7   3   2   15.50    2.20
   7   3   2   17.80    2.20
   7   3   2   18.20    2.30
  -8  -3  -2   -0.90    1.40
  -8  -3  -2    2.70    1.60
  -8  -3  -2    1.70    1.30
   8   3   2    1.50    1.70
   8   3   2   -0.40    1.70
  -9  -3  -2    5.10    1.90
  -9  -3  -2    9.40    2.20
   9   3   2    5.80    2.20
 -10  -3  -2    4.90    2.10
  10   3   2    4.70    2.50
 -11  -3  -2    1.70    2.10
 -11  -3  -2    0.70    2.40
  11   3   2   -0.10    2.80
  10  -4  -2    4.50    3.20
 -10   4   2    7.20    2.20
 -10   4   2    5.90    2.80
   9  -4  -2   14.90    3.30
  -9   4   2   12.20    2.70
  -9   4   2   11.10    2.10
   8  -4  -2    2.90    2.20
  -8   4   2    1.90    1.50
  -8   4   2    1.40    1.80
   7  -4  -2   16.60    2.60
  -7   4   2   12.20    1.90
  -7   4   2   10.00    2.20
   6  -4  -2    1.00    1.50
  -6   4   2    0.40    1.10
  -6   4   2   -0.40    1.20
   5  -4  -2   69.49    3.50
  -5   4   2   71.79    3.50
  -5   4   2   61.39    2.90
  -5   4   2   68.49    3.00
   4  -4  -2  298.77    8.40
   4  -4  -2  299.97    8.60
  -4   4   2  305.07    8.60
  -4   4   2  304.47    8.20
  -4   4   2  306.57    8.20
  -4   4   2  281.17    8.50
   3  -4  -2   60.69    2.70
   3  -4  -2   58.19    2.50
  -3   4   2   59.49    2.40
  -3   4   2   54.59    2.50
  -3   4   2   61.79    2.40
  -3   4   2   62.59    2.70
   2  -4  -2    1.30    0.70
   2  -4  -2    1.20    0.80
  -2   4   2    0.40    0.70
  -2   4   2   -0.20    0.60
  -2   4   2    0.10    0.60
   1  -4  -2   32.80    1.70
   1  -4  -2   34.50    1.60
  -1   4   2   35.40    1.70
  -1   4   2   35.70    1.50
   0  -4  -2  765.12   19.30
   0  -4  -2  809.02   19.20
   0   4   2  790.32   19.10
   0   4   2  791.12   19.30
  -1  -4  -2   84.29    2.80
  -1  -4  -2   84.59    2.70
   1   4   2   80.49    2.70
   1   4   2   89.59    2.80
   1   4   2   85.19    2.60
  -2  -4  -2  175.78    4.90
  -2  -4  -2  167.58    5.00
   2   4   2  167.28    4.40
   2   4   2  175.58    5.00
   2   4   2  171.58    5.00
   2   4   2  173.58    5.00
   2   4   2  174.18    4.80
  -3  -4  -2  184.18    5.30
  -3  -4  -2  175.58    5.30
   3   4   2  181.28    5.40
   3   4   2  171.38    5.30
   3   4   2  176.98    4.50
   3   4   2  187.28    5.30
   3   4   2  184.68    5.10
  -4  -4  -2   43.10    2.20
  -4  -4  -2   42.00    2.20
   4   4   2   41.40    2.30
   4   4   2   44.40    2.40
   4   4   2   40.60    2.10
  -5  -4  -2   48.60    2.50
  -5  -4  -2   44.40    2.50
   5   4   2   49.90    2.50
   5   4   2   48.30    2.70
   5   4   2   42.70    2.60
  -6  -4  -2  539.05   14.50
  -6  -4  -2  530.05   14.50
   6   4   2  526.05   14.50
   6   4   2  550.94   14.60
   6   4   2  534.15   14.20
  -7  -4  -2  236.08    7.60
  -7  -4  -2  242.78    8.00
  -7  -4  -2  246.98    8.00
   7   4   2  254.37    8.10
   7   4   2  251.67    7.80
  -8  -4  -2   68.49    3.80
  -8  -4  -2   66.99    4.00
   8   4   2   74.49    4.40
   8   4   2   76.99    4.10
  -9  -4  -2  197.48    7.20
  -9  -4  -2  223.98    7.90
   9   4   2  215.88    8.10
   9   4   2  183.98    7.30
 -10  -4  -2  228.48    8.50
 -10  -4  -2  231.08    8.80
  10   4   2  234.18    9.10
 -11  -4  -2   12.40    3.00
  11   4   2   19.70    3.60
   9  -5  -2   23.70    3.70
  -9   5   2   26.80    2.90
  -9   5   2   27.70    3.50
  -9   5   2   27.10    3.80
   8  -5  -2   20.70    3.20
  -8   5   2   19.80    2.30
  -8   5   2   24.80    3.20
   7  -5  -2   39.70    3.50
  -7   5   2   38.70    2.90
  -7   5   2   35.00    3.40
   6  -5  -2    7.60    1.90
  -6   5   2    6.40    1.80
  -6   5   2    7.10    1.50
   5  -5  -2    1.60    1.40
  -5   5   2    7.20    1.60
  -5   5   2    6.20    1.20
  -5   5   2    5.20    1.20
   4  -5  -2    0.70    1.10
  -4   5   2    0.70    1.10
  -4   5   2   -0.40    0.80
  -4   5   2    1.80    0.90
  -4   5   2    1.80    0.90
   3  -5  -2    3.90    1.30
   3  -5  -2    1.40    1.00
  -3   5   2    1.70    0.80
  -3   5   2    2.30    0.80
  -3   5   2    2.60    1.00
  -3   5   2    1.80    0.80
   2  -5  -2   10.10    1.30
   2  -5  -2   10.60    1.40
  -2   5   2   12.40    1.10
  -2   5   2   10.90    1.20
   1  -5  -2   18.00    1.40
   1  -5  -2   17.90    1.30
  -1   5   2   19.70    1.50
  -1   5   2   18.70    1.10
  -1   5   2   15.10    1.30
   0  -5  -2  349.96    9.10
   0  -5  -2  347.07    8.90
   0   5   2  360.16    9.20
   0   5   2  355.46    8.90
   0   5   2  340.27    9.10
  -1  -5  -2   11.00    1.00
   1   5   2   12.70    1.20
  -2  -5  -2   73.09    2.70
   2   5   2   76.59    2.60
   2   5   2   75.59    2.80
   2   5   2   73.49    2.70
   2   5   2   74.19    2.20
  -3  -5  -2  176.08    5.30
  -3  -5  -2  174.58    5.20
   3   5   2  168.78    5.30
   3   5   2  180.38    4.60
   3   5   2  182.08    5.40
   3   5   2  179.48    5.40
   3   5   2  178.98    5.10
  -4  -5  -2    1.00    0.90
  -4  -5  -2    1.50    0.80
   4   5   2    1.00    0.80
   4   5   2    2.60    1.10
   4   5   2    0.70    1.00
   4   5   2    2.00    0.40
  -5  -5  -2    1.20    1.00
  -5  -5  -2   -0.30    0.90
   5   5   2    1.10    1.20
   5   5   2    0.50    1.20
   5   5   2    0.00    0.90
  -6  -5  -2   55.79    3.10
  -6  -5  -2   61.49    3.20
   6   5   2   54.09    3.30
   6   5   2   56.19    3.30
   6   5   2   57.79    3.00
  -7  -5  -2   19.30    2.30
   7   5   2   26.30    2.40
   7   5   2   20.50    2.50
   7   5   2   22.10    2.40
  -8  -5  -2   10.60    2.00
  -8  -5  -2    6.10    1.80
   8   5   2    8.00    2.30
   8   5   2    8.30    2.00
   8   5   2    8.30    2.80
  -9  -5  -2    7.60    2.20
   9   5   2    9.80    2.60
   9   5   2   11.20    2.40
 -10  -5  -2   13.50    2.80
  10   5   2   11.60    2.90
 -11  -5  -2   22.90    3.50
  11   5   2   21.10    3.60
   9  -6  -2   23.20    3.80
  -9   6   2   12.80    2.30
  -9   6   2   21.40    3.40
  -9   6   2   13.60    3.30
   8  -6  -2   20.40    3.30
  -8   6   2   16.20    2.30
  -8   6   2   19.00    3.10
   7  -6  -2   11.20    2.50
  -7   6   2   12.00    1.80
  -7   6   2    8.30    2.30
   6  -6  -2  119.79    5.30
  -6   6   2  116.29    5.40
  -6   6   2  126.49    4.60
   5  -6  -2   34.60    2.90
  -5   6   2   32.80    2.30
  -5   6   2   29.00    2.10
  -5   6   2   31.10    2.80
   4  -6  -2   94.29    4.00
  -4   6   2   90.19    3.40
  -4   6   2  101.99    4.10
  -4   6   2  100.79    3.50
   3  -6  -2  109.49    4.10
  -3   6   2  114.99    3.70
  -3   6   2  114.69    4.20
   2  -6  -2    3.10    1.00
  -2   6   2    3.60    1.00
  -2   6   2    4.30    0.80
  -2   6   2    2.30    0.90
  -2   6   2    3.80    0.80
   1  -6  -2    5.10    1.00
  -1   6   2    6.60    0.90
  -1   6   2    7.00    1.00
  -1   6   2    9.00    1.20
   0  -6  -2  565.04   14.40
   0   6   2  550.04   14.30
   0   6   2  573.44   14.00
   0   6   2  582.04   14.40
  -1  -6  -2  494.45   12.50
   1   6   2  474.45   12.40
   1   6   2  490.95   12.10
   1   6   2  488.75   12.50
  -2  -6  -2  107.39    3.70
   2   6   2  111.09    3.10
   2   6   2  107.39    3.40
   2   6   2  109.79    3.80
  -3  -6  -2  279.77    8.00
  -3  -6  -2  281.77    7.80
   3   6   2  287.77    7.90
   3   6   2  278.37    7.20
   3   6   2  286.87    7.60
   3   6   2  286.37    8.00
   3   6   2  283.07    7.90
  -4  -6  -2   33.00    2.00
  -4  -6  -2   32.20    2.10
   4   6   2   33.50    1.30
   4   6   2   30.00    2.20
   4   6   2   29.90    2.10
   4   6   2   32.50    2.20
   4   6   2   32.90    1.90
  -5  -6  -2  819.72   20.90
  -5  -6  -2  788.32   20.70
   5   6   2  813.62   20.50
   5   6   2  818.42   20.90
   5   6   2  828.02   21.00
  -6  -6  -2  571.04   15.20
   6   6   2  541.35   15.30
   6   6   2  570.84   14.90
   6   6   2  549.15   15.10
  -7  -6  -2   11.30    2.10
   7   6   2    9.80    2.00
   7   6   2   14.60    2.30
   7   6   2   12.70    2.00
  -8  -6  -2    3.00    1.80
   8   6   2    4.40    2.10
   8   6   2    3.40    1.80
   8   6   2    2.00    2.00
  -9  -6  -2    6.70    2.30
   9   6   2    7.70    2.20
   9   6   2    5.90    2.30
 -10  -6  -2   -2.50    1.90
  10   6   2    3.20    2.50
 -11  -6  -2  165.68    7.90
   9  -7  -2   -0.50    2.90
  -9   7   2    0.10    1.50
  -9   7   2   -1.20    2.40
   8  -7  -2    1.80    2.50
  -8   7   2    1.30    1.50
  -8   7   2    0.50    2.20
  -8   7   2   -0.60    2.50
   7  -7  -2    2.70    2.20
  -7   7   2    1.50    1.30
  -7   7   2    2.00    2.10
   6  -7  -2    4.40    2.00
  -6   7   2    2.60    1.20
  -6   7   2    3.10    1.90
   5  -7  -2    3.40    1.70
  -5   7   2    3.00    1.50
  -5   7   2    2.10    1.00
  -5   7   2    2.50    1.00
   4  -7  -2    9.10    1.70
  -4   7   2   10.40    1.80
  -4   7   2   10.20    1.30
  -4   7   2    9.70    1.30
   3  -7  -2    1.60    1.20
  -3   7   2    0.30    0.80
  -3   7   2    0.00    1.80
  -3   7   2   -0.10    0.70
  -3   7   2    0.40    1.10
   2  -7  -2   30.40    2.10
  -2   7   2   28.30    1.50
  -2   7   2   29.90    2.20
  -2   7   2   30.00    1.60
  -2   7   2   31.20    2.10
   1  -7  -2    1.90    0.90
  -1   7   2    1.80    0.60
  -1   7   2    2.20    0.90
  -1   7   2    2.10    1.00
   0  -7  -2  102.29    3.60
   0   7   2  112.79    3.80
   0   7   2  106.59    3.20
   0   7   2  101.59    3.60
  -1  -7  -2  131.29    4.30
   1   7   2  126.99    4.20
   1   7   2  136.19    3.90
   1   7   2  136.79    4.40
  -2  -7  -2   15.40    1.50
   2   7   2   17.70    1.10
   2   7   2   15.40    1.60
   2   7   2   14.30    1.50
   2   7   2   16.20    1.20
  -3  -7  -2   28.80    2.00
   3   7   2   25.60    1.90
   3   7   2   28.30    2.00
   3   7   2   30.60    2.20
   3   7   2   32.50    1.80
   3   7   2   35.00    1.50
  -4  -7  -2  314.47    8.80
  -4  -7  -2  327.47    9.20
   4   7   2  325.57    9.10
   4   7   2  322.87    8.10
   4   7   2  319.67    9.30
   4   7   2  312.97    9.10
   4   7   2  318.87    8.70
  -5  -7  -2    1.80    1.30
   5   7   2   -1.40    0.70
   5   7   2    1.00    1.20
   5   7   2    0.50    1.20
   5   7   2    2.20    1.40
  -6  -7  -2   12.50    2.00
   6   7   2   12.00    1.80
   6   7   2   11.00    1.90
   6   7   2   13.10    2.20
  -7  -7  -2   -1.90    1.40
   7   7   2    1.60    1.70
   7   7   2   -0.20    1.40
   7   7   2   -0.80    1.50
  -8  -7  -2    1.80    1.80
   8   7   2    0.70    1.70
   8   7   2    1.30    1.90
   8   7   2   -2.20    1.90
  -9  -7  -2   13.50    2.70
   9   7   2   18.30    3.00
   9   7   2   12.60    2.50
 -10  -7  -2    3.30    2.60
  10   7   2    3.90    2.80
 -11  -7  -2    5.70    3.00
  11   7   2    8.60    3.30
   8  -8  -2   -3.90    2.30
  -8   8   2   -3.50    2.20
  -8   8   2    1.10    1.30
   7  -8  -2    4.00    2.40
  -7   8   2    3.70    2.40
  -7   8   2    2.80    1.40
   6  -8  -2    2.30    2.00
  -6   8   2    0.90    1.10
  -6   8   2    4.70    2.10
   5  -8  -2  125.19    5.40
  -5   8   2  124.79    4.10
  -5   8   2  127.09    5.50
   4  -8  -2   45.40    3.20
  -4   8   2   43.00    3.30
   3  -8  -2  161.08    5.50
  -3   8   2  157.98    5.60
   2  -8  -2  768.92   19.50
  -2   8   2  764.32   19.60
  -2   8   2  745.03   19.80
   1  -8  -2  735.43   18.20
  -1   8   2  727.93   18.30
  -1   8   2  675.03   18.10
   0  -8  -2    8.10    1.30
   0   8   2    8.40    1.30
   0   8   2    7.40    1.30
  -1  -8  -2  270.17    7.70
   1   8   2  279.37    7.80
   1   8   2  262.77    7.70
  -2  -8  -2  116.59    4.00
   2   8   2  106.19    4.00
   2   8   2  114.39    3.40
   2   8   2  110.99    3.50
   2   8   2  113.89    4.10
  -3  -8  -2   17.00    1.70
   3   8   2   16.40    1.40
   3   8   2    7.90    1.20
   3   8   2   15.50    1.10
   3   8   2   13.70    1.70
  -4  -8  -2   34.80    2.50
   4   8   2   35.70    1.60
   4   8   2   28.30    2.30
   4   8   2   32.00    2.10
   4   8   2   34.80    2.70
  -5  -8  -2   48.70    3.00
   5   8   2   43.70    2.90
   5   8   2   44.90    2.70
   5   8   2   50.99    3.30
   5   8   2   48.90    2.00
  -6  -8  -2  106.49    4.70
   6   8   2  101.19    4.60
   6   8   2  107.29    4.30
   6   8   2  104.89    4.90
  -7  -8  -2   25.10    2.70
   7   8   2   21.40    3.00
   7   8   2   26.40    2.80
   7   8   2   21.80    2.30
  -8  -8  -2   -2.00    1.50
   8   8   2   -0.70    1.60
   8   8   2    0.00    2.00
   8   8   2    0.20    1.70
  -9  -8  -2    5.20    2.30
   9   8   2    4.30    2.10
   9   8   2    4.40    2.40
 -10  -8  -2    2.80    2.70
  10   8   2    4.80    2.70
   7  -9  -2    1.10    2.20
  -7   9   2    0.00    2.10
   6  -9  -2    1.10    2.00
  -6   9   2   -0.70    1.90
   5  -9  -2    1.40    1.80
  -5   9   2   -0.60    1.70
   4  -9  -2   38.20    3.10
  -4   9   2   41.00    3.30
   3  -9  -2    9.70    1.80
  -3   9   2    9.80    1.80
   2  -9  -2   41.40    2.70
  -2   9   2   34.60    2.70
   1  -9  -2  130.69    4.60
  -1   9   2  129.09    4.80
   0  -9  -2   46.80    2.60
   0   9   2   42.30    2.70
   0   9   2   42.40    2.50
  -1  -9  -2  306.97    8.50
   1   9   2  297.27    8.60
   1   9   2  283.97    8.50
  -2  -9  -2   11.00    1.60
   2   9   2    8.30    1.00
   2   9   2    9.40    1.60
   2   9   2    8.60    1.50
  -3  -9  -2    0.60    1.10
   3   9   2   -0.10    1.20
   3   9   2    0.80    0.80
   3   9   2   -0.40    0.70
  -4  -9  -2    9.90    1.70
   4   9   2   11.10    1.10
   4   9   2    6.80    1.20
   4   9   2    7.60    1.70
  -5  -9  -2   54.19    3.30
   5   9   2   53.89    2.20
   5   9   2   52.99    3.40
   5   9   2   53.59    3.20
   5   9   2   51.79    2.80
  -6  -9  -2    0.80    1.40
   6   9   2    0.00    1.40
   6   9   2    0.00    1.30
   6   9   2    2.10    1.80
  -7  -9  -2    0.50    1.60
   7   9   2    3.50    2.10
   7   9   2    0.40    1.60
   7   9   2    3.20    1.90
  -8  -9  -2    6.70    2.10
   8   9   2    1.60    1.80
   8   9   2    3.90    2.10
   8   9   2    0.70    2.20
  -9  -9  -2   16.80    2.90
   9   9   2   17.60    2.90
 -10  -9  -2    7.10    2.90
  10   9   2    7.40    2.90
   7 -10  -2    7.50    2.60
  -7  10   2    3.70    2.60
   6 -10  -2    1.20    2.20
  -6  10   2    0.50    2.10
   5 -10  -2   -3.10    1.80
  -5  10   2   -0.10    1.80
   4 -10  -2    9.50    2.20
  -4  10   2   11.70    2.20
  -3  10   2   14.50    2.20
   2 -10  -2   58.49    3.30
  -2  10   2   57.89    3.40
   1 -10  -2  113.49    4.40
  -1  10   2  110.59    4.60
   0 -10  -2   64.29    3.20
   0  10   2   69.59    3.50
  -1 -10  -2    1.30    1.10
   1  10   2   -0.30    0.70
   1  10   2    0.60    1.20
  -2 -10  -2  520.55   14.00
   2  10   2  530.45   14.30
   2  10   2  521.25   13.40
  -3 -10  -2  390.16   11.00
   3  10   2  392.46   11.20
   3  10   2  388.56   10.20
  -4 -10  -2  261.17    8.00
   4  10   2  257.57    8.30
   4  10   2  254.47    7.00
   4  10   2  252.27    7.20
  -5 -10  -2   26.90    2.60
   5  10   2   22.20    2.60
   5  10   2   25.90    1.80
   5  10   2   26.30    2.10
  -6 -10  -2   56.39    3.70
   6  10   2   57.69    4.00
   6  10   2   52.69    3.10
   6  10   2   54.49    3.70
   6  10   2   53.49    2.40
  -7 -10  -2   12.30    2.40
   7  10   2    9.50    1.90
   7  10   2   10.10    2.40
   7  10   2   11.10    2.60
  -8 -10  -2   13.40    2.70
   8  10   2    7.90    2.70
   8  10   2    8.20    2.40
  -9 -10  -2   19.40    3.30
   9  10   2   18.40    5.10
   9  10   2   14.40    3.00
 -10 -10  -2   19.90    3.60
  10  10   2   22.40    3.60
  -6  11   2    2.00    2.30
   5 -11  -2    9.40    2.60
  -5  11   2    6.60    2.40
   4 -11  -2   22.20    2.70
  -4  11   2   16.60    2.70
   3 -11  -2   23.80    2.60
  -3  11   2   23.70    2.70
   2 -11  -2    5.40    1.70
  -2  11   2    2.60    1.70
   1 -11  -2    1.30    1.40
  -1  11   2    2.40    1.60
   0 -11  -2    0.10    1.20
   0  11   2    1.20    1.40
  -1 -11  -2   23.50    2.20
   1  11   2   22.30    2.40
   1  11   2   25.10    1.90
  -2 -11  -2   -0.30    1.20
   2  11   2    1.20    1.50
   2  11   2    0.50    0.80
  -3 -11  -2   13.10    1.90
   3  11   2   14.20    2.10
   3  11   2   15.50    1.50
  -4 -11  -2   -0.50    1.30
   4  11   2    0.00    1.60
   4  11   2    0.10    0.90
  -5 -11  -2    4.00    1.60
   5  11   2    2.40    1.10
   5  11   2    1.40    1.80
  -6 -11  -2    9.90    2.20
   6  11   2   10.10    1.40
   6  11   2    9.00    2.60
  -7 -11  -2    1.40    1.90
   7  11   2    2.50    2.00
   7  11   2   -0.40    2.20
  -8 -11  -2   11.50    2.70
   8  11   2    3.70    2.80
   8  11   2   11.70    2.60
  -9 -11  -2   -2.40    2.30
   9  11   2   -1.80    2.40
   9  11   2    1.60    2.90
  -5  12   2   14.00    3.00
  -4  12   2  206.48    8.00
  -3  12   2   -0.60    1.90
   2 -12  -2    7.50    2.00
  -2  12   2    9.20    2.20
   1 -12  -2    7.20    1.80
  -1  12   2    6.90    2.00
   0 -12  -2   51.79    3.20
   0  12   2   47.60    2.60
   0  12   2   54.19    3.50
  -1 -12  -2   46.00    3.00
   1  12   2   42.40    2.50
   1  12   2   41.40    3.40
  -2 -12  -2    1.00    1.30
   2  12   2    2.70    1.70
   2  12   2    1.60    1.00
  -3 -12  -2    7.10    1.70
   3  12   2    6.50    2.00
   3  12   2    3.90    1.10
  -4 -12  -2   45.50    3.30
   4  12   2   46.90    2.50
   4  12   2   44.40    3.70
  -5 -12  -2    4.40    1.80
   5  12   2    3.20    1.10
   5  12   2    2.30    1.90
  -6 -12  -2   24.70    2.90
   6  12   2   28.30    2.00
   6  12   2   31.00    3.50
  -7 -12  -2  210.38    7.90
   7  12   2  207.18    8.40
  -8 -12  -2   17.30    3.00
   8  12   2   16.20    3.60
  -3  13   2    4.60    2.40
  -2  13   2   12.90    2.60
  -1  13   2    7.50    2.20
  -1  13   2    8.10    1.60
   0  13   2   11.10    2.20
   0  13   2    8.60    1.50
   1  13   2    0.30    1.00
   1  13   2    1.30    1.70
  -2 -13  -2    1.40    1.60
   2  13   2    4.00    1.30
   2  13   2    2.10    1.90
  -3 -13  -2    3.00    1.60
   3  13   2    2.20    1.20
   3  13   2    2.60    1.90
  -4 -13  -2    6.60    1.90
   4  13   2    2.60    1.30
   4  13   2    8.40    2.30
  -5 -13  -2   10.00    2.30
   5  13   2    7.00    1.40
   5  13   2    9.20    2.40
  -6 -13  -2   22.50    2.90
   6  13   2   25.50    3.40
   6  13   2   20.30    1.90
  -7 -13  -2    5.00    2.30
   7  13   2    2.30    2.70
  -2  14   2    2.60    2.20
  -2  14   2    1.00    1.40
  -1  14   2   -0.20    1.90
  -1  14   2    0.00    1.30
   0  14   2    2.00    1.40
   0  14   2   -2.50    1.90
   1  14   2   -0.80    1.20
   1  14   2    0.40    1.90
   2  14   2    0.10    2.00
   2  14   2    0.60    1.30
   3  14   2   -1.30    1.80
   3  14   2    1.00    1.30
   4  14   2   24.30    3.10
   4  14   2   25.20    2.30
  -5 -14  -2   12.30    2.60
   5  14   2    8.70    1.70
   5  14   2   10.80    2.80
  -6 -14  -2   -2.20    1.90
   6  14   2   -1.70    2.30
   6  14   2   -1.30    1.30
   1  15   2    4.70    1.60
   1  15   2   -0.50    2.10
   2  15   2   -0.50    2.00
   2  15   2    1.10    1.50
   3  15   2   12.40    2.80
   3  15   2    7.90    1.80
   4  15   2   18.60    3.30
   4  15   2   13.00    1.90
   5  13  -3   34.30    3.40
   4  13  -3    1.40    1.90
   4  13  -3    2.00    1.40
   3  13  -3    8.60    2.20
   3  13  -3    7.70    1.60
   2  13  -3   75.09    3.80
   1  13  -3   61.09    3.50
   0  13  -3   17.00    2.10
   6  12  -3   11.80    2.80
   5  12  -3    0.00    1.80
   4  12  -3    1.80    1.70
   4  12  -3    2.20    1.30
   3  12  -3    5.20    1.80
   3  12  -3    6.20    1.50
   2  12  -3    7.80    1.60
   1  12  -3    0.00    1.10
   0  12  -3    0.70    1.20
  -1  12  -3    1.10    1.30
  -2  12  -3    0.60    1.20
  -3  12  -3    1.10    1.40
   8  11  -3   58.59    5.10
   7  11  -3  149.49    6.80
   6  11  -3   -0.10    2.00
   5  11  -3    5.60    2.00
   4  11  -3    6.20    1.80
   4  11  -3    2.40    1.20
   3  11  -3    5.20    1.60
   3  11  -3    6.30    1.40
   2  11  -3    3.50    1.20
   1  11  -3    3.00    1.20
   0  11  -3    6.10    1.40
  -1  11  -3   11.40    1.70
  -2  11  -3   -0.10    1.10
  -3  11  -3  114.89    4.50
  -4  11  -3   21.70    2.10
  -4  11  -3   21.30    2.70
   8  10  -3   12.00    3.00
  -8 -10   3   20.00    2.80
   7  10  -3    6.20    2.40
  -7 -10   3    7.60    2.00
   6  10  -3   21.00    2.80
  -6 -10   3   14.90    2.10
   5  10  -3    2.20    1.60
  -5 -10   3    1.50    1.30
   4  10  -3   51.79    3.20
   4  10  -3   49.10    2.60
   3  10  -3    1.90    1.30
   3  10  -3    1.70    1.00
   2  10  -3    0.60    0.90
   1  10  -3   30.80    2.10
   0  10  -3   63.49    2.90
  -1  10  -3    0.80    1.00
  -2  10  -3    5.00    1.20
  -3  10  -3    0.40    1.40
  -3  10  -3    2.80    1.10
  -4  10  -3    0.90    1.10
  -4  10  -3    2.10    1.60
  -5  10  -3    0.20    1.20
  -5  10  -3    1.20    1.70
   9   9  -3    3.80    2.80
  -9  -9   3   -1.30    2.00
   8   9  -3    4.60    2.60
  -8  -9   3    0.00    1.90
   7   9  -3    1.10    2.10
  -7  -9   3   -1.60    1.40
   6   9  -3    3.30    1.90
  -6  -9   3    3.60    1.60
   5   9  -3    0.20    1.50
  -5  -9   3    1.90    1.20
   4   9  -3   26.40    1.90
   4   9  -3   23.20    2.30
  -4  -9   3   30.50    2.30
   3   9  -3  121.09    4.50
   3   9  -3  127.59    4.20
  -3  -9   3  126.69    4.20
   2   9  -3   13.20    1.40
   1   9  -3    7.50    1.10
   0   9  -3   27.20    1.90
  -1   9  -3   74.49    3.10
  -2   9  -3    9.90    1.30
  -3   9  -3   -0.40    0.90
  -4   9  -3    2.00    1.00
  -4   9  -3    4.60    1.60
  -5   9  -3    4.70    1.20
  -5   9  -3    4.70    1.80
  -6   9  -3   14.40    1.80
  -6   9  -3   18.80    2.80
  10   8  -3    6.00    3.40
 -10  -8   3    5.90    2.60
   9   8  -3   -0.90    2.50
  -9  -8   3   -2.00    1.90
   8   8  -3   18.70    3.20
   8   8  -3   18.40    3.30
  -8  -8   3   16.90    2.50
   7   8  -3    6.00    2.10
   7   8  -3    6.00    2.30
  -7  -8   3    6.20    1.80
   6   8  -3   13.40    2.30
   6   8  -3   11.90    2.20
  -6  -8   3    7.30    1.70
   5   8  -3   -0.30    1.40
   4   8  -3   35.80    2.70
   4   8  -3   42.60    2.20
  -4  -8   3   42.50    2.40
   3   8  -3  170.38    5.30
   3   8  -3  175.68    5.50
   3   8  -3  173.38    5.10
  -3  -8   3  168.28    5.20
   2   8  -3    4.80    0.90
   1   8  -3    2.60    0.80
   0   8  -3   59.79    2.60
  -1   8  -3  132.99    4.30
  -2   8  -3   11.80    1.30
  -3   8  -3    0.70    0.80
  -4   8  -3    2.10    0.90
  -4   8  -3    4.00    1.50
  -5   8  -3   75.29    4.00
  -5   8  -3   78.29    3.20
  -6   8  -3    5.80    2.00
  -6   8  -3    2.30    1.10
  -7   8  -3    7.20    2.50
  -7   8  -3    7.60    1.40
  10   7  -3   82.59    5.50
 -10  -7   3   83.19    5.50
   9   7  -3   11.90    2.70
   9   7  -3    8.60    2.90
  -9  -7   3   11.40    2.50
   8   7  -3    7.30    2.70
   8   7  -3    9.10    2.30
  -8  -7   3    8.50    2.10
   7   7  -3    0.00    1.80
   7   7  -3    2.70    1.60
  -7  -7   3    0.80    1.40
   6   7  -3   64.59    3.80
   6   7  -3   60.09    3.40
  -6  -7   3   64.39    3.40
   5   7  -3   57.29    2.90
   5   7  -3   59.39    3.30
  -5  -7   3   52.49    2.90
   4   7  -3   20.00    1.50
   4   7  -3   15.60    1.70
   4   7  -3   16.60    1.50
   4   7  -3   17.90    1.90
  -4  -7   3   19.10    1.70
   3   7  -3   -0.10    0.70
   3   7  -3    0.40    0.90
  -3  -7   3    1.20    0.80
   2   7  -3   56.99    2.30
   1   7  -3   54.59    2.20
   0   7  -3  756.12   18.70
  -1   7  -3   11.00    1.10
  -2   7  -3    0.70    0.70
  -3   7  -3   22.40    1.70
   3  -7   3   20.70    1.60
  -4   7  -3   18.00    2.00
  -4   7  -3   20.20    1.60
   4  -7   3   21.60    1.90
  -5   7  -3   60.89    3.50
   5  -7   3   66.19    3.40
  -6   7  -3   -0.10    1.40
   6  -7   3    1.30    2.20
  -7   7  -3   30.60    3.50
  -8   7  -3    8.80    2.70
  10   6  -3    9.70    2.90
 -10  -6   3   12.30    2.90
   9   6  -3    5.00    2.60
   9   6  -3    6.00    2.30
  -9  -6   3    8.80    2.40
   8   6  -3    3.90    1.90
   8   6  -3    4.20    2.20
  -8  -6   3    5.20    1.90
   7   6  -3    2.90    1.60
   7   6  -3    5.70    2.10
  -7  -6   3    6.50    1.80
   6   6  -3   -1.60    1.40
   6   6  -3    0.10    1.30
  -6  -6   3    1.10    1.30
   5   6  -3    0.40    1.20
   5   6  -3   -1.40    1.00
  -5  -6   3    0.30    1.00
   4   6  -3    5.80    1.30
   4   6  -3    8.70    1.30
  -4  -6   3    8.40    1.30
   3   6  -3   51.99    2.10
   3   6  -3   48.90    2.30
   3   6  -3   45.40    2.00
   3   6  -3   46.30    2.30
  -3  -6   3   42.80    2.10
   2   6  -3   83.39    2.80
  -2  -6   3   79.69    2.70
   1   6  -3   52.99    2.10
   0   6  -3   41.60    1.80
  -1   6  -3    7.30    0.90
  -2   6  -3  112.79    3.50
  -3   6  -3   31.20    1.90
  -3   6  -3   26.50    1.60
  -3   6  -3   28.80    1.90
   3  -6   3   26.20    1.80
  -4   6  -3    1.50    1.10
   4  -6   3    3.70    1.20
  -5   6  -3    1.20    1.30
   5  -6   3    2.50    1.30
  -6   6  -3    9.10    2.00
   6  -6   3   13.30    2.10
  -7   6  -3   -0.50    1.70
   7  -6   3   -1.10    1.70
  -8   6  -3    2.50    2.10
   8  -6   3   -0.80    2.20
  11   5  -3   34.80    4.50
 -11  -5   3   36.50    4.30
  10   5  -3    6.50    2.80
 -10  -5   3    7.70    2.60
   9   5  -3    0.80    2.30
   9   5  -3    3.90    2.20
  -9  -5   3    0.80    1.90
   8   5  -3    1.60    2.00
   8   5  -3   -0.20    1.70
  -8  -5   3   -0.20    1.50
   7   5  -3    4.20    1.70
   7   5  -3    3.60    1.90
  -7  -5   3    1.20    1.40
   6   5  -3    2.40    1.60
   6   5  -3    5.30    1.60
  -6  -5   3    4.90    1.40
   5   5  -3    3.30    1.20
   5   5  -3    2.40    1.20
   5   5  -3    2.80    1.30
  -5  -5   3    2.60    1.10
   4   5  -3  418.26   10.90
   4   5  -3  394.76   10.50
   4   5  -3  400.96   10.80
  -4  -5   3  392.76   10.70
   3   5  -3   81.99    3.00
   3   5  -3   84.49    3.00
   3   5  -3   81.39    2.80
   3   5  -3   84.39    2.70
  -3  -5   3   78.39    2.90
   2   5  -3    2.30    0.60
  -2  -5   3    1.50    0.60
   1   5  -3  248.88    6.50
   0   5  -3    8.80    0.90
  -1   5  -3  142.89    4.10
  -2   5  -3    3.70    0.70
  -3   5  -3   24.00    1.70
  -3   5  -3   25.70    1.70
   3  -5   3   27.30    1.70
  -4   5  -3    6.90    1.30
  -4   5  -3   10.20    1.40
   4  -5   3   11.30    1.40
  -5   5  -3   20.30    2.10
  -5   5  -3   13.60    1.80
   5  -5   3   18.90    2.00
  -6   5  -3    0.50    1.40
   6  -5   3    1.30    1.50
  -7   5  -3   18.60    2.60
   7  -5   3   18.10    2.50
  -8   5  -3   10.70    2.50
   8  -5   3   14.10    2.70
  -9   5  -3   11.10    2.80
   9  -5   3   16.50    3.10
  11   4  -3    2.70    2.90
 -11  -4   3    0.60    2.70
  10   4  -3   -1.40    2.50
 -10  -4   3   -1.40    2.10
   9   4  -3    4.70    2.60
   9   4  -3    4.40    2.30
  -9  -4   3    5.00    2.10
   8   4  -3   19.00    2.80
   8   4  -3   25.90    3.30
  -8  -4   3   21.70    2.80
   7   4  -3   23.20    2.60
   7   4  -3   27.40    2.90
  -7  -4   3   29.30    2.80
   6   4  -3    8.80    1.70
  -6  -4   3    8.80    1.60
   5   4  -3   15.70    1.80
   5   4  -3   17.20    1.90
   5   4  -3   16.30    1.80
  -5  -4   3   17.30    1.80
  -5  -4   3   16.30    1.70
   4   4  -3  201.68    6.20
   4   4  -3  213.88    6.10
   4   4  -3  222.18    6.30
  -4  -4   3  195.78    6.10
   3   4  -3  138.49    4.20
   3   4  -3  125.79    4.10
   3   4  -3  132.19    3.90
  -3  -4   3  127.69    4.00
   2   4  -3   14.80    1.00
  -2  -4   3   15.00    1.10
   1   4  -3   19.00    1.10
   0   4  -3   40.10    1.60
  -1   4  -3   40.20    1.50
  -2   4  -3    5.60    0.70
  -3   4  -3    0.60    0.70
  -3   4  -3    1.00    0.70
   3  -4   3    1.80    0.80
  -4   4  -3    6.50    1.00
  -4   4  -3    5.90    1.20
  -4   4  -3   11.10    1.40
   4  -4   3    9.10    1.30
  -5   4  -3   -0.60    1.00
  -5   4  -3   -0.20    0.90
   5  -4   3    1.30    1.20
  -6   4  -3   13.30    1.90
  -6   4  -3   14.40    1.80
   6  -4   3   11.90    2.00
  -7   4  -3    0.60    1.30
  -7   4  -3    0.00    1.50
   7  -4   3   -1.00    1.60
  -8   4  -3   -0.40    1.80
   8  -4   3    2.40    2.00
  -9   4  -3    9.80    2.60
   9  -4   3    3.30    2.40
  11   3  -3   20.60    3.80
 -11  -3   3   22.70    3.60
  10   3  -3   -2.70    2.50
 -10  -3   3   -2.10    1.90
   9   3  -3   10.00    2.60
  -9  -3   3   13.80    2.70
   8   3  -3  336.97   10.70
   8   3  -3  313.37   10.60
  -8  -3   3  357.16   10.70
   7   3  -3  109.69    5.00
   7   3  -3  123.89    5.30
  -7  -3   3  118.99    5.10
   6   3  -3    7.30    1.70
   6   3  -3    6.40    1.70
  -6  -3   3    8.80    1.60
  -6  -3   3    7.30    1.40
   5   3  -3    9.70    1.60
   5   3  -3    6.30    1.40
   5   3  -3    7.90    1.50
  -5  -3   3    9.30    1.50
  -5  -3   3    7.80    1.30
   4   3  -3  157.78    5.00
   4   3  -3  146.49    4.80
  -4  -3   3  150.28    4.60
   3   3  -3 1893.01   45.50
   3   3  -3 1892.51   45.50
   3   3  -3 1898.81   45.40
   2   3  -3   55.09    2.00
   2   3  -3   52.49    1.90
   2   3  -3   54.99    1.80
   2   3  -3   54.09    2.00
   1   3  -3    5.60    0.60
   0   3  -3   28.90    1.20
  -1   3  -3  251.77    6.40
  -2   3  -3  999.00   24.10
   2  -3   3 1012.20   24.20
  -3   3  -3  540.45   13.70
  -3   3  -3  557.34   13.80
  -3   3  -3  556.04   13.60
   3  -3   3  535.95   13.70
  -4   3  -3  460.95   11.60
  -4   3  -3  459.55   11.90
  -4   3  -3  442.26   11.80
   4  -3   3  437.16   11.80
  -5   3  -3    4.80    1.30
  -5   3  -3    7.10    1.40
  -5   3  -3    6.20    1.20
   5  -3   3    4.90    1.30
  -6   3  -3  152.88    5.70
  -6   3  -3  161.98    5.40
  -6   3  -3  152.78    4.70
  -6   3  -3  153.98    4.70
   6  -3   3  155.48    5.60
  -7   3  -3  163.08    6.20
  -7   3  -3  151.58    5.00
  -7   3  -3  149.09    5.60
  -7   3  -3  159.88    5.10
   7  -3   3  157.28    6.10
  -8   3  -3    3.40    1.80
  -8   3  -3    4.90    2.10
  -8   3  -3    5.10    1.40
   8  -3   3    7.20    2.30
  -9   3  -3   14.60    2.00
  -9   3  -3   15.50    2.90
   9  -3   3   13.00    3.00
 -10   3  -3    2.90    2.50
 -10   3  -3    1.30    1.50
  10  -3   3    5.90    2.80
  11   2  -3    4.10    3.10
 -11  -2   3    5.80    2.70
  10   2  -3    4.00    2.60
 -10  -2   3    4.00    2.40
   9   2  -3    4.70    2.50
  -9  -2   3    0.00    1.90
   8   2  -3   59.49    4.10
   8   2  -3   53.69    4.10
  -8  -2   3   57.99    4.00
   7   2  -3    0.50    1.60
   7   2  -3   -2.80    1.40
  -7  -2   3    0.50    1.20
  -7  -2   3    0.10    1.40
   6   2  -3   17.40    2.10
   6   2  -3   11.20    1.90
  -6  -2   3   15.10    1.80
  -6  -2   3   15.70    1.90
   5   2  -3   26.50    2.20
   5   2  -3   30.70    2.30
  -5  -2   3   26.60    2.00
  -5  -2   3   29.80    2.10
   4   2  -3   50.79    2.50
   4   2  -3   48.50    2.50
   4   2  -3   49.00    2.40
  -4  -2   3   49.60    2.20
  -4  -2   3   49.70    2.30
   3   2  -3   -0.70    0.70
   3   2  -3    0.20    0.60
   3   2  -3    0.30    0.80
  -3  -2   3   -0.30    0.60
  -3  -2   3    0.40    0.60
   2   2  -3  127.89    3.70
   2   2  -3  124.89    3.60
   2   2  -3  128.19    3.70
   1   2  -3  121.89    3.30
  -1  -2   3  124.39    3.30
   0   2  -3   89.39    2.50
  -1   2  -3  312.67    7.70
  -2   2  -3    0.20    0.30
   2  -2   3    0.20    0.50
  -3   2  -3  131.79    3.90
  -3   2  -3  130.59    3.90
  -3   2  -3  130.79    3.80
   3  -2   3  122.59    3.90
   3  -2   3  129.99    3.80
  -4   2  -3   53.29    2.40
  -4   2  -3   52.49    2.00
  -4   2  -3   51.29    2.30
  -4   2  -3   53.49    2.40
   4  -2   3   56.29    2.40
   4  -2   3   52.89    2.50
  -5   2  -3  255.17    7.70
  -5   2  -3  262.37    7.10
  -5   2  -3  269.27    7.60
  -5   2  -3  262.07    7.10
  -5   2  -3  272.47    7.80
   5  -2   3  265.77    7.80
  -6   2  -3    0.40    1.20
  -6   2  -3   -0.70    1.00
  -6   2  -3    0.60    0.90
  -6   2  -3    0.30    0.80
   6  -2   3   -0.10    1.30
  -7   2  -3   16.90    1.80
  -7   2  -3   15.60    2.30
  -7   2  -3   17.70    2.20
   7  -2   3   16.90    2.40
  -8   2  -3  123.39    5.80
  -8   2  -3  129.69    4.80
  -8   2  -3  137.39    5.50
   8  -2   3  135.59    5.90
  -9   2  -3    8.50    2.50
  -9   2  -3    7.40    2.20
  -9   2  -3    6.30    1.80
   9  -2   3    6.50    2.50
 -10   2  -3   -1.00    1.50
 -10   2  -3   -0.40    2.10
 -10   2  -3   -1.00    2.10
  10  -2   3   -1.80    2.60
  11   1  -3   -2.30    2.60
 -11  -1   3   -5.40    1.90
  10   1  -3    1.30    2.30
 -10  -1   3    2.80    2.20
   9   1  -3   19.30    3.10
  -9  -1   3   15.50    2.70
   8   1  -3   51.99    4.20
  -8  -1   3   59.09    3.50
  -8  -1   3   43.90    3.60
   7   1  -3   -0.10    1.50
   7   1  -3    0.10    1.60
  -7  -1   3    2.60    1.40
   6   1  -3   41.80    2.90
   6   1  -3   37.90    2.90
  -6  -1   3   41.90    2.60
  -6  -1   3   38.30    2.60
   5   1  -3    1.20    1.10
   5   1  -3    1.50    1.10
  -5  -1   3    2.60    1.00
  -5  -1   3    2.20    1.00
   4   1  -3    0.30    0.90
   4   1  -3    1.00    1.20
   4   1  -3    1.60    1.00
  -4  -1   3    2.40    0.90
  -4  -1   3    1.50    0.80
   3   1  -3  246.98    6.90
   3   1  -3  255.17    7.00
   3   1  -3  244.68    6.90
  -3  -1   3  253.07    6.80
  -3  -1   3  257.47    6.80
   2   1  -3    0.40    0.60
   2   1  -3    0.50    0.60
   2   1  -3    0.50    0.60
  -2  -1   3    0.80    0.60
  -2  -1   3   -0.10    0.50
   1   1  -3  457.65   11.10
   1   1  -3  451.35   11.10
   1   1  -3  457.95   11.10
  -1  -1   3  466.15   11.10
  -1  -1   3  451.65   11.10
   0   1  -3  173.78    4.40
  -1   1  -3  442.36   11.00
   1  -1   3  463.75   11.00
   1  -1   3  461.85   11.00
  -2   1  -3    7.90    0.80
  -2   1  -3   10.20    0.80
  -2   1  -3    7.50    0.50
  -2   1  -3    9.60    0.80
   2  -1   3    8.40    0.80
   2  -1   3   10.10    0.80
  -3   1  -3   27.30    1.50
  -3   1  -3   24.70    1.50
  -3   1  -3   26.20    1.50
  -3   1  -3   27.60    1.20
  -3   1  -3   25.80    1.20
   3  -1   3   27.40    1.40
   3  -1   3   25.10    1.60
  -4   1  -3  182.88    5.40
  -4   1  -3  186.08    5.10
  -4   1  -3  189.08    5.20
  -4   1  -3  183.28    5.50
  -4   1  -3  175.98    5.40
   4  -1   3  185.28    5.30
   4  -1   3  192.48    5.60
  -5   1  -3  444.26   11.30
  -5   1  -3  459.15   11.90
  -5   1  -3  432.66   11.30
  -5   1  -3  417.36   11.70
  -5   1  -3  436.26   11.60
   5  -1   3  429.46   11.80
   5  -1   3  432.76   11.50
  -6   1  -3  413.36   10.90
  -6   1  -3  403.86   11.30
  -6   1  -3  409.56   11.60
  -6   1  -3  403.76   10.90
   6  -1   3  415.56   11.50
  -7   1  -3  116.69    5.00
  -7   1  -3  112.59    4.30
  -7   1  -3  117.59    4.80
   7  -1   3  122.49    5.10
  -8   1  -3   23.80    2.70
  -8   1  -3   18.10    2.70
  -8   1  -3   27.20    2.60
   8  -1   3   25.10    2.90
  -9   1  -3   63.39    4.50
  -9   1  -3   61.69    4.20
  -9   1  -3   56.89    3.50
   9  -1   3   57.39    4.50
 -10   1  -3   -0.80    2.20
 -10   1  -3    3.00    2.20
 -10   1  -3    1.70    1.70
  10  -1   3   -5.20    2.30
  11   0  -3    6.80    3.10
 -11   0   3    5.00    2.70
  10   0  -3   -0.30    2.60
 -10   0   3   -0.50    2.10
   9   0  -3    0.50    2.20
  -9   0   3    1.80    1.90
  -9   0   3    0.40    1.60
   8   0  -3    2.70    2.00
  -8   0   3    2.90    1.60
   7   0  -3   17.20    2.40
   7   0  -3   19.00    2.40
  -7   0   3   14.10    1.90
  -7   0   3   16.90    2.20
   6   0  -3   42.20    3.00
   6   0  -3   38.40    2.90
  -6   0   3   44.00    2.80
  -6   0   3   42.30    2.60
   5   0  -3  284.37    8.20
   5   0  -3  277.17    8.10
  -5   0   3  270.07    8.00
  -5   0   3  272.57    7.80
   4   0  -3    0.00    0.90
   4   0  -3    0.60    0.90
   4   0  -3   -0.10    0.70
  -4   0   3    0.40    0.80
  -4   0   3    0.40    0.70
   3   0  -3   69.79    2.70
   3   0  -3   61.89    2.60
   3   0  -3   64.29    2.40
   3   0  -3   69.19    2.70
  -3   0   3   70.99    2.50
  -3   0   3   68.89    2.60
   2   0  -3  319.07    8.10
   2   0  -3  302.97    8.00
   2   0  -3  302.57    8.00
  -2   0   3  308.87    8.00
  -2   0   3  311.37    7.90
   1   0  -3  637.04   15.50
   1   0  -3  635.34   15.50
   1   0  -3  622.94   15.40
   1   0  -3  634.34   15.50
  -1   0   3  654.93   15.50
  -1   0   3  654.83   15.50
  -1   0   3  627.84   15.50
   0   0  -3   13.50    0.70
   0   0  -3   13.90    0.80
   0   0  -3   14.00    0.80
   0   0  -3   11.90    0.80
   0   0   3   14.50    0.80
  -1   0  -3  129.99    3.50
  -1   0  -3  138.19    3.40
  -1   0  -3  133.59    3.50
  -1   0  -3  135.19    3.50
  -1   0  -3  122.49    3.30
  -1   0  -3  127.59    3.50
   1   0   3  132.19    3.50
   1   0   3  132.89    3.50
  -2   0  -3   10.50    0.70
  -2   0  -3    9.80    0.90
  -2   0  -3    9.20    0.80
  -2   0  -3    9.10    0.70
  -2   0  -3    8.80    0.80
  -2   0  -3    7.50    0.50
   2   0   3    9.30    0.80
   2   0   3    9.80    0.80
   2   0   3    7.50    0.80
  -3   0  -3  161.08    4.60
  -3   0  -3  155.68    4.40
  -3   0  -3  156.58    4.40
   3   0   3  155.18    4.70
   3   0   3  163.28    4.60
   3   0   3  166.58    4.60
  -4   0  -3   66.79    2.40
  -4   0  -3   57.79    2.30
  -4   0  -3   58.89    2.60
  -4   0  -3   67.49    2.70
  -4   0  -3   63.49    2.60
   4   0   3   58.59    2.60
   4   0   3   59.39    2.50
   4   0   3   60.29    2.40
  -5   0  -3   20.50    1.80
  -5   0  -3   20.10    1.90
  -5   0  -3   23.70    1.70
  -5   0  -3   20.30    1.90
  -5   0  -3   20.30    1.60
   5   0   3   19.40    1.90
   5   0   3   22.40    1.80
   5   0   3   18.20    1.70
  -6   0  -3   35.60    2.50
  -6   0  -3   36.70    2.60
  -6   0  -3   36.20    2.20
  -6   0  -3   38.10    2.30
   6   0   3   38.20    2.60
   6   0   3   39.20    2.80
  -7   0  -3   20.80    2.40
  -7   0  -3   21.00    2.30
  -7   0  -3   21.90    2.10
   7   0   3   18.30    2.30
  -8   0  -3    4.20    1.60
  -8   0  -3    6.70    1.90
  -8   0  -3    5.80    1.70
   8   0   3    3.10    1.90
  -9   0  -3    1.10    1.50
  -9   0  -3    0.80    1.70
  -9   0  -3    5.90    2.10
   9   0   3   -1.80    2.10
 -10   0  -3    4.70    2.30
 -10   0  -3    2.80    1.90
  10   0   3    0.00    2.60
 -11   0  -3    3.30    2.10
 -11   0  -3    3.10    2.60
  11   0   3    4.00    3.10
  11  -1  -3   37.80    4.70
 -11   1   3   28.10    4.00
 -11   1   3   40.50    4.10
  10  -1  -3    1.80    3.00
 -10   1   3    2.00    2.20
 -10   1   3    4.00    2.10
   9  -1  -3    0.50    2.10
  -9   1   3    0.90    1.70
  -9   1   3    0.40    1.60
   8  -1  -3  103.39    5.30
  -8   1   3   94.69    4.50
   7  -1  -3  177.48    6.50
  -7   1   3  158.88    5.80
  -7   1   3  162.68    6.20
   6  -1  -3    8.30    1.70
   6  -1  -3   10.20    1.80
  -6   1   3   11.50    1.80
  -6   1   3   10.80    1.60
   5  -1  -3    9.00    1.50
   5  -1  -3    6.30    1.40
  -5   1   3    8.40    1.30
  -5   1   3    7.50    1.40
   4  -1  -3    1.90    0.90
   4  -1  -3    2.70    1.00
   4  -1  -3    3.50    1.10
  -4   1   3    0.80    0.80
  -4   1   3    3.40    0.90
   3  -1  -3    9.30    1.00
   3  -1  -3   10.00    1.20
   3  -1  -3   12.60    1.30
  -3   1   3   14.00    1.20
  -3   1   3   10.30    1.20
   2  -1  -3  643.84   16.00
   2  -1  -3  643.84   16.00
   2  -1  -3  646.14   15.90
   2  -1  -3  629.34   16.00
  -2   1   3  656.23   16.00
  -2   1   3  657.73   15.90
   1  -1  -3 3188.08   76.29
   1  -1  -3 3162.28   76.29
   1  -1  -3 3211.18   76.39
   1  -1  -3 3182.88   76.19
  -1   1   3 3260.07   76.29
  -1   1   3 3329.57   76.29
   0  -1  -3   70.79    2.20
   0  -1  -3   72.59    2.20
   0  -1  -3   62.29    2.00
   0   1   3   73.29    2.10
   0   1   3   73.19    2.20
   0   1   3   68.29    2.10
  -1  -1  -3  379.96    9.90
  -1  -1  -3  387.16    9.70
  -1  -1  -3  390.06    9.70
  -1  -1  -3  384.46    9.60
   1   1   3  386.76    9.70
   1   1   3  390.86    9.70
   1   1   3  395.66    9.60
   1   1   3  399.06    9.60
  -2  -1  -3   15.60    1.10
  -2  -1  -3   17.10    1.10
  -2  -1  -3   15.90    1.00
  -2  -1  -3   15.80    1.10
   2   1   3   16.10    1.00
   2   1   3   16.40    1.10
   2   1   3   15.20    1.10
  -3  -1  -3   59.39    2.30
  -3  -1  -3   58.09    2.30
  -3  -1  -3   58.69    2.10
  -3  -1  -3   59.29    2.30
   3   1   3   59.49    2.30
   3   1   3   57.09    2.20
   3   1   3   62.29    2.40
  -4  -1  -3  439.36   11.80
  -4  -1  -3  447.76   11.80
  -4  -1  -3  450.75   11.50
  -4  -1  -3  441.16   11.70
   4   1   3  460.85   11.70
   4   1   3  460.65   11.60
   4   1   3  451.45   11.80
  -5  -1  -3   24.80    1.80
  -5  -1  -3   24.90    2.00
  -5  -1  -3   23.50    2.00
   5   1   3   20.20    1.90
   5   1   3   22.60    1.80
   5   1   3   23.40    1.90
  -6  -1  -3   38.00    2.50
  -6  -1  -3   33.70    2.60
  -6  -1  -3   34.00    2.20
   6   1   3   32.60    2.40
   6   1   3   34.30    2.60
   6   1   3   33.00    2.50
  -7  -1  -3    4.00    1.30
  -7  -1  -3    3.60    1.50
  -7  -1  -3    2.10    1.40
   7   1   3    2.20    1.60
  -8  -1  -3   38.30    3.10
  -8  -1  -3   44.70    3.60
  -8  -1  -3   38.50    3.30
   8   1   3   36.50    3.40
  -9  -1  -3   56.59    4.30
  -9  -1  -3   56.29    3.70
  -9  -1  -3   59.39    4.10
   9   1   3   57.39    4.40
 -10  -1  -3   27.60    3.40
 -10  -1  -3   24.30    2.90
  10   1   3   31.50    3.90
 -11  -1  -3   13.30    3.20
 -11  -1  -3   12.60    2.70
  11   1   3   12.60    3.60
  10  -2  -3   21.40    3.80
 -10   2   3   26.30    3.80
 -10   2   3   24.00    3.10
   9  -2  -3    7.40    2.90
  -9   2   3    7.20    2.30
  -9   2   3    8.50    2.10
   8  -2  -3    5.60    2.30
  -8   2   3    1.50    1.50
   7  -2  -3   27.80    3.00
  -7   2   3   24.00    2.40
  -7   2   3   27.10    2.80
   6  -2  -3  170.78    6.10
   6  -2  -3  161.68    5.90
  -6   2   3  163.78    5.90
  -6   2   3  168.78    5.60
   5  -2  -3   35.60    2.50
   5  -2  -3   39.60    2.70
  -5   2   3   38.70    2.30
  -5   2   3   38.30    2.50
  -5   2   3   32.60    2.20
   4  -2  -3  139.19    4.60
   4  -2  -3  134.49    4.50
  -4   2   3  133.29    4.50
  -4   2   3  136.69    4.30
  -4   2   3  127.69    4.30
   3  -2  -3  298.77    8.30
   3  -2  -3  303.67    8.40
  -3   2   3  320.77    8.40
  -3   2   3  305.67    8.20
   2  -2  -3  592.94   14.90
   2  -2  -3  576.04   14.70
   2  -2  -3  597.74   14.90
  -2   2   3  599.54   14.70
  -2   2   3  600.34   14.90
   1  -2  -3  420.46   10.60
   1  -2  -3  400.96   10.40
   1  -2  -3  435.06   11.10
   1  -2  -3  409.66   10.50
  -1   2   3  431.26   10.60
  -1   2   3  418.66   10.40
   0  -2  -3    1.70    0.60
   0  -2  -3    0.80    0.60
   0  -2  -3    1.60    0.60
   0  -2  -3    1.00    0.50
   0   2   3    1.80    0.70
   0   2   3    1.10    0.60
  -1  -2  -3  143.49    3.90
  -1  -2  -3  140.19    3.90
  -1  -2  -3  137.59    3.80
  -1  -2  -3  139.79    3.90
   1   2   3  139.69    3.80
   1   2   3  136.49    3.90
   1   2   3  137.49    3.90
  -2  -2  -3  474.25   12.00
  -2  -2  -3  490.55   12.20
  -2  -2  -3  483.05   12.20
  -2  -2  -3  481.55   12.20
   2   2   3  497.65   12.10
   2   2   3  471.15   12.20
   2   2   3  494.45   12.10
  -3  -2  -3  392.66   10.10
  -3  -2  -3  382.56   10.00
  -3  -2  -3  379.16    9.80
  -3  -2  -3  381.06   10.10
   3   2   3  388.06   10.00
   3   2   3  394.26    9.90
   3   2   3  381.46   10.10
  -4  -2  -3   57.29    2.50
  -4  -2  -3   47.20    2.30
  -4  -2  -3   47.40    2.20
   4   2   3   56.89    2.50
   4   2   3   50.99    2.40
   4   2   3   52.99    2.30
  -5  -2  -3    8.00    1.30
  -5  -2  -3    9.30    1.20
  -5  -2  -3   11.00    1.40
  -5  -2  -3   10.10    1.40
   5   2   3    7.40    1.20
   5   2   3    8.60    1.40
   5   2   3    9.00    1.40
  -6  -2  -3  202.78    6.50
  -6  -2  -3  194.18    6.40
  -6  -2  -3  199.68    6.10
  -6  -2  -3  188.88    6.00
   6   2   3  201.48    6.20
   6   2   3  199.18    6.50
   6   2   3  188.28    6.30
  -7  -2  -3    0.70    1.20
  -7  -2  -3    1.20    1.30
  -7  -2  -3    0.40    1.10
   7   2   3    1.90    1.60
   7   2   3   -0.40    1.30
  -8  -2  -3   33.60    3.20
  -8  -2  -3   35.10    3.00
  -8  -2  -3   35.50    3.10
   8   2   3   30.30    3.10
  -9  -2  -3    3.10    1.70
  -9  -2  -3    4.00    2.00
   9   2   3    2.70    2.20
 -10  -2  -3    7.10    2.10
 -10  -2  -3   10.30    2.60
  10   2   3   10.40    3.00
 -11  -2  -3    0.40    2.40
 -11  -2  -3    9.50    2.50
  11   2   3    4.30    3.10
  10  -3  -3    0.30    2.80
 -10   3   3    6.20    2.70
 -10   3   3    3.50    2.10
   9  -3  -3    8.40    2.90
  -9   3   3    7.50    2.10
  -9   3   3    4.80    2.20
   8  -3  -3   26.60    3.30
  -8   3   3   27.70    2.80
  -8   3   3   21.40    2.90
   7  -3  -3   80.99    4.50
  -7   3   3   80.19    3.90
  -7   3   3   78.29    4.30
   6  -3  -3  118.09    4.90
  -6   3   3  117.59    4.40
  -6   3   3  106.59    4.70
   5  -3  -3   25.50    2.30
   5  -3  -3   29.20    2.30
  -5   3   3   23.60    2.00
  -5   3   3   27.80    2.40
  -5   3   3   27.90    2.20
   4  -3  -3  486.45   13.20
   4  -3  -3  505.45   13.20
  -4   3   3  507.85   13.00
  -4   3   3  496.05   12.90
  -4   3   3  499.85   13.30
   3  -3  -3    8.60    1.30
   3  -3  -3    8.40    1.20
  -3   3   3    8.30    1.20
  -3   3   3    8.90    1.10
   2  -3  -3 1360.46   32.60
   2  -3  -3 1316.67   32.70
  -2   3   3 1359.56   32.50
  -2   3   3 1348.07   32.70
   1  -3  -3 1043.80   25.40
   1  -3  -3 1040.40   25.60
   1  -3  -3 1019.10   25.40
  -1   3   3 1060.49   25.40
  -1   3   3 1073.69   25.30
  -1   3   3 1038.40   25.40
   0  -3  -3 1223.98   28.90
   0  -3  -3 1182.08   28.80
   0  -3  -3 1186.78   28.90
   0   3   3 1186.58   28.90
   0   3   3 1208.78   28.90
   0   3   3 1203.38   28.80
  -1  -3  -3  226.68    6.10
  -1  -3  -3  232.48    6.20
  -1  -3  -3  229.58    6.20
   1   3   3  236.28    6.20
   1   3   3  234.58    6.20
   1   3   3  235.88    6.10
  -2  -3  -3  705.83   17.50
  -2  -3  -3  705.43   17.50
  -2  -3  -3  705.93   17.40
   2   3   3  707.43   17.40
   2   3   3  718.83   17.50
   2   3   3  710.53   17.50
  -3  -3  -3   28.90    1.70
  -3  -3  -3   26.20    1.50
  -3  -3  -3   26.30    1.70
   3   3   3   27.80    1.70
   3   3   3   26.40    1.60
   3   3   3   31.10    1.80
  -4  -3  -3 1307.17   32.30
  -4  -3  -3 1337.37   32.60
  -4  -3  -3 1332.57   32.60
   4   3   3 1327.27   32.60
   4   3   3 1351.16   32.60
   4   3   3 1330.77   32.40
  -5  -3  -3   43.20    2.30
  -5  -3  -3   47.00    2.50
  -5  -3  -3   47.30    2.50
   5   3   3   49.90    2.60
   5   3   3   45.40    2.60
   5   3   3   43.30    2.40
  -6  -3  -3   68.59    3.20
  -6  -3  -3   76.09    3.30
  -6  -3  -3   77.29    3.50
  -6  -3  -3   77.09    3.50
   6   3   3   73.49    3.40
   6   3   3   76.19    3.60
   6   3   3   80.69    3.70
  -7  -3  -3  203.48    6.40
  -7  -3  -3  202.78    6.70
  -7  -3  -3  182.88    6.70
   7   3   3  186.18    6.50
   7   3   3  202.18    6.90
  -8  -3  -3  153.68    6.00
  -8  -3  -3  155.18    5.70
  -8  -3  -3  144.59    6.00
   8   3   3  138.19    6.10
   8   3   3  153.78    5.90
  -9  -3  -3   24.20    2.80
  -9  -3  -3   26.40    3.20
   9   3   3   21.60    3.10
 -10  -3  -3   27.30    3.20
 -10  -3  -3   22.80    3.40
  10   3   3   22.10    3.60
 -11  -3  -3   16.30    3.00
 -11  -3  -3   18.80    3.30
  11   3   3   16.80    3.70
  10  -4  -3   -1.30    3.00
 -10   4   3    0.80    2.40
 -10   4   3    1.90    2.00
   9  -4  -3    2.70    2.70
  -9   4   3    4.20    1.90
   8  -4  -3   -0.40    2.10
  -8   4   3   -1.40    1.80
  -8   4   3    0.60    1.50
   7  -4  -3   18.00    2.70
  -7   4   3   19.50    2.40
  -7   4   3   22.40    2.70
   6  -4  -3    3.50    1.70
  -6   4   3    2.10    1.30
  -6   4   3    2.90    1.50
   5  -4  -3   23.50    2.30
   5  -4  -3   28.30    2.90
  -5   4   3   33.00    2.70
  -5   4   3   21.10    1.90
   4  -4  -3    0.40    1.00
   4  -4  -3    0.40    1.00
  -4   4   3    1.00    1.10
  -4   4   3    1.70    0.90
  -4   4   3    0.00    0.40
   3  -4  -3  126.19    4.40
   3  -4  -3  125.59    4.20
  -3   4   3  121.19    4.40
  -3   4   3  135.19    4.40
  -3   4   3  131.69    4.10
   2  -4  -3   25.80    1.70
   2  -4  -3   22.30    1.70
  -2   4   3   22.90    1.50
  -2   4   3   24.30    1.60
  -2   4   3   26.10    1.70
   1  -4  -3   37.70    1.90
   1  -4  -3   39.00    1.90
  -1   4   3   43.20    1.80
  -1   4   3   44.70    2.00
  -1   4   3   36.90    1.80
   0  -4  -3  147.79    4.40
   0  -4  -3  149.29    4.30
   0   4   3  151.38    4.20
   0   4   3  142.09    4.30
   0   4   3  152.08    4.40
  -1  -4  -3  554.74   13.80
  -1  -4  -3  541.95   13.80
   1   4   3  571.44   13.90
   1   4   3  561.74   13.70
   1   4   3  531.25   13.80
  -2  -4  -3  336.07    9.00
  -2  -4  -3  336.97    9.00
   2   4   3  352.96    9.10
   2   4   3  345.37    9.00
   2   4   3  348.57    9.70
   2   4   3  342.07    8.90
  -3  -4  -3   23.50    1.70
  -3  -4  -3   22.90    1.60
   3   4   3   22.80    0.80
   3   4   3   21.60    1.50
   3   4   3   23.00    1.70
   3   4   3   21.60    1.60
  -4  -4  -3   -1.20    0.70
  -4  -4  -3   -0.20    0.80
   4   4   3   -0.80    0.90
   4   4   3    1.20    1.00
   4   4   3    0.30    0.80
  -5  -4  -3   35.90    2.30
  -5  -4  -3   36.30    2.30
   5   4   3   33.70    2.40
   5   4   3   38.50    2.50
   5   4   3   35.80    2.20
  -6  -4  -3   16.40    1.90
  -6  -4  -3   13.80    1.80
   6   4   3   17.70    2.10
   6   4   3   12.70    1.90
   6   4   3   16.30    1.90
  -7  -4  -3   71.19    3.50
  -7  -4  -3   61.99    3.60
  -7  -4  -3   68.29    3.70
   7   4   3   67.19    3.80
   7   4   3   68.39    3.60
   7   4   3   65.79    3.80
  -8  -4  -3   23.20    2.70
  -8  -4  -3   27.00    2.60
   8   4   3   18.70    2.50
   8   4   3   22.50    2.70
  -9  -4  -3    4.70    2.20
  -9  -4  -3    5.60    1.90
   9   4   3    8.80    2.50
 -10  -4  -3    1.30    2.10
 -10  -4  -3    2.10    1.80
  10   4   3    0.10    2.30
 -11  -4  -3    2.80    2.50
 -11  -4  -3    0.90    2.10
  11   4   3    2.40    3.10
   9  -5  -3    5.40    2.80
  -9   5   3    0.10    2.10
  -9   5   3    0.80    1.60
   8  -5  -3   12.70    2.70
  -8   5   3   13.40    2.20
  -8   5   3   14.30    2.90
   7  -5  -3    7.70    2.20
  -7   5   3   11.80    2.30
  -7   5   3   11.00    1.80
   6  -5  -3    2.40    1.70
  -6   5   3    0.50    1.10
  -6   5   3   -0.40    1.40
   5  -5  -3    6.10    1.60
  -5   5   3    4.60    1.50
  -5   5   3    6.30    1.30
   4  -5  -3   94.99    3.90
   4  -5  -3  109.69    4.20
  -4   5   3  108.39    3.80
  -4   5   3  101.89    4.10
  -4   5   3   95.69    3.60
   3  -5  -3    1.00    1.00
   3  -5  -3    1.60    1.10
  -3   5   3    0.30    0.70
  -3   5   3    0.60    0.80
  -3   5   3    1.00    0.90
   2  -5  -3  845.02   20.80
   2  -5  -3  814.52   20.60
  -2   5   3  840.62   20.80
  -2   5   3  843.62   20.50
  -2   5   3  805.92   20.70
   1  -5  -3  291.37    7.80
   1  -5  -3  284.37    7.80
  -1   5   3  290.27    7.90
  -1   5   3  282.47    7.80
  -1   5   3  292.47    7.60
   0  -5  -3    3.80    0.90
   0  -5  -3    2.20    0.80
   0   5   3    2.80    0.70
   0   5   3    2.70    0.90
   0   5   3    4.10    0.80
  -1  -5  -3 1161.98   28.50
  -1  -5  -3 1195.68   28.40
   1   5   3 1171.58   28.30
   1   5   3 1167.58   28.50
   1   5   3 1153.98   28.50
  -2  -5  -3  194.28    5.60
  -2  -5  -3  189.28    5.70
   2   5   3  194.58    5.70
   2   5   3  204.58    5.80
   2   5   3  199.38    5.70
   2   5   3  200.78    5.50
  -3  -5  -3  149.49    4.70
  -3  -5  -3  151.18    4.80
   3   5   3  145.99    3.80
   3   5   3  149.79    4.70
   3   5   3  149.19    4.50
   3   5   3  151.08    4.80
  -4  -5  -3  107.79    3.90
  -4  -5  -3   96.39    3.70
   4   5   3  102.59    2.80
   4   5   3  102.99    3.60
   4   5   3  109.79    4.00
   4   5   3  108.39    3.90
  -5  -5  -3   13.10    1.70
  -5  -5  -3   17.30    1.80
   5   5   3   11.50    1.70
   5   5   3   14.10    1.60
   5   5   3   10.40    1.60
  -6  -5  -3   -0.30    1.10
  -6  -5  -3    3.10    1.30
   6   5   3    1.00    1.40
   6   5   3    0.70    1.30
   6   5   3    0.50    1.20
  -7  -5  -3   60.59    4.80
  -7  -5  -3   57.79    3.50
   7   5   3   53.29    3.60
   7   5   3   50.29    3.30
   7   5   3   56.69    3.60
  -8  -5  -3   45.80    3.70
  -8  -5  -3   43.40    3.30
   8   5   3   40.00    3.40
   8   5   3   40.50    3.30
  -9  -5  -3  140.39    5.90
  -9  -5  -3  155.88    6.50
   9   5   3  136.99    6.10
   9   5   3  152.08    6.60
 -10  -5  -3   48.00    4.30
  10   5   3   49.10    4.40
 -11  -5  -3   44.00    4.70
  11   5   3   28.30    4.00
   9  -6  -3    2.30    2.90
  -9   6   3   -3.30    2.00
  -9   6   3    3.00    2.00
   8  -6  -3   19.20    3.30
  -8   6   3   19.30    2.40
  -8   6   3   13.60    2.80
   7  -6  -3    5.70    2.20
  -7   6   3    4.80    1.60
  -7   6   3    4.70    2.00
   6  -6  -3    0.60    1.60
  -6   6   3    2.00    1.30
  -6   6   3    0.90    1.60
   5  -6  -3  128.09    5.10
  -5   6   3  114.29    4.30
  -5   6   3  117.09    4.90
   4  -6  -3  105.19    4.40
  -4   6   3  106.29    3.80
  -4   6   3  111.19    3.90
  -4   6   3  109.69    4.40
   3  -6  -3    0.40    1.50
   3  -6  -3    0.60    1.10
  -3   6   3    0.00    0.80
  -3   6   3    0.00    0.80
  -3   6   3   -0.10    1.00
  -3   6   3    0.60    0.80
   2  -6  -3    0.50    0.90
   2  -6  -3   -0.50    0.90
  -2   6   3    0.50    0.80
  -2   6   3    0.20    0.90
  -2   6   3    0.90    0.70
   1  -6  -3    3.30    0.90
   1  -6  -3    2.20    0.90
  -1   6   3    0.50    0.80
  -1   6   3    2.00    0.80
  -1   6   3    2.70    0.80
   0  -6  -3   30.40    1.90
   0  -6  -3   33.30    1.80
   0   6   3   35.50    2.00
   0   6   3   26.40    1.70
   0   6   3   32.20    1.60
  -1  -6  -3    8.40    1.10
  -1  -6  -3   11.80    1.20
   1   6   3   11.70    1.30
   1   6   3    8.90    1.10
   1   6   3   12.10    1.10
  -2  -6  -3   18.70    1.70
  -2  -6  -3   24.20    1.70
   2   6   3   29.10    1.60
   2   6   3   26.70    1.80
   2   6   3   27.70    2.00
  -3  -6  -3    7.20    1.20
   3   6   3   12.00    0.80
   3   6   3   11.20    1.40
   3   6   3    8.40    1.20
   3   6   3    7.60    1.30
   3   6   3    9.50    1.20
  -4  -6  -3    0.50    1.00
  -4  -6  -3    1.40    0.90
   4   6   3    4.10    1.20
   4   6   3    3.50    1.00
   4   6   3    3.10    1.10
  -5  -6  -3   45.40    2.70
  -5  -6  -3   43.40    2.60
   5   6   3   43.10    2.90
   5   6   3   45.30    2.60
   5   6   3   49.00    2.90
  -6  -6  -3    1.90    1.30
  -6  -6  -3    4.40    1.50
   6   6   3    2.40    1.50
   6   6   3    1.40    1.20
   6   6   3    2.70    1.50
  -7  -6  -3    0.50    1.40
   7   6   3    2.40    1.80
   7   6   3    1.70    1.50
   7   6   3    3.60    1.70
  -8  -6  -3    3.30    1.80
   8   6   3    2.80    2.00
   8   6   3    4.50    1.90
  -9  -6  -3   31.20    3.50
   9   6   3   27.10    3.30
   9   6   3   28.10    3.10
 -10  -6  -3    4.20    2.40
  10   6   3    1.30    2.50
  10   6   3    0.50    2.30
 -11  -6  -3    3.50    2.70
  11   6   3   -1.70    2.70
   9  -7  -3    4.60    3.10
  -9   7   3    3.70    1.80
   8  -7  -3    4.40    2.90
  -8   7   3    5.60    1.90
  -8   7   3   -0.40    2.30
   7  -7  -3   14.60    2.90
  -7   7   3   16.60    2.10
  -7   7   3   19.40    2.90
   6  -7  -3   85.39    4.80
  -6   7   3   85.29    3.80
  -6   7   3   89.89    4.70
   5  -7  -3    0.30    1.50
  -5   7   3    0.30    1.10
  -5   7   3    1.80    1.60
   4  -7  -3   25.80    2.50
  -4   7   3   25.00    2.50
  -4   7   3   24.00    1.90
  -4   7   3   20.20    1.80
   3  -7  -3   33.90    2.60
  -3   7   3   33.30    2.50
  -3   7   3   33.20    2.00
  -3   7   3   31.90    2.00
   2  -7  -3    1.20    1.00
  -2   7   3   -0.40    1.00
  -2   7   3   -0.10    0.50
  -2   7   3    0.70    0.70
   1  -7  -3  210.78    6.50
  -1   7   3  224.08    6.10
  -1   7   3  220.28    6.60
   0  -7  -3    5.70    1.10
   0   7   3    5.30    1.20
   0   7   3    2.60    0.80
   0   7   3    7.00    1.00
  -1  -7  -3  148.99    4.80
   1   7   3  153.88    4.90
   1   7   3  153.08    4.50
  -2  -7  -3   49.20    2.20
  -2  -7  -3   44.30    2.40
   2   7   3   44.20    2.40
   2   7   3   48.70    2.10
   2   7   3   46.60    2.50
  -3  -7  -3    1.20    0.90
   3   7   3    0.00    0.90
   3   7   3    0.40    0.80
   3   7   3   -0.50    0.90
   3   7   3    1.30    0.90
   3   7   3    0.60    0.50
  -4  -7  -3  391.16   10.60
  -4  -7  -3  388.06   10.80
   4   7   3  386.66    9.60
   4   7   3  389.66   10.40
   4   7   3  382.06   10.70
   4   7   3  387.36   10.90
  -5  -7  -3   99.99    4.30
   5   7   3   98.29    4.30
   5   7   3  104.09    3.90
   5   7   3  103.69    3.00
   5   7   3  101.09    4.40
  -6  -7  -3  412.16   11.80
   6   7   3  404.46   11.30
   6   7   3  415.86   12.00
   6   7   3  404.56   11.80
  -7  -7  -3   56.99    3.70
   7   7   3   61.69    3.60
   7   7   3   60.09    4.00
   7   7   3   55.79    3.80
  -8  -7  -3    2.20    1.80
   8   7   3    2.00    1.90
   8   7   3    2.30    1.80
   8   7   3    2.70    2.10
  -9  -7  -3    2.80    2.20
   9   7   3   -1.00    2.00
   9   7   3    3.00    2.30
 -10  -7  -3   37.80    4.20
  10   7   3   29.80    3.90
  10   7   3   20.00    3.10
 -11  -7  -3   22.90    3.70
  11   7   3   24.60    4.00
   8  -8  -3    3.50    2.80
  -8   8   3    3.10    2.50
  -8   8   3    4.30    1.60
   7  -8  -3   21.20    3.10
  -7   8   3   17.50    3.10
  -7   8   3   20.70    2.20
   6  -8  -3   15.00    2.70
  -6   8   3   11.00    2.40
  -6   8   3   12.90    1.80
   5  -8  -3    2.50    1.90
  -5   8   3    5.40    1.90
  -5   8   3    5.00    1.30
   4  -8  -3    2.80    1.60
  -4   8   3    2.40    1.00
  -4   8   3    2.90    1.10
  -4   8   3    2.50    1.50
   3  -8  -3    3.60    1.50
  -3   8   3    1.50    1.40
  -3   8   3    3.20    1.00
  -3   8   3    3.80    1.00
   2  -8  -3    2.60    1.20
  -2   8   3    2.50    0.90
  -2   8   3    1.90    1.20
   1  -8  -3    2.50    1.10
  -1   8   3    2.90    1.10
  -1   8   3    2.40    1.10
  -1   8   3    1.70    0.80
   0  -8  -3    4.30    1.20
   0   8   3    3.00    0.80
   0   8   3    3.20    1.00
   0   8   3    3.70    1.20
  -1  -8  -3  200.48    6.20
   1   8   3  205.18    5.70
   1   8   3  199.18    6.20
   1   8   3  202.78    6.30
  -2  -8  -3    6.80    1.30
   2   8   3    3.40    0.90
   2   8   3    8.60    1.50
   2   8   3    8.10    1.10
  -3  -8  -3    1.50    1.10
   3   8   3    0.60    0.80
   3   8   3    1.20    1.10
   3   8   3    1.10    0.60
   3   8   3    2.20    1.10
   4   8   3    4.60    1.40
   4   8   3    6.00    1.20
  -5  -8  -3  125.49    5.00
   5   8   3  125.99    3.60
   5   8   3  120.79    4.90
   5   8   3  118.89    4.40
   5   8   3  122.49    5.10
  -6  -8  -3  125.19    5.10
   6   8   3  113.09    5.20
   6   8   3  116.59    5.00
   6   8   3  120.99    4.70
  -7  -8  -3   45.50    3.70
   7   8   3   38.70    3.50
   7   8   3   31.20    3.10
   7   8   3   41.20    3.10
  -8  -8  -3   26.20    3.10
   8   8   3   19.30    3.00
   8   8   3   20.20    3.00
   8   8   3   24.30    2.70
  -9  -8  -3   14.50    2.80
   9   8   3   14.90    2.60
   9   8   3   14.00    2.90
 -10  -8  -3    7.40    2.80
  10   8   3   10.00    2.60
  10   8   3    9.80    3.00
   7  -9  -3   13.30    3.00
  -7   9   3    9.80    2.80
  -7   9   3    9.60    1.60
   6  -9  -3   -0.20    2.10
  -6   9   3    0.60    1.10
  -6   9   3    0.90    2.00
   5  -9  -3    1.50    1.90
  -5   9   3    2.30    1.90
  -5   9   3    0.70    1.00
   4  -9  -3    1.90    1.60
  -4   9   3    0.30    0.90
  -4   9   3   -0.70    1.50
  -4   9   3    0.90    0.90
   3  -9  -3   87.49    4.20
  -3   9   3   91.59    4.30
  -3   9   3   91.79    3.20
   2  -9  -3   49.10    2.90
  -2   9   3   42.60    3.00
  -2   9   3   44.30    2.00
   1  -9  -3   61.09    3.10
  -1   9   3   65.09    2.40
  -1   9   3   60.89    3.30
   0  -9  -3  303.97    8.80
   0   9   3  303.97    9.00
   0   9   3  311.87    8.10
  -1  -9  -3  288.77    8.30
   1   9   3  295.77    8.50
   1   9   3  278.87    9.00
   1   9   3  284.67    7.70
  -2  -9  -3   14.20    1.80
   2   9   3   13.70    1.90
   2   9   3   16.90    1.20
   2   9   3   15.60    1.40
  -3  -9  -3    8.10    1.50
   3   9   3    8.70    1.30
   3   9   3   10.90    1.10
   3   9   3    7.80    1.60
  -4  -9  -3  359.96   10.40
   4   9   3  361.06    9.80
   4   9   3  360.46    9.20
   4   9   3  350.76   10.50
  -5  -9  -3    3.10    1.50
   5   9   3    2.90    1.70
   5   9   3    2.60    1.50
   5   9   3    4.50    0.90
   5   9   3    3.10    1.30
  -6  -9  -3    1.00    1.50
   6   9   3    2.20    1.70
   6   9   3   -0.70    1.50
   6   9   3    0.80    1.40
  -7  -9  -3    7.40    2.00
   7   9   3    6.70    2.10
   7   9   3    5.70    1.80
   7   9   3    9.80    2.40
  -8  -9  -3    2.60    2.10
   8   9   3    5.10    2.00
   8   9   3    2.50    2.10
   8   9   3    5.80    2.50
  -9  -9  -3    3.10    2.40
   9   9   3   -0.50    1.90
   9   9   3    3.50    2.30
 -10  -9  -3   15.00    3.30
  10   9   3   14.20    2.80
  10   9   3   12.80    3.10
   7 -10  -3   19.10    3.20
  -7  10   3   20.80    3.50
   6 -10  -3   29.40    3.40
  -6  10   3   22.90    3.20
   5 -10  -3    9.50    2.30
  -5  10   3    9.70    2.30
   4 -10  -3   37.10    3.30
  -4  10   3   33.10    3.20
   3 -10  -3   27.90    2.70
  -3  10   3   25.60    2.80
   2 -10  -3    0.70    1.40
  -2  10   3    1.20    1.40
   1 -10  -3   -1.00    1.20
  -1  10   3    0.40    1.30
   0 -10  -3   32.90    2.60
   0  10   3   34.00    2.70
  -1 -10  -3   12.70    1.70
   1  10   3   10.20    1.80
  -2 -10  -3   98.99    4.10
   2  10   3   98.09    3.30
   2  10   3   99.39    3.40
   2  10   3  107.09    4.40
  -3 -10  -3    2.50    1.30
   3  10   3    2.30    1.00
   3  10   3    1.80    1.50
   3  10   3    3.30    0.90
  -4 -10  -3   41.10    3.10
   4  10   3   37.10    3.10
   4  10   3   39.30    2.00
   4  10   3   38.40    2.30
  -5 -10  -3    8.30    1.80
   5  10   3    6.00    1.50
   5  10   3    6.80    1.00
   5  10   3    7.00    2.00
  -6 -10  -3   14.40    2.40
   6  10   3   14.70    1.30
   6  10   3   15.00    2.30
   6  10   3   15.10    2.50
   6  10   3   11.60    1.90
  -7 -10  -3    5.50    2.10
   7  10   3    4.00    1.70
   7  10   3    9.90    2.30
   7  10   3    4.80    2.30
  -8 -10  -3    6.00    2.40
   8  10   3    5.50    2.00
   8  10   3    4.50    2.60
   8  10   3    3.60    2.20
  -9 -10  -3   -2.90    2.10
   9  10   3    5.30    2.20
   9  10   3    0.00    2.30
 -10 -10  -3    3.90    2.90
  10  10   3    1.50    2.70
   6 -11  -3    9.30    2.90
  -6  11   3    5.30    2.40
   5 -11  -3  100.59    5.30
  -5  11   3   73.99    5.10
   4 -11  -3   24.60    2.90
  -4  11   3   25.90    3.20
   3 -11  -3   -0.40    1.70
  -3  11   3   -0.20    1.60
   2 -11  -3    0.60    1.50
  -2  11   3   -0.70    1.50
   1 -11  -3    6.30    1.60
  -1  11   3    3.00    1.70
   0 -11  -3   15.70    2.00
   0  11   3   12.70    2.00
  -1 -11  -3    3.20    1.50
   1  11   3    1.80    1.60
  -2 -11  -3  261.27    8.10
   2  11   3  263.67    8.40
   2  11   3  262.67    7.30
  -3 -11  -3  157.58    5.80
   3  11   3  156.48    4.80
   3  11   3  151.38    6.00
  -4 -11  -3  128.99    5.10
   4  11   3  121.89    4.20
   4  11   3  116.49    5.40
   4  11   3  124.19    4.00
  -5 -11  -3  183.78    6.90
   5  11   3  200.68    7.40
   5  11   3  203.68    5.70
   5  11   3  186.18    6.10
  -6 -11  -3  390.66   11.80
   6  11   3  398.36   10.10
   6  11   3  384.16   12.10
   6  11   3  362.86   10.70
  -7 -11  -3   37.30    3.60
   7  11   3   36.30    3.90
   7  11   3   41.00    3.60
   7  11   3   37.80    3.00
  -8 -11  -3   38.50    3.90
   8  11   3   26.40    3.40
   8  11   3   32.80    4.10
   8  11   3   26.50    2.90
  -9 -11  -3   15.00    3.10
   9  11   3   12.90    3.00
   5 -12  -3   66.99    7.10
  -5  12   3   70.79    5.10
   4 -12  -3   23.00    2.90
  -4  12   3   18.60    2.90
   3 -12  -3   27.10    3.00
  -3  12   3   22.20    3.00
   2 -12  -3    8.60    2.00
  -2  12   3    6.00    2.00
   1 -12  -3   15.80    2.20
  -1  12   3   16.00    2.50
   0 -12  -3   24.70    2.50
   0  12   3   20.90    2.50
  -1 -12  -3    4.90    1.70
   1  12   3    4.40    1.20
   1  12   3    5.80    1.90
  -2 -12  -3   -1.90    1.30
   2  12   3    0.10    0.90
   2  12   3   -0.20    1.60
  -3 -12  -3   24.10    2.60
   3  12   3   28.90    2.00
   3  12   3   21.10    2.70
  -4 -12  -3   14.10    2.30
   4  12   3   18.80    1.70
   4  12   3   15.30    2.60
  -5 -12  -3   39.50    3.40
   5  12   3   32.20    2.20
   5  12   3   33.00    3.40
  -6 -12  -3   24.30    3.00
   6  12   3   20.10    2.10
   6  12   3   24.60    3.30
   6  12   3   19.40    1.70
  -7 -12  -3   -0.90    1.90
   7  12   3    1.70    1.60
   7  12   3    0.50    2.30
  -8 -12  -3   -1.70    2.10
   8  12   3    0.00    2.60
   8  12   3    2.50    2.60
   9  12   3    4.40    4.10
  -4  13   3   32.30    3.70
  -3  13   3    3.90    2.40
  -2  13   3   -0.40    2.00
   1 -13  -3    3.30    1.80
  -1  13   3    3.20    2.00
   0 -13  -3    1.20    1.60
   0  13   3    2.30    1.80
   0  13   3   -0.10    1.00
  -1 -13  -3   49.20    3.50
   1  13   3   46.00    3.80
   1  13   3   49.00    2.80
  -2 -13  -3    7.40    2.00
   2  13   3    3.60    1.20
   2  13   3    0.00    1.90
  -3 -13  -3   12.00    2.20
   3  13   3   10.00    2.30
   3  13   3   13.90    1.70
  -4 -13  -3   -0.90    1.60
   4  13   3   -0.20    2.00
   4  13   3   -0.70    1.00
  -5 -13  -3    0.90    1.70
   5  13   3    1.00    2.10
   5  13   3    1.20    1.20
  -6 -13  -3    5.60    2.20
   6  13   3   11.30    2.70
   6  13   3    4.90    1.40
  -7 -13  -3  100.29    5.70
   7  13   3   96.89    6.10
  -8 -13  -3    0.50    2.30
   8  13   3    1.80    2.90
  -2  14   3   -0.20    2.20
  -1  14   3    2.20    2.00
  -1  14   3    1.10    1.30
   0  14   3   21.10    2.20
   0  14   3   22.20    3.10
   1  14   3   20.60    2.10
   1  14   3   21.60    2.90
  -2 -14  -3    0.00    2.00
   2  14   3    0.50    1.30
   2  14   3   -1.50    1.90
  -3 -14  -3   14.40    2.40
   3  14   3   10.70    1.70
   3  14   3   13.40    2.70
  -4 -14  -3    7.10    2.20
   4  14   3    3.70    2.30
   4  14   3    5.60    1.40
  -5 -14  -3   12.90    2.60
   5  14   3    8.50    2.80
   5  14   3    7.30    1.50
  -6 -14  -3   -0.50    1.90
   6  14   3    0.90    2.30
   6  14   3    1.50    1.40
   0  15   3   -1.30    1.30
   0  15   3   -1.40    2.20
   1  15   3    1.10    1.40
   1  15   3    0.40    2.00
   2  15   3   -0.20    1.40
   2  15   3    1.70    2.20
   3  15   3   14.20    2.80
   3  15   3    8.30    1.80
   4  15   3   10.30    1.80
   4  15   3    7.60    2.80
   3  13  -4    0.10    1.40
   2  13  -4   -0.60    1.40
   1  13  -4    4.70    1.50
   6  12  -4   47.00    4.20
   5  12  -4   -3.50    1.80
   4  12  -4    2.30    1.40
   4  12  -4    2.10    1.90
   3  12  -4   26.70    2.50
   2  12  -4   93.19    4.10
   1  12  -4    0.60    1.30
   0  12  -4    6.00    1.60
  -1  12  -4   -0.30    1.20
  -2  12  -4    0.60    1.40
   7  11  -4   -0.40    2.40
   6  11  -4    2.40    2.00
   5  11  -4   -0.50    1.80
   4  11  -4    1.10    1.20
   4  11  -4    1.50    1.60
   3  11  -4   -0.90    1.10
   2  11  -4    0.00    1.00
   1  11  -4    5.80    1.40
   0  11  -4    2.50    1.20
  -1  11  -4   44.30    2.80
  -2  11  -4    1.70    1.30
  -3  11  -4    1.60    1.30
   8  10  -4   -1.20    2.50
  -8 -10   4    0.10    2.00
   7  10  -4   14.50    2.90
  -7 -10   4   18.20    3.80
   6  10  -4   89.79    4.80
   5  10  -4  129.29    5.50
   4  10  -4    9.90    1.40
   4  10  -4   11.40    2.00
   3  10  -4   26.10    2.10
   2  10  -4   10.10    1.40
   1  10  -4    2.20    1.00
   0  10  -4   -1.10    0.90
  -1  10  -4    9.00    1.40
  -2  10  -4   31.10    2.40
  -3  10  -4   19.40    2.00
  -4  10  -4   18.90    2.40
  -4  10  -4   13.40    1.80
  -5  10  -4   37.20    3.40
  -5  10  -4   40.90    2.90
   9   9  -4    5.00    2.90
  -9  -9   4    2.20    2.20
   8   9  -4   14.40    3.10
  -8  -9   4   12.90    2.40
   7   9  -4   -1.80    2.00
  -7  -9   4    0.10    1.60
   6   9  -4   -1.80    1.70
  -6  -9   4   -0.40    1.30
   5   9  -4   12.30    2.10
  -5  -9   4   11.90    1.70
   4   9  -4    3.20    1.10
   4   9  -4    6.30    1.60
   3   9  -4   43.60    2.40
   2   9  -4    8.80    1.30
   1   9  -4   11.40    1.40
   0   9  -4    2.60    1.00
  -1   9  -4    1.50    0.90
  -2   9  -4   16.50    1.70
  -3   9  -4   13.50    1.60
  -4   9  -4    0.50    1.40
  -4   9  -4    1.40    1.00
  -5   9  -4    5.50    2.00
  -5   9  -4    4.00    1.20
  -6   9  -4    9.20    2.40
  -6   9  -4    6.50    1.50
   9   8  -4    2.40    2.80
  -9  -8   4    1.70    2.00
   8   8  -4    0.60    2.20
  -8  -8   4    1.20    1.80
   7   8  -4    7.20    2.30
  -7  -8   4    5.40    1.80
   6   8  -4   24.80    2.80
  -6  -8   4   22.20    2.30
   5   8  -4   63.89    3.60
  -5  -8   4   60.19    3.10
   4   8  -4    1.60    1.20
   4   8  -4    0.80    0.90
  -4  -8   4    1.30    0.90
   3   8  -4   55.29    2.70
   3   8  -4   53.99    2.50
  -3  -8   4   53.99    2.40
   2   8  -4   17.40    1.50
   1   8  -4   37.50    2.10
   0   8  -4  924.51   22.90
  -1   8  -4    4.00    1.00
  -2   8  -4   -0.60    0.80
  -3   8  -4   -0.50    0.80
  -4   8  -4    8.50    1.70
  -4   8  -4    6.40    1.20
  -5   8  -4   19.40    2.40
  -5   8  -4   24.60    1.90
  -6   8  -4    0.50    1.00
  -6   8  -4    1.90    1.80
  -7   8  -4    2.70    1.20
  -7   8  -4    6.30    2.30
  10   7  -4   -1.30    3.10
 -10  -7   4   -2.70    2.20
   9   7  -4   -0.20    2.20
   9   7  -4    0.80    2.50
  -9  -7   4    0.20    2.10
   8   7  -4    7.80    2.30
   8   7  -4    5.70    2.50
  -8  -7   4    5.80    2.00
   7   7  -4   13.50    2.60
   7   7  -4   18.00    2.30
  -7  -7   4   16.10    2.30
   6   7  -4    8.00    1.70
   6   7  -4    2.30    1.70
  -6  -7   4    4.40    1.50
   5   7  -4   26.80    2.50
   5   7  -4   30.80    2.30
  -5  -7   4   29.20    2.40
   4   7  -4   20.80    2.40
   4   7  -4   22.00    2.10
  -4  -7   4   18.50    1.70
   3   7  -4   18.70    1.50
   3   7  -4   22.20    1.80
   3   7  -4   17.90    1.70
  -3  -7   4   21.70    1.60
   2   7  -4    6.20    1.00
   1   7  -4    4.50    0.90
   0   7  -4   19.80    1.50
  -1   7  -4   35.80    2.00
  -2   7  -4   44.00    2.20
  -3   7  -4    0.80    0.80
  -4   7  -4   -0.10    0.80
  -4   7  -4   -0.40    1.10
  -5   7  -4   14.20    1.50
  -5   7  -4   12.50    1.90
  -6   7  -4    1.40    1.00
  -6   7  -4    2.10    1.60
  -7   7  -4   12.90    1.60
  -7   7  -4   11.90    2.50
  10   6  -4    2.00    2.60
 -10  -6   4    2.50    2.50
   9   6  -4    5.70    2.60
   9   6  -4    5.70    2.30
  -9  -6   4    2.00    2.10
   8   6  -4    8.10    2.50
   8   6  -4    8.30    2.10
  -8  -6   4    8.10    2.10
   7   6  -4    1.20    1.50
   7   6  -4    2.70    1.90
  -7  -6   4   -0.10    1.40
   6   6  -4   38.10    2.70
   6   6  -4   36.50    3.10
  -6  -6   4   41.20    3.00
   5   6  -4   32.60    2.70
   5   6  -4   34.30    2.40
  -5  -6   4   34.40    2.50
   4   6  -4   12.10    1.50
   4   6  -4   10.80    1.30
   4   6  -4    8.90    1.50
  -4  -6   4    8.50    1.30
   3   6  -4    3.80    0.80
   3   6  -4    3.50    1.00
   3   6  -4    3.50    1.00
  -3  -6   4    3.70    0.90
   2   6  -4  121.59    3.80
   1   6  -4    2.00    0.70
   0   6  -4  697.23   17.30
  -1   6  -4   86.09    2.90
  -2   6  -4   31.00    1.70
  -3   6  -4   13.20    1.30
  -4   6  -4   85.89    3.60
  -4   6  -4   94.49    3.20
   4  -6   4   84.29    3.50
  -5   6  -4   17.30    1.50
  -5   6  -4   18.20    2.10
  -6   6  -4   45.20    2.30
  -6   6  -4   45.90    3.60
   6  -6   4   49.90    3.30
  -7   6  -4    0.50    1.80
  -7   6  -4    1.60    1.00
   7  -6   4    3.80    3.30
  -8   6  -4   10.20    2.50
  10   5  -4   23.50    3.60
 -10  -5   4   26.30    3.60
   9   5  -4    8.80    2.50
   9   5  -4    0.60    2.60
  -9  -5   4    5.30    2.10
   8   5  -4    4.70    2.00
   8   5  -4    4.00    2.30
  -8  -5   4    4.60    1.90
   7   5  -4    0.80    1.70
   7   5  -4    0.60    1.50
  -7  -5   4    0.90    1.40
   6   5  -4    2.10    1.40
   6   5  -4   -0.20    1.40
  -6  -5   4    3.00    1.30
   5   5  -4  147.09    5.20
   5   5  -4  137.69    4.80
  -5  -5   4  145.79    5.00
   4   5  -4   40.80    2.40
   4   5  -4   37.10    2.10
   4   5  -4   38.60    2.40
  -4  -5   4   38.60    2.20
   3   5  -4   11.50    1.30
   3   5  -4    9.60    1.00
   3   5  -4   11.40    1.30
  -3  -5   4   11.20    1.20
   2   5  -4   11.20    1.00
   1   5  -4  196.78    5.40
   0   5  -4  247.68    6.60
  -1   5  -4  126.89    3.80
  -2   5  -4  119.79    3.60
  -3   5  -4   29.70    1.60
  -4   5  -4    1.40    0.60
  -4   5  -4    0.70    1.00
  -4   5  -4    0.90    1.00
   4  -5   4    1.70    1.00
  -5   5  -4   31.00    1.70
  -5   5  -4   33.10    2.60
   5  -5   4   35.40    2.50
  -6   5  -4   -0.10    1.30
   6  -5   4    3.10    1.50
  -7   5  -4   -1.70    1.60
   7  -5   4    1.60    1.70
  -8   5  -4    7.90    2.50
   8  -5   4    6.80    2.30
  -9   5  -4   -1.40    2.20
   9  -5   4   -0.80    2.40
  11   4  -4    8.90    3.30
  10   4  -4   10.10    2.90
 -10  -4   4   15.50    3.00
   9   4  -4   40.70    4.00
   9   4  -4   37.00    3.90
  -9  -4   4   39.60    3.90
   8   4  -4    0.30    1.90
   8   4  -4    0.00    2.00
  -8  -4   4    0.20    1.70
   7   4  -4    8.70    2.20
   7   4  -4    7.10    2.00
  -7  -4   4    7.80    1.90
   6   4  -4    9.40    1.80
   6   4  -4   10.60    1.80
  -6  -4   4   13.20    1.90
   5   4  -4   11.00    1.80
   5   4  -4   11.50    1.60
  -5  -4   4   13.50    1.70
   4   4  -4   26.90    1.90
   4   4  -4   25.60    2.00
   4   4  -4   28.40    2.20
  -4  -4   4   29.60    1.90
   3   4  -4  166.08    4.90
   3   4  -4  155.98    4.60
   3   4  -4  160.18    4.80
   2   4  -4   76.49    2.50
   1   4  -4  322.17    8.20
   0   4  -4    4.20    0.70
  -1   4  -4  198.18    5.30
  -2   4  -4   17.70    1.10
  -3   4  -4   67.19    2.30
   3  -4   4   68.39    2.50
  -4   4  -4    0.60    0.50
  -4   4  -4    0.40    0.90
  -4   4  -4   -0.60    0.90
   4  -4   4    0.50    0.90
  -5   4  -4   45.60    2.30
  -5   4  -4   46.60    2.80
   5  -4   4   44.10    2.70
  -6   4  -4    0.50    1.40
   6  -4   4    1.20    1.40
  -7   4  -4   20.10    2.60
   7  -4   4   22.40    2.60
  -8   4  -4   25.60    3.20
   8  -4   4   21.90    2.90
  -9   4  -4   20.30    3.30
   9  -4   4   31.00    3.60
  11   3  -4    0.30    2.80
 -11  -3   4    0.80    2.60
  10   3  -4    2.20    2.70
 -10  -3   4    7.40    2.60
   9   3  -4    2.60    2.40
  -9  -3   4    1.10    2.00
   8   3  -4   47.50    3.80
   8   3  -4   39.50    3.60
  -8  -3   4   46.30    3.80
   7   3  -4    0.00    1.60
   7   3  -4   -0.10    1.80
  -7  -3   4   -0.60    1.40
   6   3  -4    2.20    1.60
   6   3  -4    3.70    1.50
   5   3  -4   16.90    1.90
   5   3  -4   16.80    1.90
   5   3  -4   17.40    1.80
  -5  -3   4   21.10    1.90
   4   3  -4  133.09    4.50
   4   3  -4  131.89    4.40
   4   3  -4  136.79    4.70
  -4  -3   4  141.89    4.40
   3   3  -4    3.70    0.90
   3   3  -4    2.90    0.90
   3   3  -4    1.80    0.80
  -3  -3   4    2.60    0.80
   2   3  -4   86.89    2.70
   2   3  -4   84.99    2.60
   1   3  -4  114.69    3.30
   0   3  -4    6.90    0.70
  -1   3  -4    0.40    0.40
  -2   3  -4    2.50    0.50
  -3   3  -4    9.60    1.00
  -3   3  -4    9.70    0.80
   3  -3   4    7.60    1.00
  -4   3  -4    1.70    0.90
  -4   3  -4    0.50    0.80
  -4   3  -4    0.80    0.70
   4  -3   4    1.10    0.90
  -5   3  -4   16.90    1.80
  -5   3  -4   19.80    1.70
   5  -3   4   21.80    2.00
  -6   3  -4    6.20    1.70
  -6   3  -4    5.90    1.40
   6  -3   4    7.20    1.60
  -7   3  -4   64.29    3.40
  -7   3  -4   64.29    4.00
   7  -3   4   63.99    3.80
  -8   3  -4   12.30    2.40
   8  -3   4   14.00    2.50
  -9   3  -4   -1.60    2.00
   9  -3   4    1.20    2.40
  11   2  -4   19.60    3.80
 -11  -2   4   17.10    3.30
  10   2  -4  272.37   10.40
 -10  -2   4  297.27   10.50
   9   2  -4  234.28    8.70
  -9  -2   4  224.98    8.60
   8   2  -4  119.49    5.70
   8   2  -4  118.29    5.70
  -8  -2   4  117.89    5.50
   7   2  -4  156.78    6.20
   7   2  -4  161.98    6.20
   6   2  -4   74.39    3.70
   6   2  -4   68.99    3.70
  -6  -2   4   70.49    3.40
   5   2  -4  226.58    7.00
   5   2  -4  208.68    6.90
   5   2  -4  227.78    6.90
  -5  -2   4  229.48    6.70
  -5  -2   4  225.68    6.70
   4   2  -4  191.48    6.00
   4   2  -4  200.08    6.00
   4   2  -4  208.38    6.10
  -4  -2   4  205.08    5.80
  -4  -2   4  194.98    5.80
   3   2  -4   31.30    1.80
   3   2  -4   27.30    1.80
   3   2  -4   35.00    1.90
  -3  -2   4   32.00    1.70
   2   2  -4  204.48    5.60
   2   2  -4  209.78    5.70
   2   2  -4  216.08    5.80
  -2  -2   4  218.78    5.60
   1   2  -4    2.40    0.50
  -1  -2   4    2.50    0.50
   0   2  -4   89.09    2.60
  -1   2  -4    2.70    0.50
  -2   2  -4 1098.29   26.40
   2  -2   4 1106.99   26.50
  -3   2  -4   38.30    1.70
  -3   2  -4   36.30    1.80
  -3   2  -4   38.80    1.40
   3  -2   4   36.50    1.80
  -4   2  -4  744.13   18.10
  -4   2  -4  738.83   18.40
  -4   2  -4  706.53   18.30
   4  -2   4  723.13   18.30
  -5   2  -4   22.80    1.50
  -5   2  -4   27.30    2.00
  -5   2  -4   21.80    1.50
  -5   2  -4   23.30    2.10
  -5   2  -4   25.20    2.20
   5  -2   4   26.20    2.20
  -6   2  -4    0.50    1.30
  -6   2  -4    0.60    1.10
  -6   2  -4    1.20    0.90
  -6   2  -4    0.20    0.80
   6  -2   4   -1.00    1.30
  -7   2  -4  927.31   23.70
  -7   2  -4  902.21   22.60
  -7   2  -4  883.51   23.10
  -7   2  -4  885.41   22.40
  -8   2  -4  146.79    6.40
  -8   2  -4  150.98    5.80
  -8   2  -4  145.49    5.10
   8  -2   4  152.78    6.30
  -9   2  -4    7.30    1.60
  -9   2  -4    9.50    2.30
  -9   2  -4    6.70    2.40
   9  -2   4    1.70    2.40
 -10   2  -4   -1.60    1.40
 -10   2  -4   -1.30    2.40
  10  -2   4   -2.90    2.40
  11   1  -4   -1.10    2.70
 -11  -1   4    2.90    2.50
  10   1  -4   41.70    4.40
 -10  -1   4   55.39    4.80
   9   1  -4    6.40    2.60
  -9  -1   4    6.60    2.30
   8   1  -4   13.20    2.50
   8   1  -4   12.70    2.50
   7   1  -4   11.60    2.20
   7   1  -4   14.00    2.30
  -7  -1   4   17.80    2.20
   6   1  -4   -0.70    1.30
   6   1  -4    2.10    1.40
  -6  -1   4    0.30    1.10
  -6  -1   4    0.80    1.10
   5   1  -4    7.70    1.50
   5   1  -4    8.50    1.50
  -5  -1   4   11.50    1.50
  -5  -1   4   12.10    1.60
   4   1  -4    0.50    0.90
   4   1  -4    0.80    0.90
   4   1  -4    2.80    1.10
  -4  -1   4    1.70    0.90
  -4  -1   4    1.60    0.90
   3   1  -4    1.30    0.70
   3   1  -4    0.70    0.80
   3   1  -4    0.30    0.80
  -3  -1   4    0.50    0.70
  -3  -1   4   -0.60    0.70
   2   1  -4   92.59    2.90
   2   1  -4   94.49    3.00
   2   1  -4   90.79    2.90
  -2  -1   4   89.39    2.80
   1   1  -4  110.19    3.10
   1   1  -4  104.59    3.00
  -1  -1   4  110.09    3.10
  -1  -1   4  108.19    3.00
   0   1  -4  799.32   19.20
  -1   1  -4  414.76   10.30
   1  -1   4  427.96   10.40
   1  -1   4  431.96   10.40
  -2   1  -4  159.98    4.20
  -2   1  -4  154.28    4.30
  -2   1  -4  158.78    4.10
  -2   1  -4  158.18    4.30
   2  -1   4  157.78    4.30
  -3   1  -4   28.20    1.60
  -3   1  -4   25.60    1.50
  -3   1  -4   29.30    1.10
  -3   1  -4   27.40    1.50
   3  -1   4   30.40    1.60
   3  -1   4   27.70    1.60
  -4   1  -4    2.80    0.70
  -4   1  -4    3.20    0.90
  -4   1  -4    1.60    0.80
  -4   1  -4    2.20    0.70
   4  -1   4    2.50    0.90
   4  -1   4    2.50    0.90
  -5   1  -4    1.10    1.00
  -5   1  -4    1.50    1.00
  -5   1  -4    1.70    0.80
  -5   1  -4    1.60    0.80
  -5   1  -4    1.80    1.00
   5  -1   4    1.40    1.10
  -6   1  -4   22.00    1.80
  -6   1  -4   25.40    1.90
  -6   1  -4   24.20    2.20
  -6   1  -4   21.60    2.30
   6  -1   4   25.50    2.30
  -7   1  -4   20.90    2.50
  -7   1  -4   24.80    2.40
  -7   1  -4   23.90    2.10
   7  -1   4   22.30    2.60
  -8   1  -4   -0.60    1.20
  -8   1  -4    0.70    1.50
   8  -1   4    0.70    1.90
  -9   1  -4    5.80    1.70
  -9   1  -4    3.10    2.20
  -9   1  -4    3.60    2.00
   9  -1   4    9.40    2.60
 -10   1  -4   -2.70    2.10
 -10   1  -4    1.80    2.10
 -10   1  -4    0.00    1.60
  10  -1   4    2.70    2.50
  11   0  -4    4.60    3.10
 -11   0   4    2.30    2.50
  10   0  -4    2.70    2.90
 -10   0   4   -0.10    2.20
   9   0  -4   14.10    2.90
  -9   0   4   13.10    2.50
   8   0  -4    3.40    2.10
  -8   0   4    2.10    1.50
   7   0  -4   64.09    3.80
   7   0  -4   55.99    3.80
  -7   0   4   61.79    3.40
   6   0  -4   82.89    4.00
   6   0  -4   85.59    4.00
  -6   0   4   81.49    3.60
  -6   0   4   81.19    3.80
   5   0  -4    2.80    1.20
   5   0  -4    7.00    1.50
  -5   0   4    5.70    1.30
  -5   0   4    4.90    1.20
   4   0  -4    6.10    1.10
   4   0  -4    4.40    1.10
   4   0  -4    4.50    1.20
  -4   0   4    7.70    1.20
  -4   0   4    5.40    1.10
   3   0  -4  150.38    4.80
   3   0  -4  156.18    4.80
   3   0  -4  164.48    4.90
  -3   0   4  160.48    4.70
  -3   0   4  161.38    4.70
   2   0  -4  250.47    6.70
   2   0  -4  261.97    6.90
   2   0  -4  254.77    6.80
  -2   0   4  263.47    6.80
  -2   0   4  253.17    6.70
   1   0  -4   74.89    2.20
   1   0  -4   78.09    2.40
   1   0  -4   69.19    2.40
   1   0  -4   75.29    2.40
  -1   0   4   74.89    2.30
  -1   0   4   74.39    2.30
   0   0  -4  205.08    5.20
   0   0  -4  200.78    5.20
   0   0   4  195.48    5.20
   0   0   4  198.78    5.10
  -1   0  -4   18.20    1.00
  -1   0  -4   15.20    1.00
  -1   0  -4   19.20    1.00
  -1   0  -4   19.10    1.00
   1   0   4   16.70    0.90
   1   0   4   18.30    1.00
   1   0   4   16.90    1.00
  -2   0  -4    0.20    0.40
  -2   0  -4    0.10    0.60
  -2   0  -4   -0.20    0.30
  -2   0  -4   -0.60    0.50
   2   0   4   -0.10    0.50
   2   0   4   -1.70    0.50
  -3   0  -4  197.78    5.50
  -3   0  -4  187.58    5.40
  -3   0  -4  188.18    4.70
  -3   0  -4  192.38    5.10
  -3   0  -4  186.28    5.30
  -3   0  -4  193.78    5.10
   3   0   4  197.58    5.30
   3   0   4  187.78    5.40
  -4   0  -4    0.70    0.60
  -4   0  -4   -1.30    0.70
  -4   0  -4   -0.70    0.60
  -4   0  -4    0.00    0.70
  -4   0  -4   -0.20    0.40
   4   0   4    0.20    0.90
   4   0   4    0.50    0.80
  -5   0  -4  102.29    3.50
  -5   0  -4  105.69    3.80
  -5   0  -4   98.49    3.80
  -5   0  -4   95.79    3.40
  -5   0  -4  107.29    4.00
   5   0   4   99.99    3.70
   5   0   4  100.39    3.90
  -6   0  -4    1.20    1.10
  -6   0  -4    0.70    0.90
  -6   0  -4    1.00    0.90
  -6   0  -4   -0.30    1.10
   6   0   4    1.80    1.50
  -7   0  -4   41.10    3.00
  -7   0  -4   36.40    3.00
  -7   0  -4   37.90    2.50
   7   0   4   33.80    2.90
  -8   0  -4  153.28    5.50
  -8   0  -4  150.48    6.30
  -8   0  -4  149.59    5.90
   8   0   4  156.18    6.30
  -9   0  -4   31.20    2.90
  -9   0  -4   31.60    3.20
  -9   0  -4   33.90    3.70
   9   0   4   34.10    3.60
 -10   0  -4    7.30    2.40
 -10   0  -4    4.90    2.50
 -10   0  -4    8.00    2.10
  10   0   4    8.60    2.90
  10  -1  -4    0.40    2.70
 -10   1   4    0.40    2.40
   9  -1  -4    1.80    2.40
  -9   1   4   -0.30    1.70
   8  -1  -4   16.20    2.60
  -8   1   4   19.00    2.40
   7  -1  -4   39.00    3.30
   7  -1  -4   42.00    3.50
  -7   1   4   37.70    3.80
  -7   1   4   42.20    3.20
   6  -1  -4   -0.80    1.30
   6  -1  -4   -1.60    1.20
  -6   1   4    1.00    1.20
  -6   1   4   -0.80    1.00
   5  -1  -4  164.18    6.50
   5  -1  -4  185.48    6.10
   5  -1  -4  189.38    6.10
  -5   1   4  197.78    5.90
  -5   1   4  182.68    6.00
   4  -1  -4    1.00    1.00
   4  -1  -4    1.00    1.00
   4  -1  -4    0.70    0.80
  -4   1   4   -0.80    0.80
  -4   1   4   -0.20    0.90
   3  -1  -4   -0.20    0.80
   3  -1  -4   -0.40    0.80
   3  -1  -4    0.80    0.70
  -3   1   4    0.50    0.70
  -3   1   4    0.50    0.70
   2  -1  -4 1873.01   44.40
   2  -1  -4 1835.02   44.40
   2  -1  -4 1813.72   44.20
   2  -1  -4 1835.52   44.40
  -2   1   4 1871.91   44.20
  -2   1   4 1865.31   44.30
   1  -1  -4  118.69    3.60
   1  -1  -4  121.49    3.60
   1  -1  -4  116.99    3.40
   1  -1  -4  124.99    3.60
  -1   1   4  122.79    3.50
  -1   1   4  123.09    3.50
   0  -1  -4    1.80    0.50
   0  -1  -4    3.90    0.60
   0  -1  -4    4.40    0.70
   0  -1  -4    5.60    0.70
   0   1   4    5.30    0.70
   0   1   4    4.50    0.70
  -1  -1  -4    1.10    0.60
  -1  -1  -4    0.50    0.50
  -1  -1  -4    1.40    0.50
  -1  -1  -4    1.50    0.60
   1   1   4    1.40    0.50
   1   1   4    1.20    0.60
   1   1   4    2.20    0.60
  -2  -1  -4 1021.10   24.60
  -2  -1  -4 1001.90   24.40
  -2  -1  -4 1007.10   24.60
   2   1   4 1031.30   24.50
   2   1   4 1020.70   24.50
   2   1   4 1003.20   24.60
  -3  -1  -4  341.27    9.10
  -3  -1  -4  343.27    9.20
  -3  -1  -4  348.27    9.00
  -3  -1  -4  362.86    9.30
   3   1   4  344.17    9.20
   3   1   4  354.66    9.10
   3   1   4  359.36    9.10
  -4  -1  -4    1.20    0.80
  -4  -1  -4    2.50    0.90
  -4  -1  -4    1.10    0.70
  -4  -1  -4    1.50    0.70
   4   1   4    3.10    0.90
   4   1   4    1.50    0.90
   4   1   4    2.10    0.90
  -5  -1  -4    2.30    1.00
  -5  -1  -4    1.20    0.80
  -5  -1  -4    0.90    0.90
  -5  -1  -4    2.70    1.10
  -5  -1  -4    0.30    0.70
   5   1   4    0.40    1.10
   5   1   4    3.00    1.10
   5   1   4    1.20    1.00
  -6  -1  -4   62.79    2.90
  -6  -1  -4   61.09    3.10
  -6  -1  -4   67.19    3.30
  -6  -1  -4   65.19    2.80
   6   1   4   63.39    3.40
   6   1   4   60.69    3.10
  -7  -1  -4   73.69    3.70
  -7  -1  -4   71.69    3.40
  -7  -1  -4   76.29    3.90
   7   1   4   64.79    3.90
  -8  -1  -4    8.70    1.70
  -8  -1  -4    7.20    2.10
  -8  -1  -4    7.90    1.90
   8   1   4    4.40    2.00
  -9  -1  -4    4.60    2.10
  -9  -1  -4    3.30    2.10
  -9  -1  -4    3.80    1.70
   9   1   4    1.60    2.20
 -10  -1  -4    0.90    1.70
 -10  -1  -4    4.40    2.30
  10   1   4    1.60    2.60
 -11  -1  -4   20.50    2.90
 -11  -1  -4   21.10    3.50
  11   1   4   17.80    3.80
  10  -2  -4    7.10    3.20
 -10   2   4    6.80    2.30
 -10   2   4    4.50    2.70
   9  -2  -4   37.00    4.00
  -9   2   4   36.20    3.40
   8  -2  -4   22.70    3.00
  -8   2   4   21.10    2.50
   7  -2  -4   28.60    2.90
  -7   2   4   23.90    2.40
  -7   2   4   28.80    2.90
   6  -2  -4   35.60    2.90
   6  -2  -4   35.00    2.90
  -6   2   4   43.20    2.70
  -6   2   4   39.70    3.00
   5  -2  -4    7.60    1.50
   5  -2  -4    7.30    1.60
  -5   2   4    9.00    1.60
  -5   2   4    5.10    1.30
   4  -2  -4  252.17    7.50
   4  -2  -4  257.77    7.50
  -4   2   4  253.87    7.20
  -4   2   4  255.27    7.50
   3  -2  -4  860.71   21.80
   3  -2  -4  885.81   22.00
   3  -2  -4  876.71   22.00
  -3   2   4  892.51   22.00
  -3   2   4  899.11   21.80
   2  -2  -4 1068.79   26.50
   2  -2  -4 1067.49   26.30
   2  -2  -4 1088.49   26.50
  -2   2   4 1099.89   26.50
  -2   2   4 1100.59   26.40
   1  -2  -4  876.71   21.40
   1  -2  -4  840.82   21.30
   1  -2  -4  861.21   21.40
   1  -2  -4  890.91   21.50
  -1   2   4  903.31   21.40
  -1   2   4  895.81   21.30
   0  -2  -4   36.10    1.70
   0  -2  -4   39.70    1.70
   0  -2  -4   40.30    1.60
   0  -2  -4   41.90    1.70
   0   2   4   40.80    1.70
   0   2   4   39.30    1.60
  -1  -2  -4   50.09    1.90
  -1  -2  -4   48.50    1.90
  -1  -2  -4   49.00    1.90
   1   2   4   49.30    1.90
   1   2   4   48.20    1.90
   1   2   4   48.20    1.80
  -2  -2  -4  965.10   23.40
  -2  -2  -4  956.10   23.40
  -2  -2  -4  971.20   23.40
   2   2   4  929.91   23.40
   2   2   4  971.50   23.20
   2   2   4  948.91   23.30
  -3  -2  -4   29.50    1.80
  -3  -2  -4   33.10    1.80
  -3  -2  -4   30.50    1.70
   3   2   4   32.60    1.80
   3   2   4   32.30    1.70
  -4  -2  -4  174.38    5.50
  -4  -2  -4  206.48    5.90
   4   2   4  201.98    5.80
   4   2   4  204.98    5.80
   4   2   4  205.28    6.00
  -5  -2  -4   34.40    2.20
  -5  -2  -4   31.60    1.90
  -5  -2  -4   35.80    2.00
  -5  -2  -4   33.70    2.20
   5   2   4   33.40    2.10
   5   2   4   35.90    2.20
   5   2   4   33.80    2.40
  -6  -2  -4   85.29    3.60
  -6  -2  -4  107.89    4.20
  -6  -2  -4   99.29    3.80
  -6  -2  -4  100.29    4.10
   6   2   4   90.39    4.00
   6   2   4  104.79    4.00
   6   2   4  102.89    4.20
  -7  -2  -4    9.90    1.80
  -7  -2  -4   12.80    2.00
  -7  -2  -4   15.30    1.90
   7   2   4   12.50    2.10
   7   2   4   11.50    2.20
  -8  -2  -4   44.70    3.50
  -8  -2  -4   43.00    3.50
  -8  -2  -4   52.19    3.30
   8   2   4   44.00    3.50
  -9  -2  -4    5.10    2.10
  -9  -2  -4    4.70    2.00
  -9  -2  -4    5.50    1.80
   9   2   4    4.70    2.30
 -10  -2  -4    4.40    2.00
 -10  -2  -4   -1.40    2.10
  10   2   4    6.00    2.80
 -11  -2  -4   13.10    2.60
 -11  -2  -4   13.90    3.20
  11   2   4   19.80    3.80
  10  -3  -4    9.60    3.40
 -10   3   4    8.00    2.40
 -10   3   4    8.70    2.80
   9  -3  -4   20.60    3.50
  -9   3   4   26.10    3.00
   8  -3  -4   -1.50    2.00
  -8   3   4    0.60    1.50
   7  -3  -4   25.70    3.10
  -7   3   4   25.70    2.90
  -7   3   4   22.10    2.50
   6  -3  -4   29.20    2.90
  -6   3   4   26.70    2.70
  -6   3   4   30.10    2.50
   5  -3  -4    1.00    1.30
   5  -3  -4    0.90    1.20
  -5   3   4   -0.60    1.10
  -5   3   4    0.40    1.00
  -5   3   4    0.60    1.00
   4  -3  -4   62.69    3.00
   4  -3  -4   61.19    3.00
  -4   3   4   65.49    3.00
  -4   3   4   67.79    2.80
   3  -3  -4  146.79    4.80
   3  -3  -4  151.58    4.90
  -3   3   4  150.18    4.80
  -3   3   4  151.28    4.70
   2  -3  -4    5.10    1.10
   2  -3  -4    6.00    1.00
  -2   3   4    4.90    0.90
  -2   3   4    3.80    0.90
   1  -3  -4   50.69    2.20
   1  -3  -4   49.40    2.00
   1  -3  -4   51.09    2.20
  -1   3   4   55.99    2.10
  -1   3   4   55.89    2.20
   0  -3  -4    2.00    0.70
   0  -3  -4    2.90    0.80
   0  -3  -4    2.50    0.70
   0   3   4    3.70    0.80
   0   3   4    3.40    0.70
  -1  -3  -4   45.10    1.80
  -1  -3  -4   45.40    1.90
   1   3   4   47.30    1.80
   1   3   4   45.30    1.90
  -2  -3  -4    0.90    0.70
  -2  -3  -4    1.60    0.70
  -2  -3  -4    0.10    0.70
   2   3   4    0.20    0.70
   2   3   4    0.00    0.60
   2   3   4    1.00    0.70
  -3  -3  -4  207.48    5.80
  -3  -3  -4  208.48    6.00
  -3  -3  -4  210.28    6.00
   3   3   4  205.48    6.00
   3   3   4  208.58    6.00
   3   3   4  204.38    5.80
  -4  -3  -4    3.00    1.00
  -4  -3  -4    4.90    0.90
   4   3   4    4.80    1.10
   4   3   4    2.80    1.00
   4   3   4    3.60    1.00
  -5  -3  -4    6.40    1.30
  -5  -3  -4    6.20    1.30
  -5  -3  -4    6.10    1.10
   5   3   4    7.00    1.30
   5   3   4    5.50    1.20
   5   3   4    4.00    1.20
  -6  -3  -4   26.60    2.30
  -6  -3  -4   28.30    2.20
  -6  -3  -4   24.80    2.30
  -6  -3  -4   26.90    2.30
   6   3   4   28.70    2.40
   6   3   4   22.60    2.20
   6   3   4   23.20    2.10
  -7  -3  -4   54.19    3.00
  -7  -3  -4   51.89    3.30
  -7  -3  -4   48.10    3.20
   7   3   4   57.39    3.60
   7   3   4   44.60    3.20
  -8  -3  -4    6.30    1.90
  -8  -3  -4    8.50    2.00
  -8  -3  -4    6.40    1.70
   8   3   4    6.80    2.10
  -9  -3  -4   17.40    2.50
  -9  -3  -4   21.10    2.80
   9   3   4   14.90    2.70
 -10  -3  -4    1.80    2.20
 -10  -3  -4    4.40    2.00
  10   3   4    2.80    2.60
 -11  -3  -4    3.20    2.50
 -11  -3  -4    2.10    2.00
  11   3   4    1.20    2.80
  10  -4  -4   14.10    3.80
 -10   4   4   13.40    3.10
 -10   4   4   10.90    2.60
   9  -4  -4    2.80    2.70
  -9   4   4    1.30    1.80
   8  -4  -4    4.40    2.30
  -8   4   4    4.50    1.80
   7  -4  -4   69.09    4.40
  -7   4   4   66.09    4.20
  -7   4   4   64.09    3.60
   6  -4  -4    0.40    1.60
  -6   4   4    2.00    1.30
  -6   4   4    1.40    1.50
   5  -4  -4   17.80    2.20
   5  -4  -4   15.20    2.00
  -5   4   4   19.00    1.90
  -5   4   4   16.30    2.10
   4  -4  -4   60.79    3.10
   4  -4  -4   65.59    3.20
  -4   4   4   59.39    3.10
  -4   4   4   59.49    2.80
   3  -4  -4 2408.66   58.09
   3  -4  -4 2404.56   58.19
  -3   4   4 2402.56   57.89
  -3   4   4 2432.16   58.19
   2  -4  -4 1219.28   30.80
   2  -4  -4 1260.47   30.70
  -2   4   4 1280.27   30.60
  -2   4   4 1270.27   30.80
   1  -4  -4  522.95   13.10
  -1   4   4  509.15   13.00
  -1   4   4  509.45   13.10
   0  -4  -4 1777.22   42.60
   0  -4  -4 1734.03   42.60
   0   4   4 1814.92   42.70
   0   4   4 1758.82   42.40
  -1  -4  -4    0.70    0.70
  -1  -4  -4   -0.50    0.70
  -1  -4  -4    1.60    0.70
   1   4   4    0.70    0.60
   1   4   4   -0.20    0.70
  -2  -4  -4  686.13   17.00
  -2  -4  -4  661.43   16.80
  -2  -4  -4  687.23   17.10
   2   4   4  679.53   16.90
   2   4   4  682.43   17.00
   2   4   4  686.43   17.10
  -3  -4  -4  513.15   13.40
  -3  -4  -4  519.45   13.70
  -3  -4  -4  542.85   13.70
   3   4   4  538.65   13.70
   3   4   4  536.25   13.70
   3   4   4  531.85   13.50
  -4  -4  -4   -0.50    0.80
  -4  -4  -4    1.20    1.00
   4   4   4    0.00    1.00
   4   4   4    1.70    0.90
   4   4   4    0.60    0.90
  -5  -4  -4   -0.50    0.90
  -5  -4  -4   -0.60    1.00
   5   4   4    0.00    1.10
   5   4   4   -0.20    1.10
   5   4   4   -0.80    1.00
  -6  -4  -4   43.80    2.80
  -6  -4  -4   46.10    2.80
   6   4   4   44.00    2.90
   6   4   4   42.10    2.70
   6   4   4   38.80    2.90
  -7  -4  -4   12.10    1.90
  -7  -4  -4   11.50    1.90
  -7  -4  -4   11.60    1.80
   7   4   4   13.80    2.20
   7   4   4   13.90    2.00
  -8  -4  -4   -0.20    1.50
  -8  -4  -4    1.90    1.70
  -8  -4  -4    1.30    1.40
   8   4   4    0.60    1.70
   8   4   4    3.00    1.80
  -9  -4  -4   -0.50    1.60
  -9  -4  -4   -1.90    1.80
   9   4   4   -0.90    2.00
 -10  -4  -4   35.10    3.80
 -10  -4  -4   32.80    3.40
  10   4   4   51.19    4.90
 -11  -4  -4   -2.10    2.30
 -11  -4  -4   -0.40    2.00
  11   4   4    1.10    3.00
   9  -5  -4    4.50    2.80
  -9   5   4    1.60    1.80
   8  -5  -4    4.40    2.60
  -8   5   4    5.00    1.80
  -8   5   4    2.30    2.10
  -7   5   4    5.00    1.70
  -7   5   4    4.70    2.00
   6  -5  -4   25.00    2.90
  -6   5   4   17.80    2.00
  -6   5   4   19.80    2.50
   5  -5  -4    0.80    1.40
  -5   5   4    3.50    1.40
  -5   5   4    4.10    1.30
   4  -5  -4  139.89    5.10
   4  -5  -4  130.09    4.80
  -4   5   4  142.79    4.70
  -4   5   4  133.79    5.00
   3  -5  -4   32.70    2.20
   3  -5  -4   33.60    2.40
  -3   5   4   30.20    2.30
  -3   5   4   31.60    2.00
   2  -5  -4    1.30    0.90
   2  -5  -4    0.20    0.90
  -2   5   4    0.00    0.70
  -2   5   4   -0.20    0.90
   1  -5  -4    6.30    1.10
   1  -5  -4    6.90    1.20
  -1   5   4    9.10    1.20
  -1   5   4    7.40    1.20
  -1   5   4    9.30    1.10
   0  -5  -4  549.25   14.00
   0  -5  -4  554.24   13.90
   0   5   4  540.05   13.70
   0   5   4  563.24   14.00
   0   5   4  529.15   13.90
  -1  -5  -4    2.10    0.80
  -1  -5  -4    1.50    0.80
   1   5   4    2.20    1.10
   1   5   4    2.30    0.90
   1   5   4    3.50    0.80
  -2  -5  -4   -0.60    0.70
  -2  -5  -4   -0.30    0.70
   2   5   4   -1.10    0.60
   2   5   4    0.30    0.80
   2   5   4    0.10    0.80
  -3  -5  -4  178.08    5.60
  -3  -5  -4  188.58    5.60
   3   5   4  181.78    5.60
   3   5   4  176.18    4.60
   3   5   4  178.88    5.30
   3   5   4  189.18    5.60
  -4  -5  -4   11.10    1.50
   4   5   4   13.30    1.50
   4   5   4   12.30    1.40
   4   5   4    7.90    1.40
  -5  -5  -4   80.49    3.50
  -5  -5  -4   82.29    3.60
   5   5   4   84.99    3.70
   5   5   4   74.79    3.60
   5   5   4   81.29    3.40
  -6  -5  -4   26.60    2.40
  -6  -5  -4   24.30    2.40
   6   5   4   22.40    2.30
   6   5   4   29.10    2.60
   6   5   4   22.70    2.10
  -7  -5  -4    2.10    1.40
  -7  -5  -4    4.60    1.60
   7   5   4    4.30    1.60
   7   5   4    4.40    1.80
   7   5   4    4.10    1.80
  -8  -5  -4    5.90    1.80
  -8  -5  -4    5.80    1.80
   8   5   4    5.60    2.20
   8   5   4    4.70    1.90
  -9  -5  -4    1.30    2.00
  -9  -5  -4    3.30    1.80
   9   5   4    2.40    2.40
 -10  -5  -4   15.80    2.90
 -10  -5  -4   19.10    2.70
  10   5   4   14.90    3.30
 -11  -5  -4   -0.20    2.50
  11   5   4    0.00    2.70
   9  -6  -4    1.80    3.00
  -9   6   4    0.80    1.80
   8  -6  -4    2.30    2.60
  -8   6   4    6.00    1.90
  -8   6   4    2.10    2.20
   7  -6  -4    6.90    2.40
  -7   6   4    4.30    2.10
  -7   6   4    5.00    1.60
   6  -6  -4   -0.40    1.80
  -6   6   4    3.10    1.80
  -6   6   4    1.40    1.30
   5  -6  -4   97.29    4.60
  -5   6   4   96.19    4.50
  -5   6   4   96.09    3.90
   4  -6  -4    4.00    1.50
  -4   6   4    6.20    1.30
  -4   6   4    6.10    1.60
  -4   6   4    4.60    1.20
   3  -6  -4    0.10    1.00
   3  -6  -4   -0.20    1.10
  -3   6   4   -0.30    1.00
  -3   6   4    0.80    0.90
   2  -6  -4   80.29    3.30
   2  -6  -4   89.09    3.50
  -2   6   4   86.29    3.50
  -2   6   4   83.89    3.10
  -2   6   4   86.09    3.40
   1  -6  -4    4.70    1.00
   1  -6  -4    4.90    1.10
  -1   6   4    4.00    1.00
  -1   6   4    5.70    1.10
  -1   6   4    5.80    1.00
   0  -6  -4   51.69    2.50
   0  -6  -4   53.39    2.40
   0   6   4   51.29    2.40
   0   6   4   56.49    2.60
   0   6   4   55.59    2.20
  -1  -6  -4  619.14   15.40
  -1  -6  -4  606.64   15.60
   1   6   4  582.54   15.50
   1   6   4  611.44   15.30
   1   6   4  620.14   15.60
  -2  -6  -4  610.54   15.90
  -2  -6  -4  626.84   15.80
   2   6   4  622.64   16.00
   2   6   4  630.94   15.70
  -3  -6  -4  132.39    4.30
  -3  -6  -4  122.79    4.40
   3   6   4  127.19    3.40
   3   6   4  132.89    4.50
   3   6   4  127.99    4.20
   3   6   4  133.39    4.50
  -4  -6  -4  420.06   11.50
   4   6   4  404.06   11.40
   4   6   4  420.86   11.10
   4   6   4  414.46   10.10
   4   6   4  423.06   11.40
  -5  -6  -4  127.99    4.90
  -5  -6  -4  127.69    4.70
   5   6   4  134.89    5.00
   5   6   4  126.99    4.60
   5   6   4  134.49    5.00
  -6  -6  -4    7.00    1.60
  -6  -6  -4    9.00    1.60
   6   6   4    2.10    1.50
   6   6   4    7.60    1.80
   6   6   4    2.40    1.30
  -7  -6  -4    2.30    1.50
   7   6   4    1.30    1.70
   7   6   4    0.60    1.60
   7   6   4    1.70    1.50
  -8  -6  -4   12.30    2.30
   8   6   4   13.30    2.30
   8   6   4   12.10    2.40
  -9  -6  -4    7.50    2.40
  -9  -6  -4    6.60    2.40
   9   6   4    1.90    2.10
   9   6   4    2.90    2.20
 -10  -6  -4    8.10    2.60
  10   6   4    5.60    2.80
 -11  -6  -4   26.20    3.90
  11   6   4   28.60    4.10
   9  -7  -4   -2.00    2.80
  -9   7   4    4.60    2.00
   8  -7  -4    7.50    2.90
  -8   7   4    5.90    2.00
  -8   7   4   11.00    2.90
   7  -7  -4    4.80    2.40
  -7   7   4    0.70    1.50
  -7   7   4   -1.30    1.70
   6  -7  -4   39.00    3.60
  -6   7   4   35.60    3.50
  -6   7   4   42.50    2.90
   5  -7  -4   -1.60    1.50
  -5   7   4    0.20    1.10
  -5   7   4    0.70    1.50
   4  -7  -4    6.60    1.70
  -4   7   4    6.20    1.70
  -4   7   4    5.10    1.30
   3  -7  -4   73.79    3.60
  -3   7   4   69.09    3.50
  -3   7   4   66.39    2.90
   2  -7  -4   89.39    3.70
   2  -7  -4   91.19    3.60
  -2   7   4   98.39    3.90
  -2   7   4   92.79    3.30
  -2   7   4   83.59    3.60
   1  -7  -4    1.60    1.00
   1  -7  -4    2.50    1.00
  -1   7   4    1.80    0.80
  -1   7   4    2.40    1.00
  -1   7   4    1.40    1.10
   0  -7  -4    3.40    1.00
   0  -7  -4    4.50    1.10
   0   7   4    1.80    1.00
   0   7   4    4.40    1.00
   0   7   4    2.90    1.00
  -1  -7  -4    0.70    0.80
  -1  -7  -4    2.20    0.90
   1   7   4    0.30    0.80
   1   7   4    1.70    0.80
   1   7   4    0.00    0.90
  -2  -7  -4    7.10    1.10
  -2  -7  -4    6.80    1.30
   2   7   4    5.70    1.20
   2   7   4    7.40    1.30
   2   7   4    7.50    1.10
  -3  -7  -4    1.70    1.00
  -3  -7  -4    0.40    0.80
   3   7   4   -0.90    0.80
   3   7   4    1.10    0.50
   3   7   4    1.10    1.00
  -4  -7  -4   22.10    2.20
   4   7   4   19.40    2.10
   4   7   4   24.50    2.00
   4   7   4   19.20    2.10
   4   7   4   23.60    1.20
  -5  -7  -4    0.80    1.20
  -5  -7  -4    0.20    1.10
   5   7   4   -0.50    0.50
   5   7   4   -0.40    1.30
   5   7   4    0.90    1.30
   5   7   4   -0.10    1.10
  -6  -7  -4   15.30    2.10
   6   7   4   15.10    2.20
   6   7   4   13.80    1.90
   6   7   4   13.70    2.20
  -7  -7  -4    6.00    1.90
   7   7   4    6.00    2.00
   7   7   4    4.10    1.90
   7   7   4    6.10    1.80
  -8  -7  -4    5.50    2.00
   8   7   4    3.40    1.90
   8   7   4    4.50    2.10
  -9  -7  -4    2.90    2.00
   9   7   4   -2.50    1.80
   9   7   4   -0.50    2.10
 -10  -7  -4    1.20    2.50
  10   7   4   -0.80    2.30
  10   7   4    0.50    2.80
 -11  -7  -4   24.40    3.80
  11   7   4   19.20    3.80
   8  -8  -4    6.90    2.90
  -8   8   4    6.50    1.90
  -8   8   4    4.50    2.60
   7  -8  -4   19.80    3.20
  -7   8   4   15.00    2.20
  -7   8   4   15.30    2.90
   6  -8  -4   23.30    3.10
  -6   8   4   24.90    2.40
  -6   8   4   24.80    3.10
   5  -8  -4   -0.40    1.70
  -5   8   4   -0.30    1.10
  -5   8   4    2.20    1.70
   4  -8  -4   13.60    2.20
  -4   8   4   12.30    1.70
  -4   8   4   10.30    2.00
   3  -8  -4   -0.30    1.30
  -3   8   4    0.60    1.30
  -3   8   4   -1.30    0.90
  -3   8   4   -0.70    0.90
   2  -8  -4   83.69    3.70
  -2   8   4   76.99    3.70
  -2   8   4   78.29    3.10
   1  -8  -4   48.60    2.70
  -1   8   4   51.19    2.30
  -1   8   4   43.70    2.60
  -1   8   4   50.29    2.90
   0  -8  -4  505.35   13.40
   0   8   4  479.55   13.30
   0   8   4  511.05   12.90
   0   8   4  517.55   13.60
  -1  -8  -4  199.68    6.20
   1   8   4  206.68    5.80
   1   8   4  188.88    6.10
   1   8   4  199.38    6.30
  -2  -8  -4   -0.60    1.00
  -2  -8  -4    3.70    1.10
   2   8   4    1.70    1.20
   2   8   4    1.20    1.00
   2   8   4    2.90    1.00
  -3  -8  -4   51.29    2.80
   3   8   4   47.40    1.80
   3   8   4   45.90    2.80
   3   8   4   43.80    2.80
   3   8   4   44.60    2.40
  -4  -8  -4 1379.86   34.50
   4   8   4 1410.76   34.60
   4   8   4 1373.16   33.20
   4   8   4 1373.86   34.00
   4   8   4 1393.16   34.40
  -5  -8  -4  207.98    6.80
   5   8   4  197.38    6.70
   5   8   4  193.58    5.20
   5   8   4  192.48    6.30
   5   8   4  200.08    6.80
  -6  -8  -4   95.89    4.40
   6   8   4   80.99    4.30
   6   8   4   85.59    4.00
   6   8   4   79.69    4.40
  -7  -8  -4    4.30    1.90
   7   8   4    4.80    1.90
   7   8   4    4.10    2.10
   7   8   4    2.60    1.60
  -8  -8  -4    8.10    2.40
   8   8   4    7.20    2.30
   8   8   4    6.60    2.00
  -9  -8  -4  192.28    7.80
   9   8   4  177.48    7.10
   9   8   4  174.18    7.60
 -10  -8  -4   19.80    3.60
  10   8   4   18.00    3.40
  10   8   4   13.40    2.80
   7  -9  -4    8.70    2.90
  -7   9   4    5.00    1.60
  -7   9   4    6.70    2.50
   6  -9  -4    4.10    2.30
  -6   9   4    5.20    2.30
  -6   9   4    1.80    1.30
   5  -9  -4   -2.20    1.80
  -5   9   4   -0.30    1.60
  -5   9   4   -0.40    1.10
   4  -9  -4   -1.40    1.50
  -4   9   4   -0.70    0.90
  -4   9   4    0.10    1.60
   3  -9  -4   -2.10    1.40
  -3   9   4   -0.30    1.40
  -3   9   4   -1.20    0.90
  -3   9   4   -0.40    0.90
   2  -9  -4    3.20    1.40
  -2   9   4    4.00    1.10
  -2   9   4    5.20    1.50
   1  -9  -4  129.59    5.00
  -1   9   4  141.49    5.20
  -1   9   4  139.59    4.40
   0  -9  -4    0.00    1.10
   0   9   4   -0.70    1.20
   0   9   4    1.00    0.80
  -1  -9  -4    0.70    1.10
   1   9   4   -0.30    1.20
   1   9   4    0.80    0.80
  -2  -9  -4   74.09    3.40
   2   9   4   70.99    3.50
   2   9   4   72.39    2.90
  -3  -9  -4    6.00    1.40
   3   9   4    7.90    1.70
   3   9   4    7.10    0.90
   3   9   4    9.30    1.40
  -4  -9  -4   77.89    3.80
   4   9   4   78.49    2.60
   4   9   4   71.59    3.30
   4   9   4   73.99    3.90
  -5  -9  -4    2.60    1.50
   5   9   4    2.20    0.70
   5   9   4    2.10    1.60
   5   9   4    2.70    1.30
   5   9   4    3.20    1.70
  -6  -9  -4    3.50    1.70
   6   9   4    3.50    1.50
   6   9   4    5.40    1.80
   6   9   4    0.50    1.70
  -7  -9  -4    1.50    1.70
   7   9   4   -0.30    1.60
   7   9   4    2.10    1.90
   7   9   4    0.70    1.70
  -8  -9  -4   12.10    2.60
   8   9   4   13.30    3.60
   8   9   4   13.70    2.40
   8   9   4   11.30    2.50
  -9  -9  -4   19.90    3.30
   9   9   4    8.20    2.40
   9   9   4   16.90    3.10
 -10  -9  -4   18.00    3.50
  10   9   4   14.50    2.90
  10   9   4   15.50    3.30
   7 -10  -4  138.69    6.90
  -7  10   4  125.99    6.80
   6 -10  -4   16.30    3.00
  -6  10   4   13.90    1.80
  -6  10   4   21.20    3.30
   5 -10  -4    3.50    2.30
  -5  10   4    6.10    2.30
  -5  10   4    7.20    1.40
   4 -10  -4   38.80    3.40
  -4  10   4   42.40    2.40
  -4  10   4   37.00    3.50
   3 -10  -4    5.00    1.90
  -3  10   4    4.40    1.10
  -3  10   4    5.50    1.20
  -3  10   4    2.30    1.70
   2 -10  -4   17.10    2.20
  -2  10   4   13.30    2.20
  -2  10   4   16.90    1.50
  -2  10   4   20.00    1.60
   1 -10  -4    2.50    1.40
  -1  10   4    2.50    0.90
   0 -10  -4    1.70    1.30
   0  10   4    0.80    1.40
   0  10   4   -0.20    0.80
  -1 -10  -4    0.80    1.30
   1  10   4    1.90    0.90
   1  10   4    0.10    1.40
  -2 -10  -4   39.30    2.70
   2  10   4   35.40    2.90
   2  10   4   38.10    2.10
  -3 -10  -4    4.90    1.50
   3  10   4    2.40    1.60
   3  10   4    2.30    0.80
   3  10   4    3.20    1.10
  -4 -10  -4    1.60    1.40
   4  10   4    2.80    1.20
   4  10   4    3.30    1.80
   4  10   4    3.20    0.90
  -5 -10  -4    0.30    1.40
   5  10   4    0.40    1.70
   5  10   4    0.10    1.30
   5  10   4   -0.30    0.70
  -6 -10  -4    1.70    1.70
   6  10   4    1.00    1.70
   6  10   4    3.40    1.50
   6  10   4    2.00    0.90
   6  10   4    5.10    2.00
  -7 -10  -4   -0.70    1.80
   7  10   4    3.40    2.20
   7  10   4    4.00    2.10
   7  10   4    3.80    1.70
  -8 -10  -4    5.20    2.40
   8  10   4    2.90    2.20
   8  10   4    1.40    2.60
   8  10   4    4.30    1.90
  -9 -10  -4    0.90    2.40
   9  10   4    1.40    2.40
   9  10   4   -0.30    2.00
 -10 -10  -4    9.10    3.30
  10  10   4   14.10    2.90
  10  10   4    8.30    3.00
   6 -11  -4    2.90    2.70
  -6  11   4    0.10    2.40
   5 -11  -4    4.30    2.50
  -5  11   4    7.90    2.50
   4 -11  -4   20.20    2.80
  -4  11   4   22.50    3.10
   3 -11  -4   75.39    4.30
  -3  11   4   70.99    4.40
   2 -11  -4    0.70    1.60
  -2  11   4    0.80    1.60
   1 -11  -4   16.40    2.20
  -1  11   4   17.20    2.40
   0 -11  -4   37.00    2.90
   0  11   4   39.80    3.10
  -1 -11  -4    6.70    1.70
   1  11   4    6.20    1.90
  -2 -11  -4    2.90    1.40
   2  11   4    4.70    1.70
   2  11   4    3.80    1.00
   2  11   4    7.10    1.20
  -3 -11  -4   57.99    3.40
   3  11   4   57.89    2.50
   3  11   4   56.49    2.70
   3  11   4   52.39    3.70
  -4 -11  -4    1.40    1.40
   4  11   4    0.00    0.90
   4  11   4   -0.70    1.60
   4  11   4    0.40    1.10
  -5 -11  -4    8.70    2.00
   5  11   4    4.20    2.00
   5  11   4    3.90    1.00
   5  11   4    4.00    1.40
  -6 -11  -4    8.80    2.30
   6  11   4    6.90    1.70
   6  11   4    4.50    1.00
   6  11   4    9.30    2.50
  -7 -11  -4    7.60    2.30
   7  11   4    5.20    1.80
   7  11   4    8.30    2.70
   7  11   4    7.00    2.30
  -8 -11  -4   16.90    3.00
   8  11   4   14.20    2.50
   8  11   4   15.90    3.00
   8  11   4   21.00    3.60
  -9 -11  -4   16.40    3.40
   9  11   4   15.10    3.10
   9  11   4   10.30    2.40
   5 -12  -4   36.30    4.00
  -5  12   4   32.00    3.90
   4 -12  -4   26.60    3.20
  -4  12   4   24.50    3.20
   3 -12  -4  157.98    6.40
  -3  12   4  159.18    6.80
   2 -12  -4   90.79    4.70
  -2  12   4   89.29    5.00
   1 -12  -4   10.00    2.00
  -1  12   4    5.90    2.00
   0 -12  -4    5.80    1.70
   0  12   4    5.40    1.90
  -1 -12  -4   26.50    2.70
   1  12   4   26.40    2.90
  -2 -12  -4   -1.10    1.40
   2  12   4    0.30    1.70
   2  12   4    0.70    0.90
  -3 -12  -4    0.40    1.40
   3  12   4    0.70    0.90
   3  12   4    1.60    1.80
  -4 -12  -4  118.69    5.30
   4  12   4  121.89    4.10
   4  12   4  111.49    5.60
   4  12   4  118.99    4.20
  -5 -12  -4  160.88    6.40
   5  12   4  155.68    4.80
   5  12   4  147.29    6.60
   5  12   4  145.29    5.20
  -6 -12  -4   46.90    4.00
   6  12   4   39.30    3.80
   6  12   4   34.60    2.20
   6  12   4   34.70    2.80
  -7 -12  -4   78.29    5.00
   7  12   4   65.59    5.20
   7  12   4   72.59    4.00
  -8 -12  -4  130.29    6.50
   8  12   4  120.09    6.20
   8  12   4  116.49    6.70
   8  12   4  109.09    5.30
  -9 -12  -4   19.60    3.40
   9  12   4   17.80    2.70
   9  12   4   21.60    3.50
   4 -13  -4   21.30    4.00
  -4  13   4   20.60    3.40
   3 -13  -4    2.30    2.20
  -3  13   4    0.50    2.20
   2 -13  -4    1.60    2.00
  -2  13   4    2.20    2.10
   1 -13  -4    2.20    1.80
  -1  13   4    6.00    2.30
   0 -13  -4    3.50    1.90
   0  13   4    1.90    1.90
  -1 -13  -4   14.60    2.30
   1  13   4   14.40    2.70
   1  13   4   11.50    1.60
  -2 -13  -4   -0.10    1.60
   2  13   4    1.60    1.10
   2  13   4   -0.50    1.90
  -3 -13  -4    0.10    1.60
   3  13   4    1.90    1.10
   3  13   4    0.00    1.90
  -4 -13  -4    2.80    1.80
   4  13   4    0.60    1.10
   4  13   4    1.40    2.00
  -5 -13  -4   11.20    2.40
   5  13   4   13.10    2.70
   5  13   4   11.10    1.50
   5  13   4   13.70    1.70
  -6 -13  -4   13.10    2.60
   6  13   4   15.50    2.20
   6  13   4   15.60    3.00
   6  13   4   11.00    1.80
  -7 -13  -4   30.50    3.70
   7  13   4   27.50    3.70
   7  13   4   21.70    2.40
  -8 -13  -4   44.90    4.50
   8  13   4   53.09    5.10
  -2  14   4    6.50    2.60
  -1  14   4   24.20    3.30
   0 -14  -4    4.90    2.10
   0  14   4    4.20    1.40
   0  14   4    3.20    2.20
  -1 -14  -4    1.40    1.90
   1  14   4    3.60    2.00
   1  14   4    1.80    1.30
  -2 -14  -4    7.60    2.20
   2  14   4    5.70    2.30
   2  14   4    4.50    1.40
  -3 -14  -4    0.00    1.80
   3  14   4    0.90    2.10
   3  14   4    0.50    1.30
  -4 -14  -4    4.50    2.10
   4  14   4    3.00    1.30
   4  14   4    0.50    2.30
  -5 -14  -4    3.30    2.20
   5  14   4    4.60    2.50
   5  14   4    3.20    1.30
  -6 -14  -4   33.90    3.60
   6  14   4   34.10    3.80
  -7 -14  -4    1.50    2.40
   7  14   4    1.60    3.00
   0  15   4    1.80    2.50
   0  15   4    1.50    1.40
   1  15   4    1.90    2.30
   1  15   4    1.20    1.40
   2  15   4    2.90    2.30
   2  15   4   -0.10    1.40
  -3 -15  -4   22.40    3.30
   3  15   4   20.80    3.20
   3  15   4   16.90    2.10
  -4 -15  -4   14.50    2.80
   4  15   4   14.80    3.10
   4  15   4   14.00    1.90
  -5 -15  -4   11.00    2.80
   5  15   4    4.20    1.50
   5  15   4    4.70    2.60
   5  12  -5    7.40    2.30
   4  12  -5    4.80    2.10
   3  12  -5    1.10    1.40
   2  12  -5    0.10    1.30
   1  12  -5    1.70    1.30
   0  12  -5    0.00    1.30
  -1  12  -5   -1.50    1.30
   6  11  -5   21.30    3.10
   5  11  -5   -0.80    1.80
   4  11  -5   21.60    2.40
   3  11  -5    2.80    1.30
   2  11  -5   68.19    3.40
   1  11  -5    2.50    1.20
   0  11  -5    2.30    1.20
  -1  11  -5   -1.30    1.10
  -2  11  -5    1.10    1.30
  -3  11  -5    9.20    1.80
   7  10  -5    5.20    2.50
   6  10  -5   -0.50    2.00
   5  10  -5    0.50    1.60
   4  10  -5    3.30    1.60
   3  10  -5    4.10    1.30
   2  10  -5    0.60    1.00
   1  10  -5    4.00    1.20
   0  10  -5    1.70    1.10
  -1  10  -5    8.10    1.40
  -2  10  -5    0.70    1.20
  -3  10  -5   24.10    2.20
  -4  10  -5    8.40    1.70
   8   9  -5    5.70    2.80
  -8  -9   5   -2.50    1.80
   7   9  -5   -2.20    2.10
  -7  -9   5   -1.50    1.50
   6   9  -5    2.40    2.00
   5   9  -5    1.90    1.60
   4   9  -5    5.40    1.70
   3   9  -5   50.69    2.70
   2   9  -5   14.10    1.50
   1   9  -5    6.00    1.10
   0   9  -5   24.50    2.00
  -1   9  -5   22.30    1.80
  -2   9  -5    3.60    1.10
  -3   9  -5   -0.50    1.00
  -4   9  -5   -0.50    1.10
  -5   9  -5    3.50    1.30
  -5   9  -5    6.00    2.10
   9   8  -5   40.20    4.50
  -9  -8   5   51.09    4.30
   8   8  -5   12.00    2.90
  -8  -8   5   10.00    2.30
   7   8  -5    0.80    2.00
  -7  -8   5   -0.50    1.40
   6   8  -5    1.40    1.70
  -6  -8   5    3.60    1.40
   5   8  -5   25.70    2.60
  -5  -8   5   29.00    2.30
   4   8  -5   -1.60    1.20
  -4  -8   5   -1.00    0.90
   3   8  -5   25.40    1.90
   2   8  -5   55.19    2.60
   1   8  -5    0.30    0.80
   0   8  -5    4.60    1.00
  -1   8  -5    1.70    1.00
  -2   8  -5    0.20    0.90
  -3   8  -5    9.60    1.30
  -4   8  -5    8.60    1.40
  -5   8  -5   -1.20    1.40
  -5   8  -5   -0.20    1.00
  -6   8  -5    0.30    1.10
  -6   8  -5   -0.60    1.70
   9   7  -5   19.70    3.70
  -9  -7   5    7.10    2.40
   8   7  -5   42.80    4.10
  -8  -7   5   39.10    3.50
   7   7  -5   40.10    3.70
  -7  -7   5   41.00    3.40
   6   7  -5   20.70    2.60
  -6  -7   5   25.60    2.40
   5   7  -5   12.70    2.00
  -5  -7   5   13.00    1.70
   4   7  -5   32.10    2.40
  -4  -7   5   31.50    2.10
   3   7  -5    2.80    0.90
   2   7  -5  381.86   10.10
   1   7  -5   57.69    2.50
   0   7  -5  169.58    5.10
  -1   7  -5    5.90    1.00
  -2   7  -5  301.57    8.30
  -3   7  -5   47.50    2.30
  -4   7  -5   -0.30    0.80
  -5   7  -5   48.20    2.50
  -5   7  -5   43.30    3.00
  -6   7  -5    9.60    1.40
  -6   7  -5   10.60    2.10
  -7   7  -5    2.80    1.90
  10   6  -5   -0.60    2.50
 -10  -6   5    1.20    2.30
   9   6  -5    5.80    2.30
   9   6  -5    6.50    2.90
  -9  -6   5    7.40    2.40
   8   6  -5   13.70    2.40
   8   6  -5   16.30    3.10
  -8  -6   5   14.30    2.50
   7   6  -5    2.40    2.00
   7   6  -5    5.40    1.70
  -7  -6   5    6.30    1.70
   6   6  -5    3.80    1.50
   6   6  -5    6.10    1.90
  -6  -6   5    3.60    1.40
   5   6  -5   63.79    3.10
   5   6  -5   77.29    3.70
  -5  -6   5   66.69    3.20
   4   6  -5   99.09    3.90
   4   6  -5   98.19    3.80
  -4  -6   5   93.59    3.60
  -3  -6   5    3.20    0.90
   2   6  -5    0.20    0.70
   1   6  -5   69.49    2.60
   0   6  -5  287.77    7.70
  -1   6  -5    5.60    1.00
  -2   6  -5   39.80    2.00
  -3   6  -5  131.39    4.20
  -4   6  -5   23.00    1.60
  -5   6  -5    7.50    1.60
  -5   6  -5    7.60    1.20
  -6   6  -5   10.20    2.00
  -6   6  -5   11.20    1.30
  -7   6  -5    3.60    2.00
  -8   6  -5    8.90    2.60
  10   5  -5    2.20    2.60
 -10  -5   5    4.70    2.60
   9   5  -5    5.40    2.40
   9   5  -5    2.30    2.50
  -9  -5   5    4.50    2.20
   8   5  -5   -3.40    2.00
   8   5  -5    3.40    2.00
  -8  -5   5    1.40    1.80
   7   5  -5   32.80    3.30
   7   5  -5   32.10    2.90
  -7  -5   5   25.90    2.70
   6   5  -5   13.60    1.90
   6   5  -5   15.10    2.20
  -6  -5   5   14.00    1.90
   5   5  -5    4.40    1.60
   5   5  -5    4.60    1.20
  -5  -5   5    2.90    1.20
   4   5  -5   44.80    2.50
   4   5  -5   44.10    2.60
   4   5  -5   45.90    2.20
  -4  -5   5   43.00    2.40
   3   5  -5    1.10    0.90
   3   5  -5    2.30    0.90
  -3  -5   5    1.90    0.80
   2   5  -5  324.77    8.50
   1   5  -5  174.08    4.90
   0   5  -5    1.90    0.60
  -1   5  -5    1.70    0.60
  -2   5  -5    0.40    0.60
  -3   5  -5   -0.40    0.60
  -4   5  -5   92.19    3.60
  -4   5  -5   94.99    3.60
  -4   5  -5   86.89    3.00
   4  -5   5   84.79    3.30
  -5   5  -5   -0.30    0.70
  -5   5  -5   -1.60    1.10
   5  -5   5    1.10    1.20
  -6   5  -5  109.79    3.60
  -6   5  -5  107.99    4.80
   6  -5   5  105.79    4.50
  -7   5  -5   53.39    3.90
   7  -5   5   56.09    3.80
  -8   5  -5   39.30    3.90
  10   4  -5    7.80    3.00
 -10  -4   5    2.60    2.30
   9   4  -5   11.00    2.80
   9   4  -5   12.50    2.90
  -9  -4   5   13.60    2.60
   8   4  -5    4.20    2.30
   8   4  -5    3.50    2.10
  -8  -4   5    1.90    1.80
   7   4  -5   17.60    2.60
   7   4  -5   15.40    2.20
  -7  -4   5   17.70    2.30
   6   4  -5    8.10    1.80
   6   4  -5   10.00    2.00
  -6  -4   5    8.60    1.70
   5   4  -5   17.50    2.00
   5   4  -5   19.10    1.90
   4   4  -5    1.90    1.00
   4   4  -5    1.80    1.00
   4   4  -5    1.00    1.10
   3   4  -5   49.60    2.40
   3   4  -5   50.59    2.00
   3   4  -5   49.10    2.30
   1   4  -5    1.40    0.60
   0   4  -5   67.29    2.30
  -1   4  -5   17.00    1.10
  -2   4  -5   31.40    1.50
  -3   4  -5   51.89    2.00
   3  -4   5   49.30    2.10
  -4   4  -5  127.49    3.80
  -4   4  -5  130.39    4.40
  -4   4  -5  127.69    4.30
   4  -4   5  126.09    4.20
  -5   4  -5   -0.70    0.60
   5  -4   5   -0.80    1.00
  -6   4  -5    7.20    1.00
  -6   4  -5    4.80    1.70
   6  -4   5    8.30    1.80
  -7   4  -5    0.10    1.70
   7  -4   5    0.10    1.60
  -8   4  -5    8.10    2.30
   8  -4   5   10.70    2.50
  -9   4  -5   -0.40    2.20
   9  -4   5   -2.70    2.20
  10   3  -5    2.00    2.70
 -10  -3   5    5.40    2.50
   9   3  -5  137.29    6.40
   9   3  -5  107.69    6.70
  -9  -3   5  134.99    6.20
   8   3  -5    3.50    2.20
   8   3  -5    1.70    1.90
  -8  -3   5    1.30    1.70
   7   3  -5    5.90    2.00
   7   3  -5   11.30    2.20
   6   3  -5   27.80    2.80
   6   3  -5   21.50    2.30
   5   3  -5   10.20    1.80
   5   3  -5   12.20    1.70
   4   3  -5   43.90    2.50
   4   3  -5   37.40    2.20
   4   3  -5   41.00    2.40
  -4  -3   5   41.60    2.20
   3   3  -5    1.10    0.90
   3   3  -5    0.50    0.80
   3   3  -5    1.30    0.90
   2   3  -5   65.69    2.40
   1   3  -5  190.48    5.10
   0   3  -5    6.80    0.70
  -1   3  -5  106.89    3.10
  -2   3  -5   13.90    1.00
  -3   3  -5   98.39    2.90
   3  -3   5   96.79    3.20
  -4   3  -5    0.00    0.90
  -4   3  -5    0.40    0.50
  -4   3  -5    0.20    0.90
   4  -3   5    0.40    0.90
  -5   3  -5   95.59    3.00
  -5   3  -5   93.19    3.90
  -5   3  -5   98.99    3.50
   5  -3   5   97.59    3.80
  -6   3  -5    0.40    1.30
  -6   3  -5    0.00    1.10
  -6   3  -5   -0.10    0.60
   6  -3   5    0.50    1.30
  -7   3  -5   12.20    2.20
   7  -3   5   13.10    2.20
  -8   3  -5   18.40    3.00
   8  -3   5   17.00    2.70
  -9   3  -5   -0.60    2.10
   9  -3   5   -1.90    2.20
  10   2  -5   44.00    4.50
 -10  -2   5   52.79    4.90
   9   2  -5    6.10    2.60
  -9  -2   5    0.90    1.90
   8   2  -5    6.60    2.40
   8   2  -5    9.80    2.50
   7   2  -5   17.00    2.50
   7   2  -5   15.10    2.40
   6   2  -5   -1.20    1.30
   6   2  -5   -0.60    1.50
   5   2  -5   21.30    2.10
   5   2  -5   21.60    2.20
   5   2  -5   21.40    2.00
  -5  -2   5   25.30    2.10
   4   2  -5    3.80    1.20
   4   2  -5    4.20    1.10
  -4  -2   5    4.20    1.10
   3   2  -5   22.80    1.60
   3   2  -5   26.50    1.80
   3   2  -5   24.00    1.70
  -3  -2   5   23.50    1.50
   2   2  -5    8.60    0.90
   2   2  -5    9.80    1.00
   2   2  -5    7.70    0.90
  -1  -2   5   47.50    1.70
   0   2  -5   -0.10    0.40
  -1   2  -5   26.50    1.20
  -2   2  -5   10.00    0.70
   2  -2   5   11.80    0.90
  -3   2  -5   35.60    1.60
  -3   2  -5   34.50    1.80
  -3   2  -5   37.50    1.40
  -3   2  -5   37.40    1.80
   3  -2   5   38.20    1.80
  -4   2  -5    0.50    0.80
  -4   2  -5    0.80    0.90
  -4   2  -5    0.70    0.80
  -4   2  -5    0.40    0.40
   4  -2   5    1.00    0.90
  -5   2  -5   23.30    2.50
  -5   2  -5   28.60    2.00
  -5   2  -5   26.90    1.30
  -5   2  -5   24.20    2.20
   5  -2   5   26.50    2.20
  -6   2  -5   -0.20    1.20
  -6   2  -5    0.90    0.50
  -6   2  -5   -0.10    1.10
   6  -2   5   -0.80    1.30
  -7   2  -5    4.90    1.50
  -7   2  -5    2.60    1.70
   7  -2   5    1.90    1.70
  -8   2  -5    9.80    2.30
  -8   2  -5   13.40    2.20
   8  -2   5   12.90    2.40
  -9   2  -5   19.10    3.10
   9  -2   5   20.40    3.10
 -10   2  -5    5.90    2.80
  10  -2   5    2.80    2.60
  10   1  -5   53.99    5.20
 -10  -1   5   32.30    4.00
   9   1  -5   75.49    5.30
  -9  -1   5   82.89    4.90
   8   1  -5   51.59    4.20
   8   1  -5   42.50    3.80
   7   1  -5    1.90    1.80
   7   1  -5    1.90    1.80
   6   1  -5   99.39    4.40
   6   1  -5   94.59    4.50
  -6  -1   5   91.69    3.90
   5   1  -5 1429.26   35.00
   5   1  -5 1431.66   34.90
  -5  -1   5 1364.86   34.60
  -5  -1   5 1415.76   34.70
   4   1  -5    6.10    1.20
   4   1  -5    9.50    1.40
   4   1  -5    5.40    1.30
  -4  -1   5    7.70    1.30
  -4  -1   5    9.60    1.30
   3   1  -5   46.10    2.30
   3   1  -5   62.89    2.50
   3   1  -5   62.49    2.60
  -3  -1   5   61.59    2.40
   2   1  -5   33.00    1.70
   2   1  -5   36.30    1.70
   2   1  -5   36.50    1.80
  -2  -1   5   36.10    1.70
   1   1  -5   48.10    1.70
   1   1  -5   43.50    1.70
   1   1  -5   47.00    1.80
   0  -1   5  435.46   10.70
  -1   1  -5 1244.98   30.00
   1  -1   5 1276.27   30.10
   1  -1   5 1252.47   30.10
  -2   1  -5    2.80    0.50
  -2   1  -5    2.20    0.60
   2  -1   5    1.10    0.60
  -3   1  -5   -0.10    0.30
  -3   1  -5    0.10    0.70
  -3   1  -5   -0.20    0.70
  -3   1  -5    0.20    0.60
   3  -1   5    0.00    0.70
  -4   1  -5   43.70    2.20
  -4   1  -5   39.80    2.10
  -4   1  -5   45.20    1.50
   4  -1   5   42.70    2.30
   4  -1   5   48.40    2.20
  -5   1  -5 1009.60   24.50
  -5   1  -5 1034.00   24.50
  -5   1  -5  968.70   25.20
  -5   1  -5  962.50   24.10
  -5   1  -5 1001.60   25.00
  -5   1  -5 1020.20   25.30
   5  -1   5 1046.20   25.20
  -6   1  -5   41.70    3.00
  -6   1  -5   46.40    2.80
  -6   1  -5   48.30    1.60
  -6   1  -5   44.00    2.30
  -6   1  -5   46.40    2.30
   6  -1   5   45.00    3.10
  -7   1  -5   -2.20    1.40
  -7   1  -5   -0.50    1.00
  -7   1  -5   -0.90    1.30
   7  -1   5   -1.60    1.50
  -8   1  -5   30.00    3.20
  -8   1  -5   31.30    2.50
  -8   1  -5   27.00    2.80
   8  -1   5   29.10    3.10
  -9   1  -5    7.50    1.80
  -9   1  -5   10.90    2.40
  -9   1  -5    7.10    2.50
   9  -1   5    8.90    2.60
 -10   1  -5   13.50    3.10
 -10   1  -5   15.90    2.20
  10  -1   5   12.10    3.10
  10   0  -5    2.90    3.00
 -10   0   5    3.80    2.60
   9   0  -5    5.20    2.50
   8   0  -5    0.90    2.00
   7   0  -5   -0.40    1.60
   7   0  -5    0.40    1.70
  -7   0   5    0.20    1.30
   6   0  -5    2.50    1.50
   6   0  -5    1.10    1.50
  -6   0   5    2.00    1.20
   5   0  -5   -0.30    1.10
   5   0  -5    0.90    1.20
  -5   0   5    1.40    1.00
  -5   0   5    1.80    1.10
   4   0  -5   51.79    2.70
   4   0  -5   57.99    2.80
  -4   0   5   52.59    2.50
  -4   0   5   51.29    2.50
   3   0  -5    1.30    0.80
   3   0  -5    1.70    0.70
   3   0  -5    3.60    1.00
   3   0  -5    2.70    0.90
  -3   0   5    2.80    0.90
  -3   0   5    2.20    0.80
   2   0  -5    1.60    0.60
   2   0  -5    0.60    0.60
   2   0  -5    1.80    0.80
   2   0  -5    0.70    0.70
  -2   0   5    1.90    0.70
  -2   0   5    0.70    0.70
   1   0  -5    3.70    0.70
   1   0  -5    1.60    0.60
   1   0  -5    2.70    0.50
   1   0  -5    1.80    0.60
  -1   0   5    2.00    0.60
   0   0  -5   37.50    1.40
   0   0  -5   37.60    1.50
   0   0  -5   34.40    1.50
   0   0   5   31.90    1.40
  -1   0  -5    7.00    0.70
  -1   0  -5    7.40    0.80
  -1   0  -5    5.80    0.70
   1   0   5    5.00    0.70
   1   0   5    6.10    0.70
  -2   0  -5  126.79    3.70
  -2   0  -5  123.79    3.30
  -2   0  -5  130.49    3.80
  -2   0  -5  125.39    3.80
   2   0   5  132.29    3.80
   2   0   5  127.99    3.70
  -3   0  -5  713.53   17.70
  -3   0  -5  722.93   17.30
  -3   0  -5  683.93   17.00
  -3   0  -5  710.23   17.60
  -3   0  -5  717.83   17.30
  -3   0  -5  713.93   17.70
   3   0   5  699.03   17.70
   3   0   5  725.13   17.50
  -4   0  -5    5.50    0.90
  -4   0  -5    6.40    1.10
  -4   0  -5    5.60    0.50
  -4   0  -5    4.80    1.00
  -4   0  -5    6.80    0.90
   4   0   5    4.60    1.00
   4   0   5    6.70    1.10
  -5   0  -5    3.40    1.20
  -5   0  -5    2.30    1.10
  -5   0  -5    0.30    0.60
  -5   0  -5    1.90    0.80
  -5   0  -5    2.00    0.40
  -5   0  -5    3.00    0.90
   5   0   5    3.30    1.20
   5   0   5    2.50    1.10
  -6   0  -5   52.09    2.80
  -6   0  -5   46.70    2.40
  -6   0  -5   47.00    3.00
  -6   0  -5   49.40    2.40
  -6   0  -5   44.70    1.50
   6   0   5   48.90    3.00
  -7   0  -5   36.60    2.90
  -7   0  -5   31.90    3.00
  -7   0  -5   34.20    2.50
   7   0   5   36.30    3.10
  -8   0  -5    0.40    1.60
  -8   0  -5    2.20    1.30
  -8   0  -5    3.20    1.70
   8   0   5   -0.20    1.80
  -9   0  -5   -2.00    1.70
  -9   0  -5   -0.10    1.70
  -9   0  -5    0.70    1.40
   9   0   5   -0.30    2.20
 -10   0  -5    2.90    2.50
 -10   0  -5    6.20    2.50
 -10   0  -5    7.70    2.10
  10   0   5    8.10    2.90
  10  -1  -5    7.90    3.10
 -10   1   5    0.90    2.20
   9  -1  -5    0.00    2.30
   8  -1  -5   -1.80    1.80
  -8   1   5    0.00    1.60
   7  -1  -5   36.00    3.20
   7  -1  -5   21.70    2.70
  -7   1   5   28.40    2.80
   6  -1  -5    1.20    1.50
   6  -1  -5    0.30    1.50
  -6   1   5    2.70    1.20
  -6   1   5    0.90    1.30
   5  -1  -5    8.70    1.60
   5  -1  -5    9.00    1.30
   5  -1  -5    8.80    1.60
  -5   1   5    8.90    1.60
  -5   1   5    8.50    1.40
   4  -1  -5    9.40    1.40
   4  -1  -5    9.80    1.50
   4  -1  -5    7.30    1.10
  -4   1   5    6.10    1.20
  -4   1   5    7.90    1.30
   3  -1  -5   22.60    1.50
   3  -1  -5   19.90    1.70
   3  -1  -5   20.80    1.70
  -3   1   5   20.50    1.60
  -3   1   5   22.20    1.70
   2  -1  -5   29.60    1.50
   2  -1  -5   33.20    1.80
   2  -1  -5   33.70    1.80
   2  -1  -5   32.30    1.80
  -2   1   5   28.70    1.60
  -2   1   5   28.30    1.60
   1  -1  -5  671.93   16.60
   1  -1  -5  671.23   16.80
   1  -1  -5  689.03   16.80
  -1   1   5  671.43   16.70
  -1   1   5  695.43   16.70
   0  -1  -5 1268.57   31.40
   0  -1  -5 1313.07   31.40
   0  -1  -5 1290.27   31.20
   0  -1  -5 1316.07   31.40
   0   1   5 1314.87   31.30
   0   1   5 1332.47   31.30
  -1  -1  -5  475.25   11.60
  -1  -1  -5  474.45   11.80
  -1  -1  -5  481.65   11.80
  -1  -1  -5  457.55   11.80
   1   1   5  482.65   11.70
   1   1   5  475.85   11.70
   1   1   5  466.85   11.90
  -2  -1  -5  119.19    3.60
  -2  -1  -5  116.59    3.60
  -2  -1  -5  111.79    3.60
  -2  -1  -5  116.29    3.30
   2   1   5  117.39    3.50
   2   1   5  118.89    3.60
   2   1   5  116.79    3.50
  -3  -1  -5    4.60    0.70
  -3  -1  -5    2.30    0.70
  -3  -1  -5    5.00    0.90
  -3  -1  -5    3.90    0.90
   3   1   5    3.20    0.90
   3   1   5    4.10    0.90
   3   1   5    5.40    0.90
  -4  -1  -5    0.60    0.80
  -4  -1  -5    2.50    0.70
  -4  -1  -5    2.00    0.70
  -4  -1  -5    0.30    0.80
  -4  -1  -5    0.70    0.80
   4   1   5    1.50    0.90
   4   1   5    1.50    0.90
   4   1   5    1.10    0.90
  -5  -1  -5   44.00    2.50
  -5  -1  -5   45.70    2.20
  -5  -1  -5   38.70    2.50
  -5  -1  -5   45.60    2.20
  -5  -1  -5   46.20    2.60
   5   1   5   44.30    2.40
   5   1   5   48.30    2.70
   5   1   5   46.00    2.50
  -6  -1  -5   10.70    1.40
  -6  -1  -5    9.80    1.60
  -6  -1  -5   10.40    1.40
  -6  -1  -5    9.10    1.70
   6   1   5   12.40    1.90
  -7  -1  -5    1.10    1.40
  -7  -1  -5    1.70    1.20
  -7  -1  -5    3.70    1.40
   7   1   5    2.10    1.60
  -8  -1  -5    1.90    1.70
  -8  -1  -5    1.80    1.40
  -8  -1  -5   -0.10    1.40
   8   1   5    1.70    1.90
  -9  -1  -5   21.90    2.90
  -9  -1  -5   29.10    2.80
  -9  -1  -5   24.20    3.10
   9   1   5   17.50    3.00
 -10  -1  -5   69.39    4.20
 -10  -1  -5   83.09    5.10
  10   1   5   62.49    5.10
  10  -2  -5   -0.10    2.60
 -10   2   5    1.90    2.20
   9  -2  -5    1.00    2.50
  -9   2   5    1.30    1.80
   8  -2  -5    3.10    2.20
  -8   2   5   -0.60    1.50
   7  -2  -5    0.30    1.70
  -7   2   5    0.70    1.40
   6  -2  -5   36.10    3.00
   6  -2  -5   31.10    2.80
  -6   2   5   34.60    2.70
  -6   2   5   29.00    2.70
   5  -2  -5    1.70    1.30
   5  -2  -5   -0.10    1.10
  -5   2   5   -0.10    1.00
  -5   2   5   -0.30    1.10
   4  -2  -5  200.18    6.30
   4  -2  -5  219.08    6.70
  -4   2   5  221.98    6.60
  -4   2   5  219.28    6.40
   3  -2  -5  277.87    7.90
   3  -2  -5  284.07    7.90
   3  -2  -5  274.87    7.70
  -3   2   5  282.57    7.70
   2  -2  -5    0.70    0.70
   2  -2  -5    0.70    0.80
   2  -2  -5    1.10    0.90
  -2   2   5    0.70    0.70
  -2   2   5    2.10    0.80
   1  -2  -5    2.70    0.80
   1  -2  -5    0.40    0.60
   1  -2  -5    1.50    0.80
   1  -2  -5   -0.20    0.70
  -1   2   5    1.60    0.70
  -1   2   5    0.80    0.70
   0  -2  -5   59.99    2.30
   0  -2  -5   59.39    2.30
   0  -2  -5   60.49    2.30
   0   2   5   59.69    2.20
   0   2   5   64.69    2.30
  -1  -2  -5  349.07    8.90
  -1  -2  -5  347.17    8.90
  -1  -2  -5  333.67    8.70
  -1  -2  -5  342.07    9.00
   1   2   5  348.87    8.80
   1   2   5  343.87    8.80
  -2  -2  -5    0.80    0.70
  -2  -2  -5    2.00    0.60
  -2  -2  -5    3.00    0.80
  -2  -2  -5    1.50    0.80
   2   2   5    3.00    0.80
   2   2   5    2.60    0.80
   2   2   5    2.40    0.80
  -3  -2  -5   80.49    2.90
  -3  -2  -5   75.19    2.60
  -3  -2  -5   74.19    2.80
  -3  -2  -5   75.69    2.90
   3   2   5   73.39    2.90
   3   2   5   74.29    2.80
   3   2   5   70.99    2.70
  -4  -2  -5    0.50    0.70
  -4  -2  -5    1.50    0.90
  -4  -2  -5    0.80    0.90
  -4  -2  -5    0.60    0.90
   4   2   5    0.00    0.90
   4   2   5    1.30    0.90
   4   2   5    0.30    0.80
  -5  -2  -5   37.40    2.40
  -5  -2  -5   35.80    2.00
  -5  -2  -5   35.60    2.30
  -5  -2  -5   37.20    2.10
   5   2   5   36.80    2.50
   5   2   5   35.70    2.20
   5   2   5   35.40    2.30
  -6  -2  -5    0.00    1.10
  -6  -2  -5   -0.90    1.10
  -6  -2  -5    0.10    0.90
  -6  -2  -5   -0.50    0.90
   6   2   5    1.40    1.40
   6   2   5    1.50    1.20
  -7  -2  -5    0.10    1.10
  -7  -2  -5   -0.80    1.30
  -7  -2  -5   -0.60    1.20
   7   2   5   -0.70    1.50
  -8  -2  -5   11.10    1.90
  -8  -2  -5    7.00    1.90
  -8  -2  -5    9.80    2.10
   8   2   5    9.10    2.30
  -9  -2  -5   18.80    2.80
  -9  -2  -5   16.60    2.50
  -9  -2  -5   15.60    2.60
   9   2   5   17.70    2.90
 -10  -2  -5    7.00    2.50
 -10  -2  -5    2.30    1.90
  10   2   5    4.80    2.80
 -11  -2  -5    1.80    1.90
 -11  -2  -5    1.70    2.50
  11   2   5   -0.10    3.00
  10  -3  -5    4.80    3.20
 -10   3   5    3.10    2.30
   9  -3  -5    1.20    2.40
  -9   3   5    2.60    1.90
   8  -3  -5   14.40    2.90
  -8   3   5   16.60    2.50
   7  -3  -5   94.19    4.90
  -7   3   5   83.19    4.20
  -7   3   5   87.39    5.60
   6  -3  -5    2.40    1.70
   6  -3  -5   -0.20    1.50
  -6   3   5    1.50    1.30
  -6   3   5    2.30    1.50
   5  -3  -5   -0.30    1.20
   5  -3  -5    0.10    1.30
  -5   3   5   -0.30    1.00
  -5   3   5   -1.00    1.10
   4  -3  -5    5.40    1.40
   4  -3  -5    6.40    1.40
  -4   3   5    7.70    1.40
  -4   3   5    5.30    1.20
   3  -3  -5 1230.88   30.20
   3  -3  -5 1219.58   30.20
  -3   3   5 1212.58   30.10
  -3   3   5 1227.48   30.00
   2  -3  -5 1115.39   27.00
   2  -3  -5 1056.69   26.70
   2  -3  -5 1098.69   27.00
  -2   3   5 1095.59   26.90
  -2   3   5 1106.99   26.80
   1  -3  -5   50.39    2.30
   1  -3  -5   54.39    2.20
   1  -3  -5   53.89    2.30
  -1   3   5   56.89    2.20
  -1   3   5   51.79    2.30
   0  -3  -5  477.75   12.50
   0  -3  -5  497.65   12.60
   0   3   5  495.85   12.50
   0   3   5  504.85   12.40
  -1  -3  -5  125.19    3.90
  -1  -3  -5  122.39    3.70
  -1  -3  -5  118.49    3.90
  -1  -3  -5  125.79    3.90
   1   3   5  130.29    3.80
   1   3   5  131.89    4.00
  -2  -3  -5 1162.48   28.10
  -2  -3  -5 1139.99   28.10
  -2  -3  -5 1121.19   27.80
  -2  -3  -5 1140.99   28.00
   2   3   5 1161.98   28.10
   2   3   5 1156.78   27.90
   2   3   5 1163.08   28.00
  -3  -3  -5  225.78    6.40
  -3  -3  -5  213.48    6.10
  -3  -3  -5  215.48    6.40
   3   3   5  223.68    6.40
   3   3   5  225.98    6.30
   3   3   5  223.78    6.30
  -4  -3  -5  107.39    3.70
  -4  -3  -5  109.89    3.90
  -4  -3  -5  108.69    3.90
   4   3   5  113.29    4.00
   4   3   5  110.99    3.80
   4   3   5  107.49    3.90
  -5  -3  -5   68.39    3.00
  -5  -3  -5   76.49    3.30
   5   3   5   76.19    3.20
   5   3   5   72.89    3.30
   5   3   5   78.09    3.50
  -6  -3  -5   10.80    1.60
  -6  -3  -5    8.80    1.60
  -6  -3  -5   10.00    1.70
   6   3   5    6.90    1.70
   6   3   5    8.40    2.50
   6   3   5   10.10    1.60
  -7  -3  -5   27.00    2.70
  -7  -3  -5   24.40    2.60
  -7  -3  -5   27.00    2.40
   7   3   5   24.40    2.70
  -8  -3  -5   42.50    3.50
  -8  -3  -5   29.50    3.10
  -8  -3  -5   31.30    2.80
   8   3   5   34.80    3.30
  -9  -3  -5    2.20    2.00
  -9  -3  -5    4.00    1.70
  -9  -3  -5    3.10    2.00
   9   3   5    4.70    2.40
 -10  -3  -5   -0.20    2.00
 -10  -3  -5   -0.80    1.60
  10   3   5    1.20    2.60
 -11  -3  -5    6.80    2.40
 -11  -3  -5   10.90    3.10
  11   3   5    6.10    3.30
  10  -4  -5    9.70    3.60
 -10   4   5    7.50    2.40
   9  -4  -5    3.80    2.70
  -9   4   5    0.50    1.80
   8  -4  -5   53.49    4.60
  -8   4   5   49.99    3.80
   7  -4  -5   31.80    3.30
  -7   4   5   31.70    2.80
  -7   4   5   40.90    3.50
   6  -4  -5    5.00    1.80
  -6   4   5    6.90    1.80
  -6   4   5    9.50    1.70
   5  -4  -5    4.90    1.60
   5  -4  -5    5.30    1.70
  -5   4   5    7.60    1.60
  -5   4   5    9.00    1.50
   4  -4  -5   35.60    2.60
   4  -4  -5   37.30    2.60
  -4   4   5   35.00    2.50
  -4   4   5   33.20    2.30
   3  -4  -5  514.65   13.60
   3  -4  -5  508.25   13.40
  -3   4   5  497.15   13.20
  -3   4   5  516.25   13.50
   2  -4  -5  230.98    6.80
   2  -4  -5  232.58    6.90
  -2   4   5  241.28    6.90
  -2   4   5  242.18    6.70
   1  -4  -5    0.00    0.70
   1  -4  -5    0.00    0.80
  -1   4   5    1.00    0.80
  -1   4   5    0.50    0.80
   0  -4  -5  135.99    4.30
   0  -4  -5  129.69    4.10
   0  -4  -5  136.39    4.30
   0   4   5  140.19    4.30
   0   4   5  140.59    4.10
  -1  -4  -5 1233.68   31.00
  -1  -4  -5 1280.17   31.30
  -1  -4  -5 1297.37   31.30
   1   4   5 1307.77   31.30
   1   4   5 1303.07   31.10
  -2  -4  -5    0.60    0.80
  -2  -4  -5   -0.30    0.70
  -2  -4  -5   -1.40    0.60
   2   4   5    0.30    0.80
   2   4   5   -0.70    0.70
   2   4   5   -0.30    0.80
  -3  -4  -5   32.90    1.80
  -3  -4  -5   35.40    2.00
  -3  -4  -5   31.20    2.00
   3   4   5   32.30    1.90
   3   4   5   32.20    2.00
   3   4   5   32.10    2.10
  -4  -4  -5  111.89    4.10
  -4  -4  -5  114.89    4.10
  -4  -4  -5  108.89    3.80
   4   4   5  110.89    4.10
   4   4   5  111.89    3.90
   4   4   5  116.79    4.20
  -5  -4  -5   76.99    3.40
  -5  -4  -5   78.29    3.20
   5   4   5   66.39    3.30
   5   4   5   82.39    3.60
   5   4   5   77.89    3.30
  -6  -4  -5   70.59    3.60
  -6  -4  -5   71.59    3.60
   6   4   5   77.29    3.50
   6   4   5   72.79    3.60
   6   4   5   74.29    3.80
  -7  -4  -5    2.50    1.40
  -7  -4  -5    2.40    1.50
  -7  -4  -5    4.60    1.60
   7   4   5    4.30    1.80
   7   4   5    2.60    1.50
  -8  -4  -5   12.90    2.40
  -8  -4  -5   14.30    2.10
  -8  -4  -5   12.50    2.20
   8   4   5   12.90    2.60
  -9  -4  -5    8.50    2.00
  -9  -4  -5    7.40    2.30
   9   4   5    9.10    2.60
 -10  -4  -5   24.00    3.00
  10   4   5   25.40    3.70
 -11  -4  -5    7.70    3.00
 -11  -4  -5    4.90    2.30
  11   4   5    6.20    3.20
   9  -5  -5    2.70    2.90
  -9   5   5    0.90    1.90
   8  -5  -5    6.50    2.60
  -8   5   5   13.30    2.40
   7  -5  -5    2.40    2.10
  -7   5   5    2.40    2.00
  -7   5   5    2.50    1.50
   6  -5  -5    8.40    2.20
  -6   5   5   11.00    1.80
  -6   5   5   12.40    2.10
   5  -5  -5    4.10    1.60
  -5   5   5    2.20    1.50
  -5   5   5    2.10    1.30
   4  -5  -5  356.66   10.50
   4  -5  -5  352.16   10.30
  -4   5   5  373.36   10.50
  -4   5   5  364.46   10.10
   3  -5  -5   29.20    2.30
   3  -5  -5   35.60    2.60
  -3   5   5   26.20    2.20
  -3   5   5   29.50    2.10
   2  -5  -5   -1.40    0.90
   2  -5  -5   -0.90    0.90
  -2   5   5   -0.60    0.80
  -2   5   5   -1.20    0.90
   1  -5  -5  243.98    6.90
   1  -5  -5  240.48    7.00
  -1   5   5  244.48    6.80
  -1   5   5  243.78    7.00
   0  -5  -5  158.88    4.90
   0  -5  -5  152.68    4.80
   0   5   5  160.58    4.70
   0   5   5  155.98    4.90
  -1  -5  -5  380.06   10.00
  -1  -5  -5  366.36   10.00
   1   5   5  380.96   10.10
   1   5   5  379.26    9.90
  -2  -5  -5  593.74   15.20
  -2  -5  -5  580.04   15.20
   2   5   5  596.54   15.20
   2   5   5  594.74   15.00
  -3  -5  -5    9.00    1.30
  -3  -5  -5    6.50    1.20
   3   5   5   12.00    1.50
   3   5   5    9.60    1.40
   3   5   5    9.50    1.20
  -4  -5  -5    8.30    1.40
  -4  -5  -5    5.90    1.20
   4   5   5    5.90    1.20
   4   5   5    8.10    1.40
   4   5   5    6.40    1.30
  -5  -5  -5   -2.70    0.90
   5   5   5    0.20    1.10
   5   5   5    1.90    1.20
   5   5   5    2.00    1.30
  -6  -5  -5   13.70    2.00
  -6  -5  -5   12.80    1.90
   6   5   5   12.70    1.80
   6   5   5   11.80    1.90
   6   5   5   13.90    2.10
  -7  -5  -5  110.39    4.70
  -7  -5  -5   97.79    4.50
   7   5   5   95.59    4.40
   7   5   5   94.79    4.80
  -8  -5  -5    6.30    2.00
  -8  -5  -5    2.40    1.50
   8   5   5    4.20    2.10
   8   5   5    5.60    2.00
  -9  -5  -5   86.99    5.10
  -9  -5  -5   85.79    4.60
   9   5   5   91.99    5.50
 -10  -5  -5    2.00    2.10
 -10  -5  -5    3.00    2.30
  10   5   5    4.00    2.80
 -11  -5  -5    0.60    2.20
 -11  -5  -5    3.70    2.70
  11   5   5    4.50    3.00
   9  -6  -5   11.10    3.30
  -9   6   5    5.90    2.20
   8  -6  -5    5.80    2.70
  -8   6   5    3.70    1.90
   7  -6  -5   11.70    2.80
  -7   6   5   11.30    2.40
  -7   6   5    8.60    2.00
   6  -6  -5    1.80    1.80
  -6   6   5    2.20    1.70
  -6   6   5    1.50    1.40
   5  -6  -5    5.40    1.90
  -5   6   5    7.10    1.50
  -5   6   5    5.80    1.80
   4  -6  -5    7.30    1.70
  -4   6   5   16.50    2.20
  -4   6   5   15.50    1.80
   3  -6  -5   71.19    3.50
   3  -6  -5   67.89    3.30
  -3   6   5   70.79    3.10
  -3   6   5   65.89    3.40
   2  -6  -5   34.30    2.20
   2  -6  -5   34.90    2.30
  -2   6   5   31.80    2.00
  -2   6   5   33.60    2.30
   1  -6  -5  143.99    4.70
   1  -6  -5  142.69    4.80
  -1   6   5  141.59    4.50
  -1   6   5  147.19    4.90
   0  -6  -5   45.20    2.30
   0  -6  -5   50.69    2.50
   0   6   5   50.59    2.50
   0   6   5   43.60    2.20
  -1  -6  -5   58.49    2.60
  -1  -6  -5   59.39    2.70
   1   6   5   57.09    2.80
   1   6   5   55.69    2.40
  -2  -6  -5  129.69    4.40
  -2  -6  -5  134.29    4.50
   2   6   5  133.99    4.30
   2   6   5  136.99    4.60
  -3  -6  -5  202.38    6.10
  -3  -6  -5  193.48    5.90
   3   6   5  188.78    5.80
   3   6   5  193.58    6.00
   3   6   5  186.68    6.10
  -4  -6  -5    2.60    1.20
  -4  -6  -5    3.00    1.10
   4   6   5    4.30    1.10
   4   6   5    3.30    0.50
   4   6   5    2.00    1.30
   4   6   5    2.60    1.30
  -5  -6  -5   88.89    4.00
   5   6   5   90.49    4.10
   5   6   5   98.89    4.20
   5   6   5   89.09    3.70
  -6  -6  -5   20.60    2.40
  -6  -6  -5   27.80    2.50
   6   6   5   26.40    2.60
   6   6   5   28.00    2.40
   6   6   5   22.50    2.40
  -7  -6  -5    0.30    1.40
   7   6   5    1.80    1.60
   7   6   5   -0.40    1.50
  -8  -6  -5   -0.50    1.60
   8   6   5    0.30    1.70
   8   6   5   -0.10    1.90
  -9  -6  -5    5.50    2.10
  -9  -6  -5    6.90    2.10
   9   6   5    3.10    2.20
 -10  -6  -5    2.30    2.30
 -10  -6  -5    3.90    2.20
  10   6   5    3.60    2.90
 -11  -6  -5   11.00    3.20
  11   6   5    6.20    3.20
   9  -7  -5    3.10    3.20
  -9   7   5    0.20    2.00
   8  -7  -5   23.50    3.50
  -8   7   5   19.20    2.70
   7  -7  -5   31.70    3.60
  -7   7   5   41.80    3.30
  -7   7   5   35.00    3.70
   6  -7  -5   33.70    3.50
  -6   7   5   28.10    3.30
  -6   7   5   28.80    2.70
   5  -7  -5   85.09    4.40
  -5   7   5   74.29    3.60
  -5   7   5   66.09    4.10
   4  -7  -5    0.40    1.40
  -4   7   5    1.60    1.10
  -4   7   5   -0.10    1.30
   3  -7  -5   95.29    4.20
  -3   7   5   97.99    3.80
  -3   7   5   94.39    4.20
   2  -7  -5   27.60    2.20
   2  -7  -5   32.40    2.40
  -2   7   5   31.30    2.10
  -2   7   5   28.20    2.40
   1  -7  -5    2.30    1.10
   1  -7  -5    3.30    1.00
  -1   7   5    1.30    0.80
  -1   7   5    2.20    1.20
   0  -7  -5    1.80    1.00
   0  -7  -5    2.30    1.10
   0   7   5    0.30    1.00
   0   7   5    0.20    0.80
  -1  -7  -5   38.50    2.20
  -1  -7  -5   36.90    2.30
   1   7   5   38.50    2.10
   1   7   5   38.70    2.40
  -2  -7  -5   26.60    2.00
  -2  -7  -5   31.20    2.30
   2   7   5   26.80    2.20
   2   7   5   27.90    1.90
  -3  -7  -5  346.17    9.80
  -3  -7  -5  365.46   10.10
   3   7   5  365.46   10.10
   3   7   5  349.27    9.70
  -4  -7  -5  692.23   18.10
  -4  -7  -5  691.73   18.20
   4   7   5  696.63   17.90
   4   7   5  701.23   16.80
   4   7   5  709.73   18.30
   4   7   5  688.83   18.20
  -5  -7  -5   17.40    2.00
  -5  -7  -5   14.60    2.00
   5   7   5   18.40    2.20
   5   7   5   15.60    0.90
   5   7   5   16.60    1.80
   5   7   5   13.70    2.00
  -6  -7  -5  180.18    6.40
   6   7   5  176.58    6.40
   6   7   5  169.48    5.90
   6   7   5  166.28    6.30
  -7  -7  -5  249.78    8.30
   7   7   5  224.28    7.70
   7   7   5  239.38    8.30
   7   7   5  243.58    8.30
  -8  -7  -5   47.80    3.90
   8   7   5   40.50    3.70
   8   7   5   37.10    3.20
  -9  -7  -5   -0.70    2.00
   9   7   5    5.60    2.20
   9   7   5    1.30    2.20
 -10  -7  -5    1.50    2.40
  10   7   5    1.60    2.70
  11   7   5    0.90    2.70
   8  -8  -5    0.40    2.70
  -8   8   5    0.60    1.70
   7  -8  -5   42.30    4.00
  -7   8   5   33.40    3.70
  -7   8   5   40.40    3.30
   6  -8  -5    3.80    2.30
  -6   8   5    3.10    1.60
  -6   8   5    4.60    2.10
   5  -8  -5    2.80    2.00
  -5   8   5    1.70    1.30
  -5   8   5    1.80    1.80
   4  -8  -5    4.30    1.80
  -4   8   5    5.00    1.40
  -4   8   5    3.90    1.70
   3  -8  -5    0.60    1.40
  -3   8   5   -0.90    1.30
  -3   8   5   -0.80    1.00
   2  -8  -5    5.00    1.40
  -2   8   5    6.60    1.50
  -2   8   5    4.50    1.20
   1  -8  -5    5.20    1.30
  -1   8   5    2.90    1.30
  -1   8   5    6.90    1.20
   0  -8  -5   27.90    2.30
   0  -8  -5   28.30    2.20
   0   8   5   21.90    1.80
   0   8   5   24.00    2.10
   0   8   5   22.90    2.20
  -1  -8  -5    2.50    1.10
  -1  -8  -5    3.20    1.10
   1   8   5    3.70    1.20
   1   8   5    1.10    1.10
   1   8   5    2.40    1.00
  -2  -8  -5    5.70    1.40
  -2  -8  -5    4.00    1.20
   2   8   5    3.10    1.30
   2   8   5    5.80    1.20
  -3  -8  -5    0.90    1.10
  -3  -8  -5    2.50    1.10
   3   8   5   -0.20    1.20
   3   8   5    0.10    0.90
  -4  -8  -5   11.00    1.80
   4   8   5    7.70    1.80
   4   8   5    9.80    1.80
   4   8   5    8.00    0.90
   4   8   5    8.50    1.50
  -5  -8  -5    1.80    1.40
   5   8   5    3.50    0.60
   5   8   5    2.40    1.60
   5   8   5    5.90    1.50
   5   8   5    3.20    1.60
   6   8   5   15.50    2.40
   6   8   5   16.30    2.10
   6   8   5   19.20    2.40
  -7  -8  -5   15.40    2.50
   7   8   5   13.20    2.10
   7   8   5   11.90    2.40
   7   8   5   14.80    2.50
  -8  -8  -5   11.80    2.50
   8   8   5   13.90    2.40
   8   8   5   10.70    2.60
  -9  -8  -5    1.70    2.20
   9   8   5   -2.20    2.20
   9   8   5    2.90    2.20
 -10  -8  -5    2.70    2.60
  10   8   5    3.90    2.70
  10   8   5    6.80    2.60
   7  -9  -5   59.89    4.90
  -7   9   5   48.50    4.50
  -7   9   5   51.09    3.50
   6  -9  -5    7.10    2.60
  -6   9   5    8.20    1.80
  -6   9   5    7.00    2.30
   5  -9  -5   -0.50    2.00
  -5   9   5   -0.50    1.80
  -5   9   5    0.70    1.30
   4  -9  -5    3.00    1.80
  -4   9   5    2.60    1.30
  -4   9   5    4.60    1.90
   3  -9  -5   -0.50    1.40
  -3   9   5    0.00    1.40
  -3   9   5   -1.30    0.90
   2  -9  -5  189.88    6.60
  -2   9   5  191.38    6.70
  -2   9   5  200.78    6.00
   1  -9  -5    2.40    1.30
  -1   9   5    2.40    1.50
  -1   9   5    4.00    1.20
   0  -9  -5  117.69    4.60
   0   9   5  118.89    4.80
   0   9   5  123.29    4.20
  -1  -9  -5   20.70    2.10
   1   9   5   16.60    2.00
   1   9   5   18.00    1.70
  -2  -9  -5    4.50    1.40
   2   9   5    6.30    1.20
   2   9   5    6.90    1.60
  -3  -9  -5  207.18    6.80
   3   9   5  208.18    7.00
   3   9   5  204.58    6.30
  -4  -9  -5  112.99    4.80
   4   9   5  110.19    3.40
   4   9   5  113.39    4.30
   4   9   5  115.79    5.00
  -5  -9  -5  287.07    8.70
   5   9   5  256.57    8.00
   5   9   5  255.57    8.60
   5   9   5  259.17    6.80
   5   9   5  258.77    8.40
  -6  -9  -5   42.00    3.50
   6   9   5   37.80    2.90
   6   9   5   34.50    3.20
   6   9   5   32.50    3.20
  -7  -9  -5   52.99    4.20
   7   9   5   43.60    3.70
   7   9   5   39.90    3.20
   7   9   5   38.70    3.80
  -8  -9  -5   46.50    4.20
   8   9   5   39.00    3.80
   8   9   5   44.40    3.60
  -9  -9  -5   -2.50    2.00
   9   9   5    1.40    2.10
   9   9   5    4.00    2.50
 -10  -9  -5   59.49    5.30
  10   9   5   47.30    4.70
  10   9   5   41.00    4.00
   7 -10  -5   19.80    3.50
  -7  10   5   16.00    2.10
  -7  10   5   12.20    3.20
   6 -10  -5    4.00    2.50
  -6  10   5    3.00    1.50
  -6  10   5    3.10    2.30
   5 -10  -5    5.50    2.40
  -5  10   5    6.60    2.30
  -5  10   5    6.60    1.50
   4 -10  -5    1.80    1.90
  -4  10   5    1.00    1.80
  -4  10   5    1.00    1.20
   3 -10  -5    2.10    1.80
  -3  10   5    0.10    1.50
  -3  10   5    0.40    1.00
   2 -10  -5   17.00    2.30
  -2  10   5   16.80    2.40
  -2  10   5   20.40    1.80
   1 -10  -5    8.30    1.80
  -1  10   5    5.40    1.20
  -1  10   5    5.00    1.70
   0 -10  -5   -0.40    1.20
   0  10   5    0.00    0.90
   0  10   5    1.60    1.40
  -1 -10  -5   10.00    1.80
   1  10   5    9.90    1.40
   1  10   5    7.30    1.80
  -2 -10  -5   74.79    3.80
   2  10   5   86.69    3.40
   2  10   5   80.49    4.10
  -3 -10  -5   17.80    2.20
   3  10   5   17.60    2.40
   3  10   5   18.20    1.90
  -4 -10  -5   73.09    4.00
   4  10   5   79.49    4.30
   4  10   5   76.19    3.50
   4  10   5   78.09    2.70
  -5 -10  -5    0.30    1.50
   5  10   5   -0.30    1.60
   5  10   5   -0.30    0.80
   5  10   5   -1.30    1.20
  -6 -10  -5   -0.40    1.60
   6  10   5    0.50    1.40
   6  10   5   -1.60    1.60
   6  10   5   -2.30    1.70
  -7 -10  -5    4.20    2.00
   7  10   5   -2.70    1.50
   7  10   5    1.10    2.00
   7  10   5    0.80    2.10
  -8 -10  -5    9.60    2.70
   8  10   5   11.00    2.30
   8  10   5    9.20    2.60
  -9 -10  -5   -3.60    2.20
   9  10   5    0.30    2.10
   9  10   5   -0.10    2.40
 -10 -10  -5    0.90    2.80
  10  10   5    2.90    2.40
  10  10   5   -0.70    2.60
   6 -11  -5    2.70    2.80
  -6  11   5    9.70    2.80
   5 -11  -5   79.59    5.20
  -5  11   5   77.59    5.10
  -5  11   5   75.09    3.50
   4 -11  -5    7.20    2.40
  -4  11   5    7.00    1.40
  -4  11   5    7.20    2.40
   3 -11  -5    9.10    2.40
  -3  11   5    8.60    2.30
  -3  11   5    6.20    1.30
   2 -11  -5    6.90    1.90
  -2  11   5    3.90    1.20
  -2  11   5    4.00    1.90
   1 -11  -5    8.90    1.90
  -1  11   5   10.30    1.40
  -1  11   5    8.50    2.00
   0 -11  -5    8.90    1.90
   0  11   5    6.00    1.20
   0  11   5    8.20    1.90
  -1 -11  -5   22.20    2.40
   1  11   5   24.70    2.80
   1  11   5   21.20    1.90
  -2 -11  -5    4.70    1.60
   2  11   5    5.50    1.90
   2  11   5    1.70    1.10
  -3 -11  -5    0.90    1.50
   3  11   5   -2.10    1.50
   3  11   5    1.00    0.80
   3  11   5    0.10    1.10
  -4 -11  -5    4.30    1.60
   4  11   5    2.60    0.90
   4  11   5    4.00    1.30
   4  11   5    3.00    1.90
  -5 -11  -5    3.10    1.80
   5  11   5    1.90    0.90
   5  11   5    1.80    1.40
   5  11   5    3.50    2.00
  -6 -11  -5    6.10    2.20
   6  11   5    5.80    2.20
   6  11   5    6.20    1.70
  -7 -11  -5    0.50    1.90
   7  11   5    1.40    2.00
   7  11   5    0.70    2.30
   7  11   5    0.80    1.60
  -8 -11  -5   -4.10    2.00
   8  11   5   -1.90    2.10
   8  11   5   -0.40    1.80
  -9 -11  -5    3.90    2.80
   9  11   5    4.40    2.30
   9  11   5    3.50    2.70
   5 -12  -5   46.30    4.30
  -5  12   5   48.00    4.60
   4 -12  -5    2.70    2.30
  -4  12   5   -0.20    2.20
   3 -12  -5   -0.50    2.00
  -3  12   5    0.60    2.00
   2 -12  -5    5.60    2.00
  -2  12   5    4.50    2.20
   1 -12  -5   14.80    2.40
  -1  12   5   13.30    2.50
   0 -12  -5   31.10    2.90
   0  12   5   28.60    1.90
   0  12   5   25.60    2.90
  -1 -12  -5    3.10    1.70
   1  12   5    3.00    1.90
   1  12   5    3.40    1.10
  -2 -12  -5    2.80    1.60
   2  12   5   -0.30    1.80
   2  12   5    0.70    1.00
  -3 -12  -5   14.50    2.40
   3  12   5   17.00    2.60
   3  12   5   13.30    1.60
   3  12   5   16.60    1.60
  -4 -12  -5   -0.60    1.60
   4  12   5    2.20    1.90
   4  12   5    1.50    1.00
   4  12   5    4.00    1.40
  -5 -12  -5    0.20    1.80
   5  12   5    3.70    2.20
   5  12   5    1.70    1.00
   5  12   5    2.30    1.40
  -6 -12  -5   13.10    2.60
   6  12   5   10.20    2.70
   6  12   5   12.40    2.00
  -7 -12  -5    3.30    2.10
   7  12   5    0.80    1.70
   7  12   5    1.00    2.50
  -8 -12  -5    4.80    2.50
   8  12   5    2.40    2.50
   8  12   5    3.60    2.00
  -9 -12  -5    0.00    2.50
   9  12   5   -3.90    2.50
   9  12   5    1.80    2.10
   4 -13  -5   26.50    3.50
  -4  13   5   21.90    3.50
   3 -13  -5   27.90    3.40
  -3  13   5   26.30    3.40
   2 -13  -5    0.70    2.00
  -2  13   5   -0.10    2.00
   1 -13  -5   20.10    2.70
  -1  13   5   20.10    3.00
   0 -13  -5  343.07   10.50
   0  13   5  321.17   10.70
  -1 -13  -5   71.79    4.30
   1  13   5   66.89    4.60
  -2 -13  -5    5.60    2.00
   2  13   5    5.00    2.20
   2  13   5    6.70    1.30
  -3 -13  -5    2.60    1.80
   3  13   5    0.10    1.10
   3  13   5    0.40    2.00
   3  13   5    2.70    1.10
  -4 -13  -5    5.10    2.00
   4  13   5    4.50    1.30
   4  13   5    4.20    2.30
   4  13   5    4.30    1.30
  -5 -13  -5   14.30    2.80
   5  13   5   11.50    1.50
   5  13   5   14.10    1.90
   5  13   5   13.70    2.80
  -6 -13  -5    3.80    2.20
   6  13   5    2.00    2.40
   6  13   5    1.30    1.60
  -7 -13  -5   48.20    4.70
   7  13   5   32.30    2.90
   7  13   5   36.40    4.30
  -8 -13  -5    0.80    2.50
   8  13   5   -2.30    1.80
   2 -14  -5   16.10    2.90
  -2  14   5    8.90    2.70
   1 -14  -5   27.20    3.10
  -1  14   5   25.40    3.50
   0 -14  -5    0.10    1.90
   0  14   5    0.00    2.10
  -1 -14  -5    6.00    2.10
   1  14   5    9.30    2.40
   1  14   5    7.60    1.50
  -2 -14  -5   11.80    2.40
   2  14   5   10.90    2.60
   2  14   5   13.20    1.80
  -3 -14  -5   -0.60    1.80
   3  14   5    1.40    1.20
   3  14   5    1.20    2.10
  -4 -14  -5    1.70    2.10
   4  14   5    0.80    2.20
   4  14   5    0.00    1.20
  -5 -14  -5    0.80    1.90
   5  14   5   -0.50    1.20
   5  14   5    0.60    2.20
  -6 -14  -5   10.00    2.90
   6  14   5   11.50    3.10
   6  14   5    9.90    1.80
  -7 -14  -5    3.70    2.50
   7  14   5   -1.10    1.60
   7  14   5    1.40    2.70
   0 -15  -5   -1.40    3.70
   0  15   5    3.30    1.50
   0  15   5    1.20    2.50
  -1 -15  -5    6.10    2.30
   1  15   5    7.70    2.70
   1  15   5    6.80    1.60
  -2 -15  -5   24.40    3.20
   2  15   5   20.60    3.30
   2  15   5   21.10    2.20
  -3 -15  -5   10.30    2.70
   3  15   5    5.80    2.60
   3  15   5    9.60    1.80
  -4 -15  -5    1.50    2.10
   4  15   5   -0.30    2.50
   4  15   5    3.40    1.50
  -5 -15  -5   77.49    5.30
   5  15   5   77.49    3.60
   5  15   5   80.79    5.70
   2  12  -6  176.48    6.20
   5  11  -6   -0.10    1.90
   3  11  -6    1.90    1.40
   2  11  -6   14.90    1.90
   1  11  -6    0.80    1.20
   0  11  -6    4.00    1.40
  -1  11  -6   -0.40    1.20
  -2  11  -6   16.10    2.00
   7  10  -6    4.20    2.60
   6  10  -6   -2.90    2.00
   5  10  -6    9.30    2.20
   3  10  -6   88.49    3.80
   2  10  -6    1.60    1.20
   1  10  -6    3.20    1.20
   0  10  -6    4.10    1.30
  -1  10  -6    2.20    1.20
  -2  10  -6   85.79    3.80
  -3  10  -6   36.30    2.70
   8   9  -6   -2.70    2.40
   7   9  -6   -2.50    2.00
   6   9  -6   -0.30    1.90
   5   9  -6   37.20    3.10
   4   9  -6    6.60    1.60
   3   9  -6    2.20    1.10
   2   9  -6    7.30    1.30
   1   9  -6    5.30    1.30
   0   9  -6   -0.20    0.90
  -1   9  -6    2.10    1.10
  -2   9  -6    1.30    1.10
  -3   9  -6   26.10    2.30
  -4   9  -6    0.10    1.20
  -5   9  -6    0.30    1.30
   8   8  -6   12.00    3.10
  -8  -8   6   12.20    2.50
   7   8  -6   -0.20    2.10
  -7  -8   6    1.10    1.70
   6   8  -6    2.60    2.00
  -6  -8   6    5.10    1.70
   5   8  -6   -0.20    1.60
   4   8  -6   25.70    2.40
   3   8  -6    2.40    1.00
   2   8  -6    3.90    1.10
   1   8  -6   15.30    1.60
   0   8  -6   14.50    1.50
  -1   8  -6   41.80    2.40
  -2   8  -6    2.40    1.00
  -3   8  -6    3.00    1.10
  -4   8  -6   11.50    1.60
  -5   8  -6    0.50    1.50
  -5   8  -6    2.10    1.10
  -6   8  -6   13.70    2.40
  -6   8  -6   11.80    1.70
   9   7  -6    6.60    3.00
  -9  -7   6    4.70    2.40
   8   7  -6    0.70    2.30
  -8  -7   6   -0.70    1.70
   7   7  -6   40.20    3.80
  -7  -7   6   48.00    3.50
   6   7  -6   50.49    3.80
  -6  -7   6   39.60    3.00
   5   7  -6   12.00    2.10
  -5  -7   6   10.80    1.60
   4   7  -6    0.90    1.20
  -4  -7   6    0.80    1.00
   2   7  -6   19.40    1.70
   1   7  -6    0.10    0.70
   0   7  -6   11.30    1.30
  -1   7  -6    5.30    1.10
  -2   7  -6    1.00    0.80
  -3   7  -6    0.10    0.80
  -4   7  -6    2.90    1.00
  -5   7  -6    1.50    1.40
  -5   7  -6   -0.20    0.90
  -6   7  -6    0.40    1.60
  -6   7  -6    2.20    1.10
   9   6  -6   54.29    4.90
  -9  -6   6   55.79    4.60
   8   6  -6    2.00    2.50
  -8  -6   6    5.30    1.90
   7   6  -6  211.58    8.00
  -7  -6   6  215.38    7.40
   6   6  -6   25.00    2.70
  -6  -6   6   27.80    2.50
   5   6  -6  298.37    9.00
  -5  -6   6  290.57    8.60
   4   6  -6   11.80    1.80
  -4  -6   6   14.60    1.50
  -3  -6   6   14.50    1.30
   2   6  -6  384.86   10.20
   1   6  -6  774.72   19.30
   0   6  -6  154.08    4.70
  -1   6  -6  130.89    4.10
  -2   6  -6   57.89    2.50
  -3   6  -6  214.98    6.20
  -4   6  -6    3.20    0.90
  -5   6  -6   32.10    2.70
  -5   6  -6   33.70    2.10
  -6   6  -6    4.00    1.10
  -6   6  -6    3.40    1.80
  -7   6  -6    1.70    1.80
  10   5  -6    4.80    3.00
 -10  -5   6    6.80    2.70
   9   5  -6   12.70    3.10
   9   5  -6   14.50    2.90
  -9  -5   6   18.70    2.80
   8   5  -6   -0.30    2.20
   8   5  -6   -0.70    1.90
  -8  -5   6    0.20    1.70
   7   5  -6   15.40    2.30
   7   5  -6   11.80    2.50
  -7  -5   6   11.70    2.10
   6   5  -6    7.40    2.10
   6   5  -6    8.70    1.60
  -6  -5   6    6.20    1.60
   5   5  -6    9.70    1.80
   5   5  -6    8.00    1.50
  -5  -5   6   10.30    1.60
   4   5  -6    7.80    1.40
   4   5  -6    7.40    1.20
   4   5  -6    4.10    1.30
  -4  -5   6    7.20    1.30
   3   5  -6    0.90    0.90
   3   5  -6    1.70    1.00
  -3  -5   6    0.20    0.80
   1   5  -6    2.00    0.70
   0   5  -6   78.79    2.80
  -1   5  -6    2.90    0.80
  -2   5  -6   20.50    1.40
  -3   5  -6   22.40    1.50
  -4   5  -6    0.20    1.10
  -4   5  -6    0.90    0.70
  -5   5  -6   84.79    3.80
  -5   5  -6   82.19    3.00
  -6   5  -6   32.00    2.90
  -6   5  -6   28.10    1.90
  -7   5  -6    8.80    2.20
  -8   5  -6    5.90    2.40
  10   4  -6    3.10    2.70
 -10  -4   6    0.50    2.20
   9   4  -6    2.30    2.50
   9   4  -6   10.50    3.00
  -9  -4   6    5.40    2.10
   8   4  -6    6.50    2.20
   8   4  -6    4.90    2.40
  -8  -4   6    3.50    1.90
   7   4  -6   -1.60    1.50
   7   4  -6   -2.70    1.80
  -7  -4   6   -0.60    1.40
   6   4  -6    4.40    1.50
   6   4  -6    5.50    1.80
   5   4  -6   11.10    1.60
   5   4  -6   11.20    1.90
   4   4  -6    3.40    1.20
   4   4  -6    3.10    1.10
   4   4  -6    1.50    1.10
   3   4  -6   67.19    2.90
   3   4  -6   67.89    2.80
   1   4  -6  238.58    6.50
   0   4  -6    2.70    0.70
  -1   4  -6    4.10    0.70
  -2   4  -6    0.90    0.60
  -3   4  -6   22.10    1.40
  -4   4  -6   46.40    2.50
  -4   4  -6   45.80    2.00
  -4   4  -6   47.80    2.50
  -5   4  -6   30.70    2.50
  -5   4  -6   28.80    1.70
   5  -4   6   30.40    2.30
  -6   4  -6   63.39    3.60
  -6   4  -6   57.79    2.40
   6  -4   6   58.29    3.40
  -7   4  -6    0.60    1.70
   7  -4   6    0.60    1.60
  -8   4  -6   85.09    5.10
   8  -4   6   93.09    5.10
  10   3  -6    7.50    3.10
 -10  -3   6    3.00    2.50
   9   3  -6    1.30    2.20
   9   3  -6    0.30    2.50
  -9  -3   6    1.30    2.00
   8   3  -6    2.10    2.10
   8   3  -6   -1.10    2.00
  -8  -3   6   -1.40    1.60
   7   3  -6   33.00    3.30
   7   3  -6   34.50    3.20
   6   3  -6   68.19    3.80
   6   3  -6   55.89    3.40
   5   3  -6   59.79    3.10
   5   3  -6   64.89    3.40
   4   3  -6  119.09    4.30
   4   3  -6  123.09    4.40
   4   3  -6  120.79    4.20
   3   3  -6  244.38    6.80
   3   3  -6  240.48    6.50
   3   3  -6  229.88    6.70
   0   3  -6  100.19    3.10
  -1   3  -6    7.50    0.80
  -2   3  -6  109.19    3.30
  -3   3  -6   80.09    2.60
   3  -3   6   77.39    2.70
  -4   3  -6   10.10    1.00
  -4   3  -6   11.10    1.40
  -4   3  -6    9.60    1.40
   4  -3   6   10.70    1.40
  -5   3  -6    0.60    1.10
  -5   3  -6   -0.60    0.60
   5  -3   6   -0.40    1.10
  -6   3  -6    9.10    1.80
  -6   3  -6    9.10    1.00
   6  -3   6    7.90    1.70
  -7   3  -6   25.70    3.00
  -8   3  -6    2.00    2.00
   8  -3   6    2.20    2.00
  -9   3  -6   -0.40    2.10
   9  -3   6   -0.40    2.30
  10   2  -6   27.10    3.90
 -10  -2   6   26.40    3.80
   9   2  -6   21.90    3.40
  -9  -2   6   21.30    3.10
   8   2  -6   18.20    3.10
   8   2  -6   10.30    2.60
   7   2  -6  100.79    5.10
   7   2  -6  104.19    4.90
   6   2  -6   18.80    2.40
   6   2  -6   21.30    2.40
   5   2  -6   -1.30    1.10
   5   2  -6    0.10    1.30
   4   2  -6  300.27    8.30
   4   2  -6  279.47    8.20
   4   2  -6  284.47    8.10
  -4  -2   6  279.37    8.00
   3   2  -6   27.90    1.80
   3   2  -6   28.00    1.90
   3   2  -6   28.00    1.90
  -3  -2   6   29.50    1.70
   2   2  -6   84.29    2.80
   2   2  -6   90.29    3.00
   2   2  -6   91.09    3.00
  -1   2  -6    0.00    0.40
  -2   2  -6   21.00    1.10
   2  -2   6   17.90    1.20
  -3   2  -6   72.59    2.70
  -3   2  -6   71.09    2.30
  -3   2  -6   71.39    2.70
   3  -2   6   73.19    2.60
  -4   2  -6   -0.40    0.50
  -4   2  -6   -0.60    0.80
  -4   2  -6   -0.90    0.70
   4  -2   6   -0.20    0.90
  -5   2  -6  103.99    3.10
  -5   2  -6  108.19    4.20
  -5   2  -6  103.59    3.70
   5  -2   6  103.89    4.00
  -6   2  -6    5.90    1.60
  -6   2  -6    6.20    1.50
  -6   2  -6    7.00    0.80
   6  -2   6    4.10    1.50
  -7   2  -6   -0.90    1.50
   7  -2   6    0.80    1.60
  -8   2  -6    5.90    2.20
   8  -2   6    5.40    2.10
  -9   2  -6    1.60    2.30
   9  -2   6    1.40    2.40
  10   1  -6   10.00    3.30
 -10  -1   6   13.60    3.10
   9   1  -6   18.90    3.30
   8   1  -6   -2.30    1.80
   8   1  -6   -1.40    1.80
   7   1  -6    1.80    1.80
   7   1  -6    8.60    2.20
   6   1  -6   69.99    3.90
   6   1  -6   67.79    3.70
   5   1  -6    4.20    1.40
   5   1  -6    1.90    1.40
  -5  -1   6    4.30    1.30
   4   1  -6    1.80    1.20
   4   1  -6    1.00    1.00
   4   1  -6    0.50    1.10
  -4  -1   6    0.40    0.90
   3   1  -6    9.40    1.20
   3   1  -6    9.50    1.30
   3   1  -6    9.00    1.30
  -3  -1   6   10.40    1.20
   2   1  -6   83.29    2.80
   2   1  -6   75.39    2.70
   2   1  -6   74.99    2.80
  -2  -1   6   73.49    2.60
   1   1  -6   64.39    2.20
   1   1  -6   61.49    2.30
   1   1  -6   68.49    2.30
  -2   1  -6   66.79    2.40
  -2   1  -6   66.99    2.10
   2  -1   6   67.49    2.40
  -3   1  -6  186.08    5.40
  -3   1  -6  188.38    5.20
  -3   1  -6  194.38    5.50
  -3   1  -6  186.28    4.90
   3  -1   6  185.48    5.40
  -4   1  -6   23.60    1.80
  -4   1  -6   22.70    1.10
  -4   1  -6   23.20    1.70
   4  -1   6   25.30    1.90
  -5   1  -6   26.90    2.00
  -5   1  -6   26.60    2.30
  -5   1  -6   24.00    1.10
   5  -1   6   25.60    2.10
  -6   1  -6   16.20    1.10
  -6   1  -6   19.20    2.00
  -6   1  -6   19.40    2.20
   6  -1   6   14.50    2.00
  -7   1  -6   32.40    2.20
  -7   1  -6   38.90    2.80
  -7   1  -6   34.10    2.10
  -7   1  -6   27.30    2.80
   7  -1   6   35.50    3.00
  -8   1  -6   -1.40    1.60
  -8   1  -6   -0.10    1.10
  -8   1  -6    3.60    1.70
   8  -1   6   -0.90    1.80
  -9   1  -6    1.20    2.10
  -9   1  -6   -2.00    1.20
   9  -1   6    2.00    2.30
 -10   1  -6   12.30    1.90
 -10   1  -6   14.70    3.30
  10  -1   6   15.20    3.00
  10   0  -6   -1.90    2.90
 -10   0   6    0.30    2.50
   9   0  -6    0.30    2.30
   8   0  -6   21.00    3.00
   7   0  -6   81.79    4.60
   7   0  -6   83.09    4.50
   6   0  -6    3.10    1.70
   6   0  -6    1.30    1.50
  -6   0   6    2.50    1.40
   5   0  -6  212.28    6.90
   5   0  -6  195.98    6.70
  -5   0   6  217.98    6.60
  -5   0   6  209.68    7.40
   4   0  -6    1.50    1.10
   4   0  -6    0.90    1.00
   4   0  -6   -0.90    0.70
   4   0  -6    2.00    1.10
  -4   0   6   -0.20    0.90
  -4   0   6    1.10    1.00
   3   0  -6  279.37    8.10
   3   0  -6  296.57    8.10
   3   0  -6  292.67    7.80
   3   0  -6  307.87    8.20
  -3   0   6  286.47    7.90
  -3   0   6  289.27    7.90
   2   0  -6 1080.39   26.30
   2   0  -6 1117.59   26.70
   2   0  -6 1063.99   26.50
   2   0  -6 1054.59   26.60
  -2   0   6 1126.39   26.50
   1   0  -6   96.79    2.80
   1   0  -6  103.49    3.20
   1   0  -6   97.09    3.10
   1   0  -6   96.89    3.10
  -1   0   6   95.09    3.00
   0   0  -6   15.00    1.00
   0   0  -6   13.80    1.10
   0   0  -6   12.60    1.00
   0   0   6   15.20    1.00
  -1   0  -6  782.72   18.80
  -1   0  -6  758.52   18.70
  -1   0  -6  773.52   18.90
  -2   0  -6  718.03   17.40
  -2   0  -6  704.23   17.50
  -2   0  -6  721.53   17.50
   2   0   6  691.33   17.50
  -3   0  -6   72.69    2.10
  -3   0  -6   68.69    2.70
  -3   0  -6   74.29    2.80
  -3   0  -6   74.69    2.60
   3   0   6   69.49    2.70
   3   0   6   71.29    2.60
  -4   0  -6   82.39    3.30
  -4   0  -6   89.29    3.40
  -4   0  -6   88.19    2.80
  -4   0  -6   85.59    2.80
  -4   0  -6   89.29    3.30
  -4   0  -6   83.19    2.40
   4   0   6   89.49    3.20
   4   0   6   88.89    3.30
  -5   0  -6  459.45   12.50
  -5   0  -6  436.96   11.10
  -5   0  -6  470.15   11.80
  -5   0  -6  471.35   12.30
  -5   0  -6  467.45   13.00
  -5   0  -6  458.85   11.80
   5   0   6  466.75   12.40
  -6   0  -6  722.43   18.80
  -6   0  -6  702.23   17.80
  -6   0  -6  685.93   17.90
  -6   0  -6  725.03   18.40
   6   0   6  714.53   18.60
  -7   0  -6  249.38    7.30
  -7   0  -6  244.08    7.90
  -7   0  -6  245.98    8.30
   7   0   6  257.77    8.20
  -8   0  -6   -0.40    1.20
  -8   0  -6   -3.60    1.30
  -8   0  -6    1.30    1.70
   8   0   6    0.00    1.80
  -9   0  -6   13.50    2.10
  -9   0  -6   13.60    2.50
  -9   0  -6   12.50    2.70
   9   0   6   13.30    2.80
 -10   0  -6   31.30    4.00
 -10   0  -6   31.30    2.90
  10   0   6   22.50    3.40
  10  -1  -6    7.50    3.10
   9  -1  -6   19.70    3.40
   8  -1  -6    1.20    2.20
   7  -1  -6    1.10    1.80
   7  -1  -6    0.10    1.70
  -7   1   6    0.30    1.40
   6  -1  -6   13.50    2.20
   6  -1  -6    9.70    1.90
  -6   1   6   14.30    2.00
   5  -1  -6   17.30    1.80
   5  -1  -6   21.00    2.20
   5  -1  -6   24.40    2.40
  -5   1   6   25.20    2.10
  -5   1   6   21.00    2.10
   4  -1  -6    1.20    1.10
   4  -1  -6    1.80    1.10
   4  -1  -6    3.20    1.00
  -4   1   6    0.80    1.00
  -4   1   6    1.20    0.90
   3  -1  -6   12.40    1.50
   3  -1  -6   12.90    1.30
   3  -1  -6   11.30    1.40
   3  -1  -6   14.30    1.50
  -3   1   6   13.40    1.40
  -3   1   6   14.80    1.40
   2  -1  -6  255.17    6.90
   2  -1  -6  249.48    7.10
   2  -1  -6  260.77    7.20
   2  -1  -6  259.17    7.10
  -2   1   6  257.67    7.00
  -2   1   6  254.67    7.00
   1  -1  -6   69.79    2.30
   1  -1  -6   67.19    2.50
   1  -1  -6   52.49    2.30
   1  -1  -6   69.19    2.50
  -1   1   6   67.39    2.30
  -1   1   6   67.59    2.40
   0  -1  -6    3.60    0.80
   0  -1  -6    6.00    0.90
   0  -1  -6    3.80    0.80
   0  -1  -6    4.50    0.70
   0   1   6    6.20    0.90
  -1  -1  -6    0.30    0.60
  -1  -1  -6    0.90    0.70
  -1  -1  -6    1.00    0.50
  -1  -1  -6    1.40    0.60
   1   1   6    2.10    0.70
  -2  -1  -6   37.10    1.90
  -2  -1  -6   38.90    1.60
  -2  -1  -6   40.50    1.90
  -2  -1  -6   39.40    1.80
   2   1   6   39.20    1.90
   2   1   6   37.10    1.80
  -3  -1  -6   10.90    1.20
  -3  -1  -6   10.50    1.00
  -3  -1  -6   11.10    1.20
  -3  -1  -6   10.60    1.20
   3   1   6   10.80    1.20
   3   1   6   10.10    1.20
  -4  -1  -6   33.60    1.70
  -4  -1  -6   30.90    2.00
  -4  -1  -6   30.40    1.60
  -4  -1  -6   33.20    2.10
   4   1   6   27.60    1.90
   4   1   6   28.40    2.00
  -5  -1  -6   48.70    2.80
  -5  -1  -6   55.19    2.40
  -5  -1  -6   59.19    2.50
  -5  -1  -6   50.79    2.80
   5   1   6   59.39    2.80
   5   1   6   62.19    3.00
  -6  -1  -6   17.50    2.00
  -6  -1  -6   15.00    2.10
  -6  -1  -6   15.50    1.70
  -6  -1  -6   15.30    1.60
   6   1   6   13.70    1.90
  -7  -1  -6    3.60    1.70
  -7  -1  -6    2.10    1.20
  -7  -1  -6    3.90    1.50
   7   1   6    3.90    1.70
  -8  -1  -6    0.50    1.50
  -8  -1  -6    1.60    1.30
  -8  -1  -6    2.00    1.70
   8   1   6    0.10    1.70
  -9  -1  -6    2.30    1.60
  -9  -1  -6    2.20    2.20
  -9  -1  -6   -1.10    1.80
   9   1   6    4.00    2.30
 -10  -1  -6    3.00    2.50
 -10  -1  -6    2.80    1.80
 -10  -1  -6    3.00    2.20
  10   1   6    3.50    2.60
  10  -2  -6    3.10    3.00
   9  -2  -6    0.80    2.40
   8  -2  -6   16.90    3.00
  -8   2   6   18.00    2.50
   7  -2  -6   14.10    2.50
  -7   2   6   19.50    2.30
   6  -2  -6    1.70    1.60
   6  -2  -6    1.90    1.50
  -6   2   6   -1.00    1.20
   5  -2  -6   13.50    1.90
   5  -2  -6   15.20    2.00
  -5   2   6   13.80    1.90
  -5   2   6   11.60    1.60
   4  -2  -6    2.70    1.10
   4  -2  -6    2.20    1.10
   4  -2  -6    0.90    1.10
  -4   2   6    2.40    1.00
  -4   2   6    1.10    1.10
   3  -2  -6    1.50    1.00
   3  -2  -6    2.00    0.90
   3  -2  -6   -0.90    0.90
  -3   2   6    1.30    0.80
  -3   2   6   -0.20    0.80
   2  -2  -6   83.99    3.20
   2  -2  -6   85.49    3.20
   2  -2  -6   80.29    3.10
   2  -2  -6   71.39    2.80
  -2   2   6   84.29    3.00
  -2   2   6   88.19    3.00
   1  -2  -6  100.19    3.40
   1  -2  -6   96.69    3.30
   1  -2  -6   91.29    3.10
   1  -2  -6   90.79    3.30
  -1   2   6   94.89    3.20
  -1   2   6   99.19    3.20
   0  -2  -6    0.20    0.70
   0  -2  -6    0.40    0.70
   0  -2  -6    0.40    0.60
   0  -2  -6    0.60    0.70
   0   2   6   -0.40    0.60
   0   2   6    1.00    0.70
  -1  -2  -6  496.05   12.20
  -1  -2  -6  486.75   11.90
  -1  -2  -6  422.76   12.10
  -1  -2  -6  481.95   12.10
   1   2   6  479.45   12.00
   1   2   6  479.05   12.00
  -2  -2  -6  322.57    8.60
  -2  -2  -6  333.47    8.40
  -2  -2  -6  312.17    8.70
  -2  -2  -6  329.57    8.70
   2   2   6  322.67    8.50
   2   2   6  325.77    8.70
   2   2   6  328.27    8.50
  -3  -2  -6  249.97    7.00
  -3  -2  -6  248.58    6.60
  -3  -2  -6  233.28    6.90
  -3  -2  -6  241.38    6.90
   3   2   6  245.68    7.00
   3   2   6  248.18    6.80
   3   2   6  246.18    6.80
  -4  -2  -6    2.20    1.00
  -4  -2  -6    3.10    1.00
  -4  -2  -6    2.70    1.00
  -4  -2  -6    3.90    0.90
   4   2   6    2.10    1.10
   4   2   6    2.20    0.90
   4   2   6    2.70    1.00
  -5  -2  -6    8.00    1.50
  -5  -2  -6    8.40    1.20
  -5  -2  -6    7.60    1.20
  -5  -2  -6    4.80    1.20
   5   2   6    5.10    1.30
   5   2   6    8.10    1.50
   5   2   6    9.20    1.70
  -6  -2  -6    1.10    1.30
  -6  -2  -6    0.50    1.10
  -6  -2  -6    0.40    1.20
  -6  -2  -6    2.00    1.10
   6   2   6    2.20    1.40
  -7  -2  -6   31.40    2.50
  -7  -2  -6   31.80    2.90
  -7  -2  -6   34.40    2.80
   7   2   6   22.20    2.50
  -8  -2  -6    3.40    1.80
  -8  -2  -6    2.90    1.70
  -8  -2  -6    3.00    1.50
   8   2   6    5.00    2.10
  -9  -2  -6    0.60    1.90
  -9  -2  -6    1.20    1.70
  -9  -2  -6    0.00    1.80
   9   2   6   -3.90    2.00
 -10  -2  -6    2.50    1.80
 -10  -2  -6    0.10    2.30
  10   2   6   -2.30    2.40
  10  -3  -6   17.40    3.90
   9  -3  -6   18.20    3.40
  -9   3   6    9.70    2.30
   8  -3  -6    4.60    2.40
  -8   3   6    8.60    2.10
   7  -3  -6   45.10    3.80
  -7   3   6   38.30    3.20
   6  -3  -6   -0.40    1.50
   6  -3  -6   -1.60    1.40
  -6   3   6   -1.20    1.30
  -6   3   6   -0.10    1.20
   5  -3  -6    3.80    1.60
   5  -3  -6    2.50    1.50
  -5   3   6    4.20    1.30
  -5   3   6    3.80    1.50
   4  -3  -6   75.29    3.50
   4  -3  -6   72.39    3.50
  -4   3   6   72.89    3.40
  -4   3   6   75.69    3.20
   3  -3  -6  138.99    4.80
   3  -3  -6  140.29    4.80
   3  -3  -6  129.19    4.50
  -3   3   6  148.29    4.70
  -3   3   6  150.58    4.80
   2  -3  -6   19.40    1.70
   2  -3  -6   20.40    1.60
   2  -3  -6   25.70    2.00
  -2   3   6   24.70    1.70
  -2   3   6   23.10    1.80
   1  -3  -6  127.79    4.10
   1  -3  -6  130.29    4.20
   1  -3  -6  124.59    3.90
  -1   3   6  129.39    4.00
  -1   3   6  125.49    4.10
   0  -3  -6  194.68    5.70
   0  -3  -6  195.98    5.70
   0  -3  -6  192.88    5.70
   0  -3  -6  189.48    5.40
   0   3   6  200.58    5.50
   0   3   6  198.58    5.60
  -1  -3  -6  241.58    6.60
  -1  -3  -6  225.08    6.50
  -1  -3  -6  232.28    6.50
   1   3   6  231.18    6.50
   1   3   6  235.38    6.40
  -2  -3  -6   54.19    2.50
  -2  -3  -6   53.69    2.40
  -2  -3  -6   55.79    2.50
   2   3   6   52.69    2.40
   2   3   6   58.09    2.30
   2   3   6   56.69    2.50
  -3  -3  -6   -0.80    0.80
  -3  -3  -6   -0.10    0.80
  -3  -3  -6   -0.50    0.40
  -3  -3  -6    1.60    0.90
   3   3   6    0.50    0.80
   3   3   6    0.90    0.80
   3   3   6   -0.10    0.90
  -4  -3  -6    0.80    1.00
  -4  -3  -6    1.20    0.60
  -4  -3  -6    0.20    0.90
   4   3   6    2.60    1.00
   4   3   6    1.50    1.00
  -5  -3  -6   27.70    2.00
  -5  -3  -6   26.20    2.20
   5   3   6   25.50    2.30
   5   3   6   29.20    2.20
   5   3   6   25.50    2.10
  -6  -3  -6   88.69    3.70
  -6  -3  -6   85.79    4.00
  -6  -3  -6   89.09    4.00
   6   3   6   93.69    4.20
   6   3   6   88.19    3.80
  -7  -3  -6   10.10    1.90
  -7  -3  -6   12.50    1.90
  -7  -3  -6   10.20    1.90
   7   3   6    9.80    2.10
  -8  -3  -6    0.70    1.40
  -8  -3  -6    0.60    1.60
  -8  -3  -6    0.00    1.60
   8   3   6    0.10    1.90
  -9  -3  -6   22.90    3.10
  -9  -3  -6   20.90    2.60
  -9  -3  -6   29.80    3.30
   9   3   6   24.80    3.30
 -10  -3  -6   -2.30    2.00
 -10  -3  -6    0.70    1.80
  10   3   6    3.00    2.80
 -11  -3  -6    2.80    2.30
  11   3   6    5.00    3.10
  10  -4  -6   87.39    6.80
 -10   4   6   75.59    5.00
   9  -4  -6   10.70    3.20
  -9   4   6   15.10    2.70
   8  -4  -6   12.20    2.80
  -8   4   6   10.00    2.20
   7  -4  -6   20.10    3.00
  -7   4   6   19.60    2.50
   6  -4  -6    0.30    1.60
  -6   4   6    1.70    1.60
  -6   4   6    2.00    1.50
   5  -4  -6  153.48    5.80
   5  -4  -6  151.08    5.70
  -5   4   6  160.18    5.40
  -5   4   6  141.49    5.60
   4  -4  -6 1133.29   28.50
   4  -4  -6 1115.79   28.60
  -4   4   6 1156.68   28.30
  -4   4   6 1130.99   28.50
   3  -4  -6   13.30    1.70
   3  -4  -6   14.70    1.80
  -3   4   6   13.50    1.70
  -3   4   6   13.30    1.60
   2  -4  -6  119.19    4.30
   2  -4  -6  119.29    4.20
  -2   4   6  115.89    4.00
  -2   4   6  119.39    4.20
   1  -4  -6   -0.40    0.80
   1  -4  -6   -0.30    0.80
   1  -4  -6   -1.40    0.70
  -1   4   6   -0.20    0.80
  -1   4   6    1.30    0.80
   0  -4  -6  607.44   15.90
   0  -4  -6  646.34   16.20
   0  -4  -6  634.74   16.20
   0   4   6  642.94   16.10
   0   4   6  646.84   16.00
  -1  -4  -6  258.07    7.00
  -1  -4  -6  252.27    7.20
  -1  -4  -6  253.67    7.20
   1   4   6  257.97    7.20
   1   4   6  261.27    7.10
  -2  -4  -6  133.59    4.30
  -2  -4  -6  121.79    4.10
  -2  -4  -6  135.19    4.40
   2   4   6  130.49    4.40
   2   4   6  139.99    4.20
   2   4   6  130.69    4.30
  -3  -4  -6    8.20    1.10
  -3  -4  -6    9.50    1.30
  -3  -4  -6    9.00    1.30
   3   4   6    8.70    1.20
   3   4   6    8.30    1.20
   3   4   6    6.60    1.30
  -4  -4  -6    2.20    1.00
  -4  -4  -6    1.10    1.00
  -4  -4  -6    0.50    0.80
   4   4   6    2.70    1.00
   4   4   6    2.80    1.10
   4   4   6    1.70    1.10
  -5  -4  -6    0.80    1.20
  -5  -4  -6   -0.60    1.10
  -5  -4  -6    0.70    0.90
   5   4   6   -0.30    1.10
   5   4   6   -0.30    1.10
   5   4   6   -0.80    1.00
  -6  -4  -6   57.89    3.20
  -6  -4  -6   53.29    3.20
   6   4   6   53.39    3.40
   6   4   6   54.39    3.10
  -7  -4  -6  263.27    8.20
  -7  -4  -6  268.07    8.70
  -7  -4  -6  265.37    8.60
   7   4   6  272.37    8.80
  -8  -4  -6    0.70    1.40
  -8  -4  -6    1.00    1.60
  -8  -4  -6    1.10    1.60
   8   4   6   -2.00    1.90
  -9  -4  -6   39.90    3.40
  -9  -4  -6   39.20    3.80
   9   4   6   30.50    3.60
 -10  -4  -6    3.50    2.00
 -10  -4  -6    7.60    2.50
  10   4   6    3.00    2.70
 -11  -4  -6    4.50    3.00
 -11  -4  -6    5.50    2.30
  11   4   6    3.20    3.20
   9  -5  -6    8.30    3.30
  -9   5   6   12.20    2.50
   8  -5  -6    3.90    2.60
  -8   5   6    3.60    1.90
   7  -5  -6    1.60    2.10
  -7   5   6    2.20    1.60
   6  -5  -6    2.80    1.90
  -6   5   6    3.00    1.50
  -6   5   6    1.30    1.70
   5  -5  -6   75.79    4.20
  -5   5   6   82.49    4.10
  -5   5   6   72.79    3.60
   4  -5  -6   69.69    3.60
   4  -5  -6   77.59    3.80
  -4   5   6   82.99    3.60
  -4   5   6   71.09    3.70
   3  -5  -6    3.10    1.30
   3  -5  -6    1.10    1.20
  -3   5   6    1.50    1.00
  -3   5   6   -0.40    1.10
   2  -5  -6   18.20    1.80
   2  -5  -6   20.80    1.90
  -2   5   6   17.60    1.80
  -2   5   6   23.00    1.90
   1  -5  -6   35.70    2.20
   1  -5  -6   35.50    2.10
  -1   5   6   36.20    2.00
  -1   5   6   32.60    2.20
   0  -5  -6   15.60    1.50
   0  -5  -6   14.20    1.50
   0   5   6   13.60    1.40
   0   5   6   16.40    1.40
  -1  -5  -6    7.40    1.20
  -1  -5  -6    4.90    1.10
   1   5   6    4.50    1.00
   1   5   6    5.70    1.10
  -2  -5  -6   83.19    3.30
  -2  -5  -6   79.59    3.00
  -2  -5  -6   82.29    3.20
   2   5   6   84.49    3.30
   2   5   6   84.39    3.10
  -3  -5  -6   15.80    1.60
  -3  -5  -6   13.90    1.60
  -3  -5  -6   15.50    1.50
   3   5   6   19.80    1.70
   3   5   6   16.50    1.70
   3   5   6   15.00    1.70
  -4  -5  -6  363.06   10.30
  -4  -5  -6  358.16   10.00
  -4  -5  -6  370.36   10.30
   4   5   6  363.16   10.20
   4   5   6  376.06   10.40
   4   5   6  372.46   10.10
  -5  -5  -6   97.69    3.80
  -5  -5  -6   94.19    4.10
   5   5   6  101.79    4.30
   5   5   6   99.49    4.00
   5   5   6   99.19    4.10
  -6  -5  -6   12.80    1.90
  -6  -5  -6   15.10    2.10
   6   5   6    8.90    2.00
   6   5   6   13.40    2.10
   6   5   6   14.50    1.90
  -7  -5  -6    9.30    1.90
  -7  -5  -6   14.70    2.40
   7   5   6    6.80    2.00
   7   5   6   10.50    2.00
  -8  -5  -6    6.30    1.80
  -8  -5  -6    7.60    2.10
   8   5   6    9.80    2.40
  -9  -5  -6   -2.10    1.80
  -9  -5  -6    1.00    1.80
   9   5   6    1.40    2.40
 -10  -5  -6    1.00    1.90
 -10  -5  -6    1.80    2.50
  10   5   6   -0.60    2.50
 -11  -5  -6    1.50    2.20
 -11  -5  -6   -1.30    2.60
  11   5   6   -1.70    3.10
   9  -6  -6   54.79    5.10
  -9   6   6   43.90    3.90
   8  -6  -6    3.30    2.50
  -8   6   6    2.20    1.80
   7  -6  -6    2.30    2.30
  -7   6   6    1.50    1.70
   6  -6  -6    2.80    2.00
  -6   6   6    5.60    1.70
  -6   6   6    5.10    2.00
   5  -6  -6   -0.10    1.70
  -5   6   6    0.40    1.50
  -5   6   6    3.00    1.40
   4  -6  -6  284.67    8.60
  -4   6   6  259.17    8.40
  -4   6   6  261.67    8.00
   3  -6  -6    0.10    1.20
   3  -6  -6   -0.70    1.30
  -3   6   6   -0.20    1.20
  -3   6   6    1.30    1.10
   2  -6  -6   43.80    2.60
   2  -6  -6   43.60    2.60
  -2   6   6   43.10    2.40
  -2   6   6   43.90    2.70
   1  -6  -6    1.70    1.00
   1  -6  -6    0.10    0.90
  -1   6   6    0.70    0.90
  -1   6   6    2.20    1.00
   0  -6  -6   62.69    2.90
   0  -6  -6   65.79    2.90
   0   6   6   60.29    2.90
   0   6   6   65.79    2.70
  -1  -6  -6   17.00    1.70
  -1  -6  -6   16.10    1.60
   1   6   6   16.50    1.80
   1   6   6   15.40    1.50
  -2  -6  -6   76.89    3.30
  -2  -6  -6   78.29    3.20
   2   6   6   74.89    3.00
   2   6   6   78.69    3.30
  -3  -6  -6    9.50    1.50
  -3  -6  -6   13.50    1.60
   3   6   6    8.40    1.50
   3   6   6    9.80    1.50
   3   6   6   12.80    1.50
  -4  -6  -6   17.50    1.90
  -4  -6  -6   12.00    1.60
   4   6   6   11.60    1.80
   4   6   6   14.30    1.80
   4   6   6   12.10    1.60
  -5  -6  -6    0.20    1.20
   5   6   6   -0.60    1.30
   5   6   6    1.10    1.30
   5   6   6    1.70    1.40
  -6  -6  -6   32.70    2.80
  -6  -6  -6   34.10    2.90
   6   6   6   31.30    2.50
   6   6   6   29.10    2.80
   6   6   6   26.90    2.70
  -7  -6  -6    7.80    2.00
  -7  -6  -6    9.30    2.00
   7   6   6    8.40    2.10
   7   6   6    7.50    1.90
  -8  -6  -6    0.90    1.80
   8   6   6    4.30    2.20
   8   6   6    2.20    2.20
  -9  -6  -6   15.20    2.50
  -9  -6  -6   12.00    2.70
   9   6   6   12.80    2.90
 -10  -6  -6   13.00    3.10
 -10  -6  -6   12.30    2.60
  10   6   6   15.60    3.50
 -11  -6  -6    1.10    2.20
 -11  -6  -6   -1.00    2.70
  11   6   6    1.60    3.10
   8  -7  -6    1.70    2.60
  -8   7   6   -1.60    1.80
   7  -7  -6   15.50    3.10
  -7   7   6   14.70    2.40
  -7   7   6   19.70    4.90
   6  -7  -6    2.00    2.20
  -6   7   6    3.90    2.00
  -6   7   6    6.60    1.70
   5  -7  -6   29.70    3.10
  -5   7   6   29.60    3.10
  -5   7   6   28.00    2.60
   4  -7  -6    1.70    1.70
  -4   7   6    2.20    1.50
  -4   7   6    2.90    1.30
   3  -7  -6    1.60    1.40
  -3   7   6    1.80    1.20
  -3   7   6    2.20    1.40
   2  -7  -6  222.18    6.90
   2  -7  -6  229.78    7.10
  -2   7   6  219.38    7.10
  -2   7   6  220.18    6.70
   1  -7  -6    0.30    1.10
   1  -7  -6    1.20    1.10
  -1   7   6   -1.50    1.00
  -1   7   6    0.00    0.90
   0  -7  -6   82.39    3.50
   0  -7  -6   78.39    3.30
   0   7   6   85.39    3.60
   0   7   6   79.09    3.20
  -1  -7  -6   42.90    2.50
  -1  -7  -6   47.30    2.60
   1   7   6   43.80    2.30
   1   7   6   46.50    2.70
  -2  -7  -6   -0.30    0.90
  -2  -7  -6   -0.10    0.90
   2   7   6    0.00    0.90
   2   7   6    0.30    1.10
  -3  -7  -6  110.69    4.30
  -3  -7  -6  107.19    4.10
   3   7   6  108.69    4.30
   3   7   6  105.49    4.00
  -4  -7  -6  114.29    4.40
  -4  -7  -6  111.99    4.50
   4   7   6  114.69    4.30
   4   7   6  117.99    4.70
   4   7   6  114.29    3.10
   4   7   6  117.79    4.60
  -5  -7  -6   73.79    3.80
   5   7   6   72.49    3.80
   5   7   6   78.99    3.60
   5   7   6   74.39    3.90
  -6  -7  -6    2.40    1.50
   6   7   6    4.00    1.70
   6   7   6    4.20    1.60
   6   7   6    4.90    1.90
  -7  -7  -6    2.40    1.80
   7   7   6    2.50    1.70
   7   7   6    2.30    1.80
  -8  -7  -6   15.60    2.60
   8   7   6   20.70    3.00
   8   7   6   12.60    2.40
  -9  -7  -6   39.00    3.60
  -9  -7  -6   45.90    4.20
   9   7   6   35.30    3.80
 -10  -7  -6    2.10    2.30
  10   7   6    3.70    2.80
   8  -8  -6    1.20    2.80
  -8   8   6    1.90    2.00
   7  -8  -6   14.10    3.10
  -7   8   6   14.00    3.80
  -7   8   6   16.20    2.40
   6  -8  -6    2.50    2.40
  -6   8   6    2.00    2.10
  -6   8   6    3.10    1.60
   5  -8  -6   29.20    3.20
  -5   8   6   29.10    2.70
  -5   8   6   27.40    3.10
   4  -8  -6   28.40    3.00
  -4   8   6   27.20    2.40
  -4   8   6   28.70    3.00
   3  -8  -6   59.79    3.60
  -3   8   6   51.89    2.90
  -3   8   6   56.29    3.50
   2  -8  -6    2.10    1.30
  -2   8   6    1.30    1.10
  -2   8   6    1.80    1.30
   1  -8  -6   11.10    1.70
  -1   8   6   11.10    1.50
  -1   8   6   14.90    2.00
   0  -8  -6    0.90    1.20
   0  -8  -6    0.30    1.00
   0   8   6   -0.10    0.90
   0   8   6   -1.60    1.10
  -1  -8  -6  103.79    4.10
  -1  -8  -6   99.69    3.90
   1   8   6  100.09    4.20
   1   8   6   97.49    3.70
  -2  -8  -6    2.40    1.20
  -2  -8  -6    0.70    1.10
   2   8   6    1.50    1.00
   2   8   6    1.60    1.20
  -3  -8  -6   57.69    3.10
  -3  -8  -6   58.59    3.00
   3   8   6   57.09    3.20
   3   8   6   58.49    2.90
  -4  -8  -6   71.09    4.40
  -4  -8  -6   68.89    3.60
   4   8   6   72.39    3.80
   4   8   6   63.29    3.60
   4   8   6   64.89    3.20
   4   8   6   68.49    2.20
  -5  -8  -6   41.20    3.20
   5   8   6   36.80    2.80
   5   8   6   37.50    1.40
   5   8   6   38.50    3.10
   5   8   6   36.30    3.00
  -6  -8  -6  169.78    6.40
   6   8   6  153.18    6.30
   6   8   6  159.98    6.30
   6   8   6  166.98    5.90
  -7  -8  -6    8.00    2.10
   7   8   6    7.10    1.90
   7   8   6    7.10    2.20
  -8  -8  -6   10.50    2.50
   8   8   6    6.40    2.10
   8   8   6   11.50    2.50
  -9  -8  -6   43.80    4.30
   9   8   6   49.00    4.00
   9   8   6   36.40    3.80
 -10  -8  -6    3.80    2.70
  10   8   6    9.40    3.20
   7  -9  -6    3.90    2.70
  -7   9   6   -1.60    2.70
  -7   9   6    0.20    1.60
   6  -9  -6   11.50    2.90
  -6   9   6    4.60    1.80
  -6   9   6    9.00    2.60
   5  -9  -6   14.60    2.70
  -5   9   6   16.60    2.20
  -5   9   6   17.50    2.80
   4  -9  -6   -1.10    1.80
  -4   9   6    0.40    1.20
  -4   9   6   -0.70    1.70
   3  -9  -6    0.00    1.60
  -3   9   6    3.30    1.30
  -3   9   6    4.40    1.70
   2  -9  -6   39.00    3.10
  -2   9   6   28.90    2.80
  -2   9   6   32.30    2.50
   1  -9  -6    0.60    1.40
  -1   9   6    0.00    1.00
  -1   9   6    0.40    1.40
   0  -9  -6   12.80    2.00
   0   9   6    9.40    1.80
   0   9   6    8.30    1.40
  -1  -9  -6    2.30    1.30
   1   9   6    1.40    1.40
   1   9   6    1.10    1.10
  -2  -9  -6   49.60    3.00
   2   9   6   51.19    2.70
   2   9   6   51.79    3.20
  -3  -9  -6    5.00    1.60
   3   9   6    5.20    1.70
   3   9   6    5.30    1.40
  -4  -9  -6    6.10    1.70
   4   9   6    4.30    1.40
   4   9   6    5.10    0.80
   4   9   6    4.90    1.80
  -5  -9  -6    2.80    1.60
   5   9   6    1.70    1.70
   5   9   6    2.60    1.70
   5   9   6    1.70    0.60
   5   9   6    0.40    1.30
  -6  -9  -6    1.00    1.60
   6   9   6    0.50    1.60
   6   9   6    1.20    1.80
   6   9   6    0.60    1.40
  -7  -9  -6    0.80    1.90
   7   9   6    1.20    1.60
   7   9   6    6.50    2.20
  -8  -9  -6    3.50    2.30
   8   9   6    4.30    2.20
   8   9   6   -0.20    1.70
  -9  -9  -6    6.20    2.80
   9   9   6    3.70    2.40
   9   9   6    8.30    2.80
 -10  -9  -6   -0.70    2.50
  10   9   6    8.10    3.20
  10   9   6    6.60    2.80
   7 -10  -6   11.10    3.20
  -7  10   6   12.80    2.20
   6 -10  -6    7.10    2.80
  -6  10   6    0.50    1.60
  -6  10   6    6.40    2.80
   5 -10  -6   -1.20    2.10
  -5  10   6    1.20    1.40
  -5  10   6    1.30    2.00
   4 -10  -6    3.50    2.20
  -4  10   6    3.30    1.90
  -4  10   6    2.90    1.40
   3 -10  -6    0.70    1.90
  -3  10   6    2.40    1.30
  -3  10   6    1.50    1.70
   2 -10  -6  102.69    4.80
  -2  10   6  113.49    4.30
  -2  10   6  113.39    5.10
   1 -10  -6   30.60    2.90
  -1  10   6   25.50    2.20
  -1  10   6   22.90    2.70
   0 -10  -6  153.28    5.80
   0  10   6  152.38    5.90
   0  10   6  155.28    5.20
  -1 -10  -6   44.50    3.20
   1  10   6   46.80    2.70
   1  10   6   42.40    3.30
  -2 -10  -6  115.09    4.80
   2  10   6  117.49    5.00
   2  10   6  108.49    4.20
  -3 -10  -6 1088.59   27.00
   3  10   6 1021.50   26.30
   3  10   6 1034.50   27.10
  -4 -10  -6   31.50    3.00
   4  10   6   18.70    2.10
   4  10   6   19.40    2.60
   4  10   6   23.00    1.50
  -5 -10  -6   23.50    2.70
   5  10   6   20.00    1.40
   5  10   6   20.30    2.20
   5  10   6   16.70    2.50
  -6 -10  -6    2.10    1.70
   6  10   6    1.80    1.60
   6  10   6    3.90    2.00
   6  10   6    2.40    1.80
  -7 -10  -6   39.30    3.90
   7  10   6   37.10    3.10
   7  10   6   32.70    3.50
   7  10   6   27.40    4.10
  -8 -10  -6  136.59    6.60
   8  10   6  120.59    6.30
   8  10   6  126.29    5.70
  -9 -10  -6   33.30    4.00
   9  10   6   29.30    3.30
   9  10   6   32.80    3.90
 -10 -10  -6   81.79    6.60
  10  10   6   57.29    5.30
   6 -11  -6    0.00    2.60
  -6  11   6    1.30    1.60
  -6  11   6    4.20    2.70
   5 -11  -6   -2.30    2.30
  -5  11   6   -0.10    1.30
  -5  11   6    0.00    2.20
   4 -11  -6   -1.70    2.00
  -4  11   6    0.50    1.30
  -4  11   6    3.70    2.10
   3 -11  -6   30.30    3.20
  -3  11   6   31.40    2.50
  -3  11   6   35.60    3.60
   2 -11  -6    2.10    1.80
  -2  11   6   -1.10    1.70
  -2  11   6    2.00    1.20
   1 -11  -6    4.00    1.80
  -1  11   6    2.70    1.30
  -1  11   6    3.10    1.90
   0 -11  -6   20.60    2.50
   0  11   6   21.00    2.00
   0  11   6   21.40    2.60
  -1 -11  -6    3.30    1.60
   1  11   6    0.90    1.70
   1  11   6    1.60    1.20
  -2 -11  -6   40.10    3.20
   2  11   6   40.00    2.90
   2  11   6   40.80    3.50
  -3 -11  -6    6.90    1.90
   3  11   6    4.30    1.90
   3  11   6    4.30    1.50
  -4 -11  -6   20.40    2.70
   4  11   6   18.00    2.70
   4  11   6   22.60    1.60
   4  11   6   21.70    2.20
  -5 -11  -6    7.60    2.20
   5  11   6    6.50    2.10
   5  11   6    5.90    1.60
   5  11   6    5.50    1.00
  -6 -11  -6    2.50    2.00
   6  11   6    1.50    2.10
   6  11   6    1.30    1.60
  -7 -11  -6   12.40    2.80
   7  11   6   13.70    2.70
   7  11   6    9.30    2.10
   7  11   6   13.90    3.20
  -8 -11  -6    3.40    2.50
   8  11   6   -1.10    1.90
   8  11   6    1.70    2.30
  -9 -11  -6    4.00    2.90
   9  11   6    1.70    2.30
   9  11   6    2.20    2.70
   5 -12  -6   23.10    3.70
  -5  12   6   23.20    3.70
  -5  12   6   22.80    2.10
   4 -12  -6    6.10    2.60
  -4  12   6    2.70    1.30
  -4  12   6    3.00    2.30
   3 -12  -6   19.30    3.00
  -3  12   6   22.50    3.20
  -3  12   6   15.80    1.90
   2 -12  -6   39.60    3.60
  -2  12   6   35.30    2.40
  -2  12   6   28.20    3.20
   1 -12  -6   33.30    3.30
  -1  12   6   34.40    2.40
  -1  12   6   31.50    3.40
   0 -12  -6   10.00    2.20
   0  12   6    7.80    1.50
   0  12   6    6.40    2.00
  -1 -12  -6    7.50    2.00
   1  12   6    8.00    1.60
   1  12   6   11.60    2.30
  -2 -12  -6   -1.00    1.50
   2  12   6    1.20    1.20
   2  12   6   -1.60    1.70
  -3 -12  -6    3.60    1.90
   3  12   6    2.00    1.00
   3  12   6    1.60    1.90
   3  12   6    3.60    1.40
  -4 -12  -6   -2.00    1.60
   4  12   6   -1.00    1.90
   4  12   6   -0.10    1.30
   4  12   6    1.00    0.90
  -5 -12  -6   39.00    3.60
   5  12   6   31.70    2.00
   5  12   6   29.90    2.80
   5  12   6   31.40    3.50
  -6 -12  -6   22.60    3.10
   6  12   6   18.60    2.40
   6  12   6   24.80    3.30
  -7 -12  -6   -0.80    2.20
   7  12   6    1.30    1.80
   7  12   6    0.30    2.50
  -8 -12  -6    4.40    2.70
   8  12   6    7.70    2.80
   8  12   6    4.60    2.20
  -9 -12  -6    1.20    2.60
   9  12   6   -2.70    2.50
   9  12   6   -0.30    2.10
   4 -13  -6    3.80    2.70
  -4  13   6    1.70    2.40
   3 -13  -6    4.20    2.50
  -3  13   6    9.00    2.90
   2 -13  -6   25.30    3.10
  -2  13   6   16.10    3.10
   1 -13  -6    1.40    1.90
  -1  13   6    4.70    2.30
   0 -13  -6   14.80    2.50
   0  13   6   12.80    1.60
   0  13   6   10.80    2.50
  -1 -13  -6    0.40    1.90
   1  13   6    0.30    2.00
   1  13   6    1.60    1.20
  -2 -13  -6   -0.40    1.80
   2  13   6    1.70    1.20
   2  13   6    0.30    1.90
  -3 -13  -6    1.50    1.80
   3  13   6   -1.00    1.00
   3  13   6   -0.80    1.20
   3  13   6   -1.10    2.00
  -4 -13  -6    2.30    2.00
   4  13   6    2.30    2.30
   4  13   6    2.40    1.20
   4  13   6    3.10    1.50
  -5 -13  -6    8.40    2.50
   5  13   6   10.60    2.70
   5  13   6    4.90    1.70
   5  13   6    6.00    1.30
  -6 -13  -6    5.20    2.40
   6  13   6    4.50    1.70
   6  13   6    2.40    2.30
  -7 -13  -6   18.90    3.30
   7  13   6   10.60    2.20
   7  13   6   15.10    3.70
  -8 -13  -6    4.90    2.90
   8  13   6    2.70    2.10
   2 -14  -6   26.20    3.40
  -2  14   6   23.50    3.40
   1 -14  -6   50.49    4.20
  -1  14   6   47.90    4.30
   0 -14  -6    2.00    2.10
   0  14   6   -1.90    2.10
  -1 -14  -6    6.20    2.30
   1  14   6    6.80    2.40
  -2 -14  -6   77.49    4.70
   2  14   6   71.19    5.10
   2  14   6   72.29    3.40
  -3 -14  -6   53.69    4.20
   3  14   6   35.90    3.80
   3  14   6   44.90    2.70
  -4 -14  -6    3.40    2.10
   4  14   6    2.00    1.30
   4  14   6    1.30    1.30
   4  14   6    2.50    2.50
  -5 -14  -6   26.00    3.40
   5  14   6   23.80    3.50
   5  14   6   17.20    2.10
  -6 -14  -6    1.20    2.50
   6  14   6   -1.60    1.40
   6  14   6    0.20    2.60
  -7 -14  -6   17.20    3.30
   7  14   6   10.80    2.20
   1 -15  -6    7.10    2.70
  -1  15   6    5.90    2.60
   0 -15  -6   -1.20    2.30
   0  15   6    1.00    2.60
  -1 -15  -6   -0.10    2.20
   1  15   6    3.10    2.50
   1  15   6   -0.60    1.30
  -2 -15  -6    4.70    2.40
   2  15   6    5.20    2.60
   2  15   6    4.90    1.60
  -3 -15  -6   20.20    3.30
   3  15   6   20.70    3.40
   3  15   6   16.10    1.90
  -4 -15  -6   12.80    3.00
   4  15   6    8.60    1.70
   4  15   6   13.40    3.20
  -5 -15  -6   25.80    3.50
   5  15   6   24.90    3.80
   2  11  -7    4.10    1.50
   1  11  -7   93.39    4.20
   0  11  -7  214.18    7.10
   6  10  -7    2.30    2.10
   5  10  -7    5.00    2.00
   2  10  -7    0.40    1.20
   1  10  -7   15.30    1.90
   0  10  -7    6.60    1.40
  -1  10  -7    0.10    1.20
  -2  10  -7    8.70    1.70
   7   9  -7    2.10    2.40
   6   9  -7    0.00    1.90
   5   9  -7   36.70    3.20
   2   9  -7    1.60    1.10
   1   9  -7    2.00    1.20
   0   9  -7   18.00    1.80
  -1   9  -7   28.80    2.30
  -2   9  -7    5.80    1.40
  -3   9  -7   -2.00    1.10
  -4   9  -7  115.59    4.60
   8   8  -7    5.20    2.70
   7   8  -7   -2.30    2.10
   6   8  -7   -0.40    1.80
   5   8  -7    2.70    1.80
   4   8  -7    7.90    1.70
   2   8  -7   48.30    2.60
   1   8  -7   42.40    2.50
   0   8  -7    0.40    0.90
  -1   8  -7    7.90    1.40
  -2   8  -7   -0.20    0.90
  -3   8  -7    1.40    1.10
  -4   8  -7    2.60    1.20
  -5   8  -7    8.70    1.50
   9   7  -7   43.60    4.50
   8   7  -7  162.78    7.30
  -8  -7   7  154.48    6.60
   7   7  -7   65.49    4.70
  -7  -7   7   67.29    4.10
   6   7  -7    2.40    1.90
   5   7  -7   29.20    2.80
   4   7  -7   -0.70    1.30
   2   7  -7   -0.80    0.80
   1   7  -7    1.90    0.90
   0   7  -7   58.69    2.70
  -1   7  -7   14.10    1.50
  -2   7  -7    1.10    0.90
  -3   7  -7   21.80    1.80
  -4   7  -7    1.20    1.00
  -5   7  -7    7.70    1.30
  -6   7  -7    1.30    1.60
   9   6  -7    0.00    2.60
  -9  -6   7   -0.60    2.10
   8   6  -7    5.40    2.60
  -8  -6   7    4.30    2.00
   7   6  -7   25.30    3.20
  -7  -6   7   20.90    2.60
   6   6  -7    4.50    2.00
  -6  -6   7    5.20    1.60
   5   6  -7   20.40    2.40
  -5  -6   7   22.70    2.20
   4   6  -7   57.89    3.10
  -4  -6   7   50.99    2.60
   1   6  -7    0.00    0.80
   0   6  -7    7.40    1.10
  -1   6  -7   -1.00    0.70
  -2   6  -7   10.90    1.20
  -3   6  -7    0.30    0.80
  -4   6  -7    2.30    0.90
  -5   6  -7    0.80    1.40
  -5   6  -7   -0.50    0.80
  -6   6  -7    1.70    1.60
  -6   6  -7   -0.40    1.20
  -7   6  -7    0.70    1.80
   9   5  -7    8.20    3.20
  -9  -5   7    6.50    2.40
   8   5  -7    3.50    2.60
  -8  -5   7    2.90    2.00
   7   5  -7  266.97    9.10
  -7  -5   7  255.87    8.70
   6   5  -7  182.38    6.70
  -6  -5   7  170.38    6.30
   5   5  -7   71.29    3.80
  -5  -5   7   67.59    3.40
   4   5  -7  627.74   16.40
   3   5  -7   36.80    2.30
   1   5  -7  155.98    4.80
   0   5  -7  122.89    3.90
  -1   5  -7   31.30    1.80
  -2   5  -7   24.60    1.60
  -3   5  -7    6.00    1.00
  -4   5  -7  311.27    8.30
  -5   5  -7    3.60    1.00
  -5   5  -7    4.50    1.40
  -6   5  -7   20.10    2.50
  -6   5  -7   19.20    1.90
  -7   5  -7   55.39    4.00
  10   4  -7   11.60    3.20
 -10  -4   7   11.90    3.00
   9   4  -7    2.90    2.60
   9   4  -7    3.20    2.70
  -9  -4   7    2.30    2.00
   8   4  -7    1.30    2.10
   8   4  -7    2.00    2.30
  -8  -4   7   -1.50    1.60
   7   4  -7    1.30    1.70
   7   4  -7    0.00    1.90
  -7  -4   7    1.80    1.50
   6   4  -7   38.70    3.30
   6   4  -7   42.30    3.00
   5   4  -7   14.50    1.80
   5   4  -7   16.00    2.10
   4   4  -7    2.00    1.00
   4   4  -7    1.90    2.00
   4   4  -7    4.00    1.40
   3   4  -7   45.70    2.40
   3   4  -7   45.40    2.40
   0   4  -7   20.30    1.40
  -1   4  -7   17.70    1.30
  -2   4  -7   33.10    1.70
  -3   4  -7   94.39    3.10
  -4   4  -7   34.20    1.70
  -4   4  -7   32.90    2.20
  -4   4  -7   28.80    2.10
   4  -4   7   33.80    2.10
  -5   4  -7   14.70    2.00
  -5   4  -7   16.90    1.40
   5  -4   7   19.40    2.40
  -6   4  -7    3.00    1.60
  -6   4  -7    3.20    1.30
  -7   4  -7    0.00    1.70
  -8   4  -7   28.30    3.30
  10   3  -7    3.60    2.90
 -10  -3   7    4.30    2.40
   9   3  -7    8.10    2.70
   9   3  -7    9.60    2.80
  -9  -3   7    5.20    2.30
   8   3  -7   -1.20    2.00
   8   3  -7    1.10    2.20
   7   3  -7    0.20    1.90
   7   3  -7    1.80    1.80
   6   3  -7    6.50    1.80
   6   3  -7    6.70    1.90
   5   3  -7   -0.30    1.40
   5   3  -7    0.10    1.20
   4   3  -7    7.10    1.40
   4   3  -7    4.80    1.20
   4   3  -7    5.80    1.40
   3   3  -7  339.87    9.10
   3   3  -7  331.77    9.10
   3   3  -7  326.87    8.70
   0   3  -7   44.70    1.90
  -1   3  -7  326.27    8.40
  -2   3  -7  118.39    3.50
  -3   3  -7   -0.10    0.50
   3  -3   7    0.60    0.70
  -4   3  -7   13.50    1.10
  -4   3  -7   12.60    1.50
   4  -3   7   13.60    1.50
  -5   3  -7   20.50    1.40
  -5   3  -7   22.00    2.20
   5  -3   7   22.20    2.00
  -6   3  -7    0.60    1.40
   6  -3   7    1.90    1.40
  -7   3  -7   -0.50    1.70
   7  -3   7    2.60    1.70
  -8   3  -7   21.80    3.10
   8  -3   7   27.00    3.10
  -9   3  -7   35.80    4.00
   9  -3   7   26.00    4.90
  10   2  -7   17.40    3.40
 -10  -2   7   14.30    3.20
   9   2  -7   16.70    3.10
   8   2  -7    3.80    2.30
   8   2  -7    6.40    2.40
   7   2  -7    1.40    1.80
   7   2  -7   -2.20    1.50
   6   2  -7    1.20    1.50
   6   2  -7    2.70    1.80
   5   2  -7   44.20    2.90
   5   2  -7   45.50    3.10
   4   2  -7   36.70    2.40
   4   2  -7   35.90    2.30
   4   2  -7   37.90    2.60
   3   2  -7    1.40    1.00
   3   2  -7    3.20    1.10
   3   2  -7    1.10    0.90
   2   2  -7   32.10    1.60
   2   2  -7   32.60    1.90
   2   2  -7   30.00    1.80
  -1   2  -7  273.27    7.10
  -2   2  -7   75.99    2.40
   2  -2   7   69.89    2.50
  -3   2  -7   27.80    1.80
  -3   2  -7   31.30    1.40
  -3   2  -7   28.10    1.80
  -4   2  -7    0.50    0.50
  -4   2  -7    2.80    1.10
   4  -2   7    2.40    1.00
  -5   2  -7   19.50    1.20
  -5   2  -7   21.20    2.10
   5  -2   7   21.80    2.00
  -6   2  -7    6.10    1.70
   6  -2   7    3.70    1.50
  -7   2  -7    4.50    1.90
   7  -2   7    5.20    1.70
  -8   2  -7    8.10    2.40
   8  -2   7    9.10    2.20
  -9   2  -7   20.40    3.30
   9  -2   7   19.10    3.10
  10   1  -7   12.20    3.30
 -10  -1   7   15.80    3.30
   9   1  -7    0.10    2.40
   8   1  -7    6.70    2.30
   8   1  -7    4.60    2.40
   7   1  -7   12.20    2.50
   7   1  -7    5.80    2.00
   6   1  -7   76.49    4.10
   6   1  -7   72.19    3.90
   5   1  -7    0.30    1.20
   5   1  -7    0.90    1.40
   4   1  -7    5.80    1.40
   4   1  -7    2.20    1.20
   4   1  -7    1.20    1.00
  -4  -1   7    3.70    1.10
   3   1  -7    0.30    0.90
   3   1  -7    0.00    0.90
   3   1  -7   -0.20    0.80
  -3  -1   7    1.20    0.90
   2   1  -7  203.48    5.90
   2   1  -7  210.28    5.80
   2   1  -7  205.98    6.00
   1   1  -7    0.40    0.60
   1   1  -7   -0.20    0.70
   1   1  -7   -0.20    0.60
  -2   1  -7    8.50    0.70
   2  -1   7    7.60    0.90
  -3   1  -7   43.00    1.90
  -3   1  -7   42.70    1.50
  -3   1  -7   41.00    2.10
  -3   1  -7   42.30    2.10
   3  -1   7   40.70    2.10
  -4   1  -7  103.09    3.80
  -4   1  -7  102.59    3.70
  -4   1  -7   98.29    3.40
  -4   1  -7  100.19    2.90
   4  -1   7   94.89    3.60
  -5   1  -7   28.60    2.10
  -5   1  -7   25.90    1.20
  -5   1  -7   29.10    2.30
   5  -1   7   27.90    2.30
  -6   1  -7   59.49    3.10
  -6   1  -7   55.19    3.40
   6  -1   7   56.89    3.30
  -7   1  -7    6.30    1.80
  -7   1  -7    3.10    1.70
   7  -1   7    2.90    1.70
  -8   1  -7    2.70    1.90
   8  -1   7    7.30    2.20
  -9   1  -7    2.90    2.40
   9  -1   7    0.40    2.20
  10   0  -7   32.40    4.20
   9   0  -7    2.90    2.60
   8   0  -7   14.30    3.10
   8   0  -7   16.50    3.00
   7   0  -7    7.60    2.30
   7   0  -7   11.80    2.40
   6   0  -7   26.90    2.80
   6   0  -7   25.10    2.70
   5   0  -7   15.30    2.00
   5   0  -7   11.60    1.90
  -5   0   7   14.70    1.80
   4   0  -7   10.60    1.60
   4   0  -7   11.60    1.70
   4   0  -7   13.70    1.80
  -4   0   7   14.20    1.70
  -4   0   7   12.70    1.60
   3   0  -7  181.48    5.70
   3   0  -7  183.38    5.40
   3   0  -7  204.78    6.00
  -3   0   7  184.68    5.60
   2   0  -7    5.00    1.10
   2   0  -7    6.80    1.10
   2   0  -7    5.30    0.80
   2   0  -7    4.60    1.00
  -2   0   7    5.30    1.00
   1   0  -7   13.10    1.20
   1   0  -7   13.00    1.20
   1   0  -7   15.40    1.30
  -1   0   7   12.80    1.20
   0   0  -7  131.59    3.80
   0   0  -7  118.59    3.80
   0   0  -7  121.09    3.60
  -1   0  -7  224.38    6.10
  -1   0  -7  219.98    6.00
  -1   0  -7  229.98    6.10
  -2   0  -7    1.90    0.80
  -2   0  -7    3.00    0.80
  -2   0  -7    4.00    0.80
   2   0   7    4.00    0.80
  -3   0  -7  188.18    5.50
  -3   0  -7  191.08    5.30
  -3   0  -7  178.38    5.50
   3   0   7  178.68    5.40
  -4   0  -7   21.00    1.80
  -4   0  -7   23.70    1.80
  -4   0  -7   20.10    1.00
  -4   0  -7   22.50    1.90
   4   0   7   21.20    1.80
  -5   0  -7   20.50    1.00
  -5   0  -7   21.60    1.90
   5   0   7   18.90    2.00
  -6   0  -7  122.89    4.00
  -6   0  -7  119.89    4.60
  -6   0  -7  123.19    5.00
  -6   0  -7  118.39    3.90
   6   0   7  123.19    4.80
  -7   0  -7   23.50    2.00
  -7   0  -7   21.10    2.10
  -7   0  -7   19.80    2.20
  -7   0  -7   20.40    2.60
   7   0   7   26.40    2.70
  -8   0  -7    0.40    1.20
  -8   0  -7   -0.60    1.50
  -8   0  -7   -3.00    1.60
   8   0   7   -0.10    1.80
  -9   0  -7    6.50    2.60
  -9   0  -7    2.80    1.50
   9   0   7    8.10    2.50
 -10   0  -7    4.10    2.80
 -10   0  -7    4.60    1.60
  10   0   7    2.90    2.60
  10  -1  -7  206.98    9.10
   9  -1  -7   16.90    3.30
   8  -1  -7   13.60    2.90
   7  -1  -7   20.20    2.80
   7  -1  -7   19.00    2.80
   6  -1  -7  130.09    5.50
   6  -1  -7  135.99    5.60
  -6   1   7  132.99    6.00
   5  -1  -7   18.60    2.30
   5  -1  -7   20.40    2.30
  -5   1   7   19.70    2.10
   4  -1  -7  290.47    8.50
   4  -1  -7  284.27    8.30
   4  -1  -7  273.17    7.90
  -4   1   7  283.87    8.10
  -4   1   7  270.57    8.10
   3  -1  -7  506.85   13.10
   3  -1  -7  484.85   12.70
   3  -1  -7  514.95   13.20
   3  -1  -7  486.35   13.10
  -3   1   7  477.05   12.90
  -3   1   7  506.65   12.90
   2  -1  -7   84.49    3.30
   2  -1  -7   88.39    3.00
   2  -1  -7   99.39    3.50
  -2   1   7   90.19    3.20
  -2   1   7   90.79    3.20
   1  -1  -7 1358.76   32.90
   1  -1  -7 1392.36   33.30
   1  -1  -7 1362.96   33.30
   1  -1  -7 1356.36   33.20
  -1   1   7 1378.86   33.10
   0  -1  -7   67.79    2.70
   0  -1  -7   71.59    2.60
   0  -1  -7   76.79    2.40
   0  -1  -7   70.59    2.60
   0   1   7   70.19    2.50
  -1  -1  -7  478.75   11.60
  -1  -1  -7  471.85   12.10
  -1  -1  -7  472.05   12.00
  -1  -1  -7  462.95   11.90
   1   1   7  466.15   11.90
  -2  -1  -7    9.40    1.10
  -2  -1  -7   12.10    1.30
  -2  -1  -7   11.60    1.30
  -2  -1  -7   12.70    1.00
   2   1   7   12.30    1.20
   2   1   7   10.10    1.20
  -3  -1  -7   -0.40    0.70
  -3  -1  -7    1.00    0.90
  -3  -1  -7    0.30    0.80
  -3  -1  -7    0.20    0.60
   3   1   7    0.60    0.80
   3   1   7    1.30    0.80
  -4  -1  -7 1128.49   27.90
  -4  -1  -7 1100.79   27.40
  -4  -1  -7 1147.09   27.50
  -4  -1  -7 1149.98   28.10
  -4  -1  -7 1101.79   28.10
   4   1   7 1135.79   27.80
   4   1   7 1149.19   28.00
  -5  -1  -7   39.90    2.50
  -5  -1  -7   42.30    2.10
  -5  -1  -7   39.80    2.10
   5   1   7   38.60    2.70
  -6  -1  -7   16.30    2.00
  -6  -1  -7   16.80    2.10
  -6  -1  -7   17.20    1.60
  -6  -1  -7   18.80    1.70
   6   1   7   20.90    2.30
  -7  -1  -7   23.60    2.10
  -7  -1  -7   18.80    2.30
  -7  -1  -7   19.90    2.60
   7   1   7   28.00    2.80
  -8  -1  -7    5.50    1.50
  -8  -1  -7    3.10    1.90
  -8  -1  -7    2.40    1.80
   8   1   7   -0.20    1.80
  -9  -1  -7   27.10    3.50
  -9  -1  -7   26.30    2.60
  -9  -1  -7   25.60    3.10
   9   1   7   28.10    3.40
 -10  -1  -7    8.30    2.80
 -10  -1  -7    3.40    3.20
 -10  -1  -7    3.80    1.80
  10   1   7    7.00    2.90
  10  -2  -7    1.90    3.00
   9  -2  -7    1.30    2.60
   8  -2  -7    0.80    2.20
   7  -2  -7   50.39    4.10
   6  -2  -7   35.00    3.10
   6  -2  -7   32.30    3.10
  -6   2   7   34.10    2.80
   5  -2  -7    2.60    1.50
   5  -2  -7   -1.30    1.30
  -5   2   7    0.10    1.10
   4  -2  -7    7.70    1.50
   4  -2  -7   10.70    1.50
   4  -2  -7    7.20    1.60
  -4   2   7   13.00    1.70
  -4   2   7    8.10    1.50
   3  -2  -7  247.98    7.30
   3  -2  -7  250.97    7.30
  -3   2   7  233.38    7.00
  -3   2   7  239.78    7.00
   2  -2  -7   56.49    2.70
   2  -2  -7   57.39    2.40
   2  -2  -7   56.09    2.60
   2  -2  -7   51.59    2.60
  -2   2   7   56.49    2.50
  -2   2   7   56.49    2.50
   1  -2  -7    3.00    0.90
   1  -2  -7    2.30    0.90
   1  -2  -7    3.10    0.80
   1  -2  -7    1.50    0.90
  -1   2   7    4.00    0.90
  -1   2   7    3.50    0.90
   0  -2  -7  294.17    8.00
   0  -2  -7  297.17    7.80
   0  -2  -7  300.57    8.10
   0   2   7  294.07    7.90
   0   2   7  298.67    7.90
  -1  -2  -7  119.69    3.90
  -1  -2  -7  118.29    3.60
   1   2   7  114.99    3.70
   1   2   7  119.49    3.70
  -2  -2  -7   20.70    1.40
  -2  -2  -7   23.10    1.70
   2   2   7   21.50    1.90
   2   2   7   23.90    1.60
   2   2   7   18.10    1.60
  -3  -2  -7    5.80    1.10
  -3  -2  -7    1.40    0.80
  -3  -2  -7    4.10    1.10
  -3  -2  -7    4.70    0.90
   3   2   7    2.70    1.00
   3   2   7    3.90    1.00
  -4  -2  -7    3.30    0.90
  -4  -2  -7    2.90    1.10
  -4  -2  -7    4.30    1.10
  -4  -2  -7    2.80    1.10
   4   2   7    2.80    1.20
   4   2   7    3.10    1.10
  -5  -2  -7   14.90    1.50
  -5  -2  -7   14.90    1.60
  -5  -2  -7   16.80    1.90
  -5  -2  -7   16.40    1.90
   5   2   7   15.60    2.40
   5   2   7   14.30    1.90
  -6  -2  -7    0.50    1.30
  -6  -2  -7    0.40    1.00
  -6  -2  -7   -0.30    1.20
   6   2   7    1.80    1.50
  -7  -2  -7    0.60    1.10
  -7  -2  -7   -1.50    1.30
  -7  -2  -7    1.00    1.40
   7   2   7   -1.60    1.50
  -8  -2  -7    0.20    1.30
  -8  -2  -7    2.10    1.80
  -8  -2  -7    0.70    1.70
   8   2   7   -0.10    1.90
  -9  -2  -7   -0.10    2.20
  -9  -2  -7   -1.70    1.40
  -9  -2  -7   -1.50    1.90
   9   2   7   -1.90    2.20
 -10  -2  -7    3.90    2.50
 -10  -2  -7    5.30    2.10
  10   2   7    5.70    2.90
  10  -3  -7   18.40    3.80
   9  -3  -7   11.20    3.10
   8  -3  -7    0.50    2.30
   7  -3  -7   17.30    2.80
  -7   3   7   13.10    2.10
   6  -3  -7   59.39    3.90
   6  -3  -7   51.19    3.70
  -6   3   7   57.69    3.40
   5  -3  -7   69.19    3.80
   5  -3  -7   63.09    3.70
  -5   3   7   63.89    3.50
  -5   3   7   55.29    3.20
   4  -3  -7   -0.70    1.20
   4  -3  -7    0.40    1.20
   4  -3  -7    0.90    1.00
  -4   3   7   -0.60    1.00
  -4   3   7    0.50    1.00
   3  -3  -7   52.29    2.60
   3  -3  -7   57.69    3.00
  -3   3   7   61.19    2.80
  -3   3   7   55.29    2.80
   2  -3  -7   16.70    1.70
   2  -3  -7   15.10    1.60
   2  -3  -7   20.60    1.70
  -2   3   7   18.50    1.70
  -2   3   7   19.80    1.70
   1  -3  -7   70.69    2.90
   1  -3  -7   64.89    2.60
   1  -3  -7   69.99    2.90
  -1   3   7   69.89    2.80
  -1   3   7   68.19    2.70
   0  -3  -7   78.39    3.10
   0  -3  -7   76.59    3.10
   0  -3  -7   76.19    3.00
   0   3   7   77.89    3.00
   0   3   7   82.69    2.90
  -1  -3  -7  794.62   19.80
  -1  -3  -7  792.92   20.10
  -1  -3  -7  790.92   20.10
  -1  -3  -7  824.42   20.20
   1   3   7  809.32   20.00
   1   3   7  813.12   19.90
  -2  -3  -7  296.67    8.30
  -2  -3  -7  302.47    8.40
  -2  -3  -7  304.27    8.00
  -2  -3  -7  298.27    8.30
   2   3   7  302.17    8.10
   2   3   7  303.67    8.40
   2   3   7  296.77    8.20
  -3  -3  -7    4.70    1.10
  -3  -3  -7    5.10    1.10
  -3  -3  -7    4.60    1.10
  -3  -3  -7    2.80    0.90
   3   3   7    5.60    1.10
   3   3   7    5.50    1.20
   3   3   7    4.60    1.10
  -4  -3  -7  316.17    8.80
  -4  -3  -7  331.67    9.30
  -4  -3  -7  324.57    9.30
  -4  -3  -7  323.67    9.20
   4   3   7  318.67    9.10
   4   3   7  346.77    9.40
   4   3   7  336.27    9.10
  -5  -3  -7   -0.30    1.10
  -5  -3  -7    1.70    1.20
  -5  -3  -7    2.10    1.00
   5   3   7   -0.10    1.20
   5   3   7    2.50    1.20
  -6  -3  -7   49.40    2.70
  -6  -3  -7   48.30    3.10
   6   3   7   46.40    3.20
  -7  -3  -7    6.70    1.50
  -7  -3  -7    9.00    1.90
  -7  -3  -7    8.90    1.90
   7   3   7    8.00    2.00
  -8  -3  -7    1.90    1.70
  -8  -3  -7    4.20    1.90
  -8  -3  -7    3.10    1.60
   8   3   7    6.70    2.20
  -9  -3  -7    7.30    2.30
  -9  -3  -7    2.30    2.10
  -9  -3  -7    3.40    1.70
   9   3   7    5.10    2.50
 -10  -3  -7   -2.40    2.10
 -10  -3  -7    0.00    1.80
  10   3   7    1.90    2.60
   9  -4  -7    0.20    2.70
  -9   4   7    3.90    2.20
   8  -4  -7   27.20    3.50
  -8   4   7   27.50    3.20
   7  -4  -7    0.40    2.00
  -7   4   7   -0.60    1.60
   6  -4  -7   31.80    3.30
  -6   4   7   35.90    3.10
   5  -4  -7   88.49    4.40
   5  -4  -7   82.99    4.30
  -5   4   7   92.09    4.30
  -5   4   7   90.59    4.00
   4  -4  -7    7.70    1.70
   4  -4  -7    8.90    1.80
  -4   4   7    3.80    1.40
  -4   4   7    8.90    1.60
   3  -4  -7   33.80    2.50
   3  -4  -7   34.80    2.50
  -3   4   7   35.90    2.40
  -3   4   7   33.20    2.20
   2  -4  -7    8.90    1.30
   2  -4  -7    7.60    1.40
   2  -4  -7    9.70    1.40
  -2   4   7    8.50    1.40
  -2   4   7    9.10    1.30
   1  -4  -7    0.50    0.90
   1  -4  -7    0.60    0.80
   1  -4  -7   -0.20    0.80
  -1   4   7    0.20    0.70
  -1   4   7   -0.10    0.80
   0  -4  -7    9.80    1.30
   0  -4  -7    6.00    1.20
   0  -4  -7    8.20    1.10
   0   4   7    8.50    1.20
   0   4   7   10.40    1.20
  -1  -4  -7   26.00    1.90
  -1  -4  -7   25.50    1.80
  -1  -4  -7   24.80    1.90
   1   4   7   23.10    1.80
   1   4   7   24.10    1.70
  -2  -4  -7    6.80    1.20
  -2  -4  -7    8.00    1.30
  -2  -4  -7    9.50    1.10
   2   4   7   10.20    1.30
   2   4   7    8.60    1.30
  -3  -4  -7    1.30    1.00
  -3  -4  -7    1.00    0.90
  -3  -4  -7    1.90    0.80
   3   4   7    0.80    1.00
   3   4   7    0.40    0.90
   3   4   7    1.30    0.90
  -4  -4  -7    1.40    1.00
  -4  -4  -7    1.80    1.10
  -4  -4  -7    1.00    0.90
   4   4   7    3.10    1.20
   4   4   7    2.00    1.20
   4   4   7    2.20    1.10
  -5  -4  -7   13.30    1.80
  -5  -4  -7    7.60    1.20
  -5  -4  -7    9.90    1.60
   5   4   7   13.10    2.10
   5   4   7   14.30    1.80
   5   4   7   15.60    2.00
  -6  -4  -7    6.90    1.70
   6   4   7    7.00    1.90
   6   4   7    8.70    1.80
  -7  -4  -7    2.10    1.60
  -7  -4  -7    0.20    1.50
  -7  -4  -7    1.70    1.30
   7   4   7    0.80    1.80
  -8  -4  -7    0.40    1.50
  -8  -4  -7    0.10    1.70
  -8  -4  -7   -0.10    1.60
   8   4   7    1.20    1.90
  -9  -4  -7   23.40    2.80
  -9  -4  -7   20.70    3.00
   9   4   7   15.60    3.00
 -10  -4  -7    8.90    2.80
 -10  -4  -7    4.60    2.10
  10   4   7    9.40    3.10
   9  -5  -7   -3.30    2.80
  -9   5   7   -1.00    1.90
   8  -5  -7   64.09    5.10
  -8   5   7   68.59    4.40
   7  -5  -7    4.50    2.40
  -7   5   7    5.90    1.90
   6  -5  -7    8.60    2.20
  -6   5   7   14.90    2.20
   5  -5  -7   49.99    3.70
  -5   5   7   52.19    3.20
  -5   5   7   52.59    3.50
   4  -5  -7  447.36   12.70
   4  -5  -7  447.26   12.60
  -4   5   7  450.15   12.60
  -4   5   7  438.56   12.30
   3  -5  -7  296.87    8.70
   3  -5  -7  300.67    8.90
  -3   5   7  286.97    8.50
  -3   5   7  291.97    8.70
   2  -5  -7   28.90    2.30
   2  -5  -7   24.90    2.10
  -2   5   7   28.80    2.20
  -2   5   7   24.50    2.10
   1  -5  -7    5.50    1.20
   1  -5  -7    5.70    1.20
  -1   5   7    5.00    1.20
  -1   5   7    4.90    1.10
   0  -5  -7   22.10    1.80
   0  -5  -7   24.70    2.00
   0  -5  -7   25.20    2.00
   0   5   7   26.60    2.00
   0   5   7   25.90    1.90
  -1  -5  -7  774.32   19.60
  -1  -5  -7  749.33   19.30
  -1  -5  -7  779.02   19.60
   1   5   7  779.52   19.50
   1   5   7  777.32   19.40
  -2  -5  -7  277.87    7.90
  -2  -5  -7  266.37    7.60
  -2  -5  -7  267.37    7.90
   2   5   7  275.27    7.70
   2   5   7  269.57    7.80
  -3  -5  -7   40.50    2.20
  -3  -5  -7   41.90    2.40
  -3  -5  -7   39.60    2.40
   3   5   7   36.90    2.40
   3   5   7   38.80    2.20
   3   5   7   37.90    2.40
  -4  -5  -7    6.30    1.40
  -4  -5  -7    7.60    1.20
  -4  -5  -7    6.80    1.40
   4   5   7    7.90    1.50
   4   5   7    8.50    1.40
   4   5   7    8.10    1.40
  -5  -5  -7    0.30    1.10
  -5  -5  -7   -0.10    1.20
   5   5   7    1.90    1.30
   5   5   7    0.20    1.20
   5   5   7   -0.60    1.30
  -6  -5  -7    6.70    1.70
   6   5   7    6.10    1.90
   6   5   7    5.60    1.60
  -7  -5  -7   20.50    2.60
  -7  -5  -7   23.60    2.80
   7   5   7   17.10    2.50
  -8  -5  -7   12.90    2.30
  -8  -5  -7   13.50    2.50
  -8  -5  -7   18.90    2.40
   8   5   7   13.00    2.80
  -9  -5  -7   73.29    4.30
  -9  -5  -7   55.09    4.50
   9   5   7   71.69    5.20
 -10  -5  -7   63.79    4.40
 -10  -5  -7   64.39    5.10
  10   5   7   77.39    5.70
   9  -6  -7   11.90    3.70
  -9   6   7    4.50    2.30
   8  -6  -7    1.00    2.60
  -8   6   7    2.50    1.90
   7  -6  -7    1.30    2.30
  -7   6   7    2.10    1.70
   6  -6  -7   -1.60    1.90
  -6   6   7   -0.40    1.90
  -6   6   7   -1.00    1.30
   5  -6  -7   12.90    2.40
  -5   6   7   12.70    2.00
  -5   6   7    9.30    2.20
   4  -6  -7  330.87    9.90
  -4   6   7  314.37    9.40
  -4   6   7  317.47    9.80
   3  -6  -7    0.60    1.40
   3  -6  -7    0.70    1.30
  -3   6   7    0.60    1.30
  -3   6   7    0.30    1.10
   2  -6  -7    0.50    1.20
   2  -6  -7    0.00    1.10
  -2   6   7   -0.20    1.10
  -2   6   7   -0.30    1.00
   1  -6  -7  266.97    8.00
   1  -6  -7  267.17    8.00
  -1   6   7  275.67    7.80
  -1   6   7  273.37    8.10
   0  -6  -7   22.50    2.00
   0  -6  -7   19.60    1.90
   0   6   7   20.70    1.90
   0   6   7   22.30    1.80
  -1  -6  -7   94.29    3.70
  -1  -6  -7   94.69    3.70
   1   6   7   97.89    3.80
   1   6   7   88.19    3.50
  -2  -6  -7    0.10    1.00
  -2  -6  -7    1.30    1.00
   2   6   7    0.20    1.00
   2   6   7    0.40    1.00
  -3  -6  -7  100.89    4.20
  -3  -6  -7  112.59    4.30
   3   6   7  111.59    4.30
   3   6   7  119.49    4.10
  -4  -6  -7   19.20    2.10
  -4  -6  -7   21.50    2.10
   4   6   7   22.40    2.00
   4   6   7   16.90    1.90
   4   6   7   17.70    2.00
  -5  -6  -7    7.60    1.70
  -5  -6  -7   10.70    1.80
   5   6   7    6.30    1.70
   5   6   7    7.50    1.70
   5   6   7    7.90    1.60
  -6  -6  -7   27.60    2.70
   6   6   7   23.80    2.70
   6   6   7   28.40    2.50
  -7  -6  -7    6.30    2.10
  -7  -6  -7    6.90    1.90
   7   6   7    5.40    2.10
   7   6   7    4.30    1.80
  -8  -6  -7   50.39    4.00
   8   6   7   51.29    4.20
  -9  -6  -7   11.10    2.70
  -9  -6  -7   12.40    2.40
   9   6   7   15.20    3.20
 -10  -6  -7    1.10    2.10
 -10  -6  -7    0.00    2.50
  10   6   7   -2.30    2.70
   8  -7  -7   12.70    3.30
  -8   7   7   12.70    2.70
   7  -7  -7  109.49    6.20
  -7   7   7   96.79    5.00
   6  -7  -7   71.49    4.90
  -6   7   7   68.69    4.00
  -6   7   7   70.99    4.70
   5  -7  -7   30.60    3.20
  -5   7   7   33.30    3.20
  -5   7   7   38.70    3.00
   4  -7  -7   64.09    4.00
  -4   7   7   59.09    3.30
  -4   7   7   57.39    3.80
   3  -7  -7   18.80    2.30
  -3   7   7   15.70    1.90
  -3   7   7   12.10    2.00
   2  -7  -7   12.20    1.90
   2  -7  -7   10.80    1.70
  -2   7   7   11.70    1.90
  -2   7   7   11.30    1.60
   1  -7  -7    6.10    1.40
   1  -7  -7    8.00    1.60
  -1   7   7    7.00    1.30
  -1   7   7    6.80    1.50
   0  -7  -7    3.50    1.30
   0  -7  -7    4.00    1.20
   0   7   7    3.50    1.30
  -1  -7  -7   16.70    1.80
  -1  -7  -7   16.50    1.90
   1   7   7   18.60    2.00
   1   7   7   23.60    2.00
  -2  -7  -7   12.90    1.70
  -2  -7  -7    9.20    1.50
   2   7   7   12.50    1.50
   2   7   7    9.80    1.60
  -3  -7  -7   11.50    1.70
  -3  -7  -7   17.30    2.00
   3   7   7   13.20    1.70
   3   7   7   12.90    1.80
  -4  -7  -7   16.60    1.90
  -4  -7  -7   18.90    2.10
   4   7   7   17.50    2.10
   4   7   7   19.30    0.90
   4   7   7   19.60    2.20
   4   7   7   19.60    2.10
  -5  -7  -7    2.20    1.50
  -5  -7  -7    1.80    1.40
   5   7   7    1.00    1.40
   5   7   7    1.80    1.50
   5   7   7    1.70    1.40
  -6  -7  -7   15.10    2.30
   6   7   7   14.80    2.40
   6   7   7   15.30    2.20
  -7  -7  -7   17.70    2.60
   7   7   7   19.40    2.40
   7   7   7   19.80    2.80
  -8  -7  -7   11.60    2.50
   8   7   7   19.00    2.90
  -9  -7  -7    4.30    2.40
  -9  -7  -7    3.60    2.00
   9   7   7    2.70    2.50
 -10  -7  -7   11.10    3.20
 -10  -7  -7    9.10    2.50
  10   7   7    5.00    3.10
   8  -8  -7    2.10    3.00
  -8   8   7    2.60    2.20
   7  -8  -7    3.60    2.80
  -7   8   7   -0.90    1.70
   6  -8  -7   18.80    3.20
  -6   8   7   18.40    3.00
  -6   8   7   15.90    2.40
   5  -8  -7    9.20    2.50
  -5   8   7    9.10    2.30
  -5   8   7    6.00    1.80
   4  -8  -7    5.30    2.10
  -4   8   7    5.00    1.90
  -4   8   7    4.30    1.50
   3  -8  -7    1.40    1.70
  -3   8   7   -0.40    1.40
  -3   8   7    0.70    1.20
   2  -8  -7   14.20    2.10
  -2   8   7   18.80    2.00
  -2   8   7   17.10    2.20
   1  -8  -7   21.00    2.20
  -1   8   7   21.50    2.30
  -1   8   7   26.80    2.20
   0  -8  -7  146.39    5.20
   0  -8  -7  151.98    5.40
   0   8   7  138.39    5.30
   0   8   7  153.08    5.00
  -1  -8  -7   40.30    2.60
  -1  -8  -7   39.80    2.80
   1   8   7   41.60    2.50
   1   8   7   44.10    3.00
  -2  -8  -7    4.60    1.30
  -2  -8  -7    2.60    1.40
   2   8   7    6.30    1.40
   2   8   7    3.40    1.40
  -3  -8  -7   12.20    1.80
  -3  -8  -7    9.90    1.80
   3   8   7   10.20    1.60
   3   8   7    9.00    1.80
  -4  -8  -7   89.59    4.20
  -4  -8  -7   89.99    4.10
   4   8   7   87.09    2.60
   4   8   7   91.09    3.90
   4   8   7   85.99    4.20
  -5  -8  -7   17.50    2.30
   5   8   7   19.60    2.40
   5   8   7   21.20    2.50
   5   8   7   18.60    2.20
  -6  -8  -7   -0.70    1.50
   6   8   7   -2.60    1.30
   6   8   7    0.30    1.70
   6   8   7    3.20    2.20
  -7  -8  -7    1.70    1.80
   7   8   7    0.90    1.70
   7   8   7    0.80    1.90
  -8  -8  -7    6.50    2.40
   8   8   7    5.10    2.10
   8   8   7   11.10    2.70
  -9  -8  -7   18.50    3.30
   9   8   7   18.70    3.20
 -10  -8  -7   -0.70    2.50
  10   8   7    0.30    2.70
   7  -9  -7   23.30    3.80
  -7   9   7   17.20    2.60
   6  -9  -7   23.00    3.60
  -6   9   7   14.70    2.30
  -6   9   7   16.60    3.00
   5  -9  -7    9.70    2.70
  -5   9   7   12.40    2.10
  -5   9   7   15.80    2.80
   4  -9  -7   14.20    2.60
  -4   9   7   10.90    2.40
  -4   9   7   14.80    2.20
   3  -9  -7    9.00    2.20
  -3   9   7    9.80    1.80
  -3   9   7   10.10    2.20
   2  -9  -7  156.58    5.90
  -2   9   7  148.49    5.30
  -2   9   7  157.78    6.00
   1  -9  -7    2.90    1.50
  -1   9   7    3.50    1.30
  -1   9   7    4.00    1.60
   0  -9  -7    0.20    1.30
   0   9   7    0.90    1.40
   0   9   7    1.20    1.20
  -1  -9  -7    5.50    1.60
   1   9   7    2.60    1.60
   1   9   7    6.60    1.40
  -2  -9  -7   41.80    3.00
   2   9   7   48.70    2.80
   2   9   7   46.00    3.20
  -3  -9  -7  265.27    8.50
   3   9   7  270.27    8.50
   3   9   7  262.07    8.00
  -4  -9  -7    8.50    1.80
   4   9   7   10.40    2.10
   4   9   7    8.50    0.90
   4   9   7    9.30    1.70
  -5  -9  -7   25.20    2.70
   5   9   7   22.50    2.70
   5   9   7   23.60    2.80
   5   9   7   18.90    2.30
  -6  -9  -7    0.20    1.60
   6   9   7    2.50    1.60
   6   9   7    0.10    1.80
   6   9   7   -1.30    1.80
  -7  -9  -7    3.70    2.00
   7   9   7    3.80    1.90
   7   9   7    1.10    2.00
  -8  -9  -7   -2.30    2.00
   8   9   7    0.80    2.00
   8   9   7    4.70    2.50
  -9  -9  -7   27.60    3.90
   9   9   7   22.90    3.60
   9   9   7   20.00    3.00
 -10  -9  -7    3.30    2.80
  10   9   7    3.30    3.00
   7 -10  -7    2.10    2.90
  -7  10   7    0.40    1.70
   6 -10  -7    3.60    2.70
  -6  10   7    0.50    2.30
  -6  10   7    0.90    1.70
   5 -10  -7    1.00    2.40
  -5  10   7    2.50    2.20
  -5  10   7    4.00    1.70
   4 -10  -7   13.30    2.80
  -4  10   7   13.30    2.10
  -4  10   7   15.50    2.70
   3 -10  -7    8.10    2.40
  -3  10   7    6.70    2.10
  -3  10   7    5.70    1.50
   2 -10  -7   29.60    3.00
  -2  10   7   30.90    2.60
  -2  10   7   34.60    3.30
   1 -10  -7   12.60    2.20
  -1  10   7    6.80    2.00
  -1  10   7   12.70    1.80
   0 -10  -7   -0.60    1.40
   0  10   7    2.60    1.60
   0  10   7   -0.50    1.10
  -1 -10  -7   -0.80    1.30
   1  10   7   -1.80    1.40
   1  10   7   -0.80    1.10
  -2 -10  -7    4.50    1.70
   2  10   7    7.80    1.60
   2  10   7    8.60    2.00
  -3 -10  -7  137.59    5.60
   3  10   7  134.19    5.00
   3  10   7  131.89    5.70
  -4 -10  -7   22.50    2.70
   4  10   7   20.80    1.40
   4  10   7   21.50    2.30
   4  10   7   22.40    2.80
  -5 -10  -7   11.60    2.20
   5  10   7    9.00    1.90
   5  10   7    9.30    2.20
  -6 -10  -7   51.99    4.00
   6  10   7   41.90    3.30
   6  10   7   57.09    4.10
   6  10   7   39.00    3.70
  -7 -10  -7    4.90    2.30
   7  10   7    4.70    2.30
   7  10   7    3.50    1.90
  -8 -10  -7    5.30    2.70
   8  10   7    3.80    2.50
   8  10   7    0.80    1.90
  -9 -10  -7    5.60    2.70
   9  10   7    5.70    3.00
   9  10   7    4.40    2.50
   6 -11  -7    6.10    3.10
  -6  11   7    3.50    1.70
  -6  11   7    2.10    3.00
   5 -11  -7   11.30    3.00
  -5  11   7   10.40    2.10
  -5  11   7    5.90    2.60
   4 -11  -7   25.70    3.30
  -4  11   7   34.00    2.90
  -4  11   7   29.40    3.70
   3 -11  -7   23.60    3.20
  -3  11   7   23.80    2.40
  -3  11   7   22.20    3.00
   2 -11  -7    8.80    2.30
  -2  11   7   12.60    2.00
  -2  11   7   10.30    2.40
   1 -11  -7    0.50    1.70
  -1  11   7    1.60    1.30
  -1  11   7    2.50    1.80
   0 -11  -7    1.50    1.60
   0  11   7    0.10    1.60
   0  11   7    1.40    1.30
  -1 -11  -7  172.08    6.40
   1  11   7  171.98    5.80
   1  11   7  155.48    6.50
  -2 -11  -7   -0.20    1.60
   2  11   7    1.10    1.80
   2  11   7   -0.30    1.30
  -3 -11  -7    9.00    2.00
   3  11   7   10.60    2.40
   3  11   7    9.10    1.80
  -4 -11  -7   73.49    4.40
   4  11   7   62.19    3.60
   4  11   7   63.79    4.40
   4  11   7   69.39    2.60
  -5 -11  -7    2.80    1.90
   5  11   7    7.10    2.20
   5  11   7    7.10    1.80
  -6 -11  -7   48.80    4.30
   6  11   7   37.10    3.10
   6  11   7   32.30    3.60
  -7 -11  -7    4.90    2.40
   7  11   7    4.10    2.10
   7  11   7    2.10    2.30
  -8 -11  -7   26.00    3.70
   8  11   7   22.50    3.00
   8  11   7   23.10    3.60
  -9 -11  -7   13.80    3.40
   9  11   7    9.80    3.20
   9  11   7   12.40    2.80
   5 -12  -7   -1.60    2.70
  -5  12   7    0.20    1.50
  -5  12   7    0.00    2.50
   4 -12  -7    1.00    2.40
  -4  12   7    1.00    1.40
  -4  12   7   -0.10    2.10
   3 -12  -7   14.30    2.90
  -3  12   7    9.30    1.70
  -3  12   7    8.70    2.50
  -2  12   7   -3.80    1.70
  -2  12   7   -0.70    1.20
   1 -12  -7    3.60    2.00
  -1  12   7    7.00    2.20
  -1  12   7    5.20    1.50
   0 -12  -7   48.60    4.00
   0  12   7   38.10    3.50
   0  12   7   41.30    2.80
  -1 -12  -7    0.10    1.70
   1  12   7   -0.50    1.80
   1  12   7    0.70    1.30
  -2 -12  -7    2.80    1.90
   2  12   7    0.00    1.90
   2  12   7    1.70    1.30
  -3 -12  -7    0.70    1.80
   3  12   7    2.50    2.10
   3  12   7    1.20    1.50
  -4 -12  -7    2.20    1.90
   4  12   7    0.20    1.40
   4  12   7    1.80    2.10
   4  12   7    1.80    0.90
  -5 -12  -7    4.70    2.20
   5  12   7    2.30    2.30
   5  12   7    2.60    1.60
  -6 -12  -7   -2.00    2.00
   6  12   7    2.50    1.80
   6  12   7   -4.60    2.00
  -7 -12  -7    0.80    2.30
   7  12   7   -1.50    1.80
  -8 -12  -7   -2.80    2.30
   8  12   7   -1.40    2.10
   4 -13  -7   -7.20    2.20
  -4  13   7    0.40    2.60
   3 -13  -7   10.00    2.90
  -3  13   7    8.80    1.60
  -3  13   7   11.10    3.00
   2 -13  -7    5.40    2.40
  -2  13   7    2.60    2.40
  -2  13   7    4.20    1.40
   1 -13  -7    5.10    2.30
  -1  13   7   -0.10    2.00
  -1  13   7    1.70    1.40
   0 -13  -7   27.50    3.20
   0  13   7   29.50    3.50
   0  13   7   28.00    2.40
  -1 -13  -7   -4.10    1.70
   1  13   7   -0.40    1.30
   1  13   7    0.60    2.00
  -2 -13  -7   16.10    2.70
   2  13   7   18.10    2.10
   2  13   7   14.20    2.90
  -3 -13  -7   -1.90    1.90
   3  13   7    0.70    1.40
   3  13   7    1.00    1.00
   3  13   7    0.90    2.40
  -4 -13  -7   10.80    2.50
   4  13   7   10.80    2.80
   4  13   7    8.90    1.30
   4  13   7   11.60    2.00
  -5 -13  -7    4.00    2.30
   5  13   7    3.30    2.50
   5  13   7    2.40    1.70
  -6 -13  -7   22.60    3.30
   6  13   7   20.70    3.30
   6  13   7   17.00    2.40
  -7 -13  -7   32.80    4.00
   7  13   7   20.90    2.70
  -8 -13  -7   27.70    4.00
   8  13   7   26.30    3.20
   2 -14  -7    2.50    2.50
  -2  14   7    0.70    2.40
  -1  14   7    4.40    2.50
   0 -14  -7    0.30    2.20
   0  14   7    1.60    2.50
   0  14   7   -0.20    1.20
  -1 -14  -7    8.10    2.50
   1  14   7    7.00    1.50
   1  14   7    8.80    2.60
  -2 -14  -7    5.90    2.30
   2  14   7    3.90    2.40
   2  14   7    3.20    1.40
  -3 -14  -7    0.60    2.00
   3  14   7    1.60    2.30
   3  14   7    0.20    1.30
   3  14   7   -2.10    1.10
  -4 -14  -7    7.00    2.40
   4  14   7    1.20    2.30
   4  14   7    0.80    1.50
   4  14   7    1.00    1.20
  -5 -14  -7    6.10    2.60
   5  14   7    9.30    1.90
   5  14   7    9.40    3.00
  -6 -14  -7    4.40    2.60
   6  14   7    2.60    1.80
   6  14   7    0.40    2.50
  -7 -14  -7   -1.50    2.40
   7  14   7   -0.90    1.90
   1 -15  -7   12.70    3.00
  -1  15   7    7.90    2.90
   0 -15  -7    1.60    2.50
   0  15   7    1.40    2.60
  -1 -15  -7   15.30    3.00
   1  15   7    9.30    2.90
  -2 -15  -7   28.80    3.50
   2  15   7   25.40    2.30
   2  15   7   29.30    3.90
  -3 -15  -7   25.30    3.50
   3  15   7   13.30    1.80
   3  15   7   12.40    3.10
  -4 -15  -7   20.90    3.40
   4  15   7   20.50    3.50
   4  15   7   17.60    2.00
   4  15   7   15.50    2.00
  -5 -15  -7   68.29    5.50
   5  15   7   57.29    3.50
   5  15   7   55.69    5.20
   5  10  -8   57.89    4.10
   1  10  -8    1.70    1.30
   0  10  -8    8.10    1.60
  -1  10  -8   19.60    2.10
   6   9  -8    1.30    2.20
   5   9  -8    1.70    1.80
   1   9  -8   10.70    1.70
   0   9  -8   27.50    2.30
  -1   9  -8   -0.70    1.10
  -2   9  -8    6.90    1.50
  -3   9  -8    3.50    1.40
   7   8  -8   15.50    2.90
   6   8  -8    6.10    2.20
   5   8  -8   63.79    3.90
   1   8  -8    0.60    0.90
   0   8  -8   17.30    1.80
  -1   8  -8    4.20    1.20
  -2   8  -8   -0.40    1.00
  -3   8  -8   36.50    2.50
  -4   8  -8    4.60    1.30
   8   7  -8    3.20    2.60
  -8  -7   8    0.10    2.10
   7   7  -8    9.80    2.70
   6   7  -8   14.90    2.60
   5   7  -8   -0.90    1.70
   4   7  -8    1.00    1.40
   1   7  -8   -1.20    0.90
   0   7  -8   32.00    2.20
  -1   7  -8   39.40    2.30
  -2   7  -8   17.40    1.70
  -3   7  -8    8.30    1.30
  -4   7  -8    4.30    1.20
  -5   7  -8    1.50    1.10
   8   6  -8    7.30    2.90
  -8  -6   8    7.10    2.30
   7   6  -8   45.90    4.10
  -7  -6   8   49.40    3.80
   6   6  -8  165.98    6.50
  -6  -6   8  158.08    6.00
   5   6  -8   41.10    3.30
  -5  -6   8   43.80    2.90
   4   6  -8   11.30    1.80
   1   6  -8    2.10    0.90
   0   6  -8   40.30    2.20
  -1   6  -8   31.90    2.00
  -2   6  -8   20.20    1.70
  -3   6  -8    0.60    0.80
  -4   6  -8   -0.20    0.90
  -5   6  -8   20.20    1.80
  -6   6  -8    4.10    1.80
   9   5  -8   12.50    3.30
  -9  -5   8   13.00    2.90
   8   5  -8   -1.70    2.50
  -8  -5   8   -1.60    1.80
   7   5  -8    0.90    2.10
  -7  -5   8    3.10    1.90
   6   5  -8   12.90    2.40
  -6  -5   8   11.50    2.00
   5   5  -8    3.90    1.70
   4   5  -8   38.80    2.80
   3   5  -8    0.10    1.00
   0   5  -8   -0.70    0.70
  -1   5  -8   -0.30    0.70
  -2   5  -8    2.30    0.80
  -3   5  -8    0.80    0.80
  -4   5  -8    2.40    0.90
  -5   5  -8    9.70    1.70
  -5   5  -8   12.00    1.30
  -6   5  -8   13.20    2.10
  -7   5  -8   -0.20    1.90
   9   4  -8    8.60    3.00
  -9  -4   8    6.40    2.60
   8   4  -8   36.10    4.00
   8   4  -8   43.00    5.90
  -8  -4   8   38.20    3.70
   7   4  -8   38.90    3.90
   7   4  -8   46.80    4.20
   6   4  -8    2.10    1.90
   6   4  -8    5.10    2.00
   5   4  -8  307.27    9.40
   4   4  -8  252.67    7.70
   3   4  -8 1202.58   29.60
   3   4  -8 1199.98   29.60
   0   4  -8  222.48    6.20
  -1   4  -8   32.60    1.80
  -2   4  -8  188.38    5.40
  -3   4  -8   31.80    1.80
  -4   4  -8    0.10    0.70
  -5   4  -8    4.10    0.90
  -5   4  -8    3.40    1.40
  -6   4  -8    1.30    1.60
  -7   4  -8    5.40    2.10
  -8   4  -8    3.30    2.30
   9   3  -8   -1.60    2.60
   9   3  -8   -1.50    2.20
  -9  -3   8   -1.20    1.90
   8   3  -8    9.40    2.40
   8   3  -8   10.60    2.80
   7   3  -8    2.70    1.90
   7   3  -8   -1.10    2.00
   6   3  -8    3.10    1.90
   6   3  -8    0.30    1.40
   5   3  -8    1.10    1.50
   5   3  -8   -0.20    1.20
   4   3  -8    0.40    1.00
   4   3  -8    0.40    1.20
   3   3  -8    8.90    1.40
   3   3  -8   10.10    1.50
  -1   3  -8   73.99    2.60
  -2   3  -8   13.90    1.20
  -3   3  -8   39.80    1.80
  -4   3  -8    1.00    0.70
   4  -3   8    2.50    1.10
  -5   3  -8    9.00    1.60
  -5   3  -8   10.50    1.00
   5  -3   8    8.70    1.50
  -6   3  -8   35.30    3.00
   6  -3   8   30.40    2.70
  -7   3  -8   11.80    2.30
  -8   3  -8    7.20    2.30
  10   2  -8    3.70    2.90
 -10  -2   8    1.90    2.50
   9   2  -8   -3.60    2.30
   8   2  -8   -0.20    2.30
   8   2  -8   -2.60    2.00
   7   2  -8   -2.90    1.80
   7   2  -8   -0.10    1.80
   6   2  -8    9.10    1.90
   6   2  -8    7.60    2.00
   5   2  -8    2.20    1.40
   5   2  -8    3.20    1.50
   4   2  -8    4.90    1.30
   4   2  -8    3.00    1.30
   3   2  -8    1.00    0.90
   3   2  -8    0.60    1.00
   3   2  -8    1.30    1.10
   2   2  -8   -0.10    0.90
   2   2  -8   -0.50    0.80
  -2   2  -8    4.20    0.70
  -3   2  -8  228.28    6.10
  -3   2  -8  233.28    6.60
   3  -2   8  225.88    6.40
  -4   2  -8  167.68    5.50
  -4   2  -8  173.08    5.50
  -4   2  -8  173.08    4.70
   4  -2   8  171.18    5.30
  -5   2  -8    6.90    1.60
  -5   2  -8    8.10    0.90
   5  -2   8    8.60    1.60
  -6   2  -8   -0.70    1.50
   6  -2   8    3.80    1.60
  -7   2  -8   83.99    4.70
   7  -2   8   94.19    4.50
  -8   2  -8    7.90    2.50
   8  -2   8    5.90    2.20
  -9   2  -8    5.80    2.60
   9  -2   8    9.00    2.70
  10   1  -8   -2.00    3.00
 -10  -1   8   -0.90    2.30
   9   1  -8   -0.90    2.50
   8   1  -8   13.50    2.80
   8   1  -8   11.90    2.90
   7   1  -8  102.49    5.40
   7   1  -8  104.59    5.20
   6   1  -8   75.99    4.10
   6   1  -8   73.09    4.30
   5   1  -8    8.20    1.90
   5   1  -8    9.80    1.70
   4   1  -8   99.49    4.00
   4   1  -8  103.39    4.20
   3   1  -8    6.20    1.20
   3   1  -8    4.30    1.20
   3   1  -8    6.70    1.20
   2   1  -8   49.80    2.20
   2   1  -8   53.09    2.50
   2   1  -8   47.20    2.40
   1   1  -8    0.00    0.70
   1   1  -8    0.10    0.80
   1   1  -8    0.90    0.70
   0   1  -8  128.19    3.90
  -2   1  -8  123.89    4.00
  -2   1  -8  121.29    3.90
  -3   1  -8    0.30    0.90
  -3   1  -8    1.90    0.90
   3  -1   8   -0.80    0.80
  -4   1  -8   -0.70    1.10
  -4   1  -8    1.20    0.50
  -4   1  -8    0.50    1.10
  -4   1  -8   -1.10    0.80
   4  -1   8   -1.20    1.00
  -5   1  -8   34.10    2.30
  -5   1  -8   39.60    1.50
   5  -1   8   39.60    2.70
  -6   1  -8   55.99    3.50
   6  -1   8   56.89    3.40
  -7   1  -8   -0.60    1.60
   7  -1   8   -2.40    1.50
  -8   1  -8    0.00    1.90
   8  -1   8    2.50    1.90
  -9   1  -8   -0.20    2.20
   9  -1   8   -0.30    2.20
  10   0  -8    4.00    3.00
   9   0  -8   18.20    3.30
   8   0  -8    2.70    2.40
   8   0  -8    4.00    2.40
   7   0  -8    7.50    2.30
   7   0  -8    6.10    2.10
   6   0  -8   71.09    4.10
   6   0  -8   80.69    4.40
   5   0  -8    6.70    1.80
   5   0  -8    5.40    1.60
   4   0  -8    1.10    1.20
   4   0  -8    1.00    1.20
   3   0  -8   34.00    2.20
   3   0  -8   21.70    1.90
   3   0  -8   34.60    2.40
  -3   0   8   33.40    2.10
   2   0  -8  115.19    3.40
   2   0  -8  112.39    3.80
   2   0  -8  113.19    4.00
   2   0  -8  112.59    4.00
  -2   0   8  111.89    3.70
   1   0  -8  123.69    4.00
   1   0  -8  121.19    4.00
   1   0  -8  120.99    3.80
   0   0  -8  121.99    3.80
   0   0  -8  118.59    3.60
   0   0  -8  113.59    3.80
  -1   0  -8    0.90    0.70
  -1   0  -8    0.40    0.70
  -1   0  -8    0.30    0.80
  -2   0  -8   32.90    1.70
  -2   0  -8   34.00    1.90
  -2   0  -8   35.20    1.90
   2   0   8   30.60    1.80
  -3   0  -8   12.60    1.40
  -3   0  -8   12.70    1.30
  -3   0  -8   12.00    1.40
   3   0   8   11.40    1.30
  -4   0  -8  563.54   14.70
  -4   0  -8  569.34   14.40
  -4   0  -8  555.84   14.70
   4   0   8  556.94   14.60
   5   0   8   -0.50    1.20
  -6   0  -8   38.40    2.70
  -6   0  -8   37.80    3.00
   6   0   8   38.30    2.90
  -7   0  -8    1.60    1.50
  -7   0  -8    2.90    1.80
   7   0   8    2.80    1.80
  -8   0  -8   12.00    2.60
   8   0   8   16.00    2.60
  -9   0  -8   61.29    4.90
   9   0   8   53.09    4.50
  10  -1  -8   13.40    3.70
   9  -1  -8   31.00    4.10
   8  -1  -8   39.00    3.90
   7  -1  -8    2.20    2.10
   7  -1  -8    2.10    2.10
   6  -1  -8    6.30    1.80
   6  -1  -8    7.20    2.10
   5  -1  -8    0.00    1.50
   5  -1  -8   -0.30    1.40
   4  -1  -8    1.50    1.00
   4  -1  -8    1.50    1.30
   4  -1  -8    2.30    1.30
  -4   1   8    1.00    1.10
   3  -1  -8   70.49    3.30
   3  -1  -8   70.09    3.20
   3  -1  -8   77.49    3.40
   3  -1  -8   72.29    2.90
  -3   1   8   74.69    3.10
  -3   1   8   77.39    3.20
   2  -1  -8   66.59    2.90
   2  -1  -8   70.59    3.10
   2  -1  -8   69.09    2.60
  -2   1   8   66.99    2.80
   1  -1  -8  158.78    5.00
   1  -1  -8  163.78    4.50
   1  -1  -8  154.88    4.80
   1  -1  -8  160.38    5.00
  -1   1   8  152.68    4.70
   0  -1  -8    1.50    0.80
   0  -1  -8    1.70    0.60
   0  -1  -8    0.90    0.70
   0  -1  -8    1.40    0.80
   0   1   8    1.50    0.80
  -1  -1  -8  100.99    3.50
  -1  -1  -8   99.89    2.90
  -1  -1  -8  100.59    3.30
  -1  -1  -8   94.09    3.50
   1   1   8   97.19    3.30
  -2  -1  -8  114.09    3.90
  -2  -1  -8  115.19    3.90
  -2  -1  -8  115.09    3.70
   2   1   8  115.29    3.70
  -3  -1  -8   15.50    1.50
  -3  -1  -8   12.90    1.50
  -3  -1  -8   13.50    1.50
   3   1   8   16.60    1.60
   3   1   8   13.30    1.40
  -4  -1  -8   23.90    1.60
  -4  -1  -8   28.00    2.00
  -4  -1  -8   20.70    2.00
  -4  -1  -8   20.70    2.00
  -4  -1  -8   22.50    1.50
   4   1   8   22.10    2.00
  -5  -1  -8  197.08    6.20
  -5  -1  -8  187.38    5.50
  -5  -1  -8  195.18    5.60
  -5  -1  -8  188.38    6.40
   5   1   8  197.88    6.40
  -6  -1  -8    5.80    1.20
  -6  -1  -8    4.80    1.10
  -6  -1  -8    6.30    1.50
  -6  -1  -8    6.00    1.70
   6   1   8    4.20    1.60
  -7  -1  -8   10.80    1.60
  -7  -1  -8    8.90    1.90
  -7  -1  -8    5.10    1.80
   7   1   8    9.40    2.10
  -8  -1  -8    6.90    2.20
  -8  -1  -8    7.20    1.60
  -8  -1  -8    9.90    2.20
   8   1   8    6.20    2.20
  -9  -1  -8    2.60    2.40
  -9  -1  -8    2.00    1.50
   9   1   8    5.40    2.40
 -10  -1  -8   18.00    2.30
 -10  -1  -8   18.30    3.40
  10   1   8   23.70    3.60
  10  -2  -8   17.40    4.00
   9  -2  -8   97.39    6.20
   8  -2  -8  170.38    7.40
   7  -2  -8  424.56   16.50
   7  -2  -8  469.65   13.70
   6  -2  -8    5.90    2.10
   6  -2  -8    4.80    1.90
   5  -2  -8   49.20    3.40
   5  -2  -8   46.80    3.40
  -5   2   8   47.50    3.00
   4  -2  -8   42.00    3.00
   4  -2  -8   28.90    2.60
  -4   2   8   34.50    2.40
   3  -2  -8    1.70    1.20
   3  -2  -8    3.60    1.10
   3  -2  -8    4.00    1.30
  -3   2   8    3.00    1.20
  -3   2   8    2.30    1.10
   2  -2  -8    3.50    1.00
   2  -2  -8    2.40    1.10
   2  -2  -8    4.10    1.30
   2  -2  -8    2.60    1.10
  -2   2   8    3.10    1.00
  -2   2   8    1.50    1.00
   1  -2  -8   27.10    1.70
   1  -2  -8   30.70    2.00
   1  -2  -8   25.10    1.90
   1  -2  -8   32.80    2.10
  -1   2   8   26.40    1.80
  -1   2   8   27.00    1.90
   0  -2  -8  605.84   15.40
   0  -2  -8  595.64   15.10
   0  -2  -8  610.44   15.50
   0   2   8  612.64   15.30
  -1  -2  -8  323.67    8.40
  -1  -2  -8  332.07    8.90
  -1  -2  -8  323.87    8.70
  -1  -2  -8  309.57    8.80
   1   2   8  330.97    8.70
  -2  -2  -8  242.58    6.90
  -2  -2  -8  241.58    6.40
  -2  -2  -8  233.28    6.70
  -2  -2  -8  223.88    6.80
   2   2   8  240.08    6.70
  -3  -2  -8   69.09    3.00
  -3  -2  -8   67.69    2.50
  -3  -2  -8   64.39    2.90
   3   2   8   68.99    2.80
   3   2   8   67.29    3.00
  -4  -2  -8  526.05   13.80
  -4  -2  -8  526.65   13.40
  -4  -2  -8  535.35   14.00
   4   2   8  514.55   13.90
   4   2   8  523.15   13.90
  -5  -2  -8  249.97    7.10
  -5  -2  -8  245.88    7.10
  -5  -2  -8  249.08    7.80
   5   2   8  251.37    7.70
  -6  -2  -8  205.68    6.80
  -6  -2  -8  204.18    6.30
   6   2   8  203.08    7.00
  -7  -2  -8    2.90    1.80
  -7  -2  -8    3.70    1.60
  -7  -2  -8    6.50    1.40
   7   2   8    5.70    2.00
  -8  -2  -8   14.50    2.60
  -8  -2  -8   16.60    2.10
  -8  -2  -8   18.10    2.60
   8   2   8   21.60    2.90
  -9  -2  -8   43.10    4.20
  -9  -2  -8   64.29    3.70
  -9  -2  -8   55.99    4.20
   9   2   8   43.90    4.10
 -10  -2  -8   92.69    4.60
 -10  -2  -8   87.29    6.00
 -10  -2  -8   86.09    5.60
  10   2   8   95.29    6.10
   9  -3  -8    9.20    3.00
   8  -3  -8    1.00    2.40
   7  -3  -8    3.10    2.10
   6  -3  -8   13.10    2.40
   6  -3  -8   12.50    2.30
  -6   3   8   10.00    2.00
   5  -3  -8    5.00    1.80
   5  -3  -8    6.00    1.80
  -5   3   8    3.10    1.50
   4  -3  -8   74.59    3.80
   4  -3  -8   75.49    3.80
  -4   3   8   73.99    3.60
  -4   3   8   79.49    3.50
   3  -3  -8    0.40    1.10
   3  -3  -8    3.30    1.40
   3  -3  -8    4.70    1.20
  -3   3   8    1.40    1.10
  -3   3   8    5.10    1.30
   2  -3  -8    0.60    0.50
   2  -3  -8    0.70    1.10
   2  -3  -8    1.20    1.10
  -2   3   8    0.50    0.90
  -2   3   8    1.60    1.00
   1  -3  -8   16.80    1.60
   1  -3  -8   14.10    1.30
   1  -3  -8   13.90    1.50
   1  -3  -8   14.00    1.50
  -1   3   8   13.80    1.40
  -1   3   8   13.20    1.40
   0  -3  -8  467.95   12.10
   0  -3  -8  449.95   12.00
   0  -3  -8  448.66   11.70
   0  -3  -8  451.05   12.00
   0   3   8  455.65   11.80
   0   3   8  455.05   11.80
  -1  -3  -8   29.10    2.10
  -1  -3  -8   30.40    2.10
  -1  -3  -8   29.40    2.00
  -1  -3  -8   29.60    1.70
   1   3   8   29.70    1.90
   1   3   8   29.80    1.90
  -2  -3  -8   36.60    2.20
  -2  -3  -8   36.00    1.90
  -2  -3  -8   39.10    2.30
  -2  -3  -8   38.10    2.30
   2   3   8   38.10    2.10
   2   3   8   35.80    2.10
  -3  -3  -8  133.89    4.50
  -3  -3  -8  124.59    4.10
  -3  -3  -8  122.29    4.50
  -3  -3  -8  130.49    4.50
   3   3   8  128.69    4.30
   3   3   8  129.29    4.30
   3   3   8  129.49    4.50
  -4  -3  -8    1.00    1.10
  -4  -3  -8    2.20    1.00
  -4  -3  -8    0.90    1.20
  -4  -3  -8    0.70    1.10
   4   3   8    1.00    1.20
   4   3   8   -0.70    1.10
  -5  -3  -8    1.70    1.20
  -5  -3  -8    0.10    1.20
  -5  -3  -8    1.20    0.90
   5   3   8    0.00    1.30
  -6  -3  -8    2.40    1.40
  -6  -3  -8    2.50    1.20
   6   3   8    2.20    1.60
  -7  -3  -8    2.80    1.60
  -7  -3  -8   -0.10    1.20
  -7  -3  -8   -0.10    1.60
   7   3   8    4.10    1.90
  -8  -3  -8    4.40    1.90
  -8  -3  -8    3.00    1.50
  -8  -3  -8    3.10    1.90
   8   3   8    4.10    2.10
  -9  -3  -8    4.90    1.80
  -9  -3  -8    3.00    2.20
  -9  -3  -8    7.20    2.30
   9   3   8    7.30    2.70
 -10  -3  -8    3.80    2.00
 -10  -3  -8    0.40    2.30
  10   3   8    6.70    2.90
   9  -4  -8   -1.00    2.70
   8  -4  -8    0.20    2.30
   7  -4  -8   47.40    4.20
  -7   4   8   42.00    3.60
   6  -4  -8   43.20    3.80
  -6   4   8   49.10    3.70
   5  -4  -8    3.00    1.80
   5  -4  -8    4.40    1.80
  -5   4   8    2.40    1.50
   4  -4  -8   36.30    2.90
   4  -4  -8   46.10    3.20
  -4   4   8   41.20    2.90
  -4   4   8   41.50    2.70
   3  -4  -8  366.76   10.30
   3  -4  -8  361.86   10.20
   3  -4  -8  328.37    9.70
  -3   4   8  353.96   10.00
  -3   4   8  359.26   10.10
   2  -4  -8   57.79    3.00
   2  -4  -8   47.40    2.50
   2  -4  -8   56.49    2.90
  -2   4   8   49.80    2.70
  -2   4   8   54.09    2.70
   1  -4  -8   30.30    2.20
   1  -4  -8   26.50    1.80
   1  -4  -8   31.00    2.20
  -1   4   8   30.90    2.00
  -1   4   8   27.90    2.00
   0  -4  -8   58.39    2.80
   0  -4  -8   62.59    2.80
   0  -4  -8   55.99    2.50
   0   4   8   56.59    2.70
   0   4   8   61.19    2.70
  -1  -4  -8  156.58    5.10
  -1  -4  -8  159.58    5.10
   1   4   8  155.88    4.80
   1   4   8  146.49    4.90
  -2  -4  -8    1.40    0.70
  -2  -4  -8    2.80    1.10
  -2  -4  -8    3.60    1.10
   2   4   8    2.30    1.00
   2   4   8    3.20    1.10
  -3  -4  -8   95.79    3.50
  -3  -4  -8  106.29    4.00
  -3  -4  -8   97.89    3.80
   3   4   8   99.89    3.70
   3   4   8   96.99    3.70
   3   4   8   97.09    3.90
  -4  -4  -8  527.75   14.40
  -4  -4  -8  524.85   14.00
  -4  -4  -8  549.54   14.60
   4   4   8  553.44   14.30
   4   4   8  531.35   14.30
   4   4   8  557.04   14.60
  -5  -4  -8  219.58    7.20
  -5  -4  -8  210.78    7.00
   5   4   8  227.58    7.20
   5   4   8  204.28    6.80
  -6  -4  -8  144.39    5.60
   6   4   8  152.28    5.90
  -7  -4  -8  102.89    4.90
  -7  -4  -8  108.29    5.00
  -7  -4  -8  100.69    4.40
   7   4   8  110.19    5.20
  -8  -4  -8   24.60    3.00
  -8  -4  -8   23.40    3.00
  -8  -4  -8   33.90    3.00
   8   4   8   22.60    3.20
  -9  -4  -8    1.20    2.10
  -9  -4  -8    0.30    2.00
  -9  -4  -8    1.30    1.70
   9   4   8   -0.80    2.30
 -10  -4  -8    4.50    2.10
 -10  -4  -8    3.60    2.40
  10   4   8    0.40    2.80
   9  -5  -8   -0.30    2.90
   8  -5  -8    1.00    2.40
  -8   5   8    2.50    2.00
   7  -5  -8   18.90    3.20
  -7   5   8   19.80    2.70
   6  -5  -8    2.30    2.00
  -6   5   8    0.80    1.50
   5  -5  -8   66.19    4.10
  -5   5   8   69.19    3.70
   4  -5  -8    3.40    1.60
   4  -5  -8    1.40    1.50
  -4   5   8    1.60    1.40
  -4   5   8    2.50    1.40
   3  -5  -8   52.09    3.30
   3  -5  -8   56.69    3.20
  -3   5   8   50.19    3.10
  -3   5   8   59.29    3.00
   2  -5  -8   15.60    1.90
   2  -5  -8   12.50    1.80
  -2   5   8   15.60    1.70
  -2   5   8   13.50    1.80
   1  -5  -8   -0.30    1.00
   1  -5  -8    1.00    1.00
   1  -5  -8   -0.20    0.80
  -1   5   8    0.60    0.90
  -1   5   8    0.20    1.00
   0  -5  -8   13.80    1.50
   0  -5  -8   13.40    1.60
   0  -5  -8   11.40    1.60
   0   5   8   12.30    1.60
   0   5   8   13.10    1.50
  -1  -5  -8    0.50    0.80
  -1  -5  -8    1.70    1.10
  -1  -5  -8    0.50    0.90
   1   5   8    0.70    1.00
   1   5   8    1.60    0.90
  -2  -5  -8    7.70    1.30
  -2  -5  -8    6.10    1.10
  -2  -5  -8    8.10    1.40
   2   5   8    4.80    1.20
   2   5   8    7.70    1.30
  -3  -5  -8    7.80    1.40
  -3  -5  -8    6.40    1.40
  -3  -5  -8    8.00    1.20
   3   5   8    8.40    1.40
   3   5   8    9.90    1.40
   3   5   8    8.10    1.50
  -4  -5  -8   72.69    3.10
  -4  -5  -8   73.59    3.50
  -4  -5  -8   70.49    3.50
   4   5   8   72.89    3.60
   4   5   8   69.79    3.40
   4   5   8   66.29    3.30
  -5  -5  -8   25.80    2.50
  -5  -5  -8   26.20    2.50
   5   5   8   23.90    2.50
   5   5   8   21.70    2.20
  -6  -5  -8    0.00    1.40
   6   5   8   -1.20    1.50
  -7  -5  -8   12.50    2.30
  -7  -5  -8   10.10    2.10
   7   5   8   12.10    2.40
  -8  -5  -8    2.20    1.90
  -8  -5  -8    4.50    1.70
  -8  -5  -8    3.90    2.00
   8   5   8    4.90    2.30
  -9  -5  -8    3.20    2.30
  -9  -5  -8    1.90    1.70
   9   5   8    3.30    2.60
 -10  -5  -8    2.40    2.00
 -10  -5  -8    3.50    2.50
  10   5   8    2.00    2.90
   9  -6  -8    3.20    3.50
  -9   6   8    4.00    2.30
   8  -6  -8   -1.30    2.80
  -8   6   8    0.10    1.90
   7  -6  -8   10.60    3.00
  -7   6   8   14.80    2.50
   6  -6  -8  101.19    5.60
  -6   6   8  103.89    4.90
   5  -6  -8  452.05   12.90
  -5   6   8  401.16   13.50
  -5   6   8  415.56   12.10
   4  -6  -8   11.00    2.20
  -4   6   8   10.20    1.80
  -4   6   8    9.00    2.00
   3  -6  -8    7.80    1.80
   3  -6  -8   10.90    1.90
  -3   6   8   10.20    1.80
  -3   6   8    8.00    1.60
   2  -6  -8   53.29    3.10
   2  -6  -8   53.59    3.10
  -2   6   8   53.19    2.90
   1  -6  -8  228.08    7.10
   1  -6  -8  215.88    7.00
  -1   6   8  218.48    7.00
  -1   6   8  232.18    6.80
   0  -6  -8  150.38    5.20
   0  -6  -8  144.09    5.10
   0   6   8  145.99    4.90
   0   6   8  149.39    5.10
  -1  -6  -8  161.08    5.60
  -1  -6  -8  167.98    5.50
   1   6   8  162.68    5.30
   1   6   8  164.38    5.50
  -2  -6  -8   39.10    2.50
  -2  -6  -8   36.60    2.50
  -2  -6  -8   37.60    2.20
   2   6   8   37.30    2.40
   2   6   8   31.70    2.40
  -3  -6  -8    2.70    1.30
  -3  -6  -8    3.50    1.10
  -3  -6  -8    1.50    1.20
   3   6   8    2.90    1.20
   3   6   8    4.80    1.40
  -4  -6  -8    1.40    1.20
  -4  -6  -8    0.80    1.20
   4   6   8   -1.60    1.10
   4   6   8   -0.20    1.20
   4   6   8    0.00    1.20
  -5  -6  -8    2.90    1.50
  -5  -6  -8    3.10    1.40
   5   6   8    2.00    1.60
   5   6   8    4.20    1.50
  -6  -6  -8   96.49    4.60
   6   6   8   93.19    4.40
   6   6   8  101.39    4.80
  -7  -6  -8   57.79    3.80
  -7  -6  -8   59.79    4.00
   7   6   8   51.69    4.10
  -8  -6  -8    9.70    2.40
   8   6   8    9.20    2.60
  -9  -6  -8    9.30    2.30
  -9  -6  -8   11.50    2.70
   9   6   8   13.20    3.20
 -10  -6  -8    5.80    2.30
 -10  -6  -8    3.70    2.60
  10   6   8    3.80    3.20
   8  -7  -8    1.90    3.10
  -8   7   8   -2.00    2.00
   7  -7  -8    9.30    3.10
  -7   7   8    5.80    2.10
   6  -7  -8   55.79    4.60
  -6   7   8   47.10    3.80
   5  -7  -8   20.30    2.90
  -5   7   8   22.80    3.00
  -5   7   8   23.50    2.60
   4  -7  -8    3.40    1.90
  -4   7   8    2.20    1.50
  -4   7   8    4.50    1.80
   3  -7  -8    0.10    1.60
  -3   7   8    2.50    1.60
  -3   7   8   -0.80    1.20
   2  -7  -8   16.70    2.00
   2  -7  -8   10.70    1.90
  -2   7   8   15.60    2.00
  -2   7   8   12.40    1.90
   1  -7  -8  222.68    7.30
   1  -7  -8  228.88    7.40
  -1   7   8  243.48    7.50
  -1   7   8  230.28    7.10
   0  -7  -8   35.20    2.70
   0  -7  -8   35.60    2.70
   0   7   8   40.50    2.40
   0   7   8   40.40    2.70
  -1  -7  -8   80.69    3.80
  -1  -7  -8   87.89    3.80
   1   7   8   86.39    3.50
   1   7   8   82.49    3.80
  -2  -7  -8  145.29    5.20
  -2  -7  -8  143.49    5.20
   2   7   8  145.39    5.30
   2   7   8  147.09    5.00
  -3  -7  -8    3.40    1.30
  -3  -7  -8    4.00    1.50
   3   7   8    3.60    1.50
   3   7   8    5.60    1.40
  -4  -7  -8    1.30    1.20
  -4  -7  -8    1.50    1.30
   4   7   8    3.10    1.30
   4   7   8    3.10    1.50
   4   7   8    3.80    1.60
  -5  -7  -8    2.20    1.50
  -5  -7  -8    3.30    1.60
   5   7   8    4.10    2.40
   5   7   8    1.80    1.40
   5   7   8    3.40    1.60
  -6  -7  -8   34.60    3.30
   6   7   8   28.30    3.00
   6   7   8   28.80    2.80
  -7  -7  -8    8.50    2.20
   7   7   8    5.70    2.20
  -8  -7  -8    0.30    2.10
   8   7   8    0.30    2.30
  -9  -7  -8    0.40    2.30
  -9  -7  -8   -2.00    1.80
   9   7   8    0.90    2.50
 -10  -7  -8   -3.90    2.40
 -10  -7  -8    2.90    2.20
  10   7   8    4.90    3.20
   8  -8  -8    9.50    3.50
  -8   8   8    7.00    2.40
   7  -8  -8    2.40    2.90
  -7   8   8    2.90    2.00
   6  -8  -8   -0.70    2.40
  -6   8   8    1.10    1.80
   5  -8  -8   11.30    2.70
  -5   8   8    7.90    2.30
  -5   8   8    8.60    2.10
   4  -8  -8   30.00    3.30
  -4   8   8   26.30    3.00
  -4   8   8   31.50    2.80
   3  -8  -8    6.10    2.00
  -3   8   8    4.60    1.50
  -3   8   8    6.40    1.90
   2  -8  -8   13.50    2.10
  -2   8   8   15.00    2.20
  -2   8   8   14.80    1.90
   1  -8  -8   34.00    2.80
  -1   8   8   31.30    2.80
  -1   8   8   37.10    2.50
   0  -8  -8    3.70    1.40
   0  -8  -8    3.30    1.40
   0   8   8    2.70    1.30
   0   8   8    5.20    1.60
  -1  -8  -8    2.00    1.30
  -1  -8  -8    3.40    1.50
   1   8   8    1.80    1.20
   1   8   8    2.70    1.50
  -2  -8  -8    1.50    1.30
  -2  -8  -8    2.20    1.40
   2   8   8    3.50    1.30
   2   8   8    2.70    1.50
  -3  -8  -8    7.00    1.60
  -3  -8  -8    3.40    1.40
   3   8   8    5.60    1.50
   3   8   8    4.80    1.60
  -4  -8  -8   39.20    2.90
  -4  -8  -8   40.50    3.20
   4   8   8   39.20    3.10
   4   8   8   41.80    2.90
  -5  -8  -8    1.80    1.50
   5   8   8    3.60    1.70
   5   8   8    4.20    1.60
   5   8   8   -0.20    1.60
  -6  -8  -8   13.30    2.50
   6   8   8   12.30    2.10
   6   8   8   16.80    2.70
  -7  -8  -8   14.50    2.60
   7   8   8   15.90    2.80
   7   8   8   13.60    2.30
  -8  -8  -8    4.30    2.40
   8   8   8    5.20    2.50
  -9  -8  -8    9.70    2.80
   9   8   8   11.90    3.10
 -10  -8  -8    7.50    3.00
  10   8   8   12.50    3.60
   7  -9  -8   17.40    3.70
  -7   9   8   16.40    2.70
   6  -9  -8    0.90    2.60
  -6   9   8    2.30    1.90
   5  -9  -8    8.50    2.50
  -5   9   8    2.50    2.10
  -5   9   8    2.60    1.70
   4  -9  -8   68.39    4.70
  -4   9   8   62.89    3.70
  -4   9   8   57.09    4.30
   3  -9  -8   -1.50    1.70
  -3   9   8   -0.60    1.70
  -3   9   8   -1.50    1.20
   2  -9  -8   24.60    2.80
  -2   9   8   25.10    2.30
  -2   9   8   26.20    2.80
   1  -9  -8   24.80    2.60
  -1   9   8   26.10    2.40
  -1   9   8   22.50    2.70
   0  -9  -8    4.50    1.60
   0   9   8    3.60    1.60
   0   9   8    5.80    1.50
  -1  -9  -8    4.90    1.60
   1   9   8    5.00    1.50
   1   9   8    6.40    1.80
  -2  -9  -8  110.09    4.80
   2   9   8  111.89    4.90
   2   9   8  109.39    4.40
  -3  -9  -8   64.09    3.80
   3   9   8   69.79    3.90
   3   9   8   68.29    3.50
  -4  -9  -8    7.10    2.00
   4   9   8    6.70    1.70
   4   9   8    6.20    2.00
  -5  -9  -8   -1.10    1.40
   5   9   8    3.70    1.60
   5   9   8    1.70    1.80
  -6  -9  -8    3.70    1.90
   6   9   8    2.30    1.70
  -7  -9  -8   80.09    4.90
   7   9   8   80.69    4.60
   7   9   8   84.39    5.10
  -8  -9  -8    4.30    2.30
   8   9   8    9.80    2.80
   8   9   8    7.80    2.20
  -9  -9  -8   -0.40    2.40
   9   9   8    3.70    2.80
 -10  -9  -8   -1.80    2.70
  10   9   8    1.60    2.80
   6 -10  -8   -5.10    2.50
  -6  10   8   -0.30    1.70
   5 -10  -8    5.90    2.70
  -5  10   8    6.30    2.40
  -5  10   8    3.50    1.70
   4 -10  -8   79.49    5.10
  -4  10   8   77.99    4.10
  -4  10   8   76.09    4.90
   3 -10  -8   42.50    3.90
  -3  10   8   40.50    3.10
  -3  10   8   43.20    3.80
   2 -10  -8   27.90    3.10
  -2  10   8   25.10    2.50
  -2  10   8   26.50    3.10
   1 -10  -8   18.30    2.60
  -1  10   8   20.40    2.70
  -1  10   8   18.30    2.20
   0 -10  -8   41.70    3.50
   0  10   8   37.80    2.90
   0  10   8   35.30    3.30
  -1 -10  -8  201.98    7.00
   1  10   8  190.98    6.40
   1  10   8  190.78    7.10
  -2 -10  -8   23.00    2.60
   2  10   8   29.40    2.50
   2  10   8   24.50    2.90
  -3 -10  -8   59.59    3.80
   3  10   8   55.79    3.40
   3  10   8   60.09    4.00
  -4 -10  -8    1.20    1.70
   4  10   8    3.70    2.00
   4  10   8    2.50    1.60
  -5 -10  -8   18.40    2.70
   5  10   8   17.60    2.30
   5  10   8   21.20    2.90
  -6 -10  -8    7.60    2.30
   6  10   8    8.50    2.10
  -7 -10  -8    0.00    2.10
   7  10   8    0.90    1.80
   7  10   8    1.50    2.20
  -8 -10  -8    7.40    2.70
   8  10   8    7.60    2.80
   8  10   8    4.00    2.20
  -9 -10  -8   12.70    3.30
   9  10   8    4.70    3.50
   9  10   8   13.10    3.30
   6 -11  -8    7.00    3.20
  -6  11   8    7.10    2.10
   5 -11  -8   -3.20    2.40
  -5  11   8    1.50    1.70
  -5  11   8    1.70    2.80
   4 -11  -8   18.10    3.20
  -4  11   8   15.00    2.90
  -4  11   8   16.90    2.30
   3 -11  -8   11.40    2.60
  -3  11   8    9.00    2.50
  -3  11   8    8.80    1.90
   2 -11  -8    3.60    2.10
  -2  11   8    6.20    2.20
  -2  11   8    8.20    1.70
   1 -11  -8    0.50    1.90
  -1  11   8    6.40    2.10
  -1  11   8    2.20    1.50
   0 -11  -8   35.10    3.40
   0  11   8   28.50    2.60
   0  11   8   32.60    3.20
  -1 -11  -8   13.10    2.30
   1  11   8   10.30    2.30
   1  11   8   12.60    2.00
  -2 -11  -8    2.50    1.70
   2  11   8    0.50    1.90
   2  11   8    0.90    1.40
  -3 -11  -8    8.30    2.20
   3  11   8    5.40    2.20
   3  11   8    7.10    1.80
  -4 -11  -8   -1.30    1.70
   4  11   8    3.20    0.90
   4  11   8    2.40    1.60
   4  11   8    0.60    1.90
  -5 -11  -8    6.40    2.20
   5  11   8    8.20    2.00
   5  11   8    2.80    2.10
  -6 -11  -8    3.40    2.10
   6  11   8    0.30    1.80
  -7 -11  -8   -0.20    2.30
   7  11   8   -0.50    1.80
  -8 -11  -8   14.20    3.30
   8  11   8    9.00    2.90
   8  11   8    8.30    2.40
  -9 -11  -8   -1.80    2.50
   9  11   8    0.20    2.30
   9  11   8    2.90    2.90
   5 -12  -8    6.90    3.10
  -5  12   8    4.00    1.80
   4 -12  -8   -2.60    2.40
  -4  12   8    1.20    2.40
  -4  12   8   -0.10    1.50
   3 -12  -8    7.20    2.70
  -3  12   8    6.50    1.80
  -3  12   8    4.70    2.50
   2 -12  -8   34.40    3.70
  -2  12   8   35.00    2.90
  -2  12   8   34.20    3.80
   1 -12  -8    1.10    2.00
  -1  12   8    2.90    1.50
  -1  12   8   -0.10    1.90
   0 -12  -8   22.00    2.90
   0  12   8   14.80    2.70
   0  12   8   17.20    2.20
  -1 -12  -8   87.89    5.00
   1  12   8   94.09    4.20
   1  12   8   78.89    5.00
  -2 -12  -8  319.17   10.40
   2  12   8  296.17   10.30
   2  12   8  320.77    9.50
  -3 -12  -8    2.80    2.10
   3  12   8    0.10    1.60
   3  12   8    6.00    2.40
  -4 -12  -8    1.40    2.00
   4  12   8    6.20    2.40
   4  12   8    4.30    1.70
   4  12   8    3.20    1.00
  -5 -12  -8   48.80    4.30
   5  12   8   53.49    3.60
   5  12   8   46.10    4.10
  -6 -12  -8   23.00    3.40
   6  12   8   14.40    2.40
  -7 -12  -8   75.99    5.40
   7  12   8   63.89    4.40
  -8 -12  -8   -0.80    2.60
   8  12   8    1.50    2.00
   4 -13  -8    4.60    2.90
  -4  13   8    0.20    2.80
  -4  13   8    2.10    1.70
   3 -13  -8   -0.20    2.40
  -3  13   8    1.90    2.50
  -3  13   8    1.40    1.50
   2 -13  -8    0.10    2.30
  -2  13   8    1.20    2.30
  -2  13   8   -0.80    1.40
   1 -13  -8   25.90    3.30
  -1  13   8   21.60    2.30
  -1  13   8   23.20    3.40
   0 -13  -8    2.10    2.10
   0  13   8   -0.30    2.20
   0  13   8    0.70    1.40
  -1 -13  -8   -0.60    1.90
   1  13   8    1.10    2.30
   1  13   8    1.20    1.40
  -2 -13  -8   31.70    3.60
   2  13   8   28.20    2.70
   2  13   8   23.60    3.30
  -3 -13  -8   11.90    2.60
   3  13   8   11.40    2.80
   3  13   8    5.50    1.80
  -4 -13  -8   -1.30    1.90
   4  13   8    0.10    1.50
   4  13   8    0.60    1.00
   4  13   8    0.40    2.30
  -5 -13  -8    1.30    2.30
   5  13   8    1.00    2.30
   5  13   8    0.40    1.70
  -6 -13  -8   -1.20    2.30
   6  13   8    0.30    1.90
  -7 -13  -8   -0.20    2.40
   7  13   8    2.50    2.10
  -8 -13  -8    2.10    2.80
   8  13   8   -1.60    1.90
   2 -14  -8    0.30    2.30
  -2  14   8    1.40    2.40
  -2  14   8   -1.10    1.30
   1 -14  -8   11.80    2.90
  -1  14   8   10.20    2.70
  -1  14   8   12.10    1.90
   0 -14  -8   31.70    3.70
   0  14   8   22.50    2.30
   0  14   8   29.80    3.80
  -1 -14  -8    1.90    2.20
   1  14   8    1.40    1.40
   1  14   8    1.60    2.30
  -2 -14  -8    4.10    2.40
   2  14   8    0.50    2.40
   2  14   8    3.50    1.70
  -3 -14  -8   31.00    3.70
   3  14   8   36.10    4.10
   3  14   8   24.30    2.00
   3  14   8   25.80    2.60
  -4 -14  -8   -1.00    2.20
   4  14   8    0.40    1.20
   4  14   8    0.60    2.50
   4  14   8   -1.30    1.50
  -5 -14  -8   13.70    3.00
   5  14   8    8.20    3.20
   5  14   8   10.20    2.10
  -6 -14  -8    1.00    2.40
   6  14   8    1.70    1.90
   0 -15  -8   -2.30    2.40
   0  15   8    5.40    2.80
  -1 -15  -8   -1.20    2.40
   1  15   8   -1.00    2.30
   1  15   8    1.30    1.40
  -2 -15  -8    1.00    2.50
   2  15   8   -0.10    2.50
   2  15   8    0.50    1.30
   2  15   8    0.40    1.30
  -3 -15  -8    4.10    2.60
   3  15   8    4.20    2.70
   3  15   8    1.00    1.50
   3  15   8    2.20    1.40
  -4 -15  -8    4.80    2.60
   4  15   8    6.90    1.80
   4  15   8    3.30    2.80
  -5 -15  -8    3.70    2.70
   5  15   8    0.90    1.70
   5   9  -9    3.70    2.10
   0   9  -9   10.20    1.80
  -1   9  -9    1.50    1.30
  -2   9  -9    7.10    1.60
   6   8  -9    3.30    2.20
[truncated: 112,043 more chars]
