# Supplementary material for: Supramolecular construction of a cyclobutane ring system with four different substituents in the solid state
Source: Commun Chem. 2021 May 10;4:60. doi: 10.1038/s42004-021-00493-3 (PMC9814370; doi:10.1038/s42004-021-00493-3)
Supplement: Supplementary file 3 — Supplementary Data 3 [file 42004_2021_493_MOESM3_ESM.cif]

####################################################################### 
# 
# This file contains crystal structure data downloaded from the 
# Cambridge Structural Database (CSD) hosted by the Cambridge 
# Crystallographic Data Centre (CCDC).
# 
# Full information about CCDC data access policies and citation 
# guidelines are available at http://www.ccdc.cam.ac.uk/access/V1 
# 
# Audit and citation data items may have been added by the CCDC. 
# Please retain this information to preserve the provenance of 
# this file and to allow appropriate attribution of the data. 
# 
#######################################################################

data_3
_database_code_depnum_ccdc_archive 'CCDC 2042038'
loop_
_audit_author_name
_audit_author_address
'Michael Sinnwell'
;Pacific Northwest National Lab
United States of America
;
_audit_update_record             
;
2020-11-02 deposited with the CCDC.	2020-11-02 downloaded from the CCDC.
;
_audit_creation_date             2017-03-13
_audit_creation_method           
;
Olex2 1.2
(compiled Mar  2 2017 14:02:25 for OlexSys, GUI svn.r5324)
;
_shelx_SHELXL_version_number     2014/7
_publ_contact_author_address     ?
_publ_contact_author_email       ?
_publ_contact_author_id_orcid    ?
_publ_contact_author_phone       ?
_publ_section_references         
;
Dolomanov, O.V., Bourhis, L.J., Gildea, R.J, Howard, J.A.K. & Puschmann, H.
 (2009), J. Appl. Cryst. 42, 339-341.

Sheldrick, G.M. (2015). Acta Cryst. A71, 3-8.

Sheldrick, G.M. (2015). Acta Cryst. C71, 3-8.
;
_chemical_name_common            ?
_chemical_name_systematic        ?
_chemical_formula_moiety         'C14 H4 F8, C12 H10 N2'
_chemical_formula_sum            'C26 H14 F8 N2'
_chemical_formula_weight         506.39
_chemical_melting_point          ?
loop_
_atom_type_symbol
_atom_type_description
_atom_type_scat_dispersion_real
_atom_type_scat_dispersion_imag
_atom_type_scat_source
C C 0.0033 0.0016 'International Tables Vol C Tables 4.2.6.8 and 6.1.1.4'
H H 0.0000 0.0000 'International Tables Vol C Tables 4.2.6.8 and 6.1.1.4'
F F 0.0171 0.0103 'International Tables Vol C Tables 4.2.6.8 and 6.1.1.4'
N N 0.0061 0.0033 'International Tables Vol C Tables 4.2.6.8 and 6.1.1.4'

_shelx_space_group_comment       
;
The symmetry employed for this shelxl refinement is uniquely defined
by the following loop, which should always be used as a source of
symmetry information in preference to the above space-group names.
They are only intended as comments.
;
_space_group_crystal_system      triclinic
_space_group_IT_number           2
_space_group_name_H-M_alt        'P -1'
_space_group_name_Hall           '-P 1'
loop_
_space_group_symop_operation_xyz
'x, y, z'
'-x, -y, -z'

_cell_length_a                   6.286(3)
_cell_length_b                   7.690(4)
_cell_length_c                   11.654(7)
_cell_angle_alpha                81.58(4)
_cell_angle_beta                 81.41(4)
_cell_angle_gamma                81.23(4)
_cell_volume                     546.1(5)
_cell_formula_units_Z            1
_cell_measurement_reflns_used    1730
_cell_measurement_temperature    273(2)
_cell_measurement_theta_max      22.62
_cell_measurement_theta_min      3.04
_shelx_estimated_absorpt_T_max   0.993
_shelx_estimated_absorpt_T_min   0.951
_exptl_absorpt_coefficient_mu    0.139
_exptl_absorpt_correction_T_max  ?
_exptl_absorpt_correction_T_min  ?
_exptl_absorpt_correction_type   none
_exptl_absorpt_process_details   ?
_exptl_absorpt_special_details   ?
_exptl_crystal_colour            colourless
_exptl_crystal_colour_primary    colourless
_exptl_crystal_density_diffrn    1.540
_exptl_crystal_density_meas      ?
_exptl_crystal_density_method    ?
_exptl_crystal_description       plate
_exptl_crystal_F_000             256
_exptl_crystal_size_max          0.369
_exptl_crystal_size_mid          0.217
_exptl_crystal_size_min          0.054
_exptl_transmission_factor_max   ?
_exptl_transmission_factor_min   ?
_diffrn_reflns_av_R_equivalents  0.0527
_diffrn_reflns_av_unetI/netI     0.0424
_diffrn_reflns_Laue_measured_fraction_full 0.984
_diffrn_reflns_Laue_measured_fraction_max 0.972
_diffrn_reflns_limit_h_max       7
_diffrn_reflns_limit_h_min       -7
_diffrn_reflns_limit_k_max       9
_diffrn_reflns_limit_k_min       -9
_diffrn_reflns_limit_l_max       14
_diffrn_reflns_limit_l_min       -14
_diffrn_reflns_number            11212
_diffrn_reflns_point_group_measured_fraction_full 0.984
_diffrn_reflns_point_group_measured_fraction_max 0.972
_diffrn_reflns_theta_full        26.000
_diffrn_reflns_theta_max         26.215
_diffrn_reflns_theta_min         1.782
_diffrn_ambient_temperature      273.15
_diffrn_detector_area_resol_mean ?
_diffrn_measured_fraction_theta_full 0.984
_diffrn_measured_fraction_theta_max 0.972
_diffrn_measurement_device_type  'Bruker APEX-II CCD'
_diffrn_measurement_method       '\f and \w scans'
_diffrn_radiation_type           MoK\a
_diffrn_radiation_wavelength     0.71073
_diffrn_source                   ?
_diffrn_standards_number         0
_reflns_Friedel_coverage         0.000
_reflns_Friedel_fraction_full    .
_reflns_Friedel_fraction_max     .
_reflns_number_gt                1022
_reflns_number_total             2147
_reflns_special_details          
;
 Reflections were merged by SHELXL according to the crystal
 class for the calculation of statistics and refinement.
 
 _reflns_Friedel_fraction is defined as the number of unique
 Friedel pairs measured divided by the number that would be
 possible theoretically, ignoring centric projections and
 systematic absences.
;
_reflns_threshold_expression     'I > 2\s(I)'
_computing_cell_refinement       ?
_computing_data_collection       ?
_computing_data_reduction        ?
_computing_molecular_graphics    'Olex2 (Dolomanov et al., 2009)'
_computing_publication_material  'Olex2 (Dolomanov et al., 2009)'
_computing_structure_refinement  'ShelXL (Sheldrick, 2015)'
_computing_structure_solution    'ShelXT (Sheldrick, 2015)'
_refine_diff_density_max         0.262
_refine_diff_density_min         -0.201
_refine_diff_density_rms         0.055
_refine_ls_extinction_coef       .
_refine_ls_extinction_method     none
_refine_ls_goodness_of_fit_ref   0.935
_refine_ls_hydrogen_treatment    constr
_refine_ls_matrix_type           full
_refine_ls_number_parameters     163
_refine_ls_number_reflns         2147
_refine_ls_number_restraints     0
_refine_ls_R_factor_all          0.1116
_refine_ls_R_factor_gt           0.0529
_refine_ls_restrained_S_all      0.935
_refine_ls_shift/su_max          0.000
_refine_ls_shift/su_mean         0.000
_refine_ls_structure_factor_coef Fsqd
_refine_ls_weighting_details     
'w=1/[\s^2^(Fo^2^)+(0.1100P)^2^] where P=(Fo^2^+2Fc^2^)/3'
_refine_ls_weighting_scheme      calc
_refine_ls_wR_factor_gt          0.1492
_refine_ls_wR_factor_ref         0.1965
_refine_special_details          ?
_olex2_refinement_description    
;
1. Fixed Uiso
 At 1.2 times of:
  All C(H) groups
2.a Aromatic/amide H refined with riding coordinates:
 C1(H1), C7(H7), C8(H8), C9(H9), C11(H11), C12(H12), C13(H13)
;
_atom_sites_solution_hydrogens   geom
_atom_sites_solution_primary     direct
_atom_sites_solution_secondary   ?
loop_
_atom_site_label
_atom_site_type_symbol
_atom_site_fract_x
_atom_site_fract_y
_atom_site_fract_z
_atom_site_U_iso_or_equiv
_atom_site_adp_type
_atom_site_occupancy
_atom_site_site_symmetry_order
_atom_site_calc_flag
_atom_site_refinement_flags_posn
_atom_site_refinement_flags_adp
_atom_site_refinement_flags_occupancy
_atom_site_disorder_assembly
_atom_site_disorder_group
F1 F -0.2023(3) 1.0101(2) 0.83480(15) 0.0879(6) Uani 1 1 d . . . . .
F2 F -0.0280(2) 1.1126(2) 0.61712(13) 0.0740(5) Uani 1 1 d . . . . .
F3 F 0.6419(2) 0.7729(2) 0.69500(12) 0.0721(5) Uani 1 1 d . . . . .
F4 F 0.4638(3) 0.6729(2) 0.91042(13) 0.0880(6) Uani 1 1 d . . . . .
C1 C 0.1258(5) 0.8381(4) 0.8775(2) 0.0649(8) Uani 1 1 d . . . . .
H1 H 0.0637 0.8010 0.9529 0.078 Uiso 1 1 calc R . . . .
C2 C 0.0094(4) 0.9494(4) 0.8008(2) 0.0621(7) Uani 1 1 d . . . . .
C3 C 0.0982(4) 1.0032(3) 0.6883(2) 0.0550(7) Uani 1 1 d . . . . .
C4 C 0.3148(4) 0.9489(3) 0.6465(2) 0.0490(6) Uani 1 1 d . . . . .
C5 C 0.4306(4) 0.8361(3) 0.7265(2) 0.0534(7) Uani 1 1 d . . . . .
C6 C 0.3393(4) 0.7831(3) 0.8387(2) 0.0615(7) Uani 1 1 d . . . . .
C7 C 0.4001(4) 1.0154(3) 0.5263(2) 0.0552(7) Uani 1 1 d . . . . .
H7 H 0.3013 1.0878 0.4823 0.066 Uiso 1 1 calc R . . . .
N1 N 0.1172(4) 0.3372(3) 0.8712(2) 0.0740(7) Uani 1 1 d . . . . .
C8 C 0.0051(5) 0.4426(4) 0.7947(3) 0.0761(9) Uani 1 1 d . . . . .
H8 H -0.1411 0.4783 0.8183 0.091 Uiso 1 1 calc R . . . .
C9 C 0.0903(4) 0.5032(4) 0.6824(2) 0.0653(8) Uani 1 1 d . . . . .
H9 H 0.0025 0.5765 0.6325 0.078 Uiso 1 1 calc R . . . .
C10 C 0.3087(4) 0.4536(3) 0.6447(2) 0.0551(7) Uani 1 1 d . . . . .
C11 C 0.4278(4) 0.3444(4) 0.7237(2) 0.0622(7) Uani 1 1 d . . . . .
H11 H 0.5744 0.3071 0.7025 0.075 Uiso 1 1 calc R . . . .
C12 C 0.3282(5) 0.2901(4) 0.8349(2) 0.0720(8) Uani 1 1 d . . . . .
H12 H 0.4120 0.2175 0.8870 0.086 Uiso 1 1 calc R . . . .
C13 C 0.4002(4) 0.5189(3) 0.5249(2) 0.0614(7) Uani 1 1 d . . . . .
H13 H 0.3061 0.5951 0.4800 0.074 Uiso 1 1 calc R . . . .

loop_
_atom_site_aniso_label
_atom_site_aniso_U_11
_atom_site_aniso_U_22
_atom_site_aniso_U_33
_atom_site_aniso_U_23
_atom_site_aniso_U_13
_atom_site_aniso_U_12
F1 0.0574(11) 0.1101(15) 0.0849(12) -0.0110(10) 0.0166(9) -0.0026(9)
F2 0.0553(10) 0.0862(11) 0.0705(10) 0.0032(8) -0.0076(8) 0.0087(8)
F3 0.0566(10) 0.0872(11) 0.0607(9) 0.0033(8) -0.0029(7) 0.0109(8)
F4 0.0938(13) 0.1002(13) 0.0574(10) 0.0156(9) -0.0136(9) 0.0058(10)
C1 0.074(2) 0.0664(18) 0.0500(15) -0.0042(13) 0.0078(14) -0.0156(15)
C2 0.0533(17) 0.0690(18) 0.0607(17) -0.0126(13) 0.0065(13) -0.0073(13)
C3 0.0507(16) 0.0563(16) 0.0552(15) -0.0047(12) -0.0030(13) -0.0038(11)
C4 0.0501(16) 0.0492(14) 0.0468(13) -0.0053(11) -0.0050(12) -0.0052(11)
C5 0.0511(16) 0.0562(15) 0.0486(14) -0.0048(11) 0.0004(11) -0.0021(11)
C6 0.0688(19) 0.0648(17) 0.0462(14) 0.0026(12) -0.0071(13) -0.0037(14)
C7 0.0517(15) 0.0607(16) 0.0489(14) 0.0004(11) -0.0046(11) -0.0029(12)
N1 0.0784(18) 0.0750(17) 0.0591(15) 0.0002(12) 0.0129(13) -0.0096(13)
C8 0.064(2) 0.076(2) 0.079(2) -0.0052(16) 0.0116(16) -0.0037(15)
C9 0.0584(18) 0.0661(18) 0.0651(18) -0.0013(13) -0.0023(14) -0.0005(13)
C10 0.0603(17) 0.0510(15) 0.0521(15) -0.0076(12) 0.0016(13) -0.0089(12)
C11 0.0551(17) 0.0670(17) 0.0597(16) -0.0045(13) 0.0005(13) -0.0041(13)
C12 0.082(2) 0.0697(19) 0.0596(17) -0.0016(14) -0.0025(16) -0.0064(16)
C13 0.0619(17) 0.0597(16) 0.0571(16) -0.0020(12) -0.0030(13) -0.0004(13)

_geom_special_details            
;
 All esds (except the esd in the dihedral angle between two l.s. planes)
 are estimated using the full covariance matrix.  The cell esds are taken
 into account individually in the estimation of esds in distances, angles
 and torsion angles; correlations between esds in cell parameters are only
 used when they are defined by crystal symmetry.  An approximate (isotropic)
 treatment of cell esds is used for estimating esds involving l.s. planes.
;
loop_
_geom_bond_atom_site_label_1
_geom_bond_atom_site_label_2
_geom_bond_distance
_geom_bond_site_symmetry_2
_geom_bond_publ_flag
F1 C2 1.362(3) . ?
F2 C3 1.347(3) . ?
F3 C5 1.358(3) . ?
F4 C6 1.348(3) . ?
C1 H1 0.9300 . ?
C1 C2 1.359(4) . ?
C1 C6 1.373(4) . ?
C2 C3 1.376(4) . ?
C3 C4 1.398(3) . ?
C4 C5 1.387(3) . ?
C4 C7 1.471(4) . ?
C5 C6 1.376(4) . ?
C7 C7 1.316(5) 2_676 ?
C7 H7 0.9300 . ?
N1 C8 1.322(4) . ?
N1 C12 1.342(3) . ?
C8 H8 0.9300 . ?
C8 C9 1.380(4) . ?
C9 H9 0.9300 . ?
C9 C10 1.391(4) . ?
C10 C11 1.379(4) . ?
C10 C13 1.474(4) . ?
C11 H11 0.9300 . ?
C11 C12 1.388(4) . ?
C12 H12 0.9300 . ?
C13 C13 1.311(5) 2_666 ?
C13 H13 0.9300 . ?

loop_
_geom_angle_atom_site_label_1
_geom_angle_atom_site_label_2
_geom_angle_atom_site_label_3
_geom_angle
_geom_angle_site_symmetry_1
_geom_angle_site_symmetry_3
_geom_angle_publ_flag
C2 C1 H1 121.5 . . ?
C2 C1 C6 117.0(2) . . ?
C6 C1 H1 121.5 . . ?
F1 C2 C3 118.2(3) . . ?
C1 C2 F1 119.7(2) . . ?
C1 C2 C3 122.1(3) . . ?
F2 C3 C2 118.7(2) . . ?
F2 C3 C4 119.3(2) . . ?
C2 C3 C4 122.0(3) . . ?
C3 C4 C7 119.0(2) . . ?
C5 C4 C3 114.9(2) . . ?
C5 C4 C7 126.2(2) . . ?
F3 C5 C4 120.0(2) . . ?
F3 C5 C6 117.6(2) . . ?
C6 C5 C4 122.4(2) . . ?
F4 C6 C1 120.0(2) . . ?
F4 C6 C5 118.4(2) . . ?
C1 C6 C5 121.6(3) . . ?
C4 C7 H7 116.2 . . ?
C7 C7 C4 127.6(3) 2_676 . ?
C7 C7 H7 116.2 2_676 . ?
C8 N1 C12 116.2(2) . . ?
N1 C8 H8 117.8 . . ?
N1 C8 C9 124.4(3) . . ?
C9 C8 H8 117.8 . . ?
C8 C9 H9 120.3 . . ?
C8 C9 C10 119.3(3) . . ?
C10 C9 H9 120.3 . . ?
C9 C10 C13 119.4(3) . . ?
C11 C10 C9 116.8(2) . . ?
C11 C10 C13 123.8(2) . . ?
C10 C11 H11 120.1 . . ?
C10 C11 C12 119.8(3) . . ?
C12 C11 H11 120.1 . . ?
N1 C12 C11 123.3(3) . . ?
N1 C12 H12 118.3 . . ?
C11 C12 H12 118.3 . . ?
C10 C13 H13 116.5 . . ?
C13 C13 C10 127.0(3) 2_666 . ?
C13 C13 H13 116.5 2_666 . ?

loop_
_geom_torsion_atom_site_label_1
_geom_torsion_atom_site_label_2
_geom_torsion_atom_site_label_3
_geom_torsion_atom_site_label_4
_geom_torsion
_geom_torsion_site_symmetry_1
_geom_torsion_site_symmetry_2
_geom_torsion_site_symmetry_3
_geom_torsion_site_symmetry_4
_geom_torsion_publ_flag
F1 C2 C3 F2 -0.2(4) . . . . ?
F1 C2 C3 C4 179.3(2) . . . . ?
F2 C3 C4 C5 -179.9(2) . . . . ?
F2 C3 C4 C7 1.0(3) . . . . ?
F3 C5 C6 F4 0.2(4) . . . . ?
F3 C5 C6 C1 -179.0(2) . . . . ?
C1 C2 C3 F2 179.5(2) . . . . ?
C1 C2 C3 C4 -1.0(4) . . . . ?
C2 C1 C6 F4 179.9(2) . . . . ?
C2 C1 C6 C5 -0.9(4) . . . . ?
C2 C3 C4 C5 0.7(4) . . . . ?
C2 C3 C4 C7 -178.4(2) . . . . ?
C3 C4 C5 F3 179.12(19) . . . . ?
C3 C4 C5 C6 -0.6(4) . . . . ?
C3 C4 C7 C7 177.3(3) . . . 2_676 ?
C4 C5 C6 F4 179.9(2) . . . . ?
C4 C5 C6 C1 0.7(4) . . . . ?
C5 C4 C7 C7 -1.7(5) . . . 2_676 ?
C6 C1 C2 F1 -179.2(2) . . . . ?
C6 C1 C2 C3 1.1(4) . . . . ?
C7 C4 C5 F3 -1.8(4) . . . . ?
C7 C4 C5 C6 178.5(2) . . . . ?
N1 C8 C9 C10 -0.5(5) . . . . ?
C8 N1 C12 C11 -0.9(4) . . . . ?
C8 C9 C10 C11 0.2(4) . . . . ?
C8 C9 C10 C13 -179.7(2) . . . . ?
C9 C10 C11 C12 -0.3(4) . . . . ?
C9 C10 C13 C13 -178.0(3) . . . 2_666 ?
C10 C11 C12 N1 0.7(4) . . . . ?
C11 C10 C13 C13 2.1(5) . . . 2_666 ?
C12 N1 C8 C9 0.9(5) . . . . ?
C13 C10 C11 C12 179.7(2) . . . . ?

_shelx_res_file                  
;
    r18915.res created by SHELXL-2014/7

TITL r18915_a.res in P-1
REM Old TITL r18915 in P-1 #2
REM SHELXT solution in P-1
REM R1 0.223, Rweak 0.005, Alpha 0.070, Orientation as input
REM Formula found by SHELXT: C14 F3
CELL 0.71073 6.2862 7.69 11.6538 81.576 81.414 81.235
ZERR 1 0.0033 0.0043 0.0066 0.04 0.035 0.04
LATT 1
SFAC C H F N
UNIT 26 14 8 2

L.S. 4
PLAN  20
SIZE 0.054 0.217 0.369
TEMP 0
BOND $H
LIST 6
MORE -1
CONF
fmap 2
acta 52
OMIT 6 0 5
REM <olex2.extras>
REM <HklSrc "%./r18915.hkl">
REM </olex2.extras>

WGHT    0.110000
FVAR       0.64974
F1    3   -0.202299    1.010081    0.834803    11.00000    0.05741    0.11007 =
         0.08490   -0.01096    0.01660   -0.00257
F2    3   -0.027977    1.112586    0.617118    11.00000    0.05532    0.08623 =
         0.07049    0.00321   -0.00762    0.00871
F3    3    0.641860    0.772936    0.694999    11.00000    0.05655    0.08725 =
         0.06067    0.00333   -0.00290    0.01089
F4    3    0.463823    0.672887    0.910423    11.00000    0.09377    0.10016 =
         0.05745    0.01565   -0.01358    0.00582
C1    1    0.125793    0.838139    0.877508    11.00000    0.07423    0.06642 =
         0.04999   -0.00419    0.00780   -0.01561
AFIX  43
H1    2    0.063666    0.800955    0.952938    11.00000   -1.20000
AFIX   0
C2    1    0.009413    0.949356    0.800765    11.00000    0.05330    0.06896 =
         0.06070   -0.01262    0.00650   -0.00731
C3    1    0.098154    1.003164    0.688320    11.00000    0.05069    0.05630 =
         0.05516   -0.00468   -0.00301   -0.00384
C4    1    0.314803    0.948874    0.646549    11.00000    0.05008    0.04920 =
         0.04675   -0.00529   -0.00499   -0.00521
C5    1    0.430602    0.836050    0.726521    11.00000    0.05107    0.05624 =
         0.04859   -0.00481    0.00035   -0.00215
C6    1    0.339270    0.783122    0.838669    11.00000    0.06884    0.06480 =
         0.04616    0.00261   -0.00711   -0.00375
C7    1    0.400106    1.015432    0.526300    11.00000    0.05167    0.06070 =
         0.04888    0.00037   -0.00461   -0.00291
AFIX  43
H7    2    0.301286    1.087799    0.482281    11.00000   -1.20000
AFIX   0

N1    4    0.117177    0.337166    0.871154    11.00000    0.07840    0.07495 =
         0.05907    0.00017    0.01294   -0.00956
C8    1    0.005063    0.442573    0.794731    11.00000    0.06429    0.07575 =
         0.07861   -0.00519    0.01162   -0.00369
AFIX  43
H8    2   -0.141124    0.478262    0.818250    11.00000   -1.20000
AFIX   0
C9    1    0.090258    0.503223    0.682433    11.00000    0.05839    0.06610 =
         0.06510   -0.00131   -0.00231   -0.00049
AFIX  43
H9    2    0.002498    0.576486    0.632541    11.00000   -1.20000
AFIX   0
C10   1    0.308741    0.453618    0.644672    11.00000    0.06034    0.05095 =
         0.05211   -0.00757    0.00158   -0.00891
C11   1    0.427765    0.344375    0.723684    11.00000    0.05514    0.06699 =
         0.05969   -0.00448    0.00051   -0.00415
AFIX  43
H11   2    0.574387    0.307140    0.702471    11.00000   -1.20000
AFIX   0
C12   1    0.328216    0.290132    0.834938    11.00000    0.08155    0.06969 =
         0.05959   -0.00155   -0.00245   -0.00643
AFIX  43
H12   2    0.412033    0.217487    0.887047    11.00000   -1.20000
AFIX   0
C13   1    0.400197    0.518891    0.524944    11.00000    0.06185    0.05969 =
         0.05710   -0.00202   -0.00301   -0.00041
AFIX  43
H13   2    0.306121    0.595095    0.479960    11.00000   -1.20000
AFIX   0
HKLF 4

REM  r18915_a.res in P-1
REM R1 =  0.0529 for    1022 Fo > 4sig(Fo)  and  0.1116 for all    2147 data
REM    163 parameters refined using      0 restraints

END

WGHT      0.1099      0.0000

REM Highest difference peak  0.262,  deepest hole -0.201,  1-sigma level  0.055
Q1    1  -0.0413  0.4524  0.7861  11.00000  0.05    0.21
Q2    1  -0.0506  0.6173  0.5967  11.00000  0.05    0.20
Q3    1   0.4987  0.1577  0.9122  11.00000  0.05    0.19
Q4    1  -0.2135  0.4867  0.8353  11.00000  0.05    0.17
Q5    1   0.2821  0.7827  0.8420  11.00000  0.05    0.17
Q6    1   0.0554  0.8551  0.8202  11.00000  0.05    0.17
Q7    1   0.1815  0.6825  0.9618  11.00000  0.05    0.16
Q8    1  -0.3504  0.4444  0.9359  11.00000  0.05    0.15
Q9    1   0.2655  0.6402  0.4466  11.00000  0.05    0.15
Q10   1   0.5694  0.1239  0.6604  11.00000  0.05    0.15
Q11   1   0.6451  0.3666  0.7384  11.00000  0.05    0.15
Q12   1   0.3920  0.8579  0.6925  11.00000  0.05    0.14
Q13   1  -0.2171  0.3898  0.8202  11.00000  0.05    0.14
Q14   1   0.5766  0.1020  0.8538  11.00000  0.05    0.13
Q15   1  -0.1322  0.8716  0.8449  11.00000  0.05    0.13
Q16   1   0.1002  0.9098  0.6632  11.00000  0.05    0.13
Q17   1  -0.3635  1.1145  0.7557  11.00000  0.05    0.13
Q18   1   0.1920  0.1509  0.9736  11.00000  0.05    0.13
Q19   1   0.1008  0.3909  0.6541  11.00000  0.05    0.13
Q20   1   0.0417  0.8848  0.5840  11.00000  0.05    0.13
;
_shelx_res_checksum              69689
_shelx_hkl_file                  
;
  -1   0   0    6.80    0.80
  -1   0   0    7.20    0.90
   1   0   0    6.50    0.80
   1   0   0    7.20    0.60
   1   0   0    6.90    0.80
   1   0   0    7.10    0.60
  -2   0   0  353.56   15.00
  -2   0   0  344.87   14.30
   2   0   0  334.27   14.20
   2   0   0  332.67   14.50
   2   0   0  345.27   14.20
   2   0   0  322.57   14.20
  -3   0   0  254.47   12.10
  -3   0   0  246.18   10.70
   3   0   0  257.67   10.30
   3   0   0  230.38   11.00
   3   0   0  255.47   11.50
   3   0   0  256.07   11.00
   3   0   0  224.88   10.80
  -4   0   0   41.60    3.80
   4   0   0   41.50    2.30
   4   0   0   37.10    2.90
   4   0   0   35.60    2.90
   4   0   0   34.60    3.10
   4   0   0   44.60    2.90
  -5   0   0    9.30    2.50
   5   0   0   10.60    2.30
   5   0   0    8.50    1.90
   5   0   0   10.10    1.30
  -6   0   0    1.60    1.90
   6   0   0    1.20    1.60
   6   0   0    1.40    1.20
   7   0   0    0.70    1.10
   7   0   0   -0.90    1.60
   7  -1   0    0.50    1.20
   7  -1   0   -1.40    1.70
   6  -1   0    1.50    1.40
   6  -1   0    3.60    1.60
   6  -1   0    4.20    1.40
  -6   1   0    1.60    1.20
   5  -1   0    0.30    0.30
   5  -1   0   -0.30    0.50
   5  -1   0   -0.20    0.70
   5  -1   0   -0.10    0.30
   5  -1   0    0.50    0.90
   5  -1   0   -1.10    1.00
  -5   1   0    0.60    0.90
   4  -1   0   14.80    1.30
   4  -1   0   15.50    1.30
   4  -1   0   18.20    1.90
  -4   1   0   15.80    2.00
   3  -1   0    0.40    0.60
   3  -1   0   -0.30    0.40
  -3   1   0    0.00    0.50
  -2   1   0   54.19    2.80
   0  -1   0  163.28    6.60
   0  -1   0  166.98    6.70
   0  -1   0  160.08    6.50
   0  -1   0  147.19    6.80
   0  -1   0  168.08    7.00
   0   1   0  145.49    7.20
   0   1   0  156.98    6.90
   0   1   0  162.38    6.60
   0   1   0  159.98    6.50
   0   1   0  158.78    6.70
   0   1   0  158.58    6.50
  -1  -1   0   74.09    4.00
  -1  -1   0   74.19    3.50
  -1  -1   0   77.19    3.70
  -1  -1   0   70.69    3.40
  -1  -1   0   74.39    3.40
   1   1   0   75.79    3.90
   1   1   0   66.99    3.90
   1   1   0   71.19    3.40
   1   1   0   72.79    3.60
   1   1   0   76.89    4.40
   1   1   0   77.59    3.50
  -2  -1   0   -0.40    0.70
  -2  -1   0    1.10    0.50
  -2  -1   0    1.50    0.90
  -2  -1   0    1.90    0.50
  -2  -1   0    2.00    0.80
  -2  -1   0    1.30    0.60
  -2  -1   0    0.30    1.00
  -2  -1   0    0.90    0.40
   2   1   0    0.90    0.40
   2   1   0    2.10    1.20
   2   1   0   -1.30    1.00
   2   1   0    0.60    0.80
   2   1   0    0.90    0.60
   2   1   0    1.40    0.80
   2   1   0    1.30    0.80
  -3  -1   0    7.80    2.20
  -3  -1   0   11.90    1.70
   3   1   0   14.90    1.30
   3   1   0   14.60    1.80
   3   1   0   17.90    1.80
   3   1   0   18.00    2.10
   3   1   0   16.40    1.40
  -4  -1   0    0.80    0.80
  -4  -1   0    1.40    1.30
   4   1   0    0.20    0.60
   4   1   0   -0.50    1.10
   4   1   0    0.70    0.80
   4   1   0   -0.30    0.40
   4   1   0    0.30    0.70
   4   1   0    1.70    1.00
  -5  -1   0   68.49    6.30
   5   1   0   74.49    5.40
   5   1   0   64.69    5.10
   6   1   0    1.40    1.70
   6   1   0    0.20    1.10
   7   1   0    1.70    1.50
   7   1   0    1.60    2.20
   7  -2   0    1.30    1.10
   7  -2   0   -1.60    1.40
   6  -2   0    0.80    0.80
   6  -2   0    1.20    0.90
   6  -2   0   -0.60    1.00
   6  -2   0    0.60    0.30
   6  -2   0    1.90    1.20
  -6   2   0    1.20    0.80
   5  -2   0    0.50    0.90
   5  -2   0    0.70    0.90
   5  -2   0    1.10    0.50
   5  -2   0    1.00    0.50
  -5   2   0    1.10    0.80
   4  -2   0    1.00    0.60
   4  -2   0    0.30    0.50
  -4   2   0    0.50    0.50
  -3   2   0   23.30    1.50
   1  -2   0   66.09    3.40
  -1   2   0   73.79    3.90
   0  -2   0  240.28   10.40
   0  -2   0  242.78    9.80
   0  -2   0  237.18   10.00
   0  -2   0  257.97   10.80
   0  -2   0  223.78   10.20
   0   2   0  232.78    9.80
   0   2   0  232.48   10.10
   0   2   0  237.88    9.70
   0   2   0  244.08   10.50
   0   2   0  203.58   11.00
   0   2   0  236.28    9.60
   0   2   0  232.48   10.20
  -1  -2   0 1693.33   68.99
  -1  -2   0 1636.14   69.69
  -1  -2   0 1658.83   68.69
   1   2   0 1779.02   69.09
   1   2   0 1772.52   69.49
   1   2   0 1631.24   68.69
   1   2   0 1534.15   68.59
   1   2   0 1682.83   69.59
   1   2   0 1955.20   70.89
  -2  -2   0   38.70    2.60
  -2  -2   0   36.60    2.20
  -2  -2   0   37.50    3.20
  -2  -2   0   34.80    2.20
  -2  -2   0   34.20    2.40
   2   2   0   36.60    2.30
   2   2   0   34.90    2.90
   2   2   0   36.40    3.10
   2   2   0   27.70    3.30
   2   2   0   39.60    2.70
  -3  -2   0   51.49    3.10
  -3  -2   0   59.39    4.00
  -3  -2   0   49.90    3.50
  -3  -2   0   52.09    3.00
  -3  -2   0   54.59    4.20
  -3  -2   0   55.09    3.00
   3   2   0   51.29    4.20
   3   2   0   57.29    4.20
   3   2   0   57.79    3.80
   3   2   0   56.29    3.30
   3   2   0   56.69    4.90
  -4  -2   0   72.79    5.20
  -4  -2   0   69.69    3.10
  -4  -2   0   71.19    3.10
   4   2   0   67.89    4.60
   4   2   0   70.79    5.20
   4   2   0   71.99    5.40
   4   2   0   70.09    5.90
   4   2   0   67.49    4.10
  -5  -2   0   15.40    2.90
   5   2   0   13.40    1.70
   5   2   0   12.80    2.70
   5   2   0   14.50    3.00
   6   2   0    3.30    1.80
   6   2   0   -0.70    1.50
   7   2   0   -1.30    2.10
   7   2   0    2.20    1.90
   6  -3   0    2.70    1.00
   6  -3   0    2.80    0.80
   6  -3   0    5.10    1.20
   6  -3   0    4.40    1.00
   5  -3   0    0.10    0.50
   5  -3   0    0.20    0.70
  -3   3   0  101.79    4.90
  -3   3   0  114.49    5.00
   2  -3   0   -0.30    0.40
   2  -3   0   -0.50    0.40
  -2   3   0   -0.20    0.60
   1  -3   0  118.19    6.00
   1  -3   0  130.49    5.40
   1  -3   0  127.39    5.40
  -1   3   0  126.59    5.70
  -1   3   0  144.69    7.20
   0  -3   0   48.90    3.60
   0  -3   0   38.60    3.00
   0  -3   0   48.10    2.70
   0  -3   0   46.30    2.50
   0   3   0   47.50    2.10
   0   3   0   47.50    2.10
   0   3   0   50.29    2.80
   0   3   0   44.30    3.90
  -1  -3   0    0.10    0.90
  -1  -3   0    0.00    1.10
  -1  -3   0    1.40    0.60
  -1  -3   0    0.80    0.60
   1   3   0    1.80    0.50
   1   3   0    0.20    0.80
   1   3   0    2.60    1.00
   1   3   0    1.90    0.60
   1   3   0    1.90    1.40
   1   3   0    1.40    0.80
   1   3   0    0.00    1.30
  -2  -3   0   13.80    1.40
  -2  -3   0   11.10    2.00
  -2  -3   0   10.80    2.30
  -2  -3   0   13.00    1.60
   2   3   0   16.90    2.70
   2   3   0   16.30    1.90
   2   3   0   14.50    2.60
   2   3   0   13.70    1.50
   2   3   0   12.00    1.90
  -3  -3   0   30.70    3.40
  -3  -3   0   34.90    2.60
  -3  -3   0   30.80    2.30
  -3  -3   0   31.90    2.30
   3   3   0   36.90    3.50
   3   3   0   33.20    2.50
   3   3   0   31.90    3.40
   3   3   0   27.10    2.80
  -4  -3   0   12.50    2.70
  -4  -3   0   16.20    1.70
  -4  -3   0    7.70    1.80
  -4  -3   0   14.70    2.20
  -4  -3   0   16.90    1.50
  -4  -3   0   15.10    1.50
   4   3   0   18.20    3.40
   4   3   0   14.20    1.80
   4   3   0   16.90    2.60
   4   3   0   17.20    2.90
   4   3   0   20.30    3.30
  -5  -3   0    0.20    0.30
  -5  -3   0    0.00    0.30
   5   3   0   -0.90    1.50
   5   3   0    1.40    1.40
   5   3   0   -0.20    0.70
   6   3   0   -1.90    1.60
   6   3   0    2.30    1.80
   7   3   0    0.60    1.50
   7   3   0    0.20    2.60
   3  -4   0   36.70    2.50
   3  -4   0   45.70    2.70
  -3   4   0   39.40    2.80
   2  -4   0   30.00    2.40
   2  -4   0   18.70    1.60
   2  -4   0   29.90    1.80
   2  -4   0   17.80    2.00
  -2   4   0   32.20    2.80
   1  -4   0    8.80    1.80
   1  -4   0   11.80    1.10
   1  -4   0    8.40    0.90
  -1   4   0   10.40    0.90
  -1   4   0    8.30    1.20
  -1   4   0   10.10    2.20
   0  -4   0   53.89    3.50
   0   4   0   66.79    5.30
  -1  -4   0   25.60    2.30
  -1  -4   0   26.80    2.00
  -1  -4   0   22.90    3.00
   1   4   0   21.30    2.10
   1   4   0   24.90    1.70
   1   4   0   16.60    2.10
   1   4   0   18.30    3.00
  -2  -4   0  107.29    6.20
  -2  -4   0  112.69    5.80
  -2  -4   0  105.79    7.30
   2   4   0  109.99    6.90
   2   4   0  115.59    8.30
   2   4   0  124.59    6.50
   2   4   0  103.19    5.70
  -3  -4   0    1.80    1.00
  -3  -4   0    0.80    1.10
  -3  -4   0    1.70    0.80
   3   4   0    1.10    1.10
   3   4   0    0.60    0.90
   3   4   0    1.60    1.60
   3   4   0    1.60    0.80
   3   4   0    0.80    1.50
  -4  -4   0    2.10    1.20
  -4  -4   0    1.10    1.20
  -4  -4   0    0.90    1.20
  -4  -4   0    4.50    1.20
  -4  -4   0    4.40    1.30
  -4  -4   0    2.70    1.10
   4   4   0    1.70    1.60
   4   4   0    1.90    0.90
   4   4   0    2.50    1.50
   4   4   0   -0.50    1.70
   4   4   0    4.10    1.80
   4   4   0    1.50    1.20
  -5  -4   0    0.60    0.60
   5   4   0    0.40    1.10
   5   4   0    0.70    2.00
   5   4   0   -0.40    1.10
   5   4   0    0.00    0.80
   6   4   0    0.90    1.00
   6   4   0    3.70    2.60
   6   4   0    0.10    1.40
   7   4   0    2.10    2.90
   7   4   0    0.10    1.70
   4  -5   0    4.60    1.20
   4  -5   0    4.90    1.10
   3  -5   0    0.30    0.50
   3  -5   0    1.80    1.00
   3  -5   0    0.50    0.50
   3  -5   0    0.70    1.00
  -3   5   0    0.70    0.90
   2  -5   0   37.20    2.20
   2  -5   0   35.10    2.80
   2  -5   0   39.30    3.30
   2  -5   0   37.10    2.10
  -2   5   0   31.70    3.40
   1  -5   0    0.20    0.60
   1  -5   0    0.20    0.30
   1  -5   0    0.20    1.10
   1  -5   0   -0.40    0.40
   1  -5   0    0.40    0.90
  -1   5   0    0.80    1.20
  -1   5   0    0.20    0.50
   0  -5   0    0.40    0.50
   0  -5   0    0.80    0.80
   0  -5   0    0.50    1.10
   0  -5   0    1.40    1.40
   0  -5   0   -0.30    0.60
   0   5   0    0.30    1.20
   0   5   0   -0.90    0.70
   0   5   0   -0.40    0.60
  -1  -5   0    4.70    1.40
  -1  -5   0   -0.60    1.20
  -1  -5   0    2.90    0.90
  -1  -5   0    5.90    2.10
   1   5   0    3.50    0.80
   1   5   0    4.40    2.00
   1   5   0    5.90    1.60
   1   5   0    4.30    1.00
   1   5   0    2.80    1.50
   1   5   0    5.70    1.60
  -2  -5   0    4.10    1.30
  -2  -5   0   -1.40    1.00
  -2  -5   0    2.40    1.00
  -2  -5   0    1.70    1.40
   2   5   0    2.60    1.20
   2   5   0   -0.80    1.40
   2   5   0    3.90    2.30
   2   5   0    3.00    1.40
   2   5   0    3.10    1.00
  -3  -5   0    4.00    1.20
  -3  -5   0    8.20    2.90
  -3  -5   0    4.60    1.60
   3   5   0    7.60    2.40
   3   5   0    4.70    2.40
   3   5   0    0.20    1.50
   3   5   0    5.20    1.30
   3   5   0    3.40    1.50
  -4  -5   0    3.40    1.40
  -4  -5   0    2.80    1.70
  -4  -5   0    3.20    1.10
   4   5   0    5.60    1.60
   4   5   0    4.30    1.90
   4   5   0    3.80    1.90
   4   5   0    3.40    2.70
   4   5   0   -1.60    1.80
  -5  -5   0    0.10    0.70
   5   5   0    1.00    0.90
   5   5   0    1.90    1.50
   5   5   0    1.10    1.30
   5   5   0   -0.50    2.10
  -6  -5   0    0.40    0.60
   6   5   0    0.70    1.50
   6   5   0   -1.00    2.60
   6   5   0    0.30    1.00
   5  -6   0    0.60    0.60
   4  -6   0   16.10    2.10
   4  -6   0   15.00    2.00
  -4   6   0   14.50    1.70
   3  -6   0    1.30    0.60
   3  -6   0    0.60    1.20
   3  -6   0    1.00    1.20
  -3   6   0    0.60    1.10
   2  -6   0    7.60    1.40
   2  -6   0    9.30    2.20
   2  -6   0    2.80    1.70
  -2   6   0    5.30    2.00
   1  -6   0   12.70    2.90
   1  -6   0    9.10    1.70
   0  -6   0   59.89    3.80
   0  -6   0   63.39    5.70
   0  -6   0   64.89    4.50
   0   6   0   63.79    4.00
   0   6   0   57.39    5.90
  -1  -6   0    0.30    0.90
  -1  -6   0    0.90    1.30
  -1  -6   0   -0.70    1.50
  -1  -6   0    1.30    0.70
   1   6   0    0.30    0.40
   1   6   0    1.30    0.50
   1   6   0    1.20    1.50
   1   6   0   -0.70    1.40
   1   6   0    0.40    0.90
  -2  -6   0    1.70    0.90
  -2  -6   0    1.00    1.00
  -2  -6   0    1.50    1.70
  -2  -6   0    2.70    2.00
   2   6   0   -0.30    1.50
   2   6   0    0.30    1.00
   2   6   0    0.60    0.90
   2   6   0   -0.40    1.20
  -3  -6   0   88.09    6.20
  -3  -6   0   90.79    7.80
  -3  -6   0   89.19    5.60
   3   6   0   79.09    8.40
   3   6   0   91.69    5.60
   3   6   0   91.29    7.00
   3   6   0   97.69    6.40
  -4  -6   0    1.20    1.20
  -4  -6   0    1.00    0.90
  -4  -6   0   -0.50    1.40
   4   6   0    0.20    1.60
   4   6   0   -1.40    2.10
   4   6   0    1.10    1.40
   4   6   0    0.10    0.90
   4   6   0    0.20    1.10
  -5  -6   0    0.60    0.90
   5   6   0   -1.60    2.60
   5   6   0    1.70    1.50
   5   6   0    3.80    2.30
   5   6   0    2.60    1.20
  -6  -6   0    6.40    1.50
   6   6   0   11.10    3.50
   6   6   0    4.90    3.50
   6   6   0   16.60    3.10
   4  -7   0    2.90    0.90
   4  -7   0    3.90    1.50
  -4   7   0    3.80    1.30
  -4   7   0    1.90    1.20
   3  -7   0    1.40    0.90
   3  -7   0    1.30    1.40
  -3   7   0    1.80    1.40
   2  -7   0    0.00    0.70
   2  -7   0    1.70    1.40
  -2   7   0    0.50    1.30
   1  -7   0    1.10    1.80
   1  -7   0   -1.20    0.70
  -1   7   0    0.10    1.30
   0  -7   0   -0.40    0.90
   0  -7   0    0.60    2.00
   0   7   0    0.70    1.40
   0   7   0    0.80    0.80
  -1  -7   0    2.40    2.40
  -1  -7   0    1.90    1.30
  -1  -7   0    5.70    1.60
   1   7   0    5.40    1.80
   1   7   0    3.90    0.50
   1   7   0    1.40    1.80
   1   7   0    4.10    0.50
  -2  -7   0    1.60    2.00
  -2  -7   0    2.20    1.10
   2   7   0    2.60    1.90
   2   7   0    0.40    1.00
  -3  -7   0    1.20    1.70
  -3  -7   0    0.70    1.10
  -3  -7   0    0.50    0.80
   3   7   0    0.40    1.50
   3   7   0   -1.00    1.60
  -4  -7   0   -0.90    1.30
  -4  -7   0    0.50    0.90
  -4  -7   0   -0.70    1.20
   4   7   0    0.20    1.10
   4   7   0    1.60    2.40
   4   7   0    1.00    0.90
  -5  -7   0    2.20    1.30
   5   7   0   -1.00    1.20
   5   7   0    0.00    0.90
   3  -8   0    0.80    1.40
   3  -8   0   -0.20    0.90
  -3   8   0   -0.20    1.10
   2  -8   0    0.70    0.90
   2  -8   0    0.40    1.60
  -2   8   0   -0.50    1.30
   1  -8   0    1.90    1.40
   1  -8   0   -1.20    1.40
  -1   8   0    0.80    1.80
   0  -8   0   -0.40    1.10
   0  -8   0   -0.10    1.90
   0   8   0    0.20    0.90
   0   8   0   -1.00    1.50
  -1  -8   0    4.30    2.70
  -1  -8   0    2.20    1.50
   1   8   0    1.20    2.30
   1   8   0    1.80    1.20
  -2  -8   0    1.70    1.00
  -2  -8   0    3.60    2.70
  -2  -8   0    0.90    1.60
   2   8   0    1.30    0.70
   2   8   0    1.20    1.30
   2   8   0    0.80    2.10
  -3  -8   0    0.70    2.50
  -3  -8   0    2.00    1.70
  -3  -8   0    1.10    1.10
   3   8   0    0.30    1.10
   3   8   0    2.40    2.80
  -4  -8   0    2.90    1.30
   4   8   0   -0.10    1.60
   1  -9   0   -2.60    1.00
   1  -9   0    0.20    2.10
  -1   9   0    0.70    2.10
   0  -9   0    0.30    1.50
   0  -9   0   -2.10    2.00
   0   9   0    3.70    2.50
   0   9   0   -0.20    0.80
  -1  -9   0    1.00    2.50
  -1  -9   0    0.90    1.40
   1   9   0    0.40    1.00
   1   9   0    0.50    2.20
  -2  -9   0   -1.10    1.30
  -2  -9   0    3.30    2.80
   2   9   0   -0.40    1.20
   2   9   0    0.30    2.60
  -3  -9   0    0.90    1.10
  -3  -9   0    0.60    2.70
  -3  -9   0   -0.20    1.70
   3   9   0    0.00    0.70
   3   9   0    0.00    1.30
   3   9   0   -0.40    2.00
   2   9  -1    0.70    0.40
   2   9  -1    0.80    1.40
   2   9  -1   -0.30    2.50
  -2  -9   1    1.40    2.60
  -2  -9   1   -1.20    1.50
  -2  -9   1   -1.50    1.00
   1   9  -1    0.10    1.20
   1   9  -1   -0.10    2.10
  -1  -9   1    1.30    2.40
  -1  -9   1   -1.80    1.30
   0   9  -1    0.30    1.00
   0   9  -1   -1.20    1.80
   0  -9   1    1.30    1.50
   0  -9   1    4.80    2.90
  -1   9  -1   -0.40    1.50
   4   8  -1    1.00    1.70
  -4  -8   1    0.40    1.10
   3   8  -1   -0.50    1.90
   3   8  -1    0.80    1.40
  -3  -8   1    1.90    1.30
  -3  -8   1   -0.20    2.10
  -3  -8   1   -0.40    1.20
   2   8  -1    0.80    1.20
   2   8  -1   -1.40    1.70
   2   8  -1   -0.10    0.60
  -2  -8   1   -2.00    2.00
  -2  -8   1    1.20    1.10
  -2  -8   1    0.90    1.50
   1   8  -1    2.30    1.20
   1   8  -1    0.30    1.50
  -1  -8   1    1.00    2.30
  -1  -8   1    1.60    1.60
   0   8  -1    1.10    2.10
   0   8  -1    0.90    0.90
   0  -8   1    1.30    2.10
   0  -8   1   -0.80    1.00
  -1   8  -1    0.30    1.80
   1  -8   1    0.00    1.20
   1  -8   1    1.40    2.10
  -2   8  -1    0.80    1.50
   2  -8   1   -0.80    1.60
   2  -8   1   -1.00    0.90
  -3   8  -1   -0.20    1.10
   3  -8   1    0.00    1.10
   5   7  -1    0.40    1.00
   5   7  -1   -0.50    1.50
  -5  -7   1   -0.70    0.90
   4   7  -1   -1.90    1.10
  -4  -7   1    0.40    2.40
  -4  -7   1    0.50    1.00
   3   7  -1    0.00    1.20
   3   7  -1   -0.40    1.50
  -3  -7   1   -2.00    1.40
  -3  -7   1    0.90    1.00
  -3  -7   1   -1.00    1.10
   2   7  -1    3.10    2.50
   2   7  -1    1.70    1.30
   2   7  -1    1.90    0.90
  -2  -7   1    1.80    1.10
  -2  -7   1    2.70    1.50
  -2  -7   1    1.40    2.30
   1   7  -1    0.10    0.30
   1   7  -1    0.80    0.40
   1   7  -1    0.60    1.80
   1   7  -1    0.10    0.90
  -1  -7   1    0.30    0.70
  -1  -7   1   -0.50    1.80
  -1  -7   1   -0.20    1.00
   0   7  -1   -0.10    0.80
   0   7  -1   -0.20    1.40
   0  -7   1   -1.30    1.40
   0  -7   1    1.50    1.30
  -1   7  -1   -0.70    1.50
   1  -7   1    0.90    1.70
   1  -7   1   -0.50    0.80
  -2   7  -1    1.30    1.40
   2  -7   1   -0.60    1.20
   2  -7   1   -0.30    0.90
  -3   7  -1    0.20    1.20
   3  -7   1    0.40    1.10
   3  -7   1    0.50    0.70
  -4   7  -1    0.80    1.20
  -4   7  -1    0.20    1.00
   4  -7   1    0.50    0.70
   4  -7   1    1.30    1.20
   6   6  -1   29.80    3.50
   6   6  -1   24.40    5.30
   5   6  -1    3.10    1.70
   5   6  -1    0.00    2.90
   5   6  -1    3.00    1.50
   5   6  -1    2.10    1.70
  -5  -6   1    3.30    1.30
   4   6  -1    0.20    1.70
   4   6  -1    2.30    1.80
   4   6  -1    4.30    2.60
   4   6  -1    0.00    0.90
   4   6  -1    2.30    1.10
  -4  -6   1    2.80    1.30
  -4  -6   1    2.80    2.10
   3   6  -1    0.20    1.10
   3   6  -1    0.10    1.80
   3   6  -1    1.30    1.90
   3   6  -1   -0.20    1.20
  -3  -6   1   -0.40    0.90
  -3  -6   1    0.10    0.80
  -3  -6   1   -1.70    0.90
   2   6  -1    3.00    1.10
   2   6  -1    6.60    3.00
   2   6  -1    6.50    1.90
   2   6  -1    4.80    1.80
  -2  -6   1    4.70    2.30
  -2  -6   1    4.80    1.70
  -2  -6   1    6.80    1.60
   1   6  -1    0.60    1.80
   1   6  -1    1.10    0.90
   1   6  -1    0.70    1.10
   1   6  -1    0.10    0.40
   1   6  -1    0.80    0.50
  -1  -6   1    2.10    1.90
  -1  -6   1   -0.40    1.30
  -1  -6   1   -0.10    0.80
  -1  -6   1    0.70    0.70
   0   6  -1   63.29    4.00
   0  -6   1   59.49    5.60
   0  -6   1   49.60    4.10
   0  -6   1   57.19    3.70
  -1   6  -1   10.20    2.90
   1  -6   1   11.50    2.90
   1  -6   1    8.50    1.70
  -2   6  -1    0.40    1.10
   2  -6   1    1.10    0.80
   2  -6   1    0.50    1.20
   2  -6   1    0.30    1.30
  -3   6  -1   49.90    4.60
   3  -6   1   34.40    2.70
   3  -6   1   50.89    4.20
  -4   6  -1    1.20    1.10
  -4   6  -1    1.80    1.00
   4  -6   1    3.80    1.40
   4  -6   1    4.50    2.20
   4  -6   1    1.30    0.60
   5  -6   1    0.40    0.60
   5  -6   1   -0.10    0.70
   5  -6   1    0.10    0.30
   6   5  -1    2.80    2.90
   6   5  -1    3.20    2.30
   6   5  -1    2.80    1.30
  -6  -5   1    0.30    0.60
   5   5  -1    0.10    1.30
   5   5  -1    1.40    2.50
   5   5  -1    1.10    1.60
   5   5  -1    0.70    1.00
  -5  -5   1   -0.10    0.70
   4   5  -1   -0.10    1.70
   4   5  -1    1.60    1.30
   4   5  -1    0.50    0.70
   4   5  -1    1.90    1.90
   4   5  -1    0.90    1.30
  -4  -5   1    1.40    1.40
  -4  -5   1   -0.40    0.70
  -4  -5   1   -0.80    0.60
   3   5  -1   -0.10    1.90
   3   5  -1    3.80    2.20
   3   5  -1    3.90    1.30
   3   5  -1    4.80    1.80
   3   5  -1    4.20    1.70
  -3  -5   1    2.00    1.00
  -3  -5   1    4.70    2.20
  -3  -5   1    4.50    1.50
   2   5  -1    1.40    1.40
   2   5  -1    0.00    0.70
   2   5  -1   -0.50    1.20
   2   5  -1   -0.40    0.90
  -2  -5   1    0.20    0.70
  -2  -5   1   -0.10    1.20
  -2  -5   1   -0.30    0.80
  -2  -5   1   -0.40    1.10
   1   5  -1   57.49    4.50
   1   5  -1   62.19    3.70
   1   5  -1   65.99    4.30
   1   5  -1   59.39    3.50
   1   5  -1   62.39    3.40
  -1  -5   1   54.39    3.70
  -1  -5   1   61.09    4.30
  -1  -5   1   64.89    5.50
   0   5  -1    1.80    1.60
   0   5  -1    8.30    1.60
   0   5  -1    8.00    1.80
   0  -5   1    9.70    2.50
   0  -5   1   10.00    1.70
   0  -5   1    6.30    1.20
  -1   5  -1    0.30    0.50
  -1   5  -1   -0.10    1.00
  -1   5  -1    0.50    0.90
   1  -5   1    0.20    0.70
   1  -5   1    1.30    0.70
   1  -5   1    1.80    1.20
   1  -5   1    0.50    0.50
   1  -5   1    0.70    0.50
   1  -5   1    1.30    1.30
  -2   5  -1    0.00    1.10
   2  -5   1   -0.60    0.80
   2  -5   1    0.30    1.20
   2  -5   1    0.50    0.60
   2  -5   1    0.70    0.40
   2  -5   1    0.70    0.70
  -3   5  -1   30.90    3.20
   3  -5   1   24.80    2.50
   3  -5   1   27.00    2.70
   3  -5   1   29.20    2.40
   3  -5   1   23.50    1.50
   3  -5   1   21.30    2.20
   3  -5   1   26.40    1.50
  -4   5  -1   -0.70    0.70
  -4   5  -1    0.30    0.60
   4  -5   1    0.90    0.60
   4  -5   1    0.40    0.80
   4  -5   1    0.10    0.40
   4  -5   1    0.60    1.00
   5  -5   1    3.60    0.80
   5  -5   1    2.20    1.00
   7   4  -1    1.60    1.90
   7   4  -1    5.90    3.40
   6   4  -1   31.50    4.50
   5   4  -1   -2.70    2.00
   5   4  -1    7.80    1.90
   5   4  -1    7.70    2.70
  -5  -4   1    7.90    1.40
   4   4  -1    2.20    2.60
   4   4  -1   -0.20    1.00
   4   4  -1   -0.60    1.40
   4   4  -1   -0.30    1.00
   4   4  -1   -0.40    0.90
   4   4  -1   -0.60    0.60
  -4  -4   1    0.00    0.60
  -4  -4   1    0.70    1.20
  -4  -4   1    0.70    0.70
   3   4  -1   22.20    2.90
   3   4  -1   21.20    2.50
   3   4  -1   21.00    2.10
   3   4  -1   26.80    5.20
  -3  -4   1   15.70    3.10
  -3  -4   1   24.40    2.40
  -3  -4   1   20.30    2.10
   2   4  -1   21.50    4.30
   2   4  -1   16.80    2.00
   2   4  -1   11.60    1.50
   2   4  -1   16.00    2.30
  -2  -4   1   17.40    3.20
  -2  -4   1   16.10    2.00
  -2  -4   1   15.20    1.70
   1   4  -1   37.50    2.90
   1   4  -1   35.10    2.30
   1   4  -1   34.50    2.60
   1   4  -1   40.40    3.30
  -1  -4   1   36.30    2.60
  -1  -4   1   36.80    3.70
  -1  -4   1   46.00    3.20
   0   4  -1   86.09    4.60
   0   4  -1   86.59    5.10
   0   4  -1   84.89    3.60
   0   4  -1   80.19    3.60
   0  -4   1   81.19    4.30
   0  -4   1   83.29    5.60
   0  -4   1   80.09    4.60
   0  -4   1   79.99    5.30
  -1   4  -1  130.99    6.50
   1  -4   1  133.39    6.20
   1  -4   1  134.69    5.90
   1  -4   1  131.49    7.30
   1  -4   1  125.39    6.90
   1  -4   1  128.79    6.30
  -2   4  -1   34.90    3.30
   2  -4   1   29.60    2.30
   2  -4   1   31.50    2.40
   2  -4   1   33.60    1.70
   2  -4   1   32.20    2.80
   2  -4   1   32.10    1.70
  -3   4  -1    5.10    1.40
   3  -4   1    8.90    1.50
   3  -4   1    5.20    0.80
   3  -4   1    5.60    1.30
  -4   4  -1  253.27   12.90
   4  -4   1  319.67   13.00
   4  -4   1  306.67   13.00
   5  -4   1    0.50    0.30
   5  -4   1    1.10    0.70
   6  -4   1    1.20    0.50
   6  -4   1    5.60    1.10
   6  -4   1    2.00    1.20
   7   3  -1   -0.20    1.40
   7   3  -1    0.30    2.50
   6   3  -1   -0.60    1.30
   6   3  -1    0.40    2.00
   5   3  -1   -0.40    1.00
   5   3  -1    0.00    0.80
   5   3  -1    0.30    1.80
  -5  -3   1    0.20    0.20
  -5  -3   1    0.50    0.20
   4   3  -1    3.00    1.60
   4   3  -1    1.70    1.60
   4   3  -1    1.50    0.80
   4   3  -1    1.10    1.00
   4   3  -1    2.70    1.30
   4   3  -1    2.60    1.90
  -4  -3   1    1.70    0.70
  -4  -3   1    3.00    0.90
  -4  -3   1   -0.40    0.70
  -4  -3   1    1.30    1.00
  -4  -3   1    1.70    0.60
  -4  -3   1    3.20    1.40
   3   3  -1  154.98    8.70
   3   3  -1  148.79    7.80
   3   3  -1  132.49    9.50
   3   3  -1  133.19    8.60
   3   3  -1  144.29    7.20
  -3  -3   1  135.99    6.90
  -3  -3   1  144.19    7.10
  -3  -3   1  152.28    7.30
  -3  -3   1  136.99    8.50
   2   3  -1   33.70    2.50
   2   3  -1   41.90    3.50
   2   3  -1   36.20    2.90
   2   3  -1   34.10    3.40
  -2  -3   1   39.20    2.80
  -2  -3   1   37.10    2.60
  -2  -3   1   36.50    3.50
  -2  -3   1   34.40    2.90
   1   3  -1   -0.60    1.10
   1   3  -1    4.90    0.90
   1   3  -1    3.50    1.30
   1   3  -1    6.60    1.50
   1   3  -1    4.00    1.20
   1   3  -1    1.00    1.20
  -1  -3   1    6.00    1.00
  -1  -3   1   -0.90    1.10
  -1  -3   1    5.20    1.20
  -1  -3   1    3.30    1.40
   0   3  -1    0.40    0.80
   0   3  -1    1.40    1.20
   0   3  -1    0.80    0.70
   0   3  -1    0.60    0.60
   0   3  -1    0.40    0.50
   0   3  -1    0.90    0.30
   0   3  -1    0.50    0.30
   0   3  -1    0.40    0.80
   0  -3   1    0.90    0.70
   0  -3   1    0.20    0.80
   0  -3   1    0.60    0.90
   0  -3   1   -0.30    0.40
   0  -3   1    0.60    0.40
  -1   3  -1   -0.50    0.40
  -1   3  -1    0.40    1.00
   1  -3   1   -0.10    0.20
   1  -3   1   -0.30    0.20
   1  -3   1   -0.70    0.70
   1  -3   1    0.10    0.40
   1  -3   1   -0.30    0.30
   1  -3   1    0.00    0.60
  -2   3  -1    5.80    1.40
   2  -3   1    6.00    1.10
   2  -3   1    6.70    1.30
   2  -3   1    4.60    0.60
  -3   3  -1    0.70    0.60
   3  -3   1    1.20    0.60
   3  -3   1    1.90    0.80
  -5   3  -1   -0.20    0.40
   5  -3   1    0.70    0.30
   5  -3   1   -0.70    0.60
   5  -3   1    1.20    0.80
   5  -3   1    0.60    0.30
   6  -3   1    0.70    0.70
   6  -3   1    0.00    0.90
   6  -3   1    0.40    0.50
   6  -3   1    1.50    0.90
   6  -3   1    0.70    0.60
   7   2  -1    2.30    2.70
   7   2  -1   -0.50    1.30
   6   2  -1    0.40    1.60
   6   2  -1    2.70    1.70
   5   2  -1   -0.60    0.50
   5   2  -1    1.70    2.10
   5   2  -1   -0.60    1.00
   4   2  -1   58.39    5.10
   4   2  -1   70.79    5.20
   4   2  -1   69.49    4.60
   4   2  -1   61.79    3.90
  -4  -2   1   52.69    5.70
  -4  -2   1   64.39    4.80
  -4  -2   1   65.39    2.70
   3   2  -1   19.90    2.50
   3   2  -1   15.10    2.20
   3   2  -1   16.90    1.90
   3   2  -1   15.50    2.60
   3   2  -1   17.40    1.60
  -3  -2   1   13.80    1.70
  -3  -2   1   15.70    1.30
  -3  -2   1   16.70    1.40
  -3  -2   1   14.60    1.40
   2   2  -1   -0.60    1.30
   2   2  -1   -0.40    0.80
   2   2  -1    2.40    1.20
   2   2  -1    3.50    1.20
   2   2  -1    2.40    0.70
   2   2  -1    3.60    1.10
  -2  -2   1    2.10    1.00
  -2  -2   1    1.90    0.60
  -2  -2   1    4.40    1.00
  -2  -2   1    0.60    1.20
  -2  -2   1    2.10    0.70
  -2  -2   1    2.30    0.90
   1   2  -1   93.89    5.40
   1   2  -1   93.49    4.50
   1   2  -1  103.89    4.90
   1   2  -1   94.89    5.30
  -1  -2   1   90.69    4.80
  -1  -2   1   91.29    4.50
  -1  -2   1   94.99    5.40
  -1  -2   1   85.89    4.80
   0   2  -1    5.60    1.00
   0   2  -1    3.80    0.60
   0   2  -1    2.90    1.00
   0   2  -1    3.80    0.50
   0   2  -1    0.70    0.90
   0   2  -1    4.20    0.90
   0   2  -1    2.80    1.00
   0   2  -1    3.50    0.60
   0   2  -1    3.10    1.00
   0  -2   1    4.80    0.90
   0  -2   1    3.80    0.60
   0  -2   1    3.30    0.70
   0  -2   1    4.50    1.20
   0  -2   1   -0.50    0.80
   0  -2   1    3.50    0.90
  -1   2  -1   -0.20    0.40
  -1   2  -1    0.60    0.40
   1  -2   1    0.40    0.30
   1  -2   1    0.20    0.40
   1  -2   1    0.00    0.60
   1  -2   1   -0.10    0.70
  -2   2  -1  157.38    7.40
   2  -2   1  157.38    7.10
   2  -2   1  159.18    7.10
  -3   2  -1   26.20    2.10
   3  -2   1   24.10    1.80
   3  -2   1   26.40    1.80
  -4   2  -1   49.00    3.20
   4  -2   1   42.80    2.90
  -5   2  -1    9.30    1.50
   5  -2   1   12.70    2.00
   5  -2   1    6.40    1.10
   5  -2   1    7.70    1.10
   5  -2   1    3.10    1.20
  -6   2  -1    2.20    1.20
   6  -2   1    1.70    0.50
   6  -2   1    2.80    1.20
   6  -2   1    0.30    0.70
   6  -2   1    2.10    0.50
   6  -2   1    0.60    1.20
  -7   2  -1    0.70    1.00
   7  -2   1    1.20    1.00
   7  -2   1    0.60    1.40
   7   1  -1   -1.50    2.00
   7   1  -1    0.60    1.20
   6   1  -1    3.90    1.70
   6   1  -1   -1.10    1.70
   5   1  -1    1.10    0.70
   5   1  -1   -0.10    0.80
   5   1  -1   -1.20    1.60
  -5  -1   1    0.50    1.10
   4   1  -1   75.09    4.50
   4   1  -1   71.59    5.00
   4   1  -1   66.09    4.10
   4   1  -1   67.79    5.10
   4   1  -1   70.79    3.90
  -4  -1   1   73.89    4.60
   3   1  -1    3.40    1.20
   3   1  -1    5.30    1.50
   3   1  -1    5.90    1.20
   3   1  -1    3.80    1.10
   3   1  -1    4.10    0.80
  -3  -1   1    3.10    1.50
  -3  -1   1    3.40    1.10
  -3  -1   1    2.30    0.80
   2   1  -1  150.88    7.10
   2   1  -1  168.88    7.40
   2   1  -1  171.48    8.00
   2   1  -1  162.18    8.10
   2   1  -1  165.28    8.70
   2   1  -1  145.09    7.50
  -2  -1   1  169.98    7.50
  -2  -1   1  161.18    7.00
  -2  -1   1  160.38    6.90
  -2  -1   1  162.48    7.10
  -2  -1   1  159.48    8.00
   1   1  -1    0.00    0.50
   1   1  -1   -0.30    1.00
   1   1  -1    1.40    0.80
   1   1  -1    1.30    0.70
   1   1  -1   -0.70    0.80
   1   1  -1    0.60    0.40
  -1  -1   1    1.70    0.70
  -1  -1   1    1.30    0.60
  -1  -1   1   -0.30    0.60
  -1  -1   1    0.90    0.50
  -1  -1   1    0.90    0.40
  -1  -1   1   -0.30    0.70
  -1  -1   1    0.10    0.90
   0   1  -1    9.60    0.90
   0   1  -1    7.00    1.10
   0   1  -1    8.30    0.70
   0   1  -1    7.80    1.10
   0   1  -1    9.10    0.70
   0   1  -1    9.80    0.80
   0   1  -1    7.90    1.00
   0  -1   1    8.90    0.70
   0  -1   1    8.90    1.20
   0  -1   1    6.70    0.70
   0  -1   1    8.70    1.20
   0  -1   1   10.30    1.00
   0  -1   1    9.10    1.20
   0  -1   1   10.20    0.80
   0  -1   1    8.10    0.90
   0  -1   1    9.00    0.70
  -1   1  -1  702.03   28.40
  -1   1  -1  737.43   28.40
   1  -1   1  721.33   28.20
   1  -1   1  717.53   28.60
   1  -1   1  622.44   28.20
   1  -1   1  708.43   28.60
  -2   1  -1   61.49    3.50
   2  -1   1   55.99    3.00
   2  -1   1   58.19    3.10
  -3   1  -1    7.00    1.50
   3  -1   1    4.60    0.50
   3  -1   1    6.20    1.10
   3  -1   1    5.60    0.50
  -4   1  -1    0.70    0.70
   4  -1   1    0.80    0.70
   4  -1   1    0.60    0.50
   4  -1   1    0.60    0.40
   4  -1   1    0.60    0.80
  -5   1  -1   -0.10    0.90
   5  -1   1    0.70    0.40
   5  -1   1   -0.50    1.20
   5  -1   1    0.50    0.30
   5  -1   1   -0.20    0.60
   5  -1   1    0.40    0.60
   5  -1   1   -0.40    0.80
  -6   1  -1    1.00    1.10
   6  -1   1    1.40    1.30
   6  -1   1    0.80    0.90
   7  -1   1    2.60    1.40
   7  -1   1    2.20    1.80
   7   0  -1   -0.30    1.70
   7   0  -1    0.20    1.10
   5   0  -1   10.70    2.40
   5   0  -1   11.90    1.70
   5   0  -1    9.50    2.00
  -5   0   1   10.30    2.50
   4   0  -1    4.70    1.10
   4   0  -1    3.00    1.00
   4   0  -1    0.50    1.00
   4   0  -1    4.10    1.30
   4   0  -1    2.80    0.70
   3   0  -1  912.01   37.30
   3   0  -1  885.51   37.00
   3   0  -1  879.21   36.70
   3   0  -1  926.41   36.20
  -3   0   1  859.51   38.10
  -3   0   1  891.61   36.60
   2   0  -1    7.50    0.60
   2   0  -1    8.10    1.20
   2   0  -1    7.60    1.00
   2   0  -1    7.70    0.90
   2   0  -1    7.40    0.40
  -2   0   1    6.50    1.00
  -2   0   1    9.20    1.70
   1   0  -1  223.38    9.40
   1   0  -1  226.38    9.20
   1   0  -1  234.48    9.20
   1   0  -1  227.08    9.70
   1   0  -1  230.58    9.60
   1   0  -1  230.58    9.20
  -1   0   1  224.38    9.60
  -1   0   1  208.88    9.40
   0   0  -1   32.80    1.70
   0   0  -1   36.50    1.70
   0   0  -1   35.30    1.80
   0   0  -1   35.80    1.70
   0   0  -1   33.10    1.90
   0   0  -1   35.30    1.90
   0   0  -1   35.80    1.70
   0   0  -1   33.90    2.00
   0   0   1   37.60    2.10
   0   0   1   27.10    1.80
   0   0   1   35.50    1.70
   0   0   1   31.50    1.70
   0   0   1   31.40    1.80
   0   0   1   35.50    1.90
  -1   0  -1  942.81   37.70
  -1   0  -1  940.21   37.90
  -1   0  -1  948.51   38.20
   1   0   1  872.61   37.40
   1   0   1  947.81   38.20
   1   0   1  948.51   37.70
   1   0   1  934.41   37.40
   1   0   1  934.91   37.80
   1   0   1  938.11   37.90
   1   0   1  914.41   37.40
  -2   0  -1   47.30    2.70
  -2   0  -1   51.59    3.40
   2   0   1   39.90    2.50
   2   0   1   50.79    2.20
   2   0   1   42.70    2.10
   2   0   1   48.90    2.70
   2   0   1   47.60    2.20
   2   0   1   51.89    3.00
  -3   0  -1   -0.40    0.60
  -3   0  -1    0.70    0.50
   3   0   1   -0.20    0.30
   3   0   1    0.00    0.50
   3   0   1   -0.30    0.30
   3   0   1   -0.80    0.70
   3   0   1    0.30    0.30
   3   0   1    0.00    0.70
   3   0   1    0.10    0.30
  -4   0  -1   35.50    3.50
   4   0   1   39.30    3.30
   4   0   1   38.60    2.30
   4   0   1   39.80    2.90
   4   0   1   38.20    2.90
   4   0   1   34.20    2.80
  -5   0  -1    1.30    1.20
   5   0   1   -0.50    1.10
   5   0   1    0.40    0.50
   5   0   1    0.20    0.80
   5   0   1   -0.10    0.80
   5   0   1   -0.20    0.60
  -6   0  -1   12.40    3.90
   6   0   1   15.40    2.40
   7   0   1    0.90    1.10
   7   0   1    1.00    1.50
   7  -1  -1    3.40    1.70
   7  -1  -1    1.10    1.80
   6  -1  -1    1.90    1.20
   6  -1  -1    1.80    1.50
  -6   1   1    1.90    1.20
   5  -1  -1    9.30    1.90
   5  -1  -1    6.90    0.80
   5  -1  -1   10.00    1.80
  -5   1   1   10.10    2.10
   4  -1  -1   11.80    1.90
   4  -1  -1   10.10    1.10
   4  -1  -1    9.20    1.00
   4  -1  -1   10.70    1.60
  -4   1   1    9.60    1.60
   3  -1  -1   50.29    3.00
   3  -1  -1   51.19    3.10
  -3   1   1   53.19    3.40
   2  -1  -1    1.90    0.60
   2  -1  -1    1.90    0.50
  -2   1   1    1.90    0.60
   1  -1  -1  351.46   13.30
  -1   1   1  303.37   13.70
   0  -1  -1  141.59    6.10
   0  -1  -1  137.49    5.70
   0  -1  -1  139.79    5.80
   0  -1  -1  139.09    6.00
   0  -1  -1  140.79    5.70
   0   1   1  123.69    6.40
   0   1   1  132.39    5.90
   0   1   1  136.89    6.10
   0   1   1  140.89    5.70
   0   1   1  137.79    5.70
  -1  -1  -1   75.79    3.40
  -1  -1  -1   72.19    3.40
  -1  -1  -1   76.59    3.50
  -1  -1  -1   64.69    4.70
  -1  -1  -1   71.09    4.00
  -1  -1  -1   75.69    3.90
   1   1   1   72.29    3.30
   1   1   1   67.59    3.40
   1   1   1   69.39    3.90
   1   1   1   79.59    3.90
   1   1   1   74.99    4.50
  -2  -1  -1  297.47   13.90
  -2  -1  -1  284.07   12.10
  -2  -1  -1  295.47   12.90
  -2  -1  -1  272.07   12.20
  -2  -1  -1  283.57   12.10
  -2  -1  -1  290.97   13.10
   2   1   1  292.87   13.90
   2   1   1  270.27   13.10
   2   1   1  288.47   12.30
   2   1   1  298.67   12.90
   2   1   1  311.47   12.80
   2   1   1  299.07   13.10
  -3  -1  -1    4.30    1.20
  -3  -1  -1    4.30    1.70
   3   1   1    5.20    1.30
   3   1   1    6.50    1.10
   3   1   1    3.50    1.30
   3   1   1    2.10    1.00
   3   1   1    5.60    1.30
   3   1   1    6.00    1.00
  -4  -1  -1    6.20    1.60
  -4  -1  -1    6.70    2.20
   4   1   1    6.50    1.60
   4   1   1    4.50    0.90
   4   1   1    6.50    1.60
   4   1   1    5.90    1.70
   4   1   1    5.80    1.20
   4   1   1    7.60    1.70
  -5  -1  -1    2.20    1.60
   5   1   1   -1.20    1.20
   5   1   1    1.10    1.30
   5   1   1    1.10    1.20
   6   1   1    8.00    2.20
   6   1   1   -0.50    1.50
   7   1   1    0.00    1.80
   7   1   1   -0.10    1.20
   7  -2  -1    0.70    1.00
   7  -2  -1    0.00    1.30
   6  -2  -1    3.10    1.40
   6  -2  -1    0.90    1.20
   6  -2  -1    1.60    1.00
   5  -2  -1   47.00    3.20
   5  -2  -1   40.50    2.60
   5  -2  -1   46.20    2.50
   4  -2  -1    0.50    0.60
   4  -2  -1    1.20    0.70
  -2   2   1   14.00    0.90
   1  -2  -1  119.09    5.40
   1  -2  -1  120.19    5.30
  -1   2   1  117.09    5.80
   0  -2  -1 2614.84  102.09
   0  -2  -1 2566.74  101.39
   0  -2  -1 2448.66  101.19
   0  -2  -1 2703.13  101.89
   0   2   1 2725.93  101.59
   0   2   1 2446.76  101.19
   0   2   1 2148.98  101.49
   0   2   1 2409.66  101.79
   0   2   1 2691.93  102.69
   1   2   1  168.98    8.70
   1   2   1  192.78    9.60
  -2  -2  -1   -0.10    0.40
  -2  -2  -1    1.00    0.90
  -2  -2  -1    0.20    0.50
  -2  -2  -1   -0.80    0.90
  -2  -2  -1    0.50    0.60
  -2  -2  -1    0.00    0.40
  -2  -2  -1   -0.10    0.50
   2   2   1    0.10    1.30
   2   2   1   -0.30    0.70
   2   2   1    0.50    0.50
   2   2   1    0.20    0.70
   2   2   1    0.70    0.90
   2   2   1    0.00    1.00
  -3  -2  -1    9.50    1.10
  -3  -2  -1   10.50    1.00
  -3  -2  -1   10.10    1.50
  -3  -2  -1   12.00    2.30
  -3  -2  -1   10.00    1.20
   3   2   1   10.10    1.90
   3   2   1    9.90    1.20
   3   2   1    8.40    1.90
   3   2   1    4.40    1.80
   3   2   1    9.70    1.90
  -4  -2  -1  332.27   13.70
  -4  -2  -1  360.66   18.20
  -4  -2  -1  307.77   15.80
  -4  -2  -1  318.07   13.70
   4   2   1  327.97   14.70
   4   2   1  346.17   16.10
   4   2   1  330.97   17.40
   4   2   1  336.87   16.50
   4   2   1  340.37   15.60
  -5  -2  -1    2.30    1.40
   5   2   1    0.50    1.10
   5   2   1    1.20    1.60
   5   2   1    0.00    0.50
   5   2   1    1.40    1.30
   6   2   1    0.40    1.10
   6   2   1    1.00    1.50
   7   2   1   12.00    3.10
   7   2   1   -0.80    1.90
   6  -3  -1    5.00    1.10
   6  -3  -1    5.60    1.00
   6  -3  -1    2.30    0.90
   6  -3  -1    4.40    0.90
   2  -3  -1   41.50    2.30
   2  -3  -1   42.30    2.30
  -2   3   1   39.80    2.70
   1  -3  -1    0.50    0.80
   1  -3  -1    1.80    0.50
   1  -3  -1    2.90    0.90
  -1   3   1    0.90    0.90
   0  -3  -1  573.64   23.30
   0  -3  -1  552.04   22.80
   0  -3  -1  532.25   22.10
   0  -3  -1  535.45   21.90
   0   3   1  535.35   22.20
   0   3   1  469.25   23.60
  -1  -3  -1   10.20    1.60
  -1  -3  -1   19.50    1.50
  -1  -3  -1   16.80    2.30
   1   3   1   17.80    1.50
   1   3   1   18.70    2.00
   1   3   1   15.80    2.00
   1   3   1   20.60    1.40
   1   3   1   17.90    2.70
   1   3   1   17.80    1.90
  -2  -3  -1    3.90    1.10
  -2  -3  -1   -0.90    1.10
  -2  -3  -1    3.30    1.10
  -2  -3  -1    0.70    1.00
  -2  -3  -1    8.10    1.20
   2   3   1   -0.60    1.00
   2   3   1    8.60    1.70
   2   3   1    6.20    2.20
   2   3   1    7.00    1.70
   2   3   1    7.00    1.60
   2   3   1    6.50    1.20
  -3  -3  -1   22.40    2.90
  -3  -3  -1   16.80    1.60
  -3  -3  -1   22.30    2.10
  -3  -3  -1   20.70    1.80
  -3  -3  -1   17.90    2.40
   3   3   1   20.20    1.90
   3   3   1   20.40    2.60
   3   3   1   21.60    2.70
   3   3   1   24.00    2.50
  -4  -3  -1    8.20    1.90
  -4  -3  -1    7.10    1.20
  -4  -3  -1    5.20    1.20
  -4  -3  -1    9.30    1.30
  -4  -3  -1    3.80    1.70
   4   3   1    7.20    1.50
   4   3   1   10.20    2.60
   4   3   1    3.80    1.80
   4   3   1    9.40    2.40
   4   3   1    7.20    2.00
  -5  -3  -1    2.50    0.60
  -5  -3  -1    3.00    0.60
  -5  -3  -1    3.00    1.80
   5   3   1    2.20    1.80
   5   3   1    3.90    1.20
   5   3   1    3.30    1.70
   5   3   1    3.70    1.50
   6   3   1    1.50    2.20
   6   3   1    1.60    1.80
   7   3   1    1.30    2.30
   7   3   1    1.10    1.70
   3  -4  -1   13.50    1.30
   3  -4  -1   10.00    1.10
  -3   4   1    8.80    1.20
   2  -4  -1    9.30    0.90
   2  -4  -1    9.50    1.30
   2  -4  -1   11.10    1.50
  -2   4   1   12.00    1.70
   1  -4  -1   52.49    3.40
   1  -4  -1   48.50    3.70
   1  -4  -1   54.89    2.80
   1  -4  -1   56.09    2.80
  -1   4   1   51.09    2.90
  -1   4   1   56.09    4.30
   0  -4  -1    0.00    0.80
   0  -4  -1   -0.20    0.40
   0  -4  -1    0.40    0.90
   0  -4  -1    0.20    0.40
   0  -4  -1   -0.10    0.50
   0   4   1   -0.20    0.50
   0   4   1    0.50    1.00
   0   4   1   -0.50    0.90
  -1  -4  -1   21.20    2.90
  -1  -4  -1   22.70    2.20
  -1  -4  -1   26.10    2.00
   1   4   1   28.10    2.60
   1   4   1   26.40    1.80
   1   4   1   25.80    1.90
   1   4   1   21.80    2.20
   1   4   1   25.50    3.50
  -2  -4  -1    3.90    1.10
  -2  -4  -1    4.10    1.30
  -2  -4  -1    2.40    1.40
  -2  -4  -1   -0.70    1.00
   2   4   1    2.70    0.90
   2   4   1    5.50    2.40
   2   4   1   -2.00    1.50
   2   4   1    4.40    1.60
   2   4   1    5.10    1.60
  -3  -4  -1    0.90    1.10
  -3  -4  -1   -0.20    0.50
  -3  -4  -1    1.10    0.80
   3   4   1    0.50    1.30
   3   4   1    0.60    1.00
   3   4   1    1.20    1.50
   3   4   1    0.40    0.60
   3   4   1    0.80    1.00
  -4  -4  -1    1.30    0.70
  -4  -4  -1    1.50    1.20
  -4  -4  -1    0.00    0.80
  -4  -4  -1    0.40    1.00
  -4  -4  -1    0.60    0.60
  -4  -4  -1    1.70    0.90
   4   4   1    1.30    1.30
   4   4   1    1.70    1.30
   4   4   1    1.80    1.90
   4   4   1    1.90    1.90
   4   4   1    0.70    0.70
   4   4   1    3.40    1.90
  -5  -4  -1   13.90    1.60
   5   4   1   16.10    2.10
   5   4   1   22.00    4.00
   5   4   1   14.50    3.30
   5   4   1    2.00    2.40
   6   4   1    1.30    1.70
   6   4   1   -0.30    1.90
   6   4   1    0.30    0.90
   7   4   1    1.60    1.90
   7   4   1    1.00    2.50
   3  -5  -1    7.70    1.50
   3  -5  -1   11.40    1.90
  -3   5   1    6.20    1.60
   2  -5  -1    3.20    0.60
   2  -5  -1    2.00    1.20
   2  -5  -1    2.90    1.30
   2  -5  -1    3.30    0.60
   2  -5  -1    2.00    0.80
  -2   5   1    4.70    1.60
   1  -5  -1   28.40    1.80
   1  -5  -1   26.60    2.10
   1  -5  -1   28.60    2.70
   1  -5  -1   35.00    3.40
  -1   5   1   30.20    3.50
  -1   5   1   27.40    1.60
   0  -5  -1    0.90    0.70
   0  -5  -1   -1.20    1.00
   0  -5  -1   -0.10    0.60
   0  -5  -1    0.80    0.50
   0  -5  -1    0.50    1.10
   0   5   1   -0.10    0.80
   0   5   1   -0.90    0.90
   0   5   1    0.70    0.70
  -1  -5  -1   -1.10    1.00
  -1  -5  -1    3.30    1.00
  -1  -5  -1    2.70    1.20
  -1  -5  -1    1.60    1.50
   1   5   1   -0.60    1.10
   1   5   1    0.00    1.00
   1   5   1    1.10    0.50
   1   5   1    0.80    0.80
   1   5   1    1.40    1.00
   1   5   1    1.50    0.60
  -2  -5  -1    1.80    0.80
  -2  -5  -1    0.10    1.20
  -2  -5  -1    0.10    0.80
  -2  -5  -1   -0.50    0.90
   2   5   1    0.40    1.20
   2   5   1    2.00    0.90
   2   5   1    0.60    0.90
   2   5   1    1.20    1.00
   2   5   1   -0.40    1.40
  -3  -5  -1   -0.20    1.10
  -3  -5  -1    0.80    0.70
  -3  -5  -1    1.40    1.10
   3   5   1    0.20    0.80
   3   5   1   -0.10    0.90
   3   5   1    0.70    1.40
   3   5   1    0.60    1.10
   3   5   1    1.10    0.80
  -4  -5  -1   12.20    3.00
  -4  -5  -1   11.10    1.90
  -4  -5  -1   15.50    2.60
  -4  -5  -1    8.90    2.90
   4   5   1   11.70    2.00
   4   5   1    2.20    2.30
   4   5   1   10.50    2.80
   4   5   1    9.50    2.60
  -5  -5  -1    0.10    0.70
   5   5   1   -1.60    2.00
   5   5   1    1.50    1.70
   5   5   1    1.80    1.10
   5   5   1    0.70    1.30
  -6  -5  -1   -0.30    0.60
   6   5   1    0.00    2.70
   6   5   1   -0.60    0.80
   6   5   1    0.20    1.50
   7   5   1    2.10    3.30
   7   5   1    2.20    2.00
   4  -6  -1    1.30    0.90
   4  -6  -1    1.80    1.00
   4  -6  -1    0.00    0.60
   3  -6  -1  161.48    7.40
   3  -6  -1  167.48    7.40
   3  -6  -1  165.78    8.60
   3  -6  -1  174.58    9.00
  -3   6   1  162.38    9.40
   2  -6  -1   -0.20    0.60
   2  -6  -1    0.60    1.10
   2  -6  -1   -0.20    0.90
   2  -6  -1   -0.20    0.40
  -2   6   1   -0.20    0.90
   1  -6  -1    1.10    1.30
   1  -6  -1    9.00    2.50
   1  -6  -1    6.40    1.40
  -1   6   1    8.60    2.70
   0  -6  -1   24.90    2.10
   0  -6  -1   12.50    2.30
   0  -6  -1   30.10    3.80
   0   6   1   20.00    3.50
   0   6   1   21.30    2.10
  -1  -6  -1   22.70    4.40
  -1  -6  -1   20.00    2.00
  -1  -6  -1   24.80    2.70
   1   6   1   17.40    2.30
   1   6   1   18.20    1.40
   1   6   1   17.60    1.40
   1   6   1   16.10    4.10
  -2  -6  -1    1.70    1.30
  -2  -6  -1   -0.20    1.20
  -2  -6  -1    0.70    1.60
  -2  -6  -1    1.30    0.80
   2   6   1    1.10    1.00
   2   6   1    0.20    1.60
   2   6   1    0.00    1.60
   2   6   1    1.50    1.00
  -3  -6  -1    0.40    0.80
  -3  -6  -1    1.20    1.30
  -3  -6  -1   -1.00    1.40
   3   6   1   -0.30    0.60
   3   6   1    0.90    1.40
   3   6   1   -0.70    1.00
   3   6   1   -0.40    0.90
   3   6   1    2.30    1.90
  -4  -6  -1    1.30    0.90
  -4  -6  -1    1.10    1.20
  -4  -6  -1   -0.40    1.40
   4   6   1    0.40    0.90
   4   6   1    1.50    1.70
   4   6   1    2.10    1.50
   4   6   1    3.00    1.50
   4   6   1    1.80    2.40
  -5  -6  -1    0.50    1.00
   5   6   1    0.20    1.00
   5   6   1    0.20    1.20
   5   6   1    2.50    3.10
   5   6   1   -0.80    1.10
  -6  -6  -1    0.70    0.90
   6   6   1    1.10    1.50
   6   6   1    1.80    1.40
   6   6   1   -1.90    3.00
   4  -7  -1    1.00    0.60
   4  -7  -1    2.20    1.20
  -4   7   1    1.50    0.80
  -4   7   1   -0.20    0.50
   3  -7  -1   -0.60    1.00
   3  -7  -1    0.40    0.60
  -3   7   1    0.00    1.20
   2  -7  -1    3.80    1.30
   2  -7  -1    4.10    2.00
  -2   7   1    3.90    2.00
   1  -7  -1   -1.20    1.30
   1  -7  -1    0.60    0.80
  -1   7   1   -0.40    1.10
   0  -7  -1   -1.50    1.40
   0  -7  -1    0.50    1.00
   0   7   1   -0.10    1.40
   0   7   1    0.20    0.70
  -1  -7  -1   -0.10    0.70
  -1  -7  -1    0.20    0.90
  -1  -7  -1   -0.40    1.80
   1   7   1    0.30    1.60
   1   7   1   -0.50    0.80
  -2  -7  -1    5.60    1.60
  -2  -7  -1    4.40    1.80
  -2  -7  -1    5.60    2.80
   2   7   1   11.10    3.90
   2   7   1    5.80    2.00
  -3  -7  -1    1.30    1.00
  -3  -7  -1    0.60    1.90
  -3  -7  -1    1.00    1.20
   3   7   1   -0.60    1.40
   3   7   1   -0.70    1.00
  -4  -7  -1    0.60    0.90
  -4  -7  -1   -1.60    1.30
  -4  -7  -1    0.80    1.30
   4   7   1    0.50    1.40
   4   7   1    0.80    2.20
   4   7   1    0.10    0.90
  -5  -7  -1    0.20    0.90
   5   7   1    0.90    1.10
   5   7   1    0.50    1.50
   6   7   1    0.30    1.80
   3  -8  -1    1.70    1.50
   3  -8  -1    2.50    1.20
  -3   8   1    2.80    1.80
   2  -8  -1   22.00    3.10
   2  -8  -1   23.50    4.40
  -2   8   1   15.50    3.70
   1  -8  -1   -1.50    1.30
   1  -8  -1   -1.10    0.90
  -1   8   1   -0.50    1.10
   0  -8  -1    7.50    2.00
   0  -8  -1    7.80    2.90
   0   8   1    6.60    1.70
   0   8   1    2.90    2.40
  -1  -8  -1    3.90    2.60
  -1  -8  -1    2.70    1.40
   1   8   1    2.50    2.20
   1   8   1    6.70    1.90
  -2  -8  -1    1.10    1.40
  -2  -8  -1   -2.90    1.80
  -2  -8  -1   -0.20    0.90
   2   8   1   -1.10    1.90
   2   8   1    0.00    1.00
   2   8   1   -0.60    0.40
  -3  -8  -1    4.00    1.60
  -3  -8  -1    5.70    2.10
  -3  -8  -1    3.20    2.90
   3   8   1    3.30    1.80
   3   8   1    1.30    2.30
  -4  -8  -1    2.80    4.30
  -4  -8  -1    0.80    1.10
   4   8   1    0.40    1.90
   4   8   1    1.60    1.30
  -5  -8  -1    0.70    1.00
   5   8   1   -0.50    1.20
   5   8   1   -1.10    0.80
   1  -9  -1    1.30    1.30
   1  -9  -1   -0.90    1.60
  -1   9   1    1.20    2.10
   0  -9  -1   -1.50    2.00
   0  -9  -1    0.30    1.30
   0   9   1   -0.30    1.80
   0   9   1   -0.60    0.80
  -1  -9  -1    1.20    1.50
  -1  -9  -1    0.90    2.40
   1   9   1   -1.30    0.90
   1   9   1    0.90    2.00
  -2  -9  -1   -1.00    1.20
  -2  -9  -1   -1.80    2.00
   2   9   1   -0.10    1.10
   2   9   1   -1.20    2.00
  -3  -9  -1    1.20    1.20
  -3  -9  -1    0.50    1.60
  -3  -9  -1   -0.80    2.60
   3   9   1    0.50    1.50
   3   9   1   -0.20    0.60
   3   9   1   -0.80    2.10
   2   9  -2   -0.70    2.10
   2   9  -2    1.40    1.40
   2   9  -2    0.30    0.50
  -2  -9   2    1.10    1.60
  -2  -9   2    0.30    1.40
   1   9  -2    0.60    1.20
   1   9  -2    1.50    2.90
  -1  -9   2   -0.20    1.20
  -1  -9   2    0.20    2.50
   0   9  -2   -0.10    2.30
   0   9  -2    0.40    1.00
   0  -9   2    0.70    1.50
   0  -9   2   -0.30    2.40
   4   8  -2   -1.20    1.30
  -4  -8   2    0.50    1.10
   3   8  -2    0.50    1.50
   3   8  -2   -0.20    0.60
   3   8  -2    2.00    2.70
  -3  -8   2    2.00    1.70
  -3  -8   2    1.00    1.20
  -3  -8   2   -0.20    2.50
   2   8  -2   16.90    3.30
   2   8  -2   22.60    2.10
   2   8  -2   16.00    5.30
  -2  -8   2   15.20    3.20
  -2  -8   2    8.90    3.30
  -2  -8   2   21.10    3.40
   1   8  -2    0.90    1.00
   1   8  -2    0.30    2.20
  -1  -8   2    3.00    2.70
  -1  -8   2    0.80    1.50
   0   8  -2   -0.30    1.60
   0   8  -2   -0.30    0.80
   0  -8   2    0.20    1.30
   0  -8   2    0.20    2.00
  -1   8  -2    0.80    2.10
   1  -8   2    5.80    2.70
   1  -8   2    1.30    1.60
  -2   8  -2    3.20    2.40
   2  -8   2    2.00    2.10
   2  -8   2    4.00    1.70
  -5  -7   2   -0.30    0.90
   4   7  -2    2.50    1.60
  -4  -7   2    1.00    1.20
   3   7  -2    2.00    1.50
   3   7  -2   -0.60    1.30
  -3  -7   2    0.30    1.10
  -3  -7   2   -0.70    2.10
  -3  -7   2   -0.20    0.80
   2   7  -2    0.20    0.70
   2   7  -2   -1.60    0.90
   2   7  -2    0.90    1.80
  -2  -7   2    0.30    0.80
  -2  -7   2    0.70    2.10
  -2  -7   2    0.00    1.00
   1   7  -2    1.70    2.30
   1   7  -2    2.90    1.40
   1   7  -2    1.20    0.50
  -1  -7   2    5.90    3.00
  -1  -7   2    0.90    0.90
  -1  -7   2    3.70    1.60
   0   7  -2   -0.20    1.30
   0   7  -2   -0.80    0.70
   0  -7   2    0.10    1.10
   0  -7   2    1.20    2.10
  -1   7  -2    1.70    1.80
   1  -7   2    6.00    2.80
   1  -7   2    8.30    2.10
  -2   7  -2   -0.90    1.00
   2  -7   2    0.90    1.40
   2  -7   2    0.30    0.90
  -3   7  -2    1.60    1.70
   3  -7   2    2.80    1.50
   3  -7   2   -0.40    0.80
  -4   7  -2    0.00    1.20
   4  -7   2    1.40    1.00
   4  -7   2    1.10    1.20
   6   6  -2    2.10    2.00
   6   6  -2    7.80    2.20
   6   6  -2    1.70    3.10
  -6  -6   2    2.50    1.10
   5   6  -2    3.80    3.10
   5   6  -2   12.60    3.50
   5   6  -2    9.30    2.30
  -5  -6   2    9.80    2.10
   4   6  -2    0.70    0.90
   4   6  -2    1.90    1.70
   4   6  -2   -1.70    1.70
   4   6  -2    0.00    1.20
  -4  -6   2   -0.70    1.40
  -4  -6   2    0.40    1.00
   3   6  -2    7.30    2.40
   3   6  -2    5.80    1.70
   3   6  -2    2.80    1.70
   3   6  -2    3.10    2.20
   3   6  -2    1.20    1.90
  -3  -6   2    7.70    1.80
  -3  -6   2    5.00    1.90
  -3  -6   2    1.90    2.00
   2   6  -2    0.00    1.30
   2   6  -2    1.70    1.30
   2   6  -2    1.90    1.30
   2   6  -2    0.30    1.00
   2   6  -2   -1.80    1.40
  -2  -6   2    0.70    1.10
  -2  -6   2   -0.90    1.40
  -2  -6   2    0.60    0.90
   1   6  -2    4.00    2.10
   1   6  -2    3.80    1.40
   1   6  -2    1.00    1.80
   1   6  -2    3.90    1.00
   1   6  -2    4.80    1.00
  -1  -6   2    1.00    1.10
  -1  -6   2    6.40    1.50
  -1  -6   2    5.10    2.50
   0   6  -2    2.40    2.20
   0   6  -2    4.20    1.40
   0  -6   2    3.60    1.50
   0  -6   2    5.80    2.40
   0  -6   2    5.10    1.30
  -1   6  -2    0.60    1.20
   1  -6   2    3.10    1.20
   1  -6   2    3.10    1.90
  -2   6  -2    0.30    1.20
   2  -6   2    0.80    1.10
   2  -6   2   -0.20    0.80
  -3   6  -2    1.10    1.40
   3  -6   2    0.90    1.00
   3  -6   2    0.20    0.70
  -4   6  -2    1.50    1.20
  -4   6  -2    0.20    1.10
   4  -6   2    1.80    1.30
   4  -6   2    1.40    0.80
  -5   6  -2    0.90    0.70
  -5   6  -2    1.60    0.70
   5  -6   2    1.20    0.90
   5  -6   2    0.20    0.80
   5  -6   2    1.80    0.70
   6   5  -2    2.10    2.50
   6   5  -2    0.00    1.50
   6   5  -2   -1.10    0.90
  -6  -5   2    0.80    0.60
   5   5  -2   -0.40    1.30
   5   5  -2   -2.00    2.00
   5   5  -2    0.90    1.00
  -5  -5   2    0.10    0.80
   4   5  -2    0.00    0.80
   4   5  -2    0.50    1.30
   4   5  -2   -0.20    1.70
   4   5  -2    0.40    2.20
   4   5  -2   -0.30    1.10
  -4  -5   2    0.50    0.80
  -4  -5   2   -0.70    1.30
   3   5  -2    1.90    1.30
   3   5  -2    0.30    1.50
   3   5  -2    0.60    0.60
   3   5  -2   -0.60    0.90
   3   5  -2   -0.40    1.60
  -3  -5   2    0.60    0.90
  -3  -5   2    0.20    0.80
  -3  -5   2    0.20    1.30
   2   5  -2   -0.30    0.80
   2   5  -2   -0.60    0.40
   2   5  -2   -0.20    1.40
   2   5  -2   -0.70    0.60
   2   5  -2   -1.00    1.00
  -2  -5   2   -0.50    0.60
  -2  -5   2    0.20    0.60
  -2  -5   2    2.10    1.70
   1   5  -2   15.00    1.50
   1   5  -2    7.50    1.80
   1   5  -2   14.10    2.20
   1   5  -2   17.10    1.50
   1   5  -2   14.80    1.60
  -1  -5   2   16.20    2.50
  -1  -5   2   15.50    1.80
  -1  -5   2   16.80    3.60
   0   5  -2   54.59    4.40
   0   5  -2   57.89    2.60
   0   5  -2   60.69    4.00
   0   5  -2   58.69    2.60
   0  -5   2   66.19    5.50
   0  -5   2   63.49    3.70
   0  -5   2   59.79    4.20
  -1   5  -2   -0.30    1.10
  -1   5  -2   -0.20    0.70
   1  -5   2    0.20    0.50
   1  -5   2    0.60    0.50
   1  -5   2    0.00    1.20
   1  -5   2    0.50    1.10
   1  -5   2    0.60    0.80
   1  -5   2   -0.40    0.70
  -2   5  -2    3.40    1.90
   2  -5   2    4.60    1.40
   2  -5   2    4.20    1.10
   2  -5   2   -0.10    1.10
   2  -5   2    8.80    2.10
   2  -5   2    4.80    1.00
  -3   5  -2    0.90    1.30
   3  -5   2    0.90    0.70
   3  -5   2    0.90    1.00
   3  -5   2    1.80    0.70
   3  -5   2    1.00    0.80
   3  -5   2    0.50    1.00
   3  -5   2    1.20    0.50
  -4   5  -2   -0.40    0.80
  -4   5  -2    0.20    1.00
   4  -5   2    0.00    0.80
   4  -5   2    0.10    0.80
   4  -5   2    0.00    0.50
   4  -5   2   -0.30    0.40
   4  -5   2   -0.10    0.30
   4  -5   2    0.50    0.70
  -5   5  -2    1.40    0.70
  -5   5  -2    1.70    0.80
   5  -5   2    0.50    0.90
   5  -5   2    2.80    0.50
   5  -5   2    2.20    0.80
   5  -5   2    1.60    1.00
   7   4  -2   -2.90    2.00
   7   4  -2    4.30    2.30
   6   4  -2   -3.00    2.10
   6   4  -2   11.90    3.60
   5   4  -2   92.89    7.70
   5   4  -2   93.99    6.10
  -5  -4   2   93.69    5.10
   4   4  -2    0.40    1.00
   4   4  -2    0.70    1.70
   4   4  -2    3.90    1.90
   4   4  -2   -0.90    1.70
   4   4  -2    2.00    1.00
  -4  -4   2    3.00    1.60
  -4  -4   2    3.00    1.10
   3   4  -2   -1.50    1.20
   3   4  -2    4.10    1.20
   3   4  -2    3.90    1.40
   3   4  -2    4.20    1.70
   3   4  -2    1.90    1.60
  -3  -4   2    1.90    1.00
  -3  -4   2    2.90    1.60
  -3  -4   2    3.70    1.10
   2   4  -2  504.85   23.00
   2   4  -2  502.25   23.90
  -2  -4   2  531.05   22.50
  -2  -4   2  539.75   24.70
  -2  -4   2  521.45   22.90
   1   4  -2   12.10    1.40
   1   4  -2   14.20    2.50
   1   4  -2   12.00    2.00
   1   4  -2   11.00    1.20
  -1  -4   2   13.20    2.00
  -1  -4   2    6.10    1.90
  -1  -4   2    8.80    1.50
   0   4  -2   41.20    2.20
   0   4  -2   41.90    2.20
   0   4  -2   40.70    3.50
   0   4  -2   41.40    3.20
   0   4  -2   34.80    2.80
   0  -4   2   39.00    3.80
   0  -4   2   45.50    3.20
   0  -4   2   42.40    2.60
  -1   4  -2  150.88    7.60
   1  -4   2  147.19    7.90
   1  -4   2  143.59    7.10
   1  -4   2  143.79    6.80
   1  -4   2  148.19    7.30
   1  -4   2  163.28    8.60
  -2   4  -2   17.40    2.50
   2  -4   2   15.30    1.30
   2  -4   2   13.20    1.70
   2  -4   2   16.70    1.90
   2  -4   2   14.90    1.40
   2  -4   2   15.10    2.10
  -3   4  -2   36.70    3.40
  -3   4  -2   45.80    3.70
   3  -4   2   42.60    3.20
   3  -4   2   43.00    2.00
   3  -4   2   39.60    2.00
   3  -4   2   35.50    3.00
   3  -4   2   38.20    2.80
  -4   4  -2   12.80    1.90
  -4   4  -2   12.80    1.90
   4  -4   2   11.30    1.40
   4  -4   2   13.30    2.10
   4  -4   2   13.40    1.80
  -5   4  -2    0.30    0.50
  -5   4  -2    3.80    1.10
   5  -4   2    3.00    1.20
   5  -4   2    4.70    1.10
   5  -4   2    1.90    0.70
   6  -4   2    0.40    0.60
   6  -4   2    0.10    0.70
   7   3  -2   -0.50    2.00
   7   3  -2    0.60    1.70
   6   3  -2   -0.60    2.00
   6   3  -2    0.30    1.60
   5   3  -2   -0.20    0.70
   5   3  -2    0.90    1.30
   5   3  -2   -0.50    1.80
   4   3  -2    0.20    1.60
   4   3  -2    2.70    1.50
   4   3  -2    1.30    0.90
   4   3  -2    1.00    1.00
   4   3  -2    0.90    1.60
   4   3  -2    2.20    1.50
  -4  -3   2    0.50    0.60
  -4  -3   2    0.90    1.20
  -4  -3   2    0.60    0.90
  -4  -3   2    1.00    0.60
   3   3  -2    4.30    1.40
   3   3  -2    8.70    2.20
   3   3  -2    2.40    1.20
   3   3  -2    5.10    1.20
  -3  -3   2    7.80    1.40
  -3  -3   2    9.70    2.50
  -3  -3   2    7.50    1.50
  -3  -3   2    7.60    1.30
  -3  -3   2    5.40    1.60
   2   3  -2  111.99    6.20
   2   3  -2  117.39    6.90
   2   3  -2  101.39    6.90
   2   3  -2  107.29    5.70
  -2  -3   2   99.89    6.90
  -2  -3   2  117.29    6.00
   1   3  -2    4.10    1.60
   1   3  -2   -0.60    1.00
   1   3  -2    3.80    1.00
   1   3  -2    5.40    1.50
   1   3  -2    1.40    0.90
  -1  -3   2   -0.70    1.00
  -1  -3   2    3.60    0.90
  -1  -3   2    2.80    1.40
  -1  -3   2    4.40    1.20
   0   3  -2   43.00    3.10
   0   3  -2   46.00    2.40
   0   3  -2   44.20    2.30
   0   3  -2   45.40    3.40
   0   3  -2   45.20    2.90
   0   3  -2   43.30    2.50
   0  -3   2   44.00    2.90
   0  -3   2   44.30    2.60
   0  -3   2   46.80    3.80
  -1   3  -2    7.50    1.90
  -1   3  -2    7.10    1.30
   1  -3   2    7.30    0.90
   1  -3   2    7.90    1.50
   1  -3   2    6.60    1.50
   1  -3   2    5.50    1.40
   1  -3   2    9.10    1.80
   1  -3   2    8.20    0.80
   1  -3   2    8.00    1.00
   1  -3   2    6.00    1.30
   2  -3   2    2.10    0.90
   2  -3   2    0.70    0.40
   2  -3   2    1.00    0.60
   2  -3   2    0.50    0.50
   2  -3   2   -0.20    0.70
   2  -3   2    1.00    0.30
  -3   3  -2   58.39    4.10
   3  -3   2   59.79    3.60
   3  -3   2   55.99    3.10
   3  -3   2   54.99    3.10
   3  -3   2   53.89    3.60
  -4   3  -2    0.40    0.60
   4  -3   2   -0.30    0.30
   4  -3   2    0.00    0.70
   4  -3   2    0.10    0.60
   4  -3   2   -0.20    0.40
  -5   3  -2    0.30    0.70
   5  -3   2    0.20    0.50
   5  -3   2    0.00    0.50
   5  -3   2   -0.70    0.80
  -6   3  -2    0.40    0.70
   6  -3   2    1.50    1.20
   6  -3   2    1.80    1.10
   6  -3   2    0.20    0.70
   6  -3   2    0.80    0.40
   7   2  -2    2.60    2.20
   7   2  -2   -0.10    1.60
   6   2  -2    1.50    2.10
   6   2  -2   -1.40    0.90
   5   2  -2   -0.40    1.40
   5   2  -2   -0.20    1.00
   5   2  -2    3.20    1.30
   4   2  -2    0.80    0.90
   4   2  -2   -1.70    1.30
   4   2  -2    4.70    1.90
   4   2  -2    3.20    1.60
   4   2  -2    2.80    0.90
   4   2  -2    3.10    1.50
  -4  -2   2    1.90    0.90
  -4  -2   2    3.30    1.30
  -4  -2   2    1.20    1.50
   3   2  -2   66.79    5.10
   3   2  -2   69.19    5.10
   3   2  -2   68.89    4.00
   3   2  -2   69.59    4.40
  -3  -2   2   61.69    4.20
  -3  -2   2   73.69    3.70
  -3  -2   2   75.59    3.80
  -3  -2   2   71.59    5.00
   2   2  -2   57.09    4.10
   2   2  -2   47.30    3.30
   2   2  -2   50.59    4.10
   2   2  -2   54.49    3.20
  -2  -2   2   53.79    3.50
  -2  -2   2   53.29    3.30
  -2  -2   2   52.39    3.10
  -2  -2   2   52.59    4.00
  -2  -2   2   55.89    3.10
   1   2  -2  605.34   25.90
   1   2  -2  628.84   26.60
   1   2  -2  615.04   26.70
  -1  -2   2  590.94   25.80
  -1  -2   2  619.64   25.80
  -1  -2   2  644.24   26.80
   0   2  -2  128.09    5.80
   0   2  -2  127.39    6.60
   0   2  -2  134.19    5.90
   0   2  -2  125.89    6.10
   0   2  -2  127.49    6.70
   0   2  -2  132.09    5.70
   0  -2   2  121.89    6.70
   0  -2   2  126.69    5.90
   0  -2   2  128.79    6.10
  -1   2  -2  466.85   19.80
  -1   2  -2  438.36   19.80
   1  -2   2  456.95   19.30
   1  -2   2  492.95   19.30
   1  -2   2  488.65   19.80
   1  -2   2  480.45   20.10
   1  -2   2  437.66   19.80
   1  -2   2  476.85   20.00
   1  -2   2  461.95   19.10
  -2   2  -2    1.10    0.70
  -2   2  -2    0.20    0.30
   2  -2   2    0.80    0.40
   2  -2   2    1.00    0.70
   2  -2   2    1.10    0.50
   2  -2   2    1.50    0.80
  -3   2  -2   92.89    5.40
   3  -2   2   92.59    4.80
   3  -2   2   81.19    4.20
   3  -2   2   85.59    4.70
   3  -2   2   92.89    4.30
  -4   2  -2  147.09    7.70
   4  -2   2  126.69    6.40
   4  -2   2  139.49    6.90
   4  -2   2  130.59    6.40
  -5   2  -2   93.09    5.90
   5  -2   2   85.69    5.00
   5  -2   2   88.89    5.30
   5  -2   2   77.69    4.90
  -6   2  -2    0.70    1.00
   6  -2   2    0.80    0.80
   6  -2   2   -0.20    0.40
   6  -2   2   -0.30    1.10
  -7   2  -2   -0.60    1.00
   7  -2   2    1.10    1.10
   7  -2   2    0.40    1.60
   7   1  -2    1.00    1.80
   7   1  -2   -0.20    1.20
   6   1  -2    0.00    1.80
   6   1  -2    0.00    1.10
   5   1  -2   -0.20    1.80
   5   1  -2    4.50    1.70
   5   1  -2    6.30    1.90
  -5  -1   2    5.00    2.00
   4   1  -2   -0.10    0.40
   4   1  -2    0.50    0.90
   4   1  -2    0.10    0.50
   4   1  -2   -0.90    0.60
   4   1  -2   -1.80    1.10
   4   1  -2    0.00    0.60
  -4  -1   2    0.40    0.70
  -4  -1   2    0.60    1.10
  -4  -1   2    0.30    0.50
   3   1  -2   -0.30    1.10
   3   1  -2    2.20    1.10
   3   1  -2    0.60    0.60
   3   1  -2    0.10    0.50
   3   1  -2    0.50    0.80
   3   1  -2    1.10    0.50
  -3  -1   2    0.50    0.70
  -3  -1   2   -0.60    0.60
  -3  -1   2    0.40    0.60
   2   1  -2   64.49    3.40
   2   1  -2   63.69    4.20
   2   1  -2   63.19    3.60
   2   1  -2   65.89    4.30
   2   1  -2   53.39    4.10
  -2  -1   2   61.29    4.00
  -2  -1   2   58.19    3.50
  -2  -1   2   63.69    3.20
  -2  -1   2   65.09    3.10
  -2  -1   2   68.99    3.20
   1   1  -2  238.38   10.50
   1   1  -2  245.78   10.80
   1   1  -2  233.68   11.30
   1   1  -2  261.17   11.40
  -1  -1   2  246.68   10.70
  -1  -1   2  240.58   10.40
  -1  -1   2  249.18   11.30
  -1  -1   2  241.58   10.50
  -1  -1   2  248.38   10.60
   0   1  -2    0.40    0.90
   0   1  -2    0.50    0.40
   0   1  -2    0.90    0.70
   0   1  -2    0.10    0.30
   0   1  -2    0.10    0.40
   0   1  -2    0.70    0.60
   0   1  -2    0.50    0.70
   0  -1   2    0.60    0.40
   0  -1   2    1.00    0.80
   0  -1   2    0.30    0.80
   0  -1   2    1.20    0.60
   0  -1   2    0.60    0.60
  -1   1  -2   83.79    4.30
  -1   1  -2   80.09    4.70
  -1   1  -2   87.09    4.30
   1  -1   2   79.59    4.20
   1  -1   2   84.89    4.20
   1  -1   2   82.09    3.80
   1  -1   2   81.69    3.80
   1  -1   2   84.69    3.70
   1  -1   2   81.19    4.40
   1  -1   2   85.79    4.40
  -2   1  -2  343.17   14.70
  -2   1  -2  348.27   14.70
  -2   1  -2  352.46   15.70
   2  -1   2  337.57   14.10
   2  -1   2  348.27   14.80
   2  -1   2  363.56   15.20
   2  -1   2  338.27   14.80
   2  -1   2  352.86   15.10
   2  -1   2  357.76   14.20
  -3   1  -2    0.10    0.70
   3  -1   2    0.10    0.50
   3  -1   2    0.10    0.40
   3  -1   2    0.20    0.40
  -4   1  -2   78.69    5.60
   4  -1   2   85.19    3.80
   4  -1   2   84.29    5.10
   4  -1   2   80.29    3.80
   4  -1   2   85.89    4.70
   4  -1   2   83.89    4.60
  -5   1  -2    2.60    1.40
   5  -1   2    3.80    0.80
   5  -1   2    3.50    0.80
   5  -1   2    2.90    1.40
   5  -1   2    4.80    1.40
   5  -1   2    3.90    1.20
   5  -1   2    4.00    1.20
   5  -1   2    1.10    1.30
  -6   1  -2    1.00    1.10
   6  -1   2   -1.10    1.30
   6  -1   2    0.50    0.70
   7  -1   2    0.60    0.90
   7  -1   2   -0.10    1.60
   7   0  -2    0.50    1.80
   7   0  -2    0.80    1.20
   6   0  -2    3.60    1.60
   6   0  -2    0.60    1.70
   5   0  -2   -0.60    0.60
   5   0  -2    1.20    1.40
   5   0  -2    0.40    1.00
  -5   0   2    0.20    0.80
   4   0  -2   10.30    1.30
   4   0  -2   10.20    1.20
   4   0  -2    8.80    1.00
   4   0  -2    5.60    1.60
   4   0  -2   12.30    1.80
  -4   0   2    9.10    2.10
   3   0  -2  264.37   12.30
   3   0  -2  277.77   11.50
   3   0  -2  264.97   11.80
   3   0  -2  271.47   11.30
  -3   0   2  265.97   11.90
   2   0  -2    0.40    0.30
   2   0  -2   -0.20    0.40
   2   0  -2    0.80    0.30
   2   0  -2    0.30    0.50
   2   0  -2    0.50    0.80
   2   0  -2    0.60    0.70
  -2   0   2   -0.30    0.40
  -2   0   2    0.40    0.50
  -2   0   2    0.90    0.90
  -2   0   2    0.50    1.00
   1   0  -2  114.59    5.60
   1   0  -2  117.59    5.70
   1   0  -2  109.99    5.20
   1   0  -2  117.89    5.10
   1   0  -2  117.29    5.00
   1   0  -2  114.99    5.70
  -1   0   2  109.79    5.50
  -1   0   2  110.79    5.20
  -1   0   2  117.49    4.90
  -1   0   2  116.39    4.90
   0   0  -2 1206.98   50.49
   0   0  -2 1184.18   49.99
   0   0  -2 1285.97   50.09
   0   0  -2 1275.27   50.49
   0   0  -2 1281.27   50.69
   0   0  -2 1235.18   49.99
   0   0   2 1300.07   51.09
   0   0   2 1253.57   50.09
   0   0   2 1238.38   50.49
   0   0   2 1253.17   50.09
   0   0   2 1223.08   50.49
   0   0   2 1141.59   49.99
   0   0   2 1225.28   50.49
   0   0   2 1283.07   50.19
  -1   0  -2  116.59    5.40
  -1   0  -2  110.79    4.80
  -1   0  -2  111.69    5.40
  -1   0  -2  105.09    5.40
  -1   0  -2  110.29    4.90
  -1   0  -2  115.59    6.00
   1   0   2  102.09    5.40
   1   0   2  110.19    4.90
   1   0   2  109.69    5.00
   1   0   2  104.79    4.90
   1   0   2  109.59    5.80
   1   0   2  111.39    5.50
  -2   0  -2    8.50    1.40
  -2   0  -2   10.00    1.90
  -2   0  -2   11.40    1.30
   2   0   2    7.10    0.90
   2   0   2   12.20    1.30
   2   0   2   10.90    0.90
   2   0   2   11.70    1.50
   2   0   2    9.90    0.90
   2   0   2   15.40    1.50
  -3   0  -2   13.20    2.00
  -3   0  -2   12.00    1.50
   3   0   2   12.20    1.10
   3   0   2   14.40    1.60
   3   0   2   14.40    1.60
   3   0   2   11.20    1.00
   3   0   2   10.80    1.10
   3   0   2   15.90    1.90
  -4   0  -2   23.20    2.00
  -4   0  -2   22.00    2.90
   4   0   2   22.40    1.70
   4   0   2   24.50    2.30
   4   0   2   23.10    1.60
   4   0   2   23.90    2.40
   4   0   2   20.90    2.50
  -5   0  -2   -0.30    1.00
   5   0   2    0.40    0.90
   5   0   2    1.00    0.70
   5   0   2    0.10    0.60
   5   0   2    0.10    1.00
   5   0   2    0.90    1.30
   6   0   2   -1.10    1.30
   6   0   2    0.80    0.90
   7   0   2    1.00    1.80
   7   0   2    1.00    1.10
   7  -1  -2    0.40    1.30
   7  -1  -2   -1.00    1.40
   6  -1  -2    1.60    1.40
   6  -1  -2    1.40    1.20
   5  -1  -2    1.50    1.10
   5  -1  -2    1.40    0.50
   5  -1  -2    1.10    0.80
   5  -1  -2   -1.30    1.10
   4  -1  -2  122.99    6.70
   4  -1  -2  135.79    6.90
   4  -1  -2  122.89    6.30
   3  -1  -2    1.40    0.90
   3  -1  -2    2.60    0.90
   3  -1  -2    2.70    0.60
   2  -1  -2    0.40    0.60
   2  -1  -2    0.80    0.40
   2  -1  -2    0.80    0.20
   2  -1  -2    1.50    0.60
   1  -1  -2    0.90    0.50
   1  -1  -2    0.50    0.40
   1  -1  -2    0.40    0.60
  -1   1   2    0.10    0.30
  -1   1   2    0.30    0.60
  -1   1   2    0.90    0.70
  -1   1   2    0.50    0.50
   0  -1  -2  163.08    6.60
   0  -1  -2  134.29    6.00
   0  -1  -2  134.09    6.50
   0  -1  -2  130.19    6.10
   0  -1  -2  147.29    6.40
   0   1   2  136.79    5.90
   0   1   2  140.09    7.10
   0   1   2  141.39    5.90
   0   1   2  136.29    6.50
   0   1   2  138.29    6.30
  -1  -1  -2    0.20    0.60
  -1  -1  -2    0.50    0.40
  -1  -1  -2    0.70    0.50
  -1  -1  -2    1.40    0.50
  -1  -1  -2    0.00    0.60
  -1  -1  -2    0.50    0.80
   1   1   2    1.60    1.00
   1   1   2    0.50    0.70
   1   1   2    1.10    0.60
   1   1   2    0.30    0.40
   1   1   2   -1.20    0.80
   1   1   2    1.30    0.50
  -2  -1  -2  225.78   10.40
  -2  -1  -2  227.08   10.60
  -2  -1  -2  224.98   11.40
  -2  -1  -2  208.88    9.40
  -2  -1  -2  222.28    9.50
  -2  -1  -2  226.68    9.70
   2   1   2  231.88   11.30
   2   1   2  214.68   10.60
   2   1   2  217.68    9.70
   2   1   2  228.08   10.60
   2   1   2  226.58   10.40
  -3  -1  -2  154.08    9.00
  -3  -1  -2  148.69    6.20
  -3  -1  -2  145.69    7.80
  -3  -1  -2  146.39    6.20
   3   1   2  140.69    8.40
   3   1   2  146.39    8.10
   3   1   2  150.38    7.90
   3   1   2  153.08    7.00
   3   1   2  162.18    8.10
  -4  -1  -2    1.40    1.30
  -4  -1  -2    1.70    1.00
   4   1   2    1.00    0.70
   4   1   2    0.80    0.50
   4   1   2   -1.60    1.00
   4   1   2    1.00    0.90
   4   1   2    1.20    1.00
   4   1   2    1.70    1.00
   4   1   2    1.30    0.60
  -5  -1  -2    0.70    0.90
  -5  -1  -2    0.60    1.30
   5   1   2    1.20    1.10
   5   1   2    3.10    1.40
   5   1   2   -0.30    1.20
   5   1   2    0.30    0.60
   6   1   2    0.30    1.10
   6   1   2   -0.50    1.60
   7   1   2    1.00    1.20
   7   1   2    2.30    2.10
   7  -2  -2    1.50    1.20
   6  -2  -2    9.90    2.20
   6  -2  -2    4.10    1.40
   6  -2  -2    4.30    1.30
   5  -2  -2    0.20    0.70
   5  -2  -2    0.00    0.50
   5  -2  -2    0.00    0.90
   4  -2  -2   37.50    2.40
   4  -2  -2   30.80    2.50
   3  -2  -2   79.59    3.90
   2  -2  -2  399.76   16.50
  -2   2   2  392.86   17.00
   1  -2  -2  154.68    7.10
   1  -2  -2  151.08    7.10
  -1   2   2  153.48    7.70
  -1   2   2  163.28    6.60
   0  -2  -2   47.50    3.00
   0  -2  -2   51.39    3.20
   0  -2  -2   52.89    2.50
   0  -2  -2   49.00    2.60
   0   2   2   51.69    2.80
   0   2   2   51.69    2.20
   0   2   2   56.79    3.90
   0   2   2   37.90    2.70
   0   2   2   51.69    2.30
   0   2   2   47.80    3.00
  -1  -2  -2 9999.00  383.36
  -1  -2  -2 9783.92  383.46
  -1  -2  -2 9107.79  386.06
  -1  -2  -2 9160.98  382.96
   1   2   2 9963.40  384.26
   1   2   2 9436.76  383.66
   1   2   2 9275.27  385.66
   1   2   2 9592.64  385.36
   1   2   2 9353.36  381.56
  -2  -2  -2   14.60    1.90
  -2  -2  -2   10.60    1.30
  -2  -2  -2   14.50    1.30
  -2  -2  -2   11.20    2.10
  -2  -2  -2   12.20    1.30
   2   2   2   13.70    2.20
   2   2   2   12.80    2.20
   2   2   2   13.60    1.30
   2   2   2   13.40    1.80
   2   2   2   15.20    3.10
  -3  -2  -2   76.79    5.40
  -3  -2  -2   77.29    4.00
  -3  -2  -2   73.39    5.00
  -3  -2  -2   79.39    4.10
   3   2   2   90.29    5.50
   3   2   2   82.29    5.50
   3   2   2   79.39    4.30
   3   2   2   86.79    5.10
  -4  -2  -2   44.90    4.80
  -4  -2  -2   41.00    3.80
  -4  -2  -2   45.00    2.40
  -4  -2  -2   43.50    2.40
   4   2   2   49.00    4.10
   4   2   2   43.70    3.60
   4   2   2   42.30    3.00
   4   2   2   41.40    4.50
   4   2   2   48.50    4.20
  -5  -2  -2    8.00    2.10
   5   2   2    7.70    2.10
   5   2   2    5.80    2.10
   5   2   2    9.00    2.40
   5   2   2   -0.80    1.60
   5   2   2    7.50    1.50
   6   2   2    1.00    1.70
   6   2   2    0.60    1.20
   7   2   2   -0.50    1.10
   7   2   2   -0.60    1.80
   6  -3  -2    5.00    1.40
   6  -3  -2    3.70    1.30
   6  -3  -2    3.20    1.00
   5  -3  -2   10.40    1.50
   5  -3  -2    9.90    1.40
   2  -3  -2    0.40    0.50
   2  -3  -2    0.20    0.50
  -2   3   2    1.00    0.70
   1  -3  -2   -0.10    0.10
   1  -3  -2   -0.30    0.70
   1  -3  -2    0.20    0.60
   1  -3  -2    0.20    0.40
  -1   3   2    0.20    0.40
  -1   3   2    0.20    0.70
   0  -3  -2   41.00    2.30
   0  -3  -2   39.50    2.50
   0  -3  -2   46.30    3.00
   0  -3  -2   39.90    3.20
   0   3   2   43.40    2.60
  -1  -3  -2  266.47   11.70
  -1  -3  -2  270.97   13.10
  -1  -3  -2  267.77   12.00
   1   3   2  265.07   12.20
   1   3   2  266.87   11.60
   1   3   2  285.87   11.60
   1   3   2  286.67   14.10
   1   3   2  238.28   12.60
   1   3   2  271.57   12.40
  -2  -3  -2    1.20    0.80
  -2  -3  -2    2.00    1.00
  -2  -3  -2    2.20    0.70
  -2  -3  -2   -0.60    0.70
  -2  -3  -2    2.20    1.20
   2   3   2    1.60    1.00
   2   3   2    1.60    0.70
   2   3   2    1.00    1.00
   2   3   2    1.80    1.10
   2   3   2    1.00    1.30
   2   3   2   -0.10    1.10
  -3  -3  -2    3.60    1.40
  -3  -3  -2    2.10    1.40
  -3  -3  -2    3.80    1.20
  -3  -3  -2    2.20    0.80
   3   3   2    3.60    1.50
   3   3   2    4.60    1.10
   3   3   2    0.30    1.40
   3   3   2    5.90    2.30
   3   3   2    3.50    1.50
   3   3   2    3.40    1.30
  -4  -3  -2    1.80    0.90
  -4  -3  -2    2.40    1.40
  -4  -3  -2    5.10    1.60
  -4  -3  -2    4.20    1.00
  -4  -3  -2    3.30    0.90
   4   3   2   -1.10    1.40
   4   3   2    5.40    1.80
   4   3   2    3.70    1.60
   4   3   2    4.60    1.20
   4   3   2    2.50    1.90
   4   3   2    2.30    1.30
  -5  -3  -2    0.70    0.40
  -5  -3  -2    0.90    0.50
  -5  -3  -2    0.00    0.90
   5   3   2    0.00    1.20
   5   3   2    1.80    1.60
   5   3   2   -0.30    0.60
   5   3   2    0.00    1.20
   6   3   2   -1.00    1.70
   6   3   2    7.30    2.40
   7   3   2   -0.10    1.80
   7   3   2   -1.40    1.20
   3  -4  -2    0.00    0.50
   3  -4  -2    0.50    0.50
  -3   4   2    0.00    0.50
   2  -4  -2    4.20    0.60
   2  -4  -2    5.00    1.30
   2  -4  -2    3.30    1.10
  -2   4   2    3.90    1.40
   1  -4  -2    2.10    1.10
   1  -4  -2    1.40    0.60
   1  -4  -2    2.40    0.60
   1  -4  -2    1.10    0.90
  -1   4   2    1.10    0.60
  -1   4   2    1.10    1.00
   0  -4  -2    4.30    1.20
   0  -4  -2    0.40    1.00
   0  -4  -2    4.20    0.80
   0  -4  -2    5.80    1.80
   0  -4  -2    5.30    1.10
   0   4   2    5.50    1.10
   0   4   2    2.00    1.30
  -1  -4  -2  191.08    9.00
  -1  -4  -2  211.28   10.90
  -1  -4  -2  189.88    9.40
   1   4   2  207.38    9.70
   1   4   2  196.18    8.90
   1   4   2  195.68    9.80
   1   4   2  198.58    8.80
  -2  -4  -2  373.86   16.40
  -2  -4  -2  365.16   16.80
  -2  -4  -2  367.16   18.30
   2   4   2  376.06   17.10
   2   4   2  382.96   17.70
   2   4   2  374.96   16.40
  -3  -4  -2    3.50    1.20
  -3  -4  -2    1.70    1.10
  -3  -4  -2    4.10    1.10
  -3  -4  -2    1.90    1.30
   3   4   2    2.50    1.30
   3   4   2   -0.80    1.20
   3   4   2    2.30    0.90
   3   4   2    2.70    1.40
   3   4   2    3.90    2.20
  -4  -4  -2   44.30    3.50
  -4  -4  -2   41.40    4.60
  -4  -4  -2   47.70    3.20
  -4  -4  -2   47.50    4.50
   4   4   2   46.70    4.60
   4   4   2   44.80    4.40
   4   4   2   46.50    4.10
   4   4   2   41.40    3.40
   4   4   2   44.80    5.50
  -5  -4  -2    1.90    0.80
   5   4   2   -0.60    1.80
   5   4   2    1.30    0.90
   5   4   2    2.00    1.60
   5   4   2    3.20    1.60
  -6  -4  -2    1.50    0.60
  -6  -4  -2    2.10    0.50
   6   4   2   -0.40    1.90
   6   4   2    2.10    1.30
   6   4   2    1.50    1.70
   7   4   2   -1.60    2.00
   7   4   2    1.60    1.70
   3  -5  -2   -0.50    0.70
   3  -5  -2    0.60    0.70
  -3   5   2    0.10    0.70
   2  -5  -2   19.20    2.20
   2  -5  -2   19.00    1.30
   2  -5  -2   21.90    2.40
   2  -5  -2   20.80    1.30
  -2   5   2   19.30    2.70
   1  -5  -2   -0.50    0.80
   1  -5  -2    0.50    0.60
   1  -5  -2    0.60    1.00
   1  -5  -2    0.00    0.40
   1  -5  -2    0.20    0.30
  -1   5   2   -0.20    1.00
   0  -5  -2   -0.10    1.00
   0  -5  -2    0.00    0.60
   0  -5  -2   -0.90    0.90
   0  -5  -2    0.50    0.40
   0  -5  -2    0.60    0.70
   0   5   2   -0.40    1.10
   0   5   2    0.80    1.20
   0   5   2   -0.10    0.60
  -1  -5  -2    4.60    1.10
  -1  -5  -2    2.90    1.00
  -1  -5  -2   -0.40    1.10
  -1  -5  -2    4.60    1.90
   1   5   2    3.40    1.20
   1   5   2    2.80    1.10
   1   5   2   -1.40    1.30
   1   5   2    3.20    0.70
   1   5   2    1.40    1.40
  -2  -5  -2    6.40    1.60
  -2  -5  -2   10.70    3.20
  -2  -5  -2   10.20    1.70
   2   5   2    6.30    1.30
   2   5   2    5.20    1.80
   2   5   2    7.60    2.10
   2   5   2    2.60    2.00
  -3  -5  -2    0.70    0.60
  -3  -5  -2    0.30    1.10
  -3  -5  -2   -0.80    0.60
   3   5   2   -0.20    1.40
   3   5   2    0.90    1.60
   3   5   2    0.70    0.70
   3   5   2    0.60    1.00
   3   5   2    0.20    1.00
  -4  -5  -2   -0.30    1.00
  -4  -5  -2    1.30    1.00
  -4  -5  -2   -0.20    1.10
  -4  -5  -2    3.10    1.40
   4   5   2   -1.40    1.60
   4   5   2    0.30    1.90
   4   5   2    1.60    0.90
   4   5   2    2.00    1.40
   4   5   2    2.50    1.70
  -5  -5  -2    8.40    1.70
   5   5   2    2.60    1.30
   5   5   2    6.60    2.20
   5   5   2    2.40    1.80
   5   5   2    0.20    2.00
  -6  -5  -2    0.90    0.70
   6   5   2   -0.60    1.80
   6   5   2    0.60    1.20
   6   5   2   -0.20    1.50
   7   5   2    0.30    1.60
   7   5   2    1.40    2.70
   4  -6  -2   -0.10    0.50
   4  -6  -2   -0.70    0.80
   4  -6  -2   -0.60    0.60
   3  -6  -2   10.50    1.00
   3  -6  -2   13.50    1.90
   3  -6  -2   12.70    1.00
   3  -6  -2   14.60    2.50
  -3   6   2    9.40    2.20
   2  -6  -2    6.20    1.90
   2  -6  -2    5.20    1.10
   2  -6  -2    5.00    1.80
   2  -6  -2    7.20    1.70
  -2   6   2    7.30    2.40
   1  -6  -2    1.80    0.80
   1  -6  -2    0.50    1.10
   1  -6  -2    1.30    1.20
  -1   6   2    0.40    1.20
   0  -6  -2    1.40    1.50
   0  -6  -2    1.70    0.70
   0  -6  -2    3.70    1.90
   0  -6  -2    4.20    1.30
   0   6   2    2.00    0.90
   0   6   2    2.50    1.80
   0   6   2    0.50    1.20
  -1  -6  -2   21.30    4.10
  -1  -6  -2   17.20    2.60
  -1  -6  -2   17.60    1.90
   1   6   2   13.80    3.70
   1   6   2   16.10    1.30
   1   6   2   16.90    2.10
   1   6   2   17.90    1.30
  -2  -6  -2    0.00    1.40
  -2  -6  -2    0.70    0.80
  -2  -6  -2    1.00    1.60
  -2  -6  -2    0.50    1.00
   2   6   2    2.10    2.10
   2   6   2    0.20    0.90
   2   6   2    0.90    0.70
   2   6   2    0.20    0.90
   2   6   2    0.70    2.00
  -3  -6  -2    3.40    1.50
  -3  -6  -2    6.80    1.60
  -3  -6  -2    6.60    2.70
   3   6   2    3.50    1.70
   3   6   2    6.30    3.30
   3   6   2   -0.90    1.50
   3   6   2    5.30    2.00
   3   6   2    4.40    1.20
  -4  -6  -2   -0.10    0.60
  -4  -6  -2   -1.20    1.00
  -4  -6  -2    0.60    1.00
  -4  -6  -2    0.00    1.40
   4   6   2   -0.10    0.70
   4   6   2    0.70    1.80
   4   6   2   -0.80    0.80
   4   6   2   -0.60    0.90
   4   6   2    1.20    2.30
  -5  -6  -2    0.40    0.80
   5   6   2    1.20    1.30
   5   6   2    2.80    2.60
   5   6   2    1.10    1.30
   5   6   2    0.00    0.90
  -6  -6  -2   -0.30    0.70
   6   6   2    4.40    4.10
   6   6   2    1.70    1.20
   6   6   2   -0.50    1.10
   4  -7  -2   -0.40    1.00
   4  -7  -2    0.10    0.50
  -4   7   2    0.00    0.50
   3  -7  -2    1.10    0.70
   3  -7  -2    1.40    1.40
  -3   7   2    0.00    1.10
   2  -7  -2   -0.20    1.30
   2  -7  -2   -0.60    0.50
  -2   7   2    0.10    1.30
   1  -7  -2    3.30    1.90
   1  -7  -2    3.30    1.20
  -1   7   2    3.50    2.10
   0  -7  -2    1.30    1.00
   0  -7  -2    0.00    1.70
   0   7   2    0.80    1.50
   0   7   2    0.70    0.80
  -1  -7  -2   -0.20    1.70
  -1  -7  -2   -1.00    0.50
  -1  -7  -2   -1.70    0.80
   1   7   2    0.50    1.70
   1   7   2   -0.60    0.80
  -2  -7  -2    0.40    0.80
  -2  -7  -2    0.20    1.80
  -2  -7  -2    2.30    1.20
   2   7   2   -0.70    0.80
   2   7   2    1.00    2.00
  -3  -7  -2    1.20    1.30
  -3  -7  -2    2.40    2.20
  -3  -7  -2    2.60    1.40
   3   7   2    0.60    1.10
   3   7   2   -0.70    1.50
   3   7   2    1.50    0.90
  -4  -7  -2    0.20    1.10
  -4  -7  -2   -0.10    1.60
  -4  -7  -2   -1.00    1.20
  -4  -7  -2    0.00    0.80
   4   7   2    0.70    0.90
   4   7   2    0.10    1.20
   4   7   2   -0.10    1.50
  -5  -7  -2    0.60    1.00
   5   7   2    0.80    1.10
   5   7   2    1.00    1.30
  -6  -7  -2   -0.30    1.00
   6   7   2    0.00    1.00
   6   7   2   -0.50    2.50
   3  -8  -2   20.80    3.70
   3  -8  -2   14.20    2.20
  -3   8   2    8.60    2.50
   2  -8  -2    0.40    0.90
   2  -8  -2   -0.70    1.10
  -2   8   2    0.40    1.40
   1  -8  -2    0.60    0.90
   1  -8  -2    3.40    2.00
  -1   8   2    1.60    1.60
   0  -8  -2    1.90    2.30
   0  -8  -2    2.70    1.50
   0   8   2    3.10    1.20
   0   8   2    1.80    2.20
  -1  -8  -2    8.60    2.30
  -1  -8  -2   10.70    3.60
   1   8   2   10.50    3.90
   1   8   2   11.70    2.50
  -2  -8  -2   -0.90    2.00
  -2  -8  -2   -0.30    1.30
  -2  -8  -2    0.20    0.80
   2   8   2    0.80    2.20
   2   8   2    0.20    0.40
   2   8   2   -1.10    1.00
  -3  -8  -2   -0.60    1.10
  -3  -8  -2    2.80    1.30
  -3  -8  -2    0.40    2.10
   3   8   2   -0.50    1.70
   3   8   2   -0.60    1.00
  -4  -8  -2   10.40    4.00
  -4  -8  -2    7.10    2.00
  -4  -8  -2    4.90    2.20
  -4  -8  -2    6.90    4.70
   4   8   2    9.10    2.10
   4   8   2   16.30    3.50
   4   8   2    8.90    4.30
  -5  -8  -2    0.70    1.10
   5   8   2    1.10    1.60
   5   8   2    0.60    1.10
   1  -9  -2   -0.10    1.20
   1  -9  -2    1.20    2.00
  -1   9   2    1.30    2.10
   0  -9  -2    1.00    2.40
   0  -9  -2    0.30    1.20
   0   9   2    1.00    0.80
   0   9   2    1.20    1.90
  -1  -9  -2   -1.20    1.40
  -1  -9  -2    0.20    2.20
   1   9   2    0.20    1.70
   1   9   2   -0.20    1.10
  -2  -9  -2    0.20    1.40
  -2  -9  -2   -1.00    2.00
   2   9   2    0.90    1.30
   2   9   2   -0.60    1.90
  -3  -9  -2    1.60    2.60
  -3  -9  -2    1.80    1.30
  -3  -9  -2    0.70    1.50
   3   9   2   -1.00    1.10
   3   9   2   -0.20    1.70
   3   8  -3    0.20    0.80
   3   8  -3    0.60    2.00
   3   8  -3    1.30    1.40
  -3  -8   3    0.30    2.30
  -3  -8   3    0.50    1.50
  -3  -8   3    1.00    1.30
   2   8  -3    5.00    1.30
   2   8  -3    2.90    2.80
   2   8  -3    5.80    2.00
  -2  -8   3    6.20    1.90
  -2  -8   3    4.30    2.70
  -2  -8   3    1.80    1.80
   1   8  -3   38.40    6.60
   1   8  -3   40.40    4.10
  -1  -8   3   44.60    4.70
   0   8  -3    0.10    1.00
   0   8  -3   -0.10    1.80
   0  -8   3    1.10    2.20
   0  -8   3   -0.90    1.20
  -1   8  -3   -0.20    1.80
   1  -8   3    1.80    2.10
   1  -8   3    0.10    1.20
  -2   8  -3    3.30    2.40
   2  -8   3    7.70    2.90
   2  -8   3    6.30    2.00
  -5  -7   3   -0.10    1.00
   4   7  -3    0.10    1.30
  -4  -7   3    2.20    1.30
   3   7  -3    0.00    1.20
   3   7  -3   -0.60    1.40
  -3  -7   3    1.20    1.10
  -3  -7   3    1.40    1.40
  -3  -7   3   -0.60    1.80
   2   7  -3   -0.40    1.50
   2   7  -3   -0.20    0.70
   2   7  -3    1.40    1.20
  -2  -7   3    0.60    1.00
  -2  -7   3    1.80    1.30
  -2  -7   3   -0.70    1.90
   1   7  -3    0.70    0.50
   1   7  -3    0.00    1.10
   1   7  -3    0.40    2.00
  -1  -7   3    0.00    1.90
  -1  -7   3    2.00    1.40
  -1  -7   3    2.10    1.20
   0   7  -3    0.50    1.00
   0   7  -3   -1.10    2.00
   0  -7   3    1.40    2.00
   0  -7   3    0.10    1.20
  -1   7  -3    1.20    2.00
   1  -7   3    0.30    1.10
   1  -7   3    1.00    1.60
  -2   7  -3    1.00    2.10
   2  -7   3    9.50    3.00
   2  -7   3    7.00    2.00
  -3   7  -3    0.60    1.40
   3  -7   3   -0.70    1.00
   3  -7   3    1.00    1.40
  -4   7  -3   -0.70    1.40
   5   6  -3    0.40    1.20
   5   6  -3    1.60    1.90
   5   6  -3   -0.90    2.40
  -5  -6   3    0.30    0.90
   4   6  -3    1.00    2.00
   4   6  -3    3.10    1.60
   4   6  -3    0.80    1.30
  -4  -6   3    1.00    0.90
   3   6  -3    0.20    1.80
   3   6  -3    0.30    1.50
   3   6  -3   -1.50    1.00
   3   6  -3    0.40    1.20
   3   6  -3    0.00    0.70
  -3  -6   3    1.00    0.90
  -3  -6   3   -1.50    1.40
  -3  -6   3    0.40    0.90
   2   6  -3   -0.20    0.70
   2   6  -3   -0.90    1.40
   2   6  -3    3.30    2.30
   2   6  -3    0.10    1.10
   2   6  -3    3.50    2.10
  -2  -6   3    0.90    0.80
  -2  -6   3   -0.30    0.90
  -2  -6   3    3.20    2.20
   1   6  -3    1.30    0.70
   1   6  -3    0.80    2.80
   1   6  -3   -0.20    1.20
   1   6  -3    2.00    1.20
  -1  -6   3    4.40    2.40
  -1  -6   3    1.70    1.20
  -1  -6   3    0.10    0.70
   0   6  -3    0.70    1.50
   0   6  -3    2.80    1.30
   0  -6   3    4.20    1.20
   0  -6   3    6.00    2.50
   0  -6   3    5.40    1.80
  -1   6  -3   -0.40    1.30
   1  -6   3    3.90    1.60
   1  -6   3    7.00    2.70
  -2   6  -3    3.20    2.20
   2  -6   3    2.80    1.40
   2  -6   3    6.00    2.30
  -3   6  -3   -0.30    1.30
   3  -6   3    0.40    0.80
   3  -6   3    0.60    1.30
  -4   6  -3    1.90    1.70
   4  -6   3    2.00    1.10
   4  -6   3    3.80    1.70
   6   5  -3    1.20    1.30
   6   5  -3    0.10    1.50
   6   5  -3   -1.70    2.10
  -6  -5   3    2.90    0.90
   5   5  -3    0.10    1.90
   5   5  -3    3.10    1.40
   5   5  -3   -0.10    1.30
  -5  -5   3   -0.30    0.70
   4   5  -3    7.50    1.80
   4   5  -3    4.20    2.10
   4   5  -3   -0.30    2.00
   4   5  -3    1.90    1.80
  -4  -5   3    5.50    2.50
  -4  -5   3    6.90    1.70
   3   5  -3    0.50    1.50
   3   5  -3    1.90    1.50
   3   5  -3   -0.50    0.90
   3   5  -3    0.70    1.30
  -3  -5   3   -0.80    0.60
  -3  -5   3    0.20    0.90
  -3  -5   3    0.20    1.30
   2   5  -3   -0.10    1.10
   2   5  -3    0.10    0.90
   2   5  -3   -0.20    0.60
   2   5  -3    0.80    1.00
   2   5  -3   -0.30    1.00
  -2  -5   3   -0.10    0.90
  -2  -5   3    1.70    1.60
  -2  -5   3   -0.50    0.70
   1   5  -3    3.20    1.00
   1   5  -3    1.10    1.20
   1   5  -3    0.20    1.70
   1   5  -3    3.30    1.50
   1   5  -3    3.10    1.20
   1   5  -3    4.00    0.90
   1   5  -3    3.90    1.10
  -1  -5   3    2.80    1.30
  -1  -5   3    4.40    1.30
  -1  -5   3   -0.50    1.20
  -1  -5   3    6.00    2.40
   0   5  -3   11.20    2.10
   0   5  -3    9.50    2.40
   0   5  -3    9.10    0.80
   0   5  -3    9.10    0.90
   0  -5   3   10.00    2.00
   0  -5   3   11.00    1.70
   0  -5   3   12.60    3.10
  -1   5  -3   13.20    2.50
  -1   5  -3    4.50    2.20
   1  -5   3    9.50    1.20
   1  -5   3   10.70    1.90
   1  -5   3   10.00    2.50
  -2   5  -3    0.50    1.40
   2  -5   3   -0.40    0.60
   2  -5   3   -1.20    0.80
   2  -5   3    1.80    1.30
  -3   5  -3    1.00    1.30
  -3   5  -3    3.30    1.60
   3  -5   3    3.20    1.30
   3  -5   3    4.60    1.60
   3  -5   3    0.60    1.00
   3  -5   3    5.70    1.30
  -4   5  -3   -0.20    1.20
  -4   5  -3    2.40    1.40
   4  -5   3   -0.40    0.60
   4  -5   3   -0.10    0.90
   4  -5   3    0.00    0.70
  -5   5  -3    2.20    1.40
  -5   5  -3    1.70    1.20
   5  -5   3    0.80    0.80
   5  -5   3    1.10    0.70
   5  -5   3    1.70    1.20
   6   4  -3   12.50    3.70
   6   4  -3   -0.90    2.00
   5   4  -3   98.09    8.20
   5   4  -3  106.39    6.60
  -5  -4   3   98.79    5.40
   4   4  -3    3.60    1.40
   4   4  -3    1.80    1.80
   4   4  -3    4.80    1.90
   4   4  -3    5.80    2.20
  -4  -4   3    1.90    1.50
  -4  -4   3    3.80    1.10
   3   4  -3   18.70    3.60
   3   4  -3    9.00    1.80
   3   4  -3   12.50    2.60
  -3  -4   3    7.60    2.30
  -3  -4   3   12.20    2.20
  -3  -4   3   11.00    1.80
   2   4  -3    0.60    1.00
   2   4  -3    0.50    1.00
   2   4  -3   -1.20    1.20
   2   4  -3    0.40    0.70
   2   4  -3   -0.10    1.40
  -2  -4   3    1.10    1.10
  -2  -4   3    1.70    0.80
  -2  -4   3    0.30    0.80
   1   4  -3   -0.30    1.10
   1   4  -3    0.50    0.60
   1   4  -3    0.30    0.80
   1   4  -3    0.20    0.40
   1   4  -3    0.40    0.50
   1   4  -3    1.80    1.20
   1   4  -3    0.70    0.80
  -1  -4   3   -0.50    1.20
  -1  -4   3    0.50    0.80
  -1  -4   3    2.40    1.50
  -1  -4   3    1.30    0.70
   0   4  -3    0.20    0.60
   0   4  -3    0.30    1.10
   0   4  -3    0.60    0.40
   0   4  -3    0.10    0.30
   0   4  -3   -0.40    0.60
   0   4  -3    1.20    1.30
   0   4  -3    0.10    0.30
   0  -4   3    0.30    1.00
   0  -4   3    0.10    0.40
   0  -4   3   -0.30    0.60
   0  -4   3    0.10    0.90
  -1   4  -3  213.68   10.50
   1  -4   3  226.98   10.20
   1  -4   3  201.48   10.70
   1  -4   3  203.48    9.50
   1  -4   3  209.78   11.10
   1  -4   3  217.48    9.90
  -2   4  -3    0.60    1.10
   2  -4   3    4.10    0.90
   2  -4   3    4.60    1.50
   2  -4   3    5.00    1.10
   2  -4   3    5.00    1.50
   2  -4   3    2.70    1.10
   2  -4   3    3.80    1.60
   2  -4   3    5.20    0.80
  -3   4  -3    1.10    1.10
   3  -4   3    2.70    0.70
   3  -4   3    2.40    1.00
   3  -4   3    3.80    1.20
   3  -4   3    4.10    1.60
   3  -4   3    2.40    0.80
   3  -4   3    1.40    1.00
  -4   4  -3   39.60    3.80
   4  -4   3   41.40    2.40
   4  -4   3   40.00    3.30
   4  -4   3   39.90    2.40
   4  -4   3   46.10    3.50
   4  -4   3   36.80    3.30
   4  -4   3   32.70    2.90
  -5   4  -3    2.10    1.10
   5  -4   3    3.90    1.30
   5  -4   3    3.90    1.30
   5  -4   3    4.80    0.90
  -6   4  -3    0.40    0.90
  -6   4  -3    0.70    0.80
   6  -4   3    0.50    0.60
   6  -4   3   -1.00    0.90
   6  -4   3    0.40    0.70
   7   3  -3    3.40    2.60
   7   3  -3   -0.90    1.30
   6   3  -3    3.00    2.50
   6   3  -3    0.00    1.30
   5   3  -3   21.80    3.60
   5   3  -3   15.80    2.60
   4   3  -3   -0.40    0.60
   4   3  -3    0.70    1.50
   4   3  -3   -0.50    1.00
   4   3  -3   -0.40    2.00
   4   3  -3   -0.30    0.90
   4   3  -3    1.00    1.10
  -4  -3   3   -0.10    0.90
  -4  -3   3    0.10    0.50
  -4  -3   3   -0.40    0.70
  -4  -3   3    0.10    0.50
   3   3  -3    0.10    0.60
   3   3  -3   -0.40    0.60
   3   3  -3    0.40    0.90
   3   3  -3   -0.50    1.00
   3   3  -3    0.60    1.10
   3   3  -3   -1.10    1.20
  -3  -3   3    0.00    0.70
  -3  -3   3    0.60    0.70
  -3  -3   3    0.10    0.90
  -3  -3   3   -0.30    0.50
  -3  -3   3   -0.30    0.40
   2   3  -3   13.90    1.90
   2   3  -3    7.00    1.90
   2   3  -3   14.30    2.30
  -2  -3   3   14.40    1.70
  -2  -3   3   12.70    2.50
  -2  -3   3   14.20    1.60
   1   3  -3   20.80    2.50
   1   3  -3   16.70    1.70
   1   3  -3   18.90    2.00
   1   3  -3   18.60    2.70
  -1  -3   3   16.10    1.80
  -1  -3   3   18.40    2.60
  -1  -3   3   15.00    1.70
   0   3  -3  118.29    5.50
   0   3  -3  124.19    6.90
   0   3  -3  118.29    5.60
   0   3  -3  120.79    5.80
   0   3  -3  101.19    6.40
   0   3  -3  117.29    6.20
   0  -3   3  127.49    5.90
   0  -3   3  119.69    6.20
   0  -3   3  121.09    7.00
  -1   3  -3   80.59    4.90
   1  -3   3   73.59    4.90
   1  -3   3   79.19    4.30
   1  -3   3   88.49    4.20
   1  -3   3   76.19    5.20
   1  -3   3   86.19    4.50
   1  -3   3   92.79    5.20
   1  -3   3   77.79    5.10
  -2   3  -3    0.30    0.50
   2  -3   3    0.00    0.50
   2  -3   3   -0.20    0.60
   2  -3   3    0.20    0.50
   2  -3   3    0.40    0.50
   2  -3   3    0.40    0.40
   2  -3   3    1.30    1.00
   2  -3   3    0.20    0.30
  -3   3  -3    0.10    0.80
   3  -3   3    0.70    0.60
   3  -3   3    0.50    0.50
   3  -3   3   -0.20    0.60
   3  -3   3    0.20    0.40
   3  -3   3   -1.30    0.70
   3  -3   3   -0.20    0.20
  -4   3  -3   47.00    4.20
   4  -3   3   42.70    3.20
   4  -3   3   46.40    2.40
   4  -3   3   43.70    2.40
   4  -3   3   49.20    3.50
   4  -3   3   42.00    3.20
   4  -3   3   48.20    3.50
  -5   3  -3    1.80    1.20
   5  -3   3    2.20    0.60
   5  -3   3    2.10    1.10
   5  -3   3    2.80    1.20
   5  -3   3    2.00    0.50
   5  -3   3    0.60    0.60
  -6   3  -3    3.50    1.40
   6  -3   3    1.00    1.30
   6  -3   3    1.10    0.90
   6  -3   3    3.40    0.80
   7   2  -3    0.60    1.60
   7   2  -3    0.00    1.90
   6   2  -3    0.50    1.40
   6   2  -3   -0.40    1.80
   5   2  -3  145.59    9.70
  -5  -2   3  155.68    8.20
   4   2  -3   32.00    3.70
   4   2  -3   28.50    2.50
   4   2  -3   18.80    4.90
   4   2  -3   29.40    3.50
   4   2  -3   31.00    2.80
  -4  -2   3   27.40    1.30
  -4  -2   3   29.10    3.20
  -4  -2   3   28.20    1.30
  -4  -2   3   26.30    2.60
   3   2  -3    0.70    0.90
   3   2  -3    1.80    0.80
   3   2  -3   -0.80    1.10
   3   2  -3   -0.40    0.80
   3   2  -3    0.10    0.80
   3   2  -3    2.10    1.30
  -3  -2   3    3.20    1.20
  -3  -2   3    1.20    0.50
  -3  -2   3    1.90    1.20
  -3  -2   3    2.00    0.60
  -3  -2   3    0.60    0.50
   2   2  -3  336.57   14.60
   2   2  -3  340.47   15.10
   2   2  -3  322.57   15.90
   2   2  -3  330.57   16.10
  -2  -2   3  323.87   14.40
  -2  -2   3  324.37   14.50
  -2  -2   3  365.66   15.10
  -2  -2   3  329.47   14.70
  -2  -2   3  327.37   15.80
   1   2  -3  225.38   10.90
   1   2  -3  209.58   10.10
   1   2  -3  222.68   10.00
   1   2  -3  227.48   11.30
   1   2  -3  206.38   10.80
  -1  -2   3  218.28   10.10
  -1  -2   3  227.18    9.90
  -1  -2   3  214.18   10.20
  -1  -2   3  221.88   11.00
   0   2  -3  297.67   12.90
   0   2  -3  270.77   13.90
   0   2  -3  285.77   13.70
   0   2  -3  288.87   12.70
   0   2  -3  310.67   12.70
   0   2  -3  322.77   13.90
   0   2  -3  294.37   13.10
   0  -2   3  292.07   13.70
   0  -2   3  315.17   14.00
   0  -2   3  297.37   13.10
   0  -2   3  298.37   12.90
  -1   2  -3  138.49    7.10
  -1   2  -3  140.69    5.70
  -1   2  -3  141.79    5.70
   1  -2   3  133.69    7.10
   1  -2   3  145.09    6.30
   1  -2   3  137.29    7.20
   1  -2   3  145.49    7.40
   1  -2   3  130.99    6.40
   1  -2   3  135.69    6.50
   1  -2   3  129.09    7.00
  -2   2  -3  331.17   16.00
  -2   2  -3  340.27   14.70
   2  -2   3  326.27   14.20
   2  -2   3  339.17   15.20
   2  -2   3  313.87   14.80
   2  -2   3  334.87   14.00
   2  -2   3  340.77   15.00
   2  -2   3  345.77   15.20
   2  -2   3  356.86   14.30
  -3   2  -3   19.50    2.40
   3  -2   3   16.50    2.00
   3  -2   3   18.70    1.30
   3  -2   3   17.10    1.80
   3  -2   3   20.00    1.90
   3  -2   3   18.70    1.30
   3  -2   3   18.40    2.00
  -4   2  -3   45.60    4.00
   4  -2   3   47.80    2.50
   4  -2   3   45.10    3.50
   4  -2   3   48.90    2.60
   4  -2   3   50.29    3.50
  -5   2  -3  208.08   11.60
   5  -2   3  207.28   10.60
   5  -2   3  204.48    9.30
   5  -2   3  214.78   10.70
   5  -2   3  218.88    9.40
   5  -2   3  203.58   10.40
  -6   2  -3    0.80    1.00
   6  -2   3    0.30    1.30
   6  -2   3    0.60    0.90
   6  -2   3   -0.40    0.50
   7  -2   3    1.90    1.30
   7  -2   3    2.00    1.30
   7  -2   3    0.80    1.60
   7   1  -3    2.90    2.00
   7   1  -3    1.30    1.80
   6   1  -3    1.90    1.60
   6   1  -3    0.20    1.30
   5   1  -3    0.40    1.30
   5   1  -3    0.10    1.00
   4   1  -3    1.40    1.30
   4   1  -3    0.70    1.00
   4   1  -3    1.50    0.80
   4   1  -3    1.00    1.00
   4   1  -3   -0.10    0.50
   4   1  -3    2.10    0.90
  -4  -1   3    2.60    1.20
  -4  -1   3   -0.60    1.00
  -4  -1   3    1.50    0.80
   3   1  -3    1.20    0.90
   3   1  -3    0.60    0.50
   3   1  -3    1.40    1.00
   3   1  -3   -0.40    0.40
   3   1  -3   -1.20    1.00
   3   1  -3    1.10    0.80
  -3  -1   3    0.70    0.80
  -3  -1   3    0.50    0.70
  -3  -1   3    0.70    1.00
   2   1  -3  323.97   13.90
   2   1  -3  303.57   15.10
   2   1  -3  310.17   14.20
   2   1  -3  325.37   15.10
  -2  -1   3  341.77   13.80
  -2  -1   3  322.87   14.10
  -2  -1   3  328.37   14.90
  -2  -1   3  319.27   13.70
  -2  -1   3  322.37   13.60
   1   1  -3   84.59    5.30
   1   1  -3   89.59    4.70
   1   1  -3  100.29    5.60
   1   1  -3   95.99    5.50
   1   1  -3   88.99    4.80
  -1  -1   3   92.59    4.60
  -1  -1   3   90.39    5.40
  -1  -1   3   91.59    4.60
  -1  -1   3   90.29    4.40
  -1  -1   3   96.39    4.80
   0   1  -3   11.80    1.60
   0   1  -3    8.40    1.60
   0   1  -3   11.70    1.70
   0   1  -3    9.10    1.00
   0   1  -3    9.10    1.10
   0   1  -3   11.60    1.80
   0   1  -3    9.10    1.00
   0  -1   3   11.60    1.70
   0  -1   3    9.60    1.10
   0  -1   3   13.40    2.00
   0  -1   3    9.70    1.40
  -1   1  -3   24.30    2.20
  -1   1  -3   27.20    2.70
  -1   1  -3   23.50    1.50
  -1   1  -3   27.10    1.50
  -1   1  -3   24.90    2.20
  -1   1  -3   20.30    1.40
  -1   1  -3   26.40    2.10
   1  -1   3   27.60    2.20
   1  -1   3   26.30    1.70
   1  -1   3   24.30    1.80
   1  -1   3   24.90    2.30
   1  -1   3   25.70    2.30
   1  -1   3   25.30    2.20
   1  -1   3   23.20    1.70
  -2   1  -3    0.20    0.70
  -2   1  -3    0.30    0.50
   2  -1   3    0.10    0.30
   2  -1   3   -0.10    0.40
   2  -1   3   -0.10    0.30
   2  -1   3   -0.30    0.50
   2  -1   3   -0.30    0.40
   2  -1   3    0.50    0.60
   2  -1   3   -0.60    0.30
  -3   1  -3   21.80    2.60
  -3   1  -3   21.50    1.80
   3  -1   3   19.70    1.50
   3  -1   3   19.70    1.30
   3  -1   3   21.90    2.00
   3  -1   3   20.90    1.50
   3  -1   3   20.50    2.20
   3  -1   3   22.80    2.10
  -4   1  -3   -0.40    0.60
   4  -1   3    0.10    0.30
   4  -1   3    0.10    0.30
   4  -1   3    0.70    0.80
   4  -1   3    0.20    0.60
   4  -1   3    0.00    0.50
  -5   1  -3   57.59    5.00
   5  -1   3   46.20    3.20
   5  -1   3   64.49    3.40
   5  -1   3   57.49    4.40
   5  -1   3   50.99    4.10
   5  -1   3   60.59    4.50
  -6   1  -3   -0.20    1.10
   6  -1   3    0.70    1.20
   6  -1   3   -1.20    0.70
   7  -1   3    2.70    1.60
   7  -1   3    0.20    1.00
   7   0  -3   -1.40    1.20
   7   0  -3   -0.80    1.40
   6   0  -3   -0.20    1.20
   6   0  -3    0.80    1.30
   5   0  -3    1.20    1.10
   5   0  -3    2.10    1.10
   5   0  -3    2.30    1.40
   4   0  -3    1.80    0.60
   4   0  -3    0.90    0.80
   4   0  -3    1.50    1.00
   4   0  -3    1.90    0.70
   4   0  -3   -0.10    1.10
   4   0  -3    1.40    0.70
   3   0  -3   34.20    2.10
   3   0  -3   35.30    3.10
   3   0  -3   35.80    3.00
   3   0  -3   40.20    2.60
   3   0  -3   33.70    2.30
  -3   0   3   38.10    2.30
  -3   0   3   37.10    2.70
   2   0  -3  102.69    4.80
   2   0  -3   84.79    5.20
   2   0  -3   93.29    4.40
   2   0  -3   94.29    5.30
   2   0  -3   90.89    5.20
   2   0  -3  100.39    4.60
  -2   0   3   92.89    5.10
  -2   0   3   86.79    4.60
   1   0  -3  136.59    7.30
   1   0  -3  142.79    6.70
   1   0  -3  148.09    6.90
   1   0  -3  149.69    7.40
   1   0  -3  136.79    6.70
   1   0  -3  155.38    7.50
  -1   0   3  155.88    6.40
  -1   0   3  149.39    6.50
  -1   0   3  166.08    6.90
  -1   0   3  142.29    7.20
  -1   0   3  143.99    6.50
   0   0  -3  104.29    5.50
   0   0  -3  101.29    4.90
   0   0  -3   99.19    5.60
   0   0  -3  106.19    4.80
   0   0  -3   99.69    5.50
   0   0   3  102.59    4.90
   0   0   3  101.29    4.80
   0   0   3  115.79    5.60
   0   0   3  104.39    5.10
   0   0   3  110.99    5.00
   0   0   3  104.69    5.50
   0   0   3  103.59    6.10
   0   0   3  110.29    5.60
  -1   0  -3   95.79    5.30
  -1   0  -3  100.49    4.60
  -1   0  -3  102.09    5.40
  -1   0  -3   79.59    4.40
  -1   0  -3  100.29    4.70
  -1   0  -3  102.99    6.50
  -1   0  -3  105.59    5.30
   1   0   3  104.29    6.00
   1   0   3   97.89    4.70
   1   0   3  103.09    5.20
   1   0   3   94.79    5.20
   1   0   3   93.39    4.70
   1   0   3   98.59    5.40
  -2   0  -3    4.40    1.40
  -2   0  -3    4.50    1.20
  -2   0  -3    5.40    1.30
  -2   0  -3    4.90    0.50
  -2   0  -3    4.00    0.50
   2   0   3    5.30    0.90
   2   0   3    4.50    1.00
   2   0   3    3.90    0.80
   2   0   3    3.30    0.70
   2   0   3    4.60    1.40
   2   0   3    5.10    1.20
   2   0   3    5.70    1.30
  -3   0  -3   46.50    4.00
  -3   0  -3   43.60    3.10
   3   0   3   39.20    2.40
   3   0   3   32.50    2.30
   3   0   3   42.00    3.30
   3   0   3   41.90    3.20
   3   0   3   42.40    3.10
  -4   0  -3    3.00    1.50
  -4   0  -3    4.00    1.20
   4   0   3    3.00    1.30
   4   0   3    3.80    0.80
   4   0   3    1.30    0.60
   4   0   3    0.20    1.00
   4   0   3    2.20    0.70
   4   0   3    4.60    1.40
   4   0   3    1.70    1.00
  -5   0  -3  106.89    7.60
   5   0   3  103.89    6.70
   5   0   3   79.19    6.20
   5   0   3  100.49    6.30
   6   0   3    0.60    1.40
   6   0   3    5.20    1.70
   7   0   3   -0.80    1.50
   7   0   3   -0.70    0.90
   7  -1  -3    1.90    1.40
   7  -1  -3   -0.90    1.20
   6  -1  -3    0.60    1.10
   6  -1  -3    2.90    1.50
   5  -1  -3    1.00    1.10
   5  -1  -3    1.10    1.20
   5  -1  -3    1.70    0.70
   5  -1  -3    2.50    1.20
   4  -1  -3    5.50    0.70
   4  -1  -3    5.00    1.20
   4  -1  -3    5.70    1.60
   4  -1  -3    3.00    1.20
   3  -1  -3  187.78    8.80
   3  -1  -3  174.18    8.20
   3  -1  -3  172.38    8.60
   2  -1  -3   -0.40    0.40
   2  -1  -3   -0.10    0.30
   2  -1  -3    0.00    0.40
   2  -1  -3    0.90    0.90
  -2   1   3   -0.40    0.30
   1  -1  -3  155.48    8.30
   1  -1  -3  184.48    8.00
   1  -1  -3  182.18    7.80
   1  -1  -3  190.88    8.50
   1  -1  -3  180.58    8.40
  -1   1   3  181.98    8.20
  -1   1   3  175.98    7.80
  -1   1   3  190.88    9.10
   0  -1  -3    5.30    1.30
   0  -1  -3    4.30    1.20
   0  -1  -3    6.50    1.40
   0  -1  -3    5.90    1.00
   0  -1  -3    5.20    0.90
   0   1   3    5.10    1.50
   0   1   3    7.60    1.40
   0   1   3    6.20    0.90
   0   1   3    5.90    0.70
   0   1   3    5.10    1.10
  -1  -1  -3    1.50    0.90
  -1  -1  -3    2.50    0.70
  -1  -1  -3    2.40    0.60
  -1  -1  -3    4.20    0.80
   1   1   3    3.20    0.70
   1   1   3    0.70    0.90
   1   1   3    2.90    1.50
   1   1   3    2.80    1.00
  -2  -1  -3  110.69    6.20
  -2  -1  -3  107.39    5.10
  -2  -1  -3  110.29    5.30
  -2  -1  -3  106.99    6.00
  -2  -1  -3  106.39    5.00
   2   1   3  115.49    6.00
   2   1   3  105.09    6.10
   2   1   3  118.29    6.90
   2   1   3  105.29    5.30
  -3  -1  -3   74.09    6.00
  -3  -1  -3   70.59    4.90
  -3  -1  -3   81.19    3.70
  -3  -1  -3   80.19    3.60
   3   1   3   81.19    5.70
   3   1   3   76.19    5.20
   3   1   3   87.49    5.20
   3   1   3   75.39    5.00
   3   1   3   73.79    4.10
  -4  -1  -3    6.70    1.70
  -4  -1  -3   12.00    3.00
   4   1   3   11.30    2.50
   4   1   3    7.40    1.80
   4   1   3    7.80    1.80
   4   1   3    7.40    1.30
   4   1   3    8.20    1.30
  -5  -1  -3    0.00    1.10
  -5  -1  -3   -0.30    0.70
   5   1   3   -0.60    0.40
   5   1   3    0.40    0.90
   5   1   3   -0.50    1.30
   5   1   3    0.40    0.90
   6   1   3    2.00    1.30
   6   1   3    0.20    1.50
   7   1   3   -0.10    1.80
   7   1   3   -0.20    1.00
   6  -2  -3    0.70    1.30
   6  -2  -3   -0.80    0.80
   5  -2  -3   61.59    4.20
   5  -2  -3   60.89    4.00
   5  -2  -3   61.89    4.30
   4  -2  -3   12.60    1.60
   4  -2  -3   14.80    1.90
   4  -2  -3   13.70    1.40
   3  -2  -3   50.69    3.20
   3  -2  -3   49.60    2.60
   3  -2  -3   51.09    3.20
   2  -2  -3  506.35   21.60
   2  -2  -3  526.05   21.20
   2  -2  -3  507.15   21.50
  -2   2   3  502.85   22.30
   1  -2  -3    6.90    0.60
   1  -2  -3    5.10    0.90
   1  -2  -3    8.80    1.40
   1  -2  -3    5.90    1.00
  -1   2   3    7.10    0.70
  -1   2   3    5.50    0.80
  -1   2   3    7.90    1.70
   0  -2  -3  205.58    8.60
   0  -2  -3  198.78    8.80
   0  -2  -3  172.08    9.40
   0  -2  -3  202.58    9.30
   0  -2  -3  200.88    9.50
   0   2   3  194.68    9.30
   0   2   3  208.68    8.40
   0   2   3  210.18   10.40
   0   2   3  198.98    9.00
   0   2   3  199.08    8.40
  -1  -2  -3   23.70    2.30
  -1  -2  -3   25.40    2.60
  -1  -2  -3   26.60    1.90
   1   2   3   22.40    1.60
   1   2   3   23.80    2.90
   1   2   3   26.00    2.50
   1   2   3   26.70    1.80
   1   2   3   21.10    2.10
   1   2   3   24.90    2.30
  -2  -2  -3    3.70    1.00
  -2  -2  -3    0.20    0.70
  -2  -2  -3    4.00    1.40
  -2  -2  -3    3.50    0.80
  -2  -2  -3    2.50    1.10
   2   2   3    4.10    1.40
   2   2   3    3.50    1.20
   2   2   3    4.10    0.90
   2   2   3    2.20    1.10
   2   2   3   -0.70    0.90
   2   2   3    2.80    1.60
  -3  -2  -3    9.40    1.90
  -3  -2  -3    7.30    1.30
  -3  -2  -3    3.90    0.90
  -3  -2  -3    8.20    2.00
  -3  -2  -3    7.20    1.10
   3   2   3    6.30    1.60
   3   2   3    4.80    1.00
   3   2   3    6.20    1.80
   3   2   3    6.30    1.70
   3   2   3    0.00    1.20
   3   2   3    6.20    2.10
  -4  -2  -3    0.10    0.80
  -4  -2  -3   -0.50    1.00
  -4  -2  -3   -0.20    0.30
  -4  -2  -3    0.10    0.40
   4   2   3    0.40    1.00
   4   2   3    1.10    1.60
   4   2   3    0.60    0.90
   4   2   3    0.20    0.50
   4   2   3   -0.40    1.00
   4   2   3    0.00    0.90
  -5  -2  -3    7.10    2.10
   5   2   3    7.50    2.30
   5   2   3   -0.70    1.50
   5   2   3    5.00    2.00
   5   2   3    4.50    1.80
   5   2   3    7.60    1.60
   6   2   3   -0.10    1.00
   6   2   3   -0.20    1.50
   7   2   3    1.00    1.20
   7   2   3   -0.70    2.00
   6  -3  -3    1.10    1.00
   6  -3  -3    3.00    1.30
   6  -3  -3    1.40    0.90
   5  -3  -3    3.60    1.20
   5  -3  -3    4.00    0.90
   5  -3  -3    6.20    1.60
   4  -3  -3    0.60    0.50
   4  -3  -3    0.40    0.70
   3  -3  -3   14.60    1.50
   3  -3  -3   13.70    1.40
  -3   3   3   13.80    1.60
   2  -3  -3   76.19    4.20
  -2   3   3   70.99    4.60
   1  -3  -3    0.50    0.70
   1  -3  -3    0.40    0.60
   1  -3  -3    0.50    0.40
   1  -3  -3    0.40    0.30
  -1   3   3   -0.60    0.60
  -1   3   3    1.10    0.40
  -1   3   3    0.50    0.30
  -1   3   3   -1.10    0.50
   0  -3  -3   96.29    4.90
   0  -3  -3   96.69    5.40
   0  -3  -3   99.09    4.60
   0  -3  -3   94.79    5.60
   0   3   3   93.79    4.90
   0   3   3   90.79    6.50
  -1  -3  -3   16.10    2.10
  -1  -3  -3   16.70    1.70
  -1  -3  -3   16.20    1.50
  -1  -3  -3   17.80    2.40
   1   3   3   18.50    1.50
   1   3   3   17.00    1.90
   1   3   3   16.80    2.90
   1   3   3   15.10    1.30
   1   3   3   18.30    2.00
  -2  -3  -3    0.10    0.60
  -2  -3  -3    1.10    0.60
  -2  -3  -3   -0.70    0.80
  -2  -3  -3    0.80    1.00
  -2  -3  -3    0.60    0.70
   2   3   3    0.30    0.70
   2   3   3    0.30    1.00
   2   3   3   -0.20    0.80
   2   3   3    1.20    0.60
   2   3   3    0.50    0.80
   2   3   3    0.60    1.20
  -3  -3  -3   15.40    1.90
  -3  -3  -3   18.10    2.70
  -3  -3  -3   26.90    2.00
  -3  -3  -3   20.50    2.60
   3   3   3   23.20    2.90
   3   3   3   22.90    2.80
   3   3   3   26.30    2.70
   3   3   3   22.00    2.00
  -4  -3  -3    3.20    0.90
  -4  -3  -3    3.00    1.60
  -4  -3  -3    2.60    1.00
  -4  -3  -3    4.00    1.50
  -4  -3  -3    6.20    1.30
   4   3   3    4.20    1.50
   4   3   3    1.70    1.40
   4   3   3    3.50    1.60
   4   3   3    2.00    1.80
   4   3   3    1.20    0.80
   4   3   3    1.30    1.30
  -5  -3  -3   -0.10    0.40
  -5  -3  -3   -0.10    1.00
  -5  -3  -3    0.40    0.50
   5   3   3   -0.20    0.70
   5   3   3    4.00    2.30
   5   3   3    0.00    1.10
   5   3   3   -0.70    1.20
   6   3   3   -2.20    1.60
   6   3   3   -0.20    1.20
   7   3   3    1.30    2.00
   7   3   3    3.90    2.00
   6  -4  -3    0.10    0.60
   4  -4  -3   27.30    2.00
   4  -4  -3   29.00    2.10
   3  -4  -3    0.70    0.70
  -3   4   3    2.90    1.00
   2  -4  -3  115.89    6.00
   2  -4  -3  118.39    6.10
   2  -4  -3  105.99    5.40
  -2   4   3  111.99    6.70
   1  -4  -3   15.20    1.70
   1  -4  -3   15.40    2.10
   1  -4  -3   15.30    1.30
  -1   4   3   15.00    1.00
  -1   4   3   14.40    1.70
  -1   4   3   15.20    1.00
  -1   4   3   17.10    2.60
   0  -4  -3   32.10    2.80
   0  -4  -3   26.90    2.20
   0  -4  -3   29.80    2.00
   0  -4  -3   24.20    2.90
   0   4   3   33.30    3.90
   0   4   3   30.10    2.30
  -1  -4  -3  954.80   40.30
  -1  -4  -3  873.61   38.70
  -1  -4  -3  902.81   38.30
   1   4   3  947.61   39.00
   1   4   3  932.21   39.30
   1   4   3  926.31   38.00
   1   4   3  963.20   42.00
   1   4   3  938.01   38.10
  -2  -4  -3  172.48   10.00
  -2  -4  -3  168.78    8.10
  -2  -4  -3  160.28    8.50
   2   4   3  164.18    8.90
   2   4   3  175.98    9.30
   2   4   3  170.58   11.30
   2   4   3  165.58    8.10
  -3  -4  -3    6.80    1.30
  -3  -4  -3    7.90    2.50
  -3  -4  -3    8.40    1.70
  -3  -4  -3    5.40    1.90
   3   4   3    7.40    2.10
   3   4   3    9.50    2.40
   3   4   3   10.30    1.70
   3   4   3   11.90    3.60
  -4  -4  -3    1.70    1.20
  -4  -4  -3    3.10    1.20
  -4  -4  -3    1.80    0.80
  -4  -4  -3    2.00    1.40
   4   4   3   -0.70    1.50
   4   4   3   -0.30    1.30
   4   4   3    2.10    0.90
   4   4   3   -0.40    1.00
   4   4   3    1.50    1.60
  -5  -4  -3   52.59    3.40
   5   4   3   54.59    5.30
   5   4   3   42.60    4.40
   5   4   3   49.80    4.00
  -6  -4  -3    0.20    0.40
   6   4   3   -0.60    1.60
   6   4   3    0.70    1.00
   6   4   3   -0.60    1.10
   7   4   3   -0.40    1.50
   7   4   3   -0.60    2.20
   4  -5  -3    8.10    1.40
   3  -5  -3    0.50    0.40
   3  -5  -3    0.60    0.80
   3  -5  -3   -0.60    0.70
  -3   5   3   -0.10    0.70
   2  -5  -3    0.60    0.60
   2  -5  -3    1.40    0.90
   2  -5  -3    0.00    0.80
   2  -5  -3    0.20    0.40
  -2   5   3    1.60    1.00
   1  -5  -3    9.60    1.00
   1  -5  -3   11.40    1.30
   1  -5  -3    6.60    1.80
   1  -5  -3    8.20    1.70
  -1   5   3   12.70    2.90
  -1   5   3    9.90    0.70
   0  -5  -3   -0.80    0.90
   0  -5  -3    0.00    0.60
   0  -5  -3    0.60    0.70
   0  -5  -3    0.60    0.50
   0  -5  -3   -0.10    1.00
   0   5   3   -0.40    1.00
   0   5   3   -0.40    1.00
  -1  -5  -3   57.29    4.00
  -1  -5  -3   59.79    5.30
  -1  -5  -3   58.29    3.60
   1   5   3   58.09    3.20
   1   5   3   62.69    6.10
   1   5   3   54.59    4.00
   1   5   3   59.79    3.20
   1   5   3   57.59    4.20
  -2  -5  -3    1.40    0.90
  -2  -5  -3   -0.60    1.10
  -2  -5  -3    0.90    1.40
  -2  -5  -3    1.40    0.80
   2   5   3    1.20    0.60
   2   5   3    2.40    0.90
   2   5   3   -0.20    1.30
   2   5   3    0.90    1.00
   2   5   3    2.80    1.20
   2   5   3    2.50    2.00
  -3  -5  -3    1.00    1.20
  -3  -5  -3    0.30    0.80
  -3  -5  -3    2.70    1.00
  -3  -5  -3   -0.10    1.00
   3   5   3    0.00    0.90
   3   5   3    0.10    0.60
   3   5   3    3.30    2.30
   3   5   3    0.00    0.90
   3   5   3    0.20    1.40
  -4  -5  -3    1.20    1.50
  -4  -5  -3    1.00    1.20
  -4  -5  -3    0.90    0.70
  -4  -5  -3    2.20    1.10
   4   5   3    0.20    1.50
   4   5   3    2.60    1.50
   4   5   3    2.40    2.00
   4   5   3    1.60    1.40
   4   5   3    2.20    1.10
  -5  -5  -3    0.50    0.80
   5   5   3    1.30    1.40
   5   5   3    3.60    2.00
   5   5   3    3.50    1.30
   5   5   3   -1.50    1.70
  -6  -5  -3    0.30    0.70
   6   5   3   -0.40    2.30
   6   5   3   -0.10    1.40
   6   5   3   -0.10    0.90
   7   5   3   -1.50    2.60
   7   5   3   -1.80    1.60
   4  -6  -3    0.60    0.80
   3  -6  -3    0.20    0.90
   3  -6  -3    0.60    0.90
   3  -6  -3    0.20    0.40
  -3   6   3    0.40    0.90
   2  -6  -3    2.30    1.30
   2  -6  -3    3.40    1.40
   2  -6  -3    2.60    0.80
  -2   6   3    1.90    1.40
   1  -6  -3    0.50    1.10
   1  -6  -3    2.40    0.90
   1  -6  -3    5.20    1.90
  -1   6   3    2.20    1.60
   0  -6  -3    5.70    1.10
   0  -6  -3    3.70    1.20
   0  -6  -3    4.30    2.20
   0   6   3    4.40    2.30
   0   6   3   -1.80    1.30
   0   6   3    4.80    1.30
  -1  -6  -3    0.30    0.90
  -1  -6  -3    2.50    1.90
  -1  -6  -3    2.60    1.60
  -1  -6  -3    0.70    0.60
   1   6   3    0.10    1.40
   1   6   3    1.10    0.40
   1   6   3   -0.30    1.30
   1   6   3    0.70    1.00
  -2  -6  -3   16.50    2.80
  -2  -6  -3   15.90    2.10
  -2  -6  -3   19.50    4.30
   2   6   3   18.40    1.80
   2   6   3   18.80    2.60
   2   6   3   18.70    4.70
   2   6   3   12.90    2.60
  -3  -6  -3    1.10    1.10
  -3  -6  -3    2.00    1.80
  -3  -6  -3    0.90    1.20
  -3  -6  -3    0.00    0.60
   3   6   3   -0.80    1.00
   3   6   3   -0.90    1.30
   3   6   3   -0.50    0.90
   3   6   3    0.40    0.80
   3   6   3   -0.80    1.40
  -4  -6  -3    0.50    1.30
  -4  -6  -3    1.20    0.90
  -4  -6  -3    1.20    1.60
  -4  -6  -3    1.10    1.10
   4   6   3    0.20    1.90
   4   6   3   -0.20    2.10
   4   6   3    0.20    0.80
   4   6   3    0.70    1.20
   4   6   3    0.30    1.20
  -5  -6  -3    0.50    0.80
   5   6   3    0.40    2.30
   5   6   3    0.20    0.90
   5   6   3    2.20    1.60
   5   6   3   -0.10    1.20
  -6  -6  -3    0.20    0.90
   6   6   3    1.10    1.30
   6   6   3   -0.90    2.70
   6   6   3   -0.60    0.90
   4  -7  -3    0.10    0.40
   4  -7  -3    0.10    1.00
  -4   7   3    0.00    0.60
   3  -7  -3    1.30    0.70
   3  -7  -3    0.90    1.10
  -3   7   3    0.60    1.10
   2  -7  -3    0.60    1.20
   2  -7  -3    0.50    0.80
  -2   7   3    0.60    1.30
   1  -7  -3    1.00    1.40
   1  -7  -3   -0.40    0.60
  -1   7   3   -0.10    1.30
   0  -7  -3    7.60    1.80
   0  -7  -3    5.80    2.60
   0   7   3    2.50    2.10
   0   7   3    5.00    1.40
  -1  -7  -3    0.60    1.10
  -1  -7  -3    1.10    0.70
  -1  -7  -3    2.10    1.90
   1   7   3   -0.10    1.50
   1   7   3    0.20    0.90
  -2  -7  -3   -0.70    0.80
  -2  -7  -3    0.50    0.80
  -2  -7  -3    1.70    2.10
   2   7   3   -0.50    0.90
   2   7   3    0.80    1.80
  -3  -7  -3   -1.20    1.00
  -3  -7  -3    1.10    0.80
  -3  -7  -3    0.80    1.80
  -3  -7  -3    0.20    1.00
   3   7   3    1.00    1.20
   3   7   3   -1.50    1.60
   3   7   3   -0.90    0.50
  -4  -7  -3    0.20    1.30
  -4  -7  -3    1.20    1.90
  -4  -7  -3   -0.20    0.80
  -4  -7  -3    1.10    1.40
   4   7   3    0.50    0.80
   4   7   3    1.60    2.30
   4   7   3    0.30    1.20
  -5  -7  -3    0.30    1.00
   5   7   3    3.00    1.80
   5   7   3    0.90    1.10
  -6  -7  -3    0.30    0.90
   6   7   3    0.40    1.20
   2  -8  -3   42.40    3.50
   2  -8  -3   39.90    4.60
  -2   8   3   32.50    4.80
   1  -8  -3    0.90    1.70
   1  -8  -3    0.30    0.90
  -1   8   3    0.30    1.60
   0  -8  -3    0.60    1.10
   0  -8  -3    1.30    2.20
   0   8   3   -0.50    0.70
   0   8   3   -0.10    1.80
  -1  -8  -3    3.90    1.80
  -1  -8  -3    2.00    2.20
   1   8   3    3.50    2.90
   1   8   3    4.90    1.70
  -2  -8  -3    1.50    1.20
  -2  -8  -3    3.90    2.70
  -2  -8  -3    1.30    1.30
   2   8   3    1.30    2.20
   2   8   3    2.70    0.80
   2   8   3    0.30    1.10
  -3  -8  -3    0.10    0.90
  -3  -8  -3    1.00    1.50
  -3  -8  -3    2.20    2.50
   3   8   3   -1.30    0.90
   3   8   3   -0.90    2.30
  -4  -8  -3    0.20    0.80
  -4  -8  -3    0.40    1.30
  -4  -8  -3    0.60    2.20
  -4  -8  -3   -0.30    1.60
   4   8   3   -1.00    1.30
   4   8   3    0.20    0.90
   4   8   3    1.00    2.30
  -5  -8  -3    0.20    1.00
   5   8   3    0.20    1.00
   5   8   3   -1.10    1.50
   1  -9  -3    1.50    2.00
   1  -9  -3    1.90    1.50
  -1   9   3   -0.90    1.80
   0  -9  -3   -0.50    1.00
   0  -9  -3    2.80    2.30
   0   9   3    0.80    0.90
   0   9   3    0.80    2.20
  -1  -9  -3   -0.20    1.20
  -1  -9  -3    2.70    2.50
   1   9   3   -1.10    1.80
   1   9   3    0.10    1.20
  -2  -9  -3   -0.30    1.30
  -2  -9  -3   -1.20    2.20
   2   9   3   -0.60    1.20
   2   9   3   -0.80    2.50
  -3  -9  -3   -0.50    1.00
  -3  -9  -3    2.30    1.70
  -3  -9  -3    1.00    2.80
   3   9   3   -0.60    2.60
   3   9   3    1.60    1.50
   3   8  -4    0.00    0.80
   3   8  -4   -1.30    2.60
   3   8  -4   -0.60    1.40
  -3  -8   4   -0.30    1.20
   2   8  -4   13.00    3.10
   2   8  -4   17.50    2.00
   2   8  -4   23.80    6.60
  -2  -8   4   17.60    3.20
  -2  -8   4   11.40    3.70
  -2  -8   4   20.80    3.90
   1   8  -4   10.70    2.70
  -1  -8   4   15.80    3.40
  -1  -8   4   18.50    4.70
   0   8  -4    3.00    1.60
   0   8  -4    0.30    2.10
   0  -8   4    1.60    1.50
   0  -8   4    2.60    2.20
  -1   8  -4    3.10    3.00
   1  -8   4    2.70    2.60
   1  -8   4    5.10    2.10
  -2   8  -4    0.40    2.20
   2  -8   4   -0.20    1.20
   2  -8   4    0.60    1.70
   4   7  -4   -1.30    1.30
  -4  -7   4    0.80    1.20
   3   7  -4    1.30    1.30
   3   7  -4    0.10    1.90
   3   7  -4   -0.30    0.70
  -3  -7   4   -1.00    1.00
  -3  -7   4    0.70    2.30
  -3  -7   4   -0.40    1.20
   2   7  -4    0.00    2.00
   2   7  -4    0.30    0.70
   2   7  -4   -0.70    1.00
  -2  -7   4    0.00    1.00
  -2  -7   4   -0.10    1.10
  -2  -7   4   -2.80    1.70
   1   7  -4    1.80    0.70
   1   7  -4   -0.40    2.10
   1   7  -4    3.10    1.50
  -1  -7   4    0.10    2.10
  -1  -7   4    1.40    1.20
  -1  -7   4    0.30    1.10
   0   7  -4    0.30    1.80
   0   7  -4    0.10    0.90
   0  -7   4   -0.90    0.90
   0  -7   4    1.20    1.90
  -1   7  -4    0.30    2.20
   1  -7   4   -2.20    1.20
   1  -7   4    0.30    1.10
  -2   7  -4    0.10    1.90
   2  -7   4    0.10    1.40
   2  -7   4    0.80    1.20
  -3   7  -4   -0.50    1.80
   3  -7   4    3.40    1.70
   3  -7   4    1.70    1.30
   5   6  -4    2.80    2.40
   5   6  -4    3.00    2.50
  -5  -6   4    2.30    1.20
   4   6  -4    0.70    2.40
   4   6  -4    2.00    1.40
   4   6  -4    2.70    2.10
   4   6  -4    4.30    2.10
  -4  -6   4    2.30    1.20
   3   6  -4    0.30    1.30
   3   6  -4   -0.30    1.00
   3   6  -4   -0.10    2.00
   3   6  -4   -0.80    0.70
   3   6  -4   -1.30    1.80
   3   6  -4   -0.20    2.10
  -3  -6   4    0.10    0.80
  -3  -6   4    1.20    1.80
  -3  -6   4   -0.40    1.00
   2   6  -4    2.50    1.60
   2   6  -4    1.40    0.90
   2   6  -4    0.60    2.00
  -2  -6   4    1.90    1.10
  -2  -6   4    2.00    2.20
  -2  -6   4    2.20    1.30
   1   6  -4  119.49    6.20
   1   6  -4  116.79    7.40
  -1  -6   4  121.99    9.10
  -1  -6   4  124.39    7.10
  -1  -6   4  107.99    7.30
   0   6  -4    0.20    1.40
   0   6  -4    0.00    0.80
   0  -6   4    0.80    0.80
   0  -6   4    0.10    1.60
   0  -6   4    1.60    1.10
  -1   6  -4    1.50    2.10
   1  -6   4    0.60    1.60
   1  -6   4    0.70    1.00
   2  -6   4   12.40    2.30
   2  -6   4   18.50    3.80
  -3   6  -4    2.50    2.00
   3  -6   4   11.00    2.10
   3  -6   4    6.30    2.40
  -4   6  -4   -0.20    1.20
   4  -6   4    1.30    0.90
   4  -6   4   -0.40    0.90
   6   5  -4   -0.30    1.90
   6   5  -4   -0.60    1.20
   6   5  -4   -0.20    1.50
  -6  -5   4    0.50    0.60
   5   5  -4    1.80    1.70
   5   5  -4   -0.50    1.70
   5   5  -4    1.70    1.10
  -5  -5   4    0.40    0.90
   4   5  -4   -1.60    1.30
   4   5  -4   -0.60    1.20
   4   5  -4    0.00    1.30
  -4  -5   4   -0.90    0.60
   3   5  -4    3.80    2.00
   3   5  -4   18.40    3.00
   3   5  -4   12.20    2.80
   3   5  -4   13.10    3.10
  -3  -5   4   15.40    2.50
  -3  -5   4   11.90    3.40
  -3  -5   4    9.10    2.20
   2   5  -4   -0.50    0.50
   2   5  -4    1.00    1.40
   2   5  -4    0.80    1.00
   2   5  -4    0.60    1.50
   2   5  -4   -0.60    1.20
   2   5  -4    1.50    0.80
  -2  -5   4    0.80    1.00
  -2  -5   4    0.40    0.80
  -2  -5   4    1.30    1.60
   1   5  -4    0.00    0.60
   1   5  -4    0.40    1.30
   1   5  -4   -0.70    0.80
   1   5  -4    0.60    1.00
   1   5  -4    1.80    2.10
   1   5  -4   -0.50    0.50
  -1  -5   4    1.50    1.00
  -1  -5   4   -0.10    1.20
  -1  -5   4   -0.30    1.50
  -1  -5   4   -0.80    0.60
   0   5  -4   11.40    1.00
   0   5  -4   15.30    2.60
   0   5  -4    8.70    1.00
   0   5  -4    7.60    2.10
   0  -5   4   11.00    2.80
   0  -5   4   10.50    1.90
   0  -5   4    8.20    1.90
  -1   5  -4    1.40    0.90
  -1   5  -4    0.00    1.40
   1  -5   4    0.20    1.10
   1  -5   4    0.60    0.80
   1  -5   4    0.90    0.60
   1  -5   4    1.20    1.60
  -2   5  -4    1.00    1.50
   2  -5   4    8.80    2.40
   2  -5   4    6.90    1.60
  -3   5  -4    0.10    1.10
   3  -5   4    0.30    1.10
   3  -5   4    0.10    0.80
   3  -5   4    0.90    0.80
  -4   5  -4    1.70    1.50
   4  -5   4   -0.50    1.00
   4  -5   4    0.50    0.80
   4  -5   4    0.00    0.70
  -5   5  -4    0.60    1.30
   5  -5   4   -0.10    0.60
   5  -5   4    0.50    0.90
   5  -5   4    0.80    1.00
   6   4  -4   -0.80    1.60
   6   4  -4   -1.30    1.40
   5   4  -4   14.60    2.50
   5   4  -4   17.20    4.10
  -5  -4   4   16.70    1.80
   4   4  -4    2.30    1.50
   4   4  -4    4.10    1.40
   4   4  -4   -1.70    1.30
   4   4  -4    4.60    2.10
  -4  -4   4    4.00    1.20
   3   4  -4    3.10    1.70
   3   4  -4    1.80    1.30
   3   4  -4    1.40    1.60
   3   4  -4   -0.40    1.60
  -3  -4   4    1.20    0.90
  -3  -4   4    4.10    1.20
  -3  -4   4    0.80    1.30
   2   4  -4    7.40    2.00
   2   4  -4    1.70    1.60
   2   4  -4    4.60    1.30
   2   4  -4    1.90    1.90
   2   4  -4    4.40    1.80
  -2  -4   4   11.60    2.80
  -2  -4   4    5.80    1.50
  -2  -4   4    3.00    1.10
   1   4  -4    4.70    1.50
   1   4  -4    0.40    1.30
   1   4  -4    6.10    1.40
   1   4  -4    2.60    1.30
   1   4  -4    1.80    1.40
   1   4  -4    5.60    1.20
  -1  -4   4    3.20    1.10
  -1  -4   4   -1.70    1.20
  -1  -4   4    5.30    1.50
  -1  -4   4    3.40    1.60
   0   4  -4   30.80    3.30
   0   4  -4   22.60    2.40
   0   4  -4   24.70    1.80
   0   4  -4   25.40    2.00
   0   4  -4   27.80    2.90
   0   4  -4   27.40    1.90
   0  -4   4   25.60    3.30
   0  -4   4   20.80    2.40
   0  -4   4   24.00    2.30
  -1   4  -4   -0.20    1.00
  -1   4  -4    0.50    0.60
   1  -4   4   -0.80    0.90
   1  -4   4    0.50    0.70
   1  -4   4    0.10    0.50
   1  -4   4    0.50    1.00
  -2   4  -4   38.40    3.00
   2  -4   4   41.40    2.90
   2  -4   4   34.70    3.40
   2  -4   4   32.40    2.60
   2  -4   4   41.70    3.80
   2  -4   4   38.00    3.60
   2  -4   4   38.40    3.70
   2  -4   4   34.80    2.50
  -3   4  -4   -0.10    1.00
   3  -4   4   -0.60    0.60
   3  -4   4    1.50    0.70
   3  -4   4    0.30    1.00
   3  -4   4    0.60    0.90
   3  -4   4    0.90    1.30
  -4   4  -4   -0.70    0.70
   4  -4   4    1.80    1.10
   4  -4   4    0.70    0.90
   4  -4   4    1.00    1.10
   4  -4   4   -0.10    0.60
  -5   4  -4    5.30    1.80
   5  -4   4    3.60    1.20
   5  -4   4    4.30    1.10
   6  -4   4    1.50    0.90
   6  -4   4    0.50    0.80
   6   3  -4    2.50    2.10
   6   3  -4    1.40    1.70
   5   3  -4    2.00    1.20
   5   3  -4    2.00    1.80
   5   3  -4   -0.70    1.30
   4   3  -4    8.70    2.60
   4   3  -4    8.50    2.40
   4   3  -4    7.80    1.70
  -4  -3   4    7.80    2.50
  -4  -3   4    7.50    1.40
   3   3  -4   -1.10    1.10
   3   3  -4    1.60    0.90
   3   3  -4   -0.50    1.10
   3   3  -4    1.30    1.30
   3   3  -4    0.50    1.00
   3   3  -4    0.80    0.90
  -3  -3   4    1.40    1.20
  -3  -3   4    1.20    0.60
  -3  -3   4   -0.40    0.70
  -3  -3   4    0.50    0.70
  -3  -3   4    1.20    0.70
   2   3  -4   -0.30    0.80
   2   3  -4    0.00    0.80
   2   3  -4    0.20    1.30
   2   3  -4    0.10    0.90
   2   3  -4   -0.20    1.30
   2   3  -4    0.60    0.70
  -2  -3   4   -0.10    0.60
  -2  -3   4    1.10    0.70
  -2  -3   4   -0.90    0.70
   1   3  -4   11.00    1.80
   1   3  -4    6.70    2.00
   1   3  -4    8.70    1.90
   1   3  -4    5.90    1.20
   1   3  -4    8.40    2.00
  -1  -3   4    4.20    1.60
  -1  -3   4    0.90    1.20
  -1  -3   4    5.80    1.20
  -1  -3   4    8.70    1.70
   0   3  -4   32.60    2.10
   0   3  -4   31.70    3.00
   0   3  -4   34.20    2.40
   0   3  -4   30.70    2.10
   0   3  -4   35.20    3.30
   0   3  -4   31.60    2.60
   0  -3   4   25.40    3.10
   0  -3   4   30.20    2.60
   0  -3   4   33.40    2.50
  -1   3  -4  154.48    8.30
  -1   3  -4  154.58    6.60
  -1   3  -4  155.48    6.50
   1  -3   4  144.89    7.60
   1  -3   4  163.18    8.60
   1  -3   4  161.58    8.60
   1  -3   4  154.48    8.70
  -2   3  -4    1.70    1.20
  -2   3  -4    0.60    0.70
   2  -3   4    1.20    0.50
   2  -3   4    0.20    0.70
   2  -3   4    0.50    0.50
   2  -3   4   -0.10    0.50
   2  -3   4   -0.50    0.90
   2  -3   4    1.90    0.70
   2  -3   4    1.80    1.10
  -3   3  -4    7.30    2.10
   3  -3   4    9.00    1.40
   3  -3   4    8.90    1.40
   3  -3   4    6.20    1.50
   3  -3   4    8.50    1.00
   3  -3   4    6.30    1.70
   3  -3   4   10.30    2.00
   3  -3   4   10.80    2.20
  -4   3  -4    1.10    1.10
   4  -3   4    0.40    0.70
   4  -3   4    0.10    0.50
   4  -3   4    1.90    1.10
   4  -3   4    1.60    1.20
   4  -3   4    0.30    0.50
   4  -3   4    1.70    0.90
  -5   3  -4    1.70    1.30
   5  -3   4    1.00    0.90
   5  -3   4    1.40    0.70
   6  -3   4   -0.30    0.60
   6  -3   4   -1.70    1.30
   6  -3   4    1.00    1.00
   6   2  -4    0.40    1.90
   6   2  -4    4.20    2.20
   5   2  -4   40.60    4.70
   4   2  -4  269.07   12.10
   4   2  -4  243.58   12.50
   4   2  -4  249.58   14.20
   4   2  -4  258.67   13.90
  -4  -2   4  249.08   10.40
  -4  -2   4  241.68   13.10
  -4  -2   4  253.17   12.20
  -4  -2   4  250.67   10.30
   3   2  -4    0.60    0.90
   3   2  -4   -1.10    0.80
   3   2  -4    0.40    0.90
   3   2  -4    0.00    0.90
   3   2  -4    0.80    0.70
   3   2  -4    1.10    1.00
  -3  -2   4    1.10    0.50
  -3  -2   4    2.50    1.30
  -3  -2   4    0.90    0.60
  -3  -2   4    1.20    0.90
  -3  -2   4    1.30    0.70
   2   2  -4   40.00    3.80
   2   2  -4   35.20    3.80
   2   2  -4   42.20    3.20
   2   2  -4   38.20    2.90
   2   2  -4   41.80    4.00
  -2  -2   4   40.00    2.70
  -2  -2   4   40.00    2.80
  -2  -2   4   36.90    3.60
  -2  -2   4   37.90    2.60
  -2  -2   4   39.50    3.00
   1   2  -4  806.22   35.40
   1   2  -4  846.92   36.30
   1   2  -4  879.41   36.80
   1   2  -4  750.82   36.20
   1   2  -4  887.91   35.10
   1   2  -4  827.72   35.20
  -1  -2   4  870.51   36.50
  -1  -2   4  856.31   35.10
  -1  -2   4  875.31   35.40
   0   2  -4   11.90    2.10
   0   2  -4    9.10    1.10
   0   2  -4    8.80    1.80
   0   2  -4    8.90    1.10
   0   2  -4    9.70    1.50
   0   2  -4    9.90    1.80
   0  -2   4    8.90    1.20
   0  -2   4    6.60    1.30
   0  -2   4   12.70    2.40
   0  -2   4   10.40    2.20
  -1   2  -4  366.36   15.50
  -1   2  -4  372.36   17.00
  -1   2  -4  378.06   15.50
  -1   2  -4  346.37   16.60
  -1   2  -4  394.06   15.80
  -1   2  -4  394.76   18.30
   1  -2   4  359.36   17.00
   1  -2   4  391.56   17.20
   1  -2   4  361.66   16.20
   1  -2   4  363.96   17.10
   1  -2   4  374.46   16.00
  -2   2  -4  103.89    6.70
  -2   2  -4  103.59    5.70
   2  -2   4   96.79    5.10
   2  -2   4   98.19    5.90
   2  -2   4  107.99    6.00
   2  -2   4   97.49    4.90
   2  -2   4  104.09    6.00
   2  -2   4   94.79    5.70
   2  -2   4   95.79    5.00
  -3   2  -4    1.00    0.70
  -3   2  -4    0.00    0.80
   3  -2   4    0.90    0.50
   3  -2   4    1.10    0.70
   3  -2   4    0.60    0.70
   3  -2   4    1.70    0.70
   3  -2   4    2.10    1.10
   3  -2   4    0.90    0.40
   3  -2   4    0.50    0.80
  -4   2  -4   53.29    4.80
   4  -2   4   55.79    4.20
   4  -2   4   54.39    3.30
   4  -2   4   55.49    3.20
   4  -2   4   55.79    4.10
   4  -2   4   49.99    4.00
  -5   2  -4    9.80    2.70
   5  -2   4   12.40    2.00
   5  -2   4   11.10    2.60
   5  -2   4   12.20    1.40
   6  -2   4   -0.30    1.20
   6  -2   4   -0.20    0.70
   6  -2   4    0.10    0.60
   7  -2   4    1.90    1.80
   7  -2   4    1.70    1.00
   7  -2   4    1.00    1.10
   7   1  -4    2.30    1.80
   7   1  -4   -0.60    1.60
   6   1  -4    0.70    1.30
   6   1  -4    0.80    1.60
   5   1  -4    5.00    2.00
   5   1  -4    0.70    1.20
   4   1  -4    3.10    1.50
   4   1  -4   -0.40    1.10
   4   1  -4    3.10    1.60
   4   1  -4    2.90    0.90
   4   1  -4    2.70    1.20
  -4  -1   4    3.20    1.30
  -4  -1   4    3.00    1.00
   3   1  -4    4.50    1.30
   3   1  -4    6.60    1.90
   3   1  -4    0.10    1.10
   3   1  -4    1.10    1.00
   3   1  -4    1.00    1.20
   3   1  -4    3.50    0.90
  -3  -1   4    3.30    1.10
  -3  -1   4    3.50    0.30
  -3  -1   4    0.90    0.90
  -3  -1   4    2.70    0.30
   2   1  -4    0.70    0.50
   2   1  -4    1.00    1.20
   2   1  -4    0.00    0.80
   2   1  -4   -0.30    0.70
   2   1  -4    0.90    0.80
   2   1  -4    0.00    1.10
  -2  -1   4    0.40    0.60
  -2  -1   4    0.40    0.70
  -2  -1   4    0.70    0.50
  -2  -1   4    0.70    0.40
  -2  -1   4    0.20    0.40
   1   1  -4  375.46   15.90
   1   1  -4  361.26   16.50
   1   1  -4  357.56   16.60
   1   1  -4  351.66   15.60
   1   1  -4  364.86   16.70
  -1  -1   4  352.26   15.50
  -1  -1   4  368.36   15.40
  -1  -1   4  358.16   15.30
  -1  -1   4  317.27   15.60
  -1  -1   4  378.86   16.60
   0   1  -4   82.29    5.10
   0   1  -4   77.49    4.30
   0   1  -4   81.09    5.10
   0   1  -4   85.19    4.20
   0   1  -4   88.09    5.20
   0   1  -4   88.49    4.60
   0  -1   4   80.69    4.30
   0  -1   4   87.19    5.20
   0  -1   4   86.99    4.40
   0  -1   4   70.09    4.60
   0  -1   4   74.79    5.00
  -1   1  -4   55.29    3.80
  -1   1  -4   53.59    2.90
  -1   1  -4   52.69    2.80
  -1   1  -4   54.39    3.00
  -1   1  -4   50.19    3.60
  -1   1  -4   49.50    3.60
   1  -1   4   57.49    3.90
   1  -1   4   53.49    3.00
   1  -1   4   49.80    3.70
   1  -1   4   44.30    3.00
   1  -1   4   52.29    3.70
  -2   1  -4   28.90    2.50
  -2   1  -4   26.00    2.90
   2  -1   4   23.80    2.50
   2  -1   4   27.10    2.60
   2  -1   4   26.70    2.40
   2  -1   4   27.30    3.00
   2  -1   4   28.10    1.90
   2  -1   4   28.10    2.00
   2  -1   4   27.70    2.70
   2  -1   4   26.90    2.00
  -3   1  -4    2.30    1.00
  -3   1  -4    1.30    1.20
   3  -1   4    1.60    0.70
   3  -1   4    2.00    1.10
   3  -1   4    1.20    0.50
   3  -1   4    0.90    0.80
   3  -1   4    1.00    0.80
   3  -1   4    0.90    0.50
  -4   1  -4   11.10    2.70
   4  -1   4    9.50    1.20
   4  -1   4    8.30    1.70
   4  -1   4    9.10    1.90
   4  -1   4    9.70    1.10
   4  -1   4    8.30    1.90
   4  -1   4    9.40    1.40
  -5   1  -4    1.60    1.50
   5  -1   4    0.40    1.10
   5  -1   4    3.60    1.30
   5  -1   4    1.90    1.10
   5  -1   4    2.50    0.90
   6  -1   4    0.70    0.70
   6  -1   4    1.00    1.50
   6  -1   4    0.90    1.00
   7  -1   4    0.90    1.20
   7  -1   4   -0.10    1.60
   7   0  -4    0.60    1.70
   6   0  -4    0.80    1.10
   6   0  -4    0.20    1.50
   5   0  -4    0.20    0.90
   5   0  -4   -0.10    1.00
   4   0  -4    1.30    1.10
   4   0  -4    4.60    1.10
   4   0  -4    3.00    1.40
   4   0  -4    6.70    1.80
   4   0  -4    6.10    1.30
  -4   0   4    6.20    1.10
   3   0  -4    0.40    0.50
   3   0  -4    0.00    0.60
   3   0  -4   -0.90    1.10
   3   0  -4    0.00    0.30
   3   0  -4    0.60    0.80
  -3   0   4   -0.20    0.40
  -3   0   4    0.00    0.50
   2   0  -4   94.29    4.50
   2   0  -4   89.99    5.50
   2   0  -4   92.09    5.60
   2   0  -4   87.49    4.60
   2   0  -4   93.09    5.60
   2   0  -4   94.09    4.90
  -2   0   4   83.19    5.20
  -2   0   4   90.99    4.70
   1   0  -4  385.66   17.10
   1   0  -4  387.26   16.30
   1   0  -4  389.06   17.30
   1   0  -4  385.96   16.40
   1   0  -4  375.76   17.10
  -1   0   4  350.86   16.90
  -1   0   4  375.96   16.90
  -1   0   4  383.56   16.00
  -1   0   4  374.96   16.00
  -1   0   4  378.76   15.90
  -1   0   4  396.76   16.40
   0   0  -4  349.37   18.70
   0   0  -4  435.06   18.80
   0   0  -4  430.26   17.80
   0   0  -4  443.96   18.00
   0   0  -4  437.86   18.80
   0   0   4  415.86   18.70
   0   0   4  436.86   18.00
   0   0   4  434.06   17.80
   0   0   4  436.26   19.80
   0   0   4  421.06   18.70
   0   0   4  431.96   18.10
   0   0   4  418.76   17.90
  -1   0  -4  138.49    7.60
  -1   0  -4  140.29    6.60
  -1   0  -4  136.69    6.80
  -1   0  -4  152.48    7.60
  -1   0  -4  155.58    7.70
  -1   0  -4  143.99    6.50
   1   0   4  142.69    8.20
   1   0   4  138.99    6.80
   1   0   4  142.19    6.80
   1   0   4  144.59    7.50
   1   0   4  147.09    7.40
   1   0   4  153.78    7.70
  -2   0  -4  505.65   20.50
  -2   0  -4  496.95   20.30
  -2   0  -4  490.85   21.70
  -2   0  -4  481.35   20.40
  -2   0  -4  480.15   21.40
   2   0   4  479.85   20.80
   2   0   4  520.55   21.70
   2   0   4  515.65   20.90
   2   0   4  510.15   22.80
   2   0   4  454.35   21.70
  -3   0  -4   -0.80    0.80
  -3   0  -4    0.70    0.80
   3   0   4    0.30    0.40
   3   0   4    0.40    0.50
   3   0   4    0.90    0.70
   3   0   4    0.20    0.70
   3   0   4   -0.40    0.30
   3   0   4    0.30    0.90
  -4   0  -4   33.60    3.00
  -4   0  -4   29.20    3.90
   4   0   4   38.20    2.60
   4   0   4   46.40    3.70
   4   0   4   38.50    3.60
   4   0   4   40.10    2.70
   4   0   4   36.10    3.40
   4   0   4   36.10    2.60
  -5   0  -4  124.09    9.00
   5   0   4  130.59    7.90
   5   0   4  124.39    8.00
   7   0   4   -1.10    1.40
   7   0   4    1.50    1.30
   6  -1  -4    1.00    1.60
   6  -1  -4    2.20    1.40
   5  -1  -4   -0.40    1.40
   5  -1  -4    0.50    1.00
   5  -1  -4    1.20    0.90
   4  -1  -4    4.90    1.70
   4  -1  -4    2.50    1.10
   4  -1  -4    2.40    1.10
   4  -1  -4    1.90    0.60
   3  -1  -4    0.90    0.50
   3  -1  -4    2.70    1.30
   3  -1  -4    1.50    0.80
   3  -1  -4    1.60    0.90
   3  -1  -4    2.00    0.70
   2  -1  -4   56.09    3.80
   2  -1  -4   55.39    2.80
   2  -1  -4   55.79    3.90
   2  -1  -4   50.09    3.70
   2  -1  -4   56.49    3.00
   2  -1  -4   56.59    3.30
  -2   1   4   56.09    2.90
   1  -1  -4   11.60    1.70
   1  -1  -4    9.20    1.50
   1  -1  -4   10.20    1.80
   1  -1  -4    9.00    1.10
   1  -1  -4    8.60    1.40
   1  -1  -4   10.20    1.40
  -1   1   4    9.20    0.60
  -1   1   4    9.60    2.10
  -1   1   4    8.70    1.10
  -1   1   4    9.00    0.60
   0  -1  -4  439.76   19.50
   0  -1  -4  442.96   19.50
   0  -1  -4  449.36   19.60
   0  -1  -4  443.86   18.50
   0  -1  -4  416.66   18.60
   0   1   4  452.45   20.50
   0   1   4  455.15   19.30
   0   1   4  441.46   18.40
   0   1   4  449.26   19.40
   0   1   4  432.96   18.40
  -1  -1  -4    1.30    0.60
  -1  -1  -4    0.70    0.90
  -1  -1  -4    2.80    0.70
  -1  -1  -4    0.80    0.80
   1   1   4    3.60    0.80
   1   1   4    1.90    0.90
   1   1   4    1.10    1.20
   1   1   4    3.60    1.20
  -2  -1  -4   13.50    1.20
  -2  -1  -4   13.10    1.80
  -2  -1  -4   15.20    1.40
  -2  -1  -4   14.80    2.10
  -2  -1  -4   14.30    1.40
   2   1   4   14.90    1.90
   2   1   4   14.10    2.40
   2   1   4   15.30    2.40
   2   1   4   14.40    1.40
  -3  -1  -4   93.79    4.40
  -3  -1  -4   95.09    4.50
  -3  -1  -4   96.09    5.70
  -3  -1  -4   81.79    6.80
  -3  -1  -4   91.59    5.80
   3   1   4   98.19    5.00
   3   1   4   94.39    5.80
   3   1   4   87.69    6.60
   3   1   4   84.69    5.90
  -4  -1  -4    7.70    1.90
  -4  -1  -4    3.70    1.90
   4   1   4    6.50    2.00
   4   1   4    5.50    1.20
   4   1   4    7.30    1.90
   4   1   4    4.80    1.60
  -5  -1  -4    8.50    2.40
   5   1   4    8.70    2.20
   5   1   4    7.50    2.30
   5   1   4    8.20    1.60
   6   1   4    0.20    1.60
   6   1   4    4.90    2.00
   7   1   4   -1.40    1.70
   7   1   4   -0.10    1.00
   6  -2  -4   -0.10    1.50
   6  -2  -4    0.20    0.90
   5  -2  -4    2.00    1.00
   5  -2  -4    2.20    1.50
   5  -2  -4    1.10    1.10
   4  -2  -4    2.20    1.20
   4  -2  -4    0.80    0.80
   4  -2  -4    0.90    0.80
   3  -2  -4    2.60    1.00
   3  -2  -4    3.30    1.10
   3  -2  -4    1.60    0.80
   2  -2  -4  181.28    8.00
   2  -2  -4  146.99    7.40
   2  -2  -4  161.48    8.00
   2  -2  -4  154.38    8.00
  -2   2   4  159.48    8.80
   1  -2  -4   21.90    1.90
   1  -2  -4   18.60    2.00
   1  -2  -4   18.60    1.50
   1  -2  -4   21.30    1.40
   1  -2  -4   21.00    2.20
  -1   2   4   22.40    2.60
  -1   2   4   20.70    1.60
   0  -2  -4   14.30    1.30
   0  -2  -4   22.70    2.50
   0  -2  -4   15.00    1.40
   0  -2  -4   16.80    2.00
   0  -2  -4   14.30    2.00
   0   2   4   15.50    1.60
   0   2   4   15.40    1.10
   0   2   4   15.80    1.20
   0   2   4   11.20    2.40
  -1  -2  -4   77.59    5.10
  -1  -2  -4   91.99    4.60
  -1  -2  -4   86.89    4.30
  -1  -2  -4   83.89    5.30
   1   2   4   81.19    4.90
   1   2   4   81.69    4.20
   1   2   4   76.69    4.10
   1   2   4   78.29    6.00
   1   2   4   81.29    5.10
  -2  -2  -4   25.50    1.90
  -2  -2  -4   25.60    2.10
  -2  -2  -4   27.30    2.80
  -2  -2  -4   30.00    3.10
   2   2   4   29.00    3.00
   2   2   4   36.90    3.90
   2   2   4   27.80    2.10
  -3  -2  -4    2.90    1.30
  -3  -2  -4    2.30    0.70
  -3  -2  -4    3.70    1.10
  -3  -2  -4    2.70    0.80
  -3  -2  -4    3.50    1.30
   3   2   4    2.00    1.10
   3   2   4    2.50    1.10
   3   2   4    4.00    1.10
   3   2   4   -0.50    1.10
   3   2   4    3.70    1.80
  -4  -2  -4    0.20    1.10
  -4  -2  -4    0.70    0.50
  -4  -2  -4    1.70    1.10
  -4  -2  -4    0.80    0.50
   4   2   4   -0.90    0.80
   4   2   4    0.60    1.00
   4   2   4    0.60    1.10
   4   2   4    0.00    0.90
   4   2   4    0.00    0.60
   4   2   4   -0.10    1.20
   5   2   4    1.50    1.20
   5   2   4   -0.30    1.30
   5   2   4   -0.50    0.60
   6   2   4   -2.70    1.60
   6   2   4   -1.20    0.90
   7   2   4    0.20    1.30
   7   2   4    0.90    2.00
   6  -3  -4    0.40    1.30
   6  -3  -4   -0.20    0.70
   5  -3  -4    3.10    1.40
   5  -3  -4    1.10    0.80
   5  -3  -4    3.80    1.30
   4  -3  -4    0.90    0.70
   4  -3  -4    0.90    0.60
   4  -3  -4    1.90    1.20
   3  -3  -4   43.70    3.10
   3  -3  -4   41.10    2.80
   3  -3  -4   40.90    3.00
  -3   3   4   38.70    3.40
   2  -3  -4   14.40    1.70
   2  -3  -4   16.40    1.60
   2  -3  -4   15.90    1.90
   2  -3  -4   15.20    1.00
  -2   3   4   17.50    2.20
   1  -3  -4   16.00    1.90
   1  -3  -4   14.60    1.90
   1  -3  -4   13.00    1.10
   1  -3  -4   14.10    1.20
   1  -3  -4   15.20    1.60
  -1   3   4   16.30    2.50
  -1   3   4   15.60    1.30
  -1   3   4   14.70    1.20
   0  -3  -4    0.20    0.50
   0  -3  -4   -0.40    0.80
   0  -3  -4    0.60    0.80
   0  -3  -4   -0.30    0.30
   0  -3  -4    0.20    0.50
   0  -3  -4    0.10    0.70
   0   3   4   -0.40    0.80
   0   3   4    0.00    0.20
   0   3   4    0.30    0.70
   0   3   4    0.90    1.10
  -1  -3  -4   28.00    2.90
  -1  -3  -4   25.20    2.20
  -1  -3  -4   27.30    3.00
   1   3   4   23.60    2.40
   1   3   4   28.40    3.60
   1   3   4   24.50    1.80
   1   3   4   27.10    1.90
  -2  -3  -4    8.10    1.90
  -2  -3  -4    7.50    1.20
  -2  -3  -4    8.60    2.20
  -2  -3  -4    7.30    1.50
   2   3   4    7.00    1.80
   2   3   4    7.20    1.30
   2   3   4    2.30    1.20
   2   3   4    1.50    1.50
   2   3   4    8.80    2.70
   2   3   4    5.40    1.70
  -3  -3  -4   18.10    2.80
  -3  -3  -4   25.60    2.90
  -3  -3  -4   18.70    1.80
  -3  -3  -4   21.30    2.20
   3   3   4   17.80    2.70
   3   3   4   20.00    2.00
   3   3   4   18.80    2.60
   3   3   4   23.80    3.60
   3   3   4   25.30    2.80
  -4  -3  -4   24.10    2.00
  -4  -3  -4   20.90    2.20
  -4  -3  -4   21.20    2.80
  -4  -3  -4   21.90    3.10
  -4  -3  -4   25.00    2.10
   4   3   4   24.50    3.30
   4   3   4   21.40    2.20
   4   3   4   23.30    3.70
   4   3   4   29.30    3.20
   4   3   4   25.20    3.20
  -5  -3  -4    0.20    0.40
  -5  -3  -4    1.40    0.60
   5   3   4    2.60    1.50
   5   3   4    3.20    1.80
   5   3   4    2.00    1.00
   5   3   4   -2.10    1.40
   6   3   4    1.70    1.60
   6   3   4    2.10    2.30
   7   3   4    0.60    1.40
   7   3   4    1.80    2.00
   5  -4  -4    9.50    1.50
   5  -4  -4   12.90    1.70
   5  -4  -4   11.10    1.90
   4  -4  -4    1.80    0.80
   4  -4  -4    1.30    0.80
   4  -4  -4    2.00    1.00
   3  -4  -4   24.80    1.90
   3  -4  -4   20.80    2.20
  -3   4   4   27.00    2.70
   2  -4  -4   45.40    3.30
   2  -4  -4   40.10    2.10
   2  -4  -4   37.30    2.70
  -2   4   4   28.30    3.30
   1  -4  -4  136.89    6.50
   1  -4  -4  143.79    6.20
   1  -4  -4  128.79    7.20
   1  -4  -4  139.19    7.60
  -1   4   4  133.69    8.50
  -1   4   4  127.59    6.10
  -1   4   4  142.79    6.10
   0  -4  -4    8.30    1.90
   0  -4  -4    7.80    1.70
   0  -4  -4    7.00    1.10
   0  -4  -4    9.50    2.20
   0  -4  -4    6.70    1.30
   0   4   4    6.10    1.40
   0   4   4    5.40    2.00
  -1  -4  -4   51.19    3.50
  -1  -4  -4   54.19    3.30
  -1  -4  -4   52.39    4.40
  -1  -4  -4   54.39    4.70
   1   4   4   53.79    3.00
   1   4   4   51.89    3.80
   1   4   4   43.90    5.20
   1   4   4   52.49    3.10
   1   4   4   52.79    3.90
  -2  -4  -4  929.31   39.50
  -2  -4  -4  888.51   37.10
  -2  -4  -4  916.21   37.60
   2   4   4  944.21   38.70
   2   4   4  834.02   37.00
   2   4   4  961.30   38.30
   2   4   4  758.02   40.70
  -3  -4  -4    2.40    1.60
  -3  -4  -4    0.40    0.70
  -3  -4  -4    0.50    0.90
  -3  -4  -4    2.60    1.40
   3   4   4    0.10    0.60
   3   4   4    1.00    1.10
   3   4   4    1.40    1.20
   3   4   4   -0.10    1.10
   3   4   4    0.60    1.30
  -4  -4  -4    9.00    1.60
  -4  -4  -4    2.90    1.20
  -4  -4  -4    2.00    1.40
  -4  -4  -4    4.40    1.90
   4   4   4    5.20    1.90
   4   4   4    1.00    1.50
   4   4   4   -2.20    1.40
   4   4   4    3.90    1.80
   4   4   4    6.80    1.50
  -5  -4  -4    5.90    1.30
   5   4   4    7.30    2.40
   5   4   4    6.20    1.60
   5   4   4    7.00    2.50
  -6  -4  -4    1.40    0.60
   6   4   4    0.50    1.40
   6   4   4    0.10    2.20
   6   4   4    0.80    1.00
   7   4   4   -2.70    2.20
   7   4   4    0.50    1.50
   5  -5  -4    1.00    0.60
   4  -5  -4    6.30    1.20
   4  -5  -4    5.40    1.30
   4  -5  -4    6.50    1.40
   3  -5  -4    1.80    0.40
   3  -5  -4    0.90    0.60
   3  -5  -4    3.80    1.30
  -3   5   4    2.50    1.10
   2  -5  -4    4.20    1.50
   2  -5  -4    3.20    1.40
   2  -5  -4    3.50    0.80
  -2   5   4    4.10    1.60
   1  -5  -4   -0.80    0.70
   1  -5  -4    1.30    0.90
   1  -5  -4    1.70    1.20
   1  -5  -4    0.90    0.50
   1  -5  -4    0.40    0.60
  -1   5   4    1.90    0.50
  -1   5   4   -0.40    0.90
  -1   5   4    1.70    0.50
   0  -5  -4    7.60    1.90
   0  -5  -4    8.80    1.60
   0  -5  -4    8.30    2.40
   0  -5  -4    3.60    0.90
   0   5   4    9.40    1.70
   0   5   4    7.70    2.80
  -1  -5  -4    1.50    1.40
  -1  -5  -4    2.50    1.30
  -1  -5  -4    2.30    0.90
  -1  -5  -4    0.30    0.70
  -1  -5  -4   -0.50    0.70
   1   5   4   -0.30    1.30
   1   5   4   -0.30    1.00
   1   5   4    2.80    1.10
   1   5   4    0.10    0.90
   1   5   4    1.60    0.60
   1   5   4    2.50    0.60
  -2  -5  -4   54.89    5.50
  -2  -5  -4   59.29    4.30
  -2  -5  -4   57.09    3.80
  -2  -5  -4   50.99    5.00
   2   5   4   72.29    4.80
   2   5   4   56.69    3.70
   2   5   4   63.29    3.70
   2   5   4   64.79    6.90
   2   5   4   57.89    4.80
  -3  -5  -4    0.00    1.00
  -3  -5  -4    0.20    0.90
  -3  -5  -4   -0.40    0.80
  -3  -5  -4   -0.90    0.40
   3   5   4    0.20    1.50
   3   5   4    0.70    1.50
   3   5   4   -0.20    0.60
   3   5   4   -0.50    0.80
   3   5   4    0.00    0.90
  -4  -5  -4   -0.60    0.80
  -4  -5  -4    0.10    1.00
  -4  -5  -4    0.00    1.00
  -4  -5  -4    0.40    0.70
   4   5   4    1.40    1.70
   4   5   4    0.30    1.10
   4   5   4   -0.70    1.60
   4   5   4    1.20    1.50
   4   5   4    0.90    0.90
  -5  -5  -4    0.10    0.70
   5   5   4   -1.20    1.90
   5   5   4    0.90    1.30
   5   5   4    0.80    0.90
   5   5   4   -0.80    0.90
  -6  -5  -4   -0.30    0.70
   6   5   4   -1.00    1.00
   6   5   4   -2.00    2.00
   6   5   4   -0.10    0.90
   7   5   4   -4.50    2.40
   7   5   4   -1.40    1.20
   4  -6  -4    3.10    1.30
   4  -6  -4    1.50    0.50
   3  -6  -4    0.30    0.50
   3  -6  -4    0.50    0.90
   3  -6  -4   -1.80    0.70
  -3   6   4    0.00    0.90
   2  -6  -4    2.10    0.80
   2  -6  -4    3.60    1.50
   2  -6  -4    2.40    1.40
  -2   6   4    1.10    1.30
   1  -6  -4   -0.80    0.80
   1  -6  -4   -0.80    1.10
   1  -6  -4   -0.60    0.60
  -1   6   4   -0.30    1.10
   0  -6  -4    0.30    0.90
   0  -6  -4    4.30    1.90
   0  -6  -4    1.10    0.70
   0  -6  -4    1.30    0.90
   0   6   4    0.50    1.60
   0   6   4    0.70    1.60
   0   6   4    1.90    0.90
  -1  -6  -4    4.10    1.40
  -1  -6  -4    2.20    1.30
  -1  -6  -4    4.10    2.30
  -1  -6  -4    4.30    1.10
   1   6   4    3.80    0.60
   1   6   4    3.20    1.40
   1   6   4    0.10    1.40
   1   6   4    2.00    1.90
  -2  -6  -4   81.99    6.70
  -2  -6  -4   82.89    5.60
  -2  -6  -4   85.99    7.30
  -2  -6  -4   79.89    5.00
   2   6   4   74.79    5.50
   2   6   4   74.79    4.60
   2   6   4   89.99    8.60
  -3  -6  -4   34.50    3.50
  -3  -6  -4   35.40    4.80
  -3  -6  -4   29.20    2.80
  -3  -6  -4   26.00    3.90
   3   6   4   33.60    3.60
   3   6   4   28.00    3.60
   3   6   4   34.40    6.90
   3   6   4   31.30    2.80
  -4  -6  -4    0.60    1.30
  -4  -6  -4   -0.10    0.70
  -4  -6  -4    1.10    1.60
  -4  -6  -4    2.40    1.50
   4   6   4   -0.50    1.80
   4   6   4    0.00    1.10
   4   6   4    0.40    1.20
   4   6   4   -1.20    1.70
   4   6   4    0.50    0.80
  -5  -6  -4   12.30    2.20
   5   6   4   12.20    2.40
   5   6   4    8.10    2.80
   5   6   4   13.10    3.50
  -6  -6  -4   -0.70    0.60
   6   6   4    0.40    2.60
   6   6   4   -0.10    1.10
   6   6   4   -1.10    1.00
   3  -7  -4   -0.20    1.10
   3  -7  -4    0.70    0.70
  -3   7   4    0.00    1.10
   2  -7  -4    0.00    0.80
   2  -7  -4    0.80    1.30
  -2   7   4    0.80    1.40
   1  -7  -4    0.60    1.20
   1  -7  -4    2.00    1.10
  -1   7   4    0.30    1.40
   0  -7  -4   -0.50    0.60
   0  -7  -4    0.10    1.40
   0   7   4    0.20    1.50
   0   7   4    0.40    0.80
  -1  -7  -4    1.20    1.10
  -1  -7  -4    0.00    1.80
  -1  -7  -4    0.30    0.60
   1   7   4    2.60    2.40
   1   7   4    0.60    1.00
  -2  -7  -4   -0.10    1.30
  -2  -7  -4    0.90    1.10
  -2  -7  -4    0.60    0.80
  -2  -7  -4    0.80    1.90
   2   7   4    0.80    1.10
   2   7   4   -0.30    1.60
  -3  -7  -4    0.60    1.10
  -3  -7  -4    1.40    2.20
  -3  -7  -4    1.80    1.20
  -3  -7  -4    1.20    1.10
   3   7   4    2.70    1.80
   3   7   4    0.60    0.80
   3   7   4    0.80    1.90
  -4  -7  -4   -0.60    1.40
  -4  -7  -4   -0.40    1.20
  -4  -7  -4    0.80    1.90
  -4  -7  -4   -0.50    0.80
   4   7   4    0.70    1.30
   4   7   4    3.80    2.70
   4   7   4    0.20    0.70
  -5  -7  -4    0.30    0.90
   5   7   4   -0.20    1.00
   5   7   4   -1.00    1.30
  -6  -7  -4    1.20    1.00
   6   7   4    2.80    1.50
   2  -8  -4    2.80    1.80
   2  -8  -4    1.40    1.00
  -2   8   4    1.70    1.70
   1  -8  -4   -0.60    0.80
   1  -8  -4    3.00    1.80
  -1   8   4   -0.20    1.60
   0  -8  -4    0.10    1.00
   0  -8  -4    1.70    2.00
   0   8   4    0.10    1.70
   0   8   4    1.00    0.90
  -1  -8  -4    0.30    1.80
  -1  -8  -4    0.10    1.10
   1   8   4   -0.70    0.90
   1   8   4   -1.40    1.50
  -2  -8  -4    0.10    2.00
  -2  -8  -4   -1.10    0.80
  -2  -8  -4   -1.40    1.10
   2   8   4    1.00    1.20
   2   8   4    0.80    2.40
  -3  -8  -4    0.80    1.00
  -3  -8  -4    1.40    1.80
  -3  -8  -4    0.80    2.10
  -3  -8  -4    0.60    1.10
   3   8   4   -0.10    0.80
   3   8   4   -2.20    1.50
   3   8   4    1.30    1.40
  -4  -8  -4    0.80    2.30
  -4  -8  -4    1.10    1.40
  -4  -8  -4    0.30    1.50
  -4  -8  -4   -0.60    0.90
   4   8   4   -0.20    0.80
   4   8   4   -1.30    2.40
   4   8   4    1.40    1.50
  -5  -8  -4    1.00    1.10
   5   8   4    1.00    1.10
   5   8   4   -0.90    1.30
  -1   9   4    0.60    1.80
   0  -9  -4    2.20    2.30
   0  -9  -4    0.80    1.30
   0   9   4    0.00    0.80
   0   9   4    0.40    2.00
  -1  -9  -4    2.00    2.20
  -1  -9  -4   -1.90    1.10
   1   9   4   -0.50    1.00
   1   9   4   -1.10    1.80
  -2  -9  -4    0.80    1.40
  -2  -9  -4    0.80    2.30
   2   9   4    0.30    1.20
   2   9   4    0.00    2.20
  -3  -9  -4   -0.50    1.40
  -3  -9  -4   -0.50    1.50
  -3  -9  -4    0.10    2.60
  -3  -9  -4    0.80    1.00
   3   9   4    1.00    1.40
   3   9   4   -1.10    2.80
   2   8  -5   -0.10    2.70
   2   8  -5    0.40    0.70
   2   8  -5    0.30    1.40
  -2  -8   5   -2.20    2.30
  -2  -8   5   -0.40    1.40
  -2  -8   5    1.30    1.50
   1   8  -5    6.90    0.70
   1   8  -5    5.60    2.10
   1   8  -5   -0.40    2.80
  -1  -8   5    6.00    3.40
  -1  -8   5    1.80    1.60
   0   8  -5    2.10    1.50
   0   8  -5   -1.80    2.00
   0  -8   5    2.60    2.50
   0  -8   5    1.60    1.50
  -1   8  -5   -0.10    2.00
   1  -8   5    0.20    1.30
   1  -8   5    0.40    2.10
   4   7  -5    0.10    1.30
  -4  -7   5   -0.80    0.80
   3   7  -5   -1.20    2.60
   3   7  -5   -0.40    0.70
   3   7  -5    1.60    1.50
  -3  -7   5    0.40    1.00
   2   7  -5   -0.50    0.70
   2   7  -5    1.70    2.30
   2   7  -5    1.10    1.40
  -2  -7   5   -1.90    1.70
  -2  -7   5   -0.90    1.00
  -2  -7   5   -0.20    0.90
   1   7  -5    6.50    2.20
   1   7  -5    0.40    2.90
   1   7  -5    5.50    1.20
  -1  -7   5    5.30    2.00
  -1  -7   5    6.00    2.00
  -1  -7   5    4.10    2.80
   0   7  -5    0.90    1.80
   0   7  -5    1.90    1.50
   0  -7   5    3.90    2.40
  -1   7  -5   -0.20    1.80
   1  -7   5    0.10    1.20
   1  -7   5   -0.40    1.60
  -2   7  -5   -0.10    1.70
   2  -7   5    0.40    1.00
   2  -7   5    0.80    1.60
  -3   7  -5   -1.90    1.80
   3  -7   5    2.50    1.80
   3  -7   5    0.70    1.00
   5   6  -5    0.90    1.40
   5   6  -5   -0.50    1.70
  -5  -6   5    0.00    0.90
   4   6  -5   10.60    3.50
   4   6  -5    7.30    2.50
   4   6  -5    7.70    2.30
  -4  -6   5   11.60    2.30
   3   6  -5    0.00    1.20
   3   6  -5   -1.30    1.80
   3   6  -5    1.10    1.00
  -3  -6   5    0.50    1.70
  -3  -6   5    3.80    1.60
  -3  -6   5    1.10    1.20
   2   6  -5    0.70    2.20
   2   6  -5    0.50    1.10
   2   6  -5   -0.30    0.70
  -2  -6   5   -1.00    0.70
  -2  -6   5    0.90    1.20
  -2  -6   5    0.40    1.70
   1   6  -5    8.50    1.50
   1   6  -5    4.10    1.90
  -1  -6   5   10.00    2.10
  -1  -6   5   13.70    3.80
  -1  -6   5    9.00    2.40
   0   6  -5  109.69    5.20
   0   6  -5  109.29    5.20
   0   6  -5  114.09    7.00
   0  -6   5  123.79    7.10
   0  -6   5  119.19    7.40
   0  -6   5  123.99    9.10
  -1   6  -5    0.40    1.40
   1  -6   5    0.10    0.90
   1  -6   5   -0.70    1.40
   2  -6   5   10.10    2.30
   2  -6   5    8.80    2.70
  -3   6  -5    0.10    1.50
   3  -6   5    4.20    1.50
   3  -6   5    6.00    2.30
  -4   6  -5    0.10    1.70
   4  -6   5    2.30    1.50
   4  -6   5   -0.40    0.90
   5   5  -5    3.80    2.90
   5   5  -5   -0.40    1.30
   5   5  -5   -0.40    0.90
  -5  -5   5   -0.40    0.60
   4   5  -5    0.90    1.50
   4   5  -5    1.40    1.90
   4   5  -5    2.60    2.20
   4   5  -5    0.00    1.00
   4   5  -5    1.40    1.90
  -4  -5   5   -0.10    0.80
   3   5  -5    0.40    0.90
   3   5  -5   -0.80    1.30
   3   5  -5   -0.60    0.90
   3   5  -5    2.50    1.70
   3   5  -5    0.20    1.50
  -3  -5   5    1.20    1.30
  -3  -5   5    0.40    1.20
  -3  -5   5    2.60    1.20
   2   5  -5    3.60    2.10
   2   5  -5    0.20    1.60
   2   5  -5    5.10    2.00
   2   5  -5    6.70    1.80
   2   5  -5    9.10    2.80
   2   5  -5    8.70    1.80
  -2  -5   5    9.00    2.20
  -2  -5   5    6.00    2.20
  -2  -5   5    5.60    1.60
   1   5  -5   -0.50    1.40
   1   5  -5    1.40    1.10
   1   5  -5    1.80    0.90
   1   5  -5   -0.60    0.90
   1   5  -5    0.60    1.40
  -1  -5   5    0.30    1.00
  -1  -5   5    1.60    1.60
  -1  -5   5   -0.50    0.70
   0   5  -5    8.00    2.10
   0   5  -5    9.80    1.20
   0   5  -5   11.80    2.70
   0   5  -5    9.20    1.10
   0  -5   5    7.90    2.80
   0  -5   5    8.40    1.80
   0  -5   5   10.40    2.20
  -1   5  -5   -0.70    1.00
   1  -5   5    3.10    1.90
   1  -5   5    1.60    1.10
   1  -5   5    1.70    0.90
  -2   5  -5   -1.20    1.10
   2  -5   5   -0.40    0.70
   2  -5   5   -0.40    0.90
   3  -5   5   13.10    2.90
   3  -5   5   19.30    2.30
   3  -5   5   20.80    3.20
  -4   5  -5   -0.70    1.10
   4  -5   5    0.60    1.10
   4  -5   5    0.30    0.90
   4  -5   5    1.30    1.10
  -5   5  -5   -1.20    1.10
   5  -5   5    0.30    0.70
   5  -5   5    0.70    1.00
   5  -5   5    0.00    1.00
   6   4  -5    0.50    2.40
   6   4  -5   -0.10    1.70
   5   4  -5    0.50    2.00
   5   4  -5    1.00    1.70
   5   4  -5    0.00    1.10
  -5  -4   5    1.10    0.70
   4   4  -5    7.30    2.80
   4   4  -5   14.00    3.10
   4   4  -5    3.30    2.40
   4   4  -5   10.10    3.00
  -4  -4   5    8.90    1.80
   3   4  -5    1.40    1.70
   3   4  -5    4.30    1.50
   3   4  -5    4.10    2.10
   3   4  -5    0.00    2.00
   3   4  -5    3.50    1.50
  -3  -4   5    5.00    2.10
  -3  -4   5    4.90    1.50
  -3  -4   5    5.90    1.50
   2   4  -5    0.10    1.10
   2   4  -5    0.20    0.60
   2   4  -5    0.00    0.70
   2   4  -5    2.20    1.70
   2   4  -5    0.10    0.90
   2   4  -5   -0.60    1.10
  -2  -4   5    0.00    0.80
  -2  -4   5    0.60    0.90
  -2  -4   5    0.60    1.20
   1   4  -5   -0.10    1.30
   1   4  -5    3.50    1.60
   1   4  -5    3.50    1.40
   1   4  -5    7.30    1.50
   1   4  -5    5.20    2.00
   1   4  -5    6.30    1.40
  -1  -4   5    6.50    1.60
  -1  -4   5    4.20    1.20
  -1  -4   5    6.30    2.30
   0   4  -5    5.00    1.00
   0   4  -5    4.50    1.50
   0   4  -5    6.10    1.70
   0   4  -5   -0.20    1.20
   0   4  -5    6.00    1.10
   0   4  -5    6.00    1.30
   0   4  -5    6.10    1.90
   0  -4   5    3.20    1.10
   0  -4   5    9.10    2.70
   0  -4   5    0.00    1.20
   0  -4   5    2.70    1.20
  -1   4  -5    0.50    0.90
  -1   4  -5    0.70    1.40
   1  -4   5   -0.10    0.60
   1  -4   5    0.20    0.90
   1  -4   5    0.80    1.20
   1  -4   5   -1.10    0.50
  -2   4  -5   10.00    2.20
  -2   4  -5   11.60    3.20
   2  -4   5    8.20    2.10
   2  -4   5   13.50    2.50
   2  -4   5   11.90    1.50
   2  -4   5    7.90    2.30
   2  -4   5   12.20    2.10
   3  -4   5   38.40    2.90
   3  -4   5   29.10    3.30
   3  -4   5   26.80    3.40
   4  -4   5   -0.40    0.70
   4  -4   5   -0.30    0.90
   4  -4   5    0.80    0.80
   5  -4   5    2.80    1.40
   5  -4   5    4.50    1.30
   6  -4   5    3.50    1.40
   6  -4   5    4.70    1.30
   6   3  -5    0.20    1.70
   6   3  -5    1.30    1.70
   5   3  -5    1.40    1.90
   5   3  -5    8.80    2.90
   5   3  -5    7.00    2.20
   4   3  -5    0.30    0.80
   4   3  -5    0.10    1.70
   4   3  -5    0.90    1.40
   4   3  -5    0.20    1.20
   4   3  -5    0.50    1.20
  -4  -3   5    2.00    0.90
   3   3  -5    6.60    1.70
   3   3  -5    9.00    2.90
   3   3  -5   11.20    2.50
   3   3  -5    5.60    2.10
   3   3  -5    9.10    2.60
  -3  -3   5    9.90    1.70
  -3  -3   5    8.20    1.60
  -3  -3   5    8.00    2.30
   2   3  -5   -0.30    1.20
   2   3  -5    2.00    1.00
   2   3  -5    1.10    1.10
   2   3  -5    1.00    1.40
   2   3  -5    3.60    1.60
  -2  -3   5    0.70    1.10
  -2  -3   5    1.60    0.90
  -2  -3   5    3.30    1.30
   1   3  -5    1.40    1.20
   1   3  -5    2.40    1.60
   1   3  -5    1.20    1.00
   1   3  -5    3.20    1.10
   1   3  -5   -0.70    0.90
   1   3  -5    3.30    1.00
  -1  -3   5    1.10    1.10
  -1  -3   5    3.70    1.20
  -1  -3   5    2.70    0.90
   0   3  -5   -0.10    0.90
   0   3  -5    0.80    0.60
   0   3  -5    1.20    0.60
   0   3  -5    1.20    1.40
   0   3  -5    1.80    0.60
   0   3  -5    2.00    1.10
   0   3  -5    1.20    0.90
   0  -3   5   -0.30    0.80
   0  -3   5   -0.30    0.90
   0  -3   5    1.30    0.80
   0  -3   5    0.40    0.60
  -1   3  -5   37.30    2.10
  -1   3  -5   41.40    3.30
  -1   3  -5   37.60    2.10
  -1   3  -5   28.90    3.10
   1  -3   5   32.00    2.50
   1  -3   5   32.00    3.50
   1  -3   5   34.30    3.40
   1  -3   5   33.00    2.80
   1  -3   5   37.90    3.80
  -2   3  -5   84.59    5.20
  -2   3  -5   73.79    6.20
   2  -3   5   82.59    4.70
   2  -3   5   74.29    4.30
   2  -3   5   72.79    4.40
   2  -3   5   79.79    5.60
   2  -3   5   61.69    5.20
   2  -3   5   75.89    5.40
   2  -3   5   71.79    5.30
  -3   3  -5    3.00    1.60
   3  -3   5    3.60    1.10
   3  -3   5    2.00    1.10
   3  -3   5    4.50    1.50
   3  -3   5    0.90    1.20
   3  -3   5    1.90    1.20
  -4   3  -5   10.90    3.00
   4  -3   5   10.30    2.30
   4  -3   5   12.70    2.50
   4  -3   5    9.20    2.00
   4  -3   5   11.20    1.80
   5  -3   5    0.30    0.80
   5  -3   5    1.00    0.80
   6  -3   5    0.30    0.70
   6  -3   5   -0.70    1.40
   6  -3   5    0.80    1.00
   6   2  -5    0.60    1.60
   6   2  -5    1.20    2.00
   5   2  -5   52.09    5.60
   4   2  -5  141.89    9.40
   4   2  -5  141.59    7.60
   4   2  -5  128.79    8.90
   4   2  -5  143.19    9.10
  -4  -2   5  140.99    6.00
  -4  -2   5  137.99    5.90
   3   2  -5    1.00    1.10
   3   2  -5   -0.10    0.80
   3   2  -5   -0.30    0.90
   3   2  -5   -0.90    0.90
   3   2  -5   -0.70    1.10
  -3  -2   5    0.80    0.50
  -3  -2   5    0.00    0.50
  -3  -2   5    0.00    0.80
  -3  -2   5    0.60    0.90
  -3  -2   5    0.10    0.60
   2   2  -5   10.90    2.80
   2   2  -5    8.70    1.70
   2   2  -5    7.30    1.90
   2   2  -5   11.30    2.50
   2   2  -5   14.80    2.50
  -2  -2   5    7.10    1.50
  -2  -2   5   12.20    1.40
  -2  -2   5   11.10    1.40
  -2  -2   5    6.10    1.90
  -2  -2   5    8.70    1.50
   1   2  -5    3.80    1.00
   1   2  -5    6.90    1.70
   1   2  -5    6.80    1.30
   1   2  -5    7.50    2.10
   1   2  -5    7.50    2.00
   1   2  -5    5.30    1.80
  -1  -2   5    4.70    1.70
  -1  -2   5    5.60    1.20
  -1  -2   5    2.20    0.90
   0   2  -5   16.20    1.70
   0   2  -5   15.90    2.40
   0   2  -5   18.10    1.60
   0   2  -5   16.10    2.00
   0   2  -5   16.40    2.30
   0  -2   5   13.10    1.70
   0  -2   5   17.20    1.70
   0  -2   5   17.40    2.50
   0  -2   5   12.70    2.50
  -1   2  -5    4.30    0.90
  -1   2  -5    4.60    0.80
  -1   2  -5    3.80    1.20
  -1   2  -5    3.50    0.70
  -1   2  -5    3.20    1.30
   1  -2   5    1.70    1.30
   1  -2   5    3.90    1.40
   1  -2   5    1.90    0.90
   1  -2   5    4.30    1.60
   1  -2   5    3.60    1.00
  -2   2  -5  128.49    7.40
  -2   2  -5  126.59    8.50
   2  -2   5  136.99    7.80
   2  -2   5  135.19    6.60
   2  -2   5  137.19    7.80
   2  -2   5  136.09    6.90
   2  -2   5  136.19    7.70
   2  -2   5  128.79    7.70
  -3   2  -5    0.70    0.70
  -3   2  -5   -0.20    0.80
   3  -2   5    0.60    0.70
   3  -2   5   -0.80    0.50
   3  -2   5    1.10    1.10
   3  -2   5   -0.20    0.60
   3  -2   5    0.90    0.80
   3  -2   5    0.30    0.40
   3  -2   5    0.50    0.50
  -4   2  -5    1.50    1.30
   4  -2   5    0.60    0.90
   4  -2   5    0.50    0.70
   4  -2   5    0.60    0.70
   5  -2   5    8.60    1.60
   5  -2   5    6.40    1.80
   6  -2   5    1.80    1.30
   6  -2   5   -0.40    1.40
   6  -2   5    4.50    1.20
   6   1  -5    1.80    1.70
   6   1  -5    0.70    1.20
   6   1  -5    1.80    1.60
   5   1  -5    2.10    1.60
   5   1  -5    1.90    1.60
   5   1  -5   -0.80    0.90
  -5  -1   5    0.40    0.80
   4   1  -5   47.10    4.70
   4   1  -5   46.50    4.70
   4   1  -5   52.19    3.50
  -4  -1   5   48.70    3.50
   3   1  -5    0.00    0.90
   3   1  -5    0.40    0.90
   3   1  -5    2.00    1.00
   3   1  -5   -0.10    0.40
   3   1  -5    0.80    1.00
   3   1  -5    1.10    1.30
  -3  -1   5    0.60    0.30
  -3  -1   5    1.00    0.80
  -3  -1   5   -0.20    0.70
  -3  -1   5    0.50    0.30
   2   1  -5    0.50    0.90
   2   1  -5   -0.20    1.10
   2   1  -5    0.70    0.80
   2   1  -5    0.00    0.60
   2   1  -5    0.60    0.80
   2   1  -5    0.20    0.70
  -2  -1   5    0.10    0.40
  -2  -1   5    0.10    0.60
  -2  -1   5    0.00    0.70
  -2  -1   5    0.30    0.50
  -2  -1   5   -0.20    0.40
   1   1  -5    2.20    1.00
   1   1  -5    3.40    0.90
   1   1  -5    2.10    1.10
   1   1  -5    4.20    1.40
   1   1  -5    1.80    1.20
   1   1  -5    3.60    1.00
  -1  -1   5    3.20    0.90
  -1  -1   5    4.10    1.30
  -1  -1   5    2.40    0.80
  -1  -1   5    2.50    1.20
   0   1  -5  132.19    7.40
   0   1  -5  123.69    6.10
   0   1  -5  115.49    7.20
   0   1  -5  120.19    7.20
   0   1  -5  118.19    6.30
   0  -1   5  135.09    7.40
   0  -1   5  133.09    6.50
   0  -1   5  128.49    6.30
  -1   1  -5   20.10    1.60
  -1   1  -5   22.60    2.50
  -1   1  -5   21.40    1.80
  -1   1  -5   16.80    2.10
  -1   1  -5   22.40    1.70
   1  -1   5   22.60    2.50
   1  -1   5   20.20    2.60
   1  -1   5   20.10    1.80
   1  -1   5   21.10    1.90
   1  -1   5   18.90    2.40
  -2   1  -5  165.48    7.40
  -2   1  -5  191.08   11.10
  -2   1  -5  169.78   10.00
  -2   1  -5  170.68    7.40
  -2   1  -5  176.88    9.00
   2  -1   5  169.48    9.20
   2  -1   5  170.08    9.10
   2  -1   5  169.78    9.00
   2  -1   5  162.58    9.80
   2  -1   5  157.58    8.00
   2  -1   5  173.78    8.20
  -3   1  -5   10.00    2.00
  -3   1  -5    6.10    2.20
   3  -1   5    6.90    1.40
   3  -1   5    8.70    1.80
   3  -1   5    7.00    2.00
   3  -1   5    7.20    1.90
   3  -1   5    9.20    1.20
   3  -1   5    7.80    1.40
  -4   1  -5    0.30    1.00
   4  -1   5    1.00    0.80
   4  -1   5    0.70    0.90
   4  -1   5    0.10    0.40
   4  -1   5   -0.20    0.50
   4  -1   5   -0.50    0.60
   4  -1   5    0.50    0.80
   5  -1   5   16.20    1.90
   5  -1   5   19.00    2.70
   6  -1   5    1.60    0.90
   6  -1   5    0.90    1.00
   6  -1   5   -0.60    1.30
   7  -1   5    0.40    1.50
   7  -1   5    0.40    1.10
   6   0  -5    0.80    1.20
   6   0  -5   -0.70    1.30
   5   0  -5    0.60    1.50
   5   0  -5   -0.30    0.80
   4   0  -5  412.26   20.30
   4   0  -5  436.86   20.90
   4   0  -5  433.56   20.70
  -4   0   5  444.86   18.50
   3   0  -5   23.70    2.80
   3   0  -5   22.90    1.90
   3   0  -5   24.70    2.10
   3   0  -5   24.10    2.80
   3   0  -5   23.50    2.20
   3   0  -5   21.70    2.80
  -3   0   5   23.10    2.50
  -3   0   5   21.50    2.00
   2   0  -5   -0.40    0.40
   2   0  -5    0.20    0.70
   2   0  -5   -0.20    1.00
   2   0  -5   -0.70    0.60
   2   0  -5    0.60    0.70
   2   0  -5   -0.20    0.60
  -2   0   5    0.00    0.20
  -2   0   5    0.00    0.70
  -2   0   5    0.50    0.50
  -2   0   5   -0.10    0.20
   1   0  -5  654.33   27.70
   1   0  -5  654.83   28.80
   1   0  -5  686.63   29.00
   1   0  -5  627.14   27.80
   1   0  -5  653.23   28.60
  -1   0   5  662.13   27.20
  -1   0   5  656.93   27.30
  -1   0   5  665.43   27.30
  -1   0   5  680.13   27.80
  -1   0   5  640.04   28.60
   0   0  -5  289.87   13.00
   0   0  -5  289.57   12.80
   0   0  -5  298.57   14.00
   0   0  -5  305.47   14.00
   0   0   5  293.27   13.80
   0   0   5  297.27   15.00
   0   0   5  288.57   12.80
   0   0   5  285.37   13.80
   0   0   5  293.37   13.90
   0   0   5  289.17   12.90
   0   0   5  283.17   13.10
  -1   0  -5  246.88   12.20
  -1   0  -5  251.57   11.10
  -1   0  -5  246.48   10.90
  -1   0  -5  237.18   12.10
  -1   0  -5  230.88   11.90
   1   0   5  250.97   12.00
   1   0   5  265.27   12.20
   1   0   5  235.58   11.10
   1   0   5  226.58   13.00
   1   0   5  241.98   12.10
   1   0   5  268.97   11.20
  -2   0  -5   30.20    2.00
  -2   0  -5   21.40    2.60
  -2   0  -5   27.60    2.70
  -2   0  -5   26.50    2.00
  -2   0  -5   30.40    1.90
   2   0   5   31.80    2.90
   2   0   5   27.80    3.00
   2   0   5   30.90    3.40
   2   0   5   26.40    2.20
   2   0   5   26.90    2.20
  -3   0  -5  174.78   11.00
  -3   0  -5  186.88    9.90
  -3   0  -5  186.08    7.80
   3   0   5  184.88    8.80
   3   0   5  192.48   10.00
   3   0   5  190.58    8.90
   3   0   5  189.18   10.80
   3   0   5  183.28   10.00
  -4   0  -5   -0.30    0.70
  -4   0  -5   -0.30    1.00
   4   0   5    0.70    0.90
   4   0   5    0.40    0.50
   4   0   5   -0.70    1.00
   4   0   5    0.50    0.50
   4   0   5    0.20    0.80
   4   0   5    0.20    0.70
   4   0   5   -0.30    0.90
   6   0   5   -1.00    1.70
   7   0   5   -0.80    1.50
   7   0   5    0.30    1.30
   6  -1  -5    5.90    2.20
   6  -1  -5    6.10    2.10
   5  -1  -5    4.40    2.00
   5  -1  -5    7.20    2.10
   4  -1  -5   -0.60    0.80
   4  -1  -5    0.70    0.90
   4  -1  -5   -0.50    1.00
   3  -1  -5   -0.40    0.30
   3  -1  -5   -0.10    0.40
   3  -1  -5    0.70    0.80
   3  -1  -5    0.30    0.80
   3  -1  -5    0.10    0.70
   3  -1  -5    1.20    1.00
  -3   1   5   -0.30    0.40
   2  -1  -5    1.10    1.00
   2  -1  -5    1.50    0.60
   2  -1  -5    2.10    0.90
   2  -1  -5    2.20    1.10
   2  -1  -5    0.00    0.70
   2  -1  -5    1.20    0.60
  -2   1   5    1.80    0.70
   1  -1  -5   75.59    4.90
   1  -1  -5   81.29    5.10
   1  -1  -5   84.59    5.10
   1  -1  -5   82.49    4.10
   1  -1  -5   70.59    5.10
   1  -1  -5   77.49    4.20
  -1   1   5   75.89    3.60
  -1   1   5   82.69    3.70
  -1   1   5   82.29    6.00
  -1   1   5   70.29    4.20
   0  -1  -5   11.20    1.30
   0  -1  -5   11.70    2.20
   0  -1  -5   10.10    1.20
   0  -1  -5   11.90    2.20
   0  -1  -5   13.30    1.90
   0   1   5   13.20    1.30
   0   1   5   11.70    1.20
   0   1   5   13.30    2.80
   0   1   5   13.60    2.90
   0   1   5   11.60    1.50
   0   1   5   11.10    1.70
  -1  -1  -5   90.69    5.80
  -1  -1  -5   72.39    4.80
  -1  -1  -5  102.09    6.00
  -1  -1  -5   93.39    4.70
  -1  -1  -5   90.79    5.70
   1   1   5   91.79    4.80
   1   1   5  105.19    6.00
   1   1   5   94.39    5.60
   1   1   5   96.29    6.60
  -2  -1  -5    7.10    1.80
  -2  -1  -5    9.00    2.00
  -2  -1  -5   10.00    1.30
  -2  -1  -5    7.30    1.10
  -2  -1  -5   10.20    1.20
   2   1   5    7.70    1.30
   2   1   5   10.90    2.10
   2   1   5   10.30    2.20
   2   1   5    7.30    2.30
  -3  -1  -5    3.20    1.20
  -3  -1  -5    3.20    0.80
  -3  -1  -5    2.50    1.20
  -3  -1  -5    4.30    0.80
  -3  -1  -5    3.90    0.90
   3   1   5    4.10    1.60
   3   1   5    3.00    0.90
   3   1   5    4.60    1.60
   3   1   5    2.80    1.50
   3   1   5   -0.40    1.00
  -4  -1  -5   17.80    4.00
  -4  -1  -5   20.70    2.70
   4   1   5   25.40    3.10
   4   1   5   19.90    3.00
   4   1   5   20.80    2.80
   4   1   5   21.30    2.10
   5   1   5   -0.50    1.60
   5   1   5    1.70    1.30
   5   1   5    1.50    0.80
   6   1   5   23.00    3.50
   7   1   5    0.90    1.90
   7   1   5   -0.50    1.00
   6  -2  -5    0.60    1.40
   6  -2  -5    0.70    0.90
   5  -2  -5   -0.20    0.80
   5  -2  -5    0.80    1.50
   4  -2  -5    0.10    0.80
   4  -2  -5    1.10    0.90
   4  -2  -5    1.90    1.10
   4  -2  -5    1.20    0.50
   3  -2  -5    6.00    1.50
   3  -2  -5    6.30    1.60
   3  -2  -5    5.70    1.50
   2  -2  -5    0.80    0.60
   2  -2  -5   -0.20    0.60
   2  -2  -5   -0.20    0.50
   2  -2  -5    0.90    0.70
   2  -2  -5   -0.20    0.30
  -2   2   5   -0.10    0.70
  -2   2   5    0.40    0.90
  -2   2   5   -0.10    0.30
   1  -2  -5   56.49    3.00
   1  -2  -5   55.69    4.10
   1  -2  -5   50.99    3.90
   1  -2  -5   52.69    3.10
   1  -2  -5   53.89    3.90
   1  -2  -5   53.89    3.70
  -1   2   5   43.40    4.40
  -1   2   5   54.29    3.20
   0  -2  -5  189.48    8.80
   0  -2  -5  198.48   10.10
   0  -2  -5  198.98   10.20
   0  -2  -5  194.28    9.00
   0   2   5  197.08    9.50
   0   2   5  197.08    8.50
   0   2   5  193.88   11.00
   0   2   5  183.08    8.50
  -1  -2  -5   10.70    2.20
  -1  -2  -5   13.10    2.40
  -1  -2  -5   15.80    1.50
  -1  -2  -5   11.40    1.50
   1   2   5   11.80    2.30
   1   2   5   16.20    1.90
   1   2   5   13.80    1.40
   1   2   5   12.00    3.00
  -2  -2  -5   48.70    3.00
  -2  -2  -5   50.39    4.20
  -2  -2  -5   51.59    3.30
  -2  -2  -5   46.20    4.10
   2   2   5   50.59    4.10
   2   2   5   48.70    3.90
   2   2   5   49.10    3.20
   2   2   5   48.00    4.90
  -3  -2  -5    6.30    1.10
  -3  -2  -5    5.50    1.80
  -3  -2  -5    4.90    1.20
  -3  -2  -5    5.50    1.10
  -3  -2  -5    3.60    1.40
   3   2   5    4.90    2.10
   3   2   5    4.10    1.10
   3   2   5   -0.50    1.30
   3   2   5    4.10    1.60
   3   2   5    6.30    1.70
  -4  -2  -5   -0.30    0.40
  -4  -2  -5    0.50    0.40
  -4  -2  -5    0.00    0.70
  -4  -2  -5   -0.10    0.70
   4   2   5   -0.30    0.80
   4   2   5   -0.20    0.60
   4   2   5   -0.90    1.20
   4   2   5    0.50    0.90
   4   2   5   -0.10    1.30
   5   2   5   -1.30    1.30
   5   2   5    1.00    1.20
   5   2   5    2.10    1.00
   7   2   5    0.40    2.30
   7   2   5   -0.80    1.20
   6  -3  -5    0.50    1.50
   6  -3  -5   -0.30    0.70
   5  -3  -5    1.00    1.40
   5  -3  -5    2.90    1.30
   4  -3  -5    0.80    1.00
   4  -3  -5    0.60    0.70
   4  -3  -5    2.10    1.30
   3  -3  -5    4.20    1.40
   3  -3  -5    1.90    1.00
   3  -3  -5    3.70    1.20
   2  -3  -5   83.29    5.30
   2  -3  -5   79.19    5.20
   2  -3  -5   83.89    4.90
   2  -3  -5   80.59    5.10
   2  -3  -5   80.29    4.20
  -2   3   5   80.29    6.00
   1  -3  -5    1.10    0.80
   1  -3  -5    1.50    0.60
   1  -3  -5    1.20    0.70
   1  -3  -5    0.90    0.90
   1  -3  -5    0.40    0.40
  -1   3   5    1.00    0.60
  -1   3   5    0.30    0.60
  -1   3   5    0.10    0.70
  -1   3   5    0.10    0.90
   0  -3  -5   12.40    1.30
   0  -3  -5   12.10    2.40
   0  -3  -5   10.00    2.10
   0  -3  -5   17.00    1.60
   0   3   5   15.40    3.20
   0   3   5   14.90    1.90
   0   3   5   15.30    1.10
  -1  -3  -5    1.20    1.00
  -1  -3  -5    1.50    0.70
  -1  -3  -5    2.10    1.20
  -1  -3  -5   -0.40    0.50
   1   3   5   -0.50    0.80
   1   3   5    1.30    0.80
   1   3   5   -0.50    0.90
   1   3   5    0.10    0.80
   1   3   5    0.90    0.60
   1   3   5    1.10    0.50
  -2  -3  -5    0.70    1.00
  -2  -3  -5    0.90    0.70
  -2  -3  -5    2.60    1.40
  -2  -3  -5    1.60    0.70
  -2  -3  -5    1.70    1.00
   2   3   5   -0.70    0.80
   2   3   5    0.80    0.60
   2   3   5    1.50    1.60
   2   3   5    1.20    1.00
   2   3   5   -0.50    1.20
  -3  -3  -5   -0.10    0.90
  -3  -3  -5    0.90    1.00
  -3  -3  -5    1.00    0.80
  -3  -3  -5    0.50    0.60
   3   3   5    0.10    1.10
   3   3   5    1.40    1.20
   3   3   5    0.70    1.30
   3   3   5    0.80    1.00
   3   3   5   -0.20    0.30
   3   3   5    0.30    0.60
  -4  -3  -5   11.30    2.70
  -4  -3  -5   15.00    3.10
  -4  -3  -5   12.60    2.00
  -4  -3  -5   11.50    1.40
  -4  -3  -5   11.50    1.50
   4   3   5    8.90    2.30
   4   3   5   10.50    2.40
   4   3   5   10.20    1.90
  -5  -3  -5    6.10    1.10
   5   3   5    7.40    2.60
   5   3   5    2.00    1.60
   5   3   5    6.50    1.60
   6   3   5    0.80    1.90
   6   3   5    1.70    1.50
   7   3   5    0.90    2.20
   7   3   5   -0.80    1.30
   5  -4  -5    0.40    0.70
   5  -4  -5   -0.40    1.10
   4  -4  -5   25.40    2.50
   4  -4  -5   27.30    2.80
   4  -4  -5   25.20    2.50
   3  -4  -5    2.70    1.10
   3  -4  -5    6.00    0.90
   3  -4  -5    6.10    1.50
   3  -4  -5    4.40    1.50
   3  -4  -5    8.10    1.30
  -3   4   5    7.40    2.10
   2  -4  -5   36.50    3.40
   2  -4  -5   45.70    3.60
   2  -4  -5   42.60    2.60
   2  -4  -5   50.19    3.40
  -2   4   5   45.00    4.30
   1  -4  -5   52.79    4.10
   1  -4  -5   61.79    3.60
   1  -4  -5   64.29    3.40
   1  -4  -5   58.79    4.70
   1  -4  -5   61.59    4.70
  -1   4   5   62.79    3.30
  -1   4   5   59.99    5.50
  -1   4   5   66.49    3.40
   0  -4  -5   11.70    2.40
   0  -4  -5    4.10    1.60
   0  -4  -5   16.00    1.70
   0  -4  -5   10.90    1.30
   0  -4  -5    7.80    2.10
   0   4   5   10.10    1.90
   0   4   5   10.70    2.80
  -1  -4  -5   28.30    3.50
  -1  -4  -5   24.70    2.40
  -1  -4  -5   28.50    3.30
  -1  -4  -5   25.50    2.20
   1   4   5   23.20    2.50
   1   4   5   23.90    1.80
   1   4   5   23.20    2.50
   1   4   5   25.80    2.00
   1   4   5   23.40    3.70
  -2  -4  -5    2.30    1.00
  -2  -4  -5   -1.00    0.80
  -2  -4  -5    6.40    2.40
  -2  -4  -5    6.30    1.40
   2   4   5    0.10    1.30
   2   4   5    3.50    1.40
   2   4   5    1.30    1.70
   2   4   5    4.70    1.70
   2   4   5    2.50    0.90
  -3  -4  -5    0.20    0.90
  -3  -4  -5    0.50    1.30
  -3  -4  -5    0.30    0.50
  -3  -4  -5   -0.20    0.70
   3   4   5   -0.60    1.00
   3   4   5    0.40    0.70
   3   4   5    0.40    1.10
   3   4   5   -0.50    0.70
   3   4   5    0.90    1.60
  -4  -4  -5    1.70    1.10
  -4  -4  -5    0.70    0.60
  -4  -4  -5    0.10    0.90
  -4  -4  -5    1.30    1.30
   4   4   5   -0.10    0.60
   4   4   5    0.80    1.80
   4   4   5    0.90    0.80
   4   4   5    0.20    1.40
   4   4   5    0.10    1.10
  -5  -4  -5    0.30    0.50
   5   4   5    0.10    1.80
   5   4   5   -0.50    0.70
   5   4   5   -0.60    1.00
   5   4   5    0.20    1.30
  -6  -4  -5    1.20    0.60
   6   4   5    2.60    2.60
   6   4   5    1.10    1.60
   6   4   5    1.70    1.20
   7   4   5    3.20    2.70
   7   4   5   -0.80    1.40
   5  -5  -5    0.30    0.80
   5  -5  -5    0.70    0.90
   4  -5  -5    2.30    0.90
   4  -5  -5    0.80    0.80
   4  -5  -5    2.40    0.60
   4  -5  -5    1.80    1.10
   3  -5  -5    1.50    0.60
   3  -5  -5    0.80    0.80
   3  -5  -5    0.50    0.90
  -3   5   5    1.10    1.10
   2  -5  -5    3.50    1.30
   2  -5  -5    1.80    1.00
   2  -5  -5    2.50    1.40
   2  -5  -5    3.10    0.90
  -2   5   5    2.60    1.50
   1  -5  -5   21.00    2.70
   1  -5  -5   14.10    2.10
   1  -5  -5   17.40    2.70
   1  -5  -5   17.10    1.80
  -1   5   5   18.40    1.40
  -1   5   5   20.30    3.30
  -1   5   5   17.00    1.40
   0  -5  -5    1.40    1.20
   0  -5  -5    0.50    0.90
   0  -5  -5    0.30    0.50
   0  -5  -5    0.30    0.80
   0  -5  -5    1.00    0.80
   0  -5  -5   -0.20    0.60
   0   5   5    0.30    0.80
   0   5   5   -0.50    0.90
   0   5   5   -0.10    1.30
  -1  -5  -5    1.10    1.40
  -1  -5  -5    4.90    1.80
  -1  -5  -5    5.30    1.50
  -1  -5  -5    4.80    1.20
  -1  -5  -5    5.90    2.30
   1   5   5    4.20    1.50
   1   5   5    5.30    2.60
   1   5   5    3.20    0.80
   1   5   5    1.50    1.40
   1   5   5    4.00    0.80
   1   5   5    3.40    1.20
  -2  -5  -5    0.20    0.60
  -2  -5  -5    0.60    1.10
  -2  -5  -5   -0.50    0.70
  -2  -5  -5    0.00    1.30
  -2  -5  -5    0.80    0.80
   2   5   5    0.10    0.60
   2   5   5    0.30    1.50
   2   5   5   -0.10    0.90
   2   5   5    0.40    0.90
   2   5   5   -0.60    0.40
   2   5   5    0.40    1.30
  -3  -5  -5    1.70    0.90
  -3  -5  -5    1.90    1.20
  -3  -5  -5    0.30    1.10
  -3  -5  -5    0.00    1.30
   3   5   5   -0.40    0.90
   3   5   5    2.90    2.30
   3   5   5    1.20    1.40
   3   5   5    0.10    0.60
   3   5   5    0.40    1.20
  -4  -5  -5   -1.00    0.50
  -4  -5  -5   -0.30    0.90
  -4  -5  -5    0.10    1.10
  -4  -5  -5   -0.60    1.00
   4   5   5    0.90    1.70
   4   5   5    0.10    1.00
   4   5   5   -1.10    1.00
   4   5   5    2.10    2.00
   4   5   5   -0.10    0.70
  -5  -5  -5    0.50    0.70
   5   5   5   -0.50    0.60
   5   5   5    1.10    2.10
   5   5   5    0.50    0.90
   5   5   5    0.20    1.30
  -6  -5  -5   -0.40    0.60
   6   5   5    0.60    1.40
   6   5   5    4.70    3.00
   6   5   5    0.50    0.90
   7   5   5   -0.50    1.60
   7   5   5   -1.00    2.80
   4  -6  -5    3.70    0.90
   4  -6  -5    2.00    1.20
   4  -6  -5    2.50    1.30
   3  -6  -5    4.80    1.10
   3  -6  -5    3.40    1.40
   3  -6  -5    6.50    1.80
  -3   6   5    5.30    1.80
   2  -6  -5    1.10    0.80
   2  -6  -5    1.40    1.30
  -2   6   5   -0.30    1.10
   1  -6  -5   56.79    5.00
   1  -6  -5   44.10    3.50
  -1   6   5   44.40    5.20
   0  -6  -5    2.10    1.10
   0  -6  -5    0.50    0.90
   0  -6  -5    2.70    1.60
   0   6   5    0.00    1.40
   0   6   5    2.60    1.10
  -1  -6  -5    1.80    1.40
  -1  -6  -5   -0.50    0.60
  -1  -6  -5   -0.70    1.50
  -1  -6  -5    0.30    0.60
   1   6   5    0.70    0.30
   1   6   5   -1.20    1.20
   1   6   5    0.50    1.10
   1   6   5   -0.30    1.50
  -2  -6  -5  155.88    8.70
  -2  -6  -5  139.89   10.30
  -2  -6  -5  151.18    8.00
  -2  -6  -5  154.98   10.30
   2   6   5  151.28    7.60
   2   6   5  140.09   11.90
   2   6   5  147.19    8.60
  -3  -6  -5   18.90    3.20
  -3  -6  -5   26.10    2.70
  -3  -6  -5   28.40    4.20
  -3  -6  -5   34.90    4.90
   3   6   5   31.30    3.60
   3   6   5   23.20    3.40
   3   6   5   33.60    5.80
   3   6   5   31.60    2.90
  -4  -6  -5    1.80    1.50
  -4  -6  -5    1.80    1.00
  -4  -6  -5    0.50    1.20
  -4  -6  -5    2.80    2.00
   4   6   5    2.20    1.10
   4   6   5    2.90    1.70
   4   6   5    0.30    2.00
   4   6   5    2.50    1.80
   4   6   5   -1.00    1.70
  -5  -6  -5    1.50    1.00
   5   6   5   -2.10    1.90
   5   6   5   -0.50    0.80
   5   6   5   -1.10    1.30
   5   6   5    1.20    1.50
  -6  -6  -5    3.50    1.30
   6   6   5    0.10    2.50
   6   6   5    4.40    1.60
   6   6   5    5.40    2.40
   3  -7  -5    2.40    1.40
   3  -7  -5    3.80    1.70
   3  -7  -5    2.90    1.10
  -3   7   5    2.00    1.50
   2  -7  -5    1.00    0.80
   2  -7  -5   -1.20    1.10
  -2   7   5   -0.10    1.20
   1  -7  -5   -0.10    1.30
   1  -7  -5    0.60    0.70
  -1   7   5    0.60    1.40
   0  -7  -5   -0.10    1.30
   0  -7  -5   -0.10    0.80
   0   7   5   -0.70    1.40
   0   7   5   -0.10    0.70
  -1  -7  -5   -0.20    0.80
  -1  -7  -5   -0.40    1.60
  -1  -7  -5    0.50    0.60
  -1  -7  -5   -0.10    1.20
   1   7   5    0.30    0.70
   1   7   5   -0.60    1.70
  -2  -7  -5    0.70    0.90
  -2  -7  -5   -0.30    1.70
  -2  -7  -5    1.60    1.20
  -2  -7  -5    0.20    1.30
   2   7   5    1.80    2.60
   2   7   5    1.40    0.70
   2   7   5    0.80    1.40
  -3  -7  -5    0.30    1.00
  -3  -7  -5   -0.80    1.00
  -3  -7  -5   -0.30    1.80
  -3  -7  -5   -1.10    0.70
   3   7   5   -0.30    1.20
   3   7   5    1.90    2.40
   3   7   5    0.20    0.60
  -4  -7  -5   -1.40    1.80
  -4  -7  -5    0.30    0.90
  -4  -7  -5    0.50    1.20
  -4  -7  -5   -0.20    1.30
   4   7   5    0.30    0.80
   4   7   5    0.40    1.30
   4   7   5    2.10    2.70
  -5  -7  -5    1.90    1.00
   5   7   5   -0.80    0.80
   5   7   5    0.90    1.40
   2  -8  -5    1.30    1.60
   2  -8  -5    0.10    0.90
  -2   8   5   -0.20    1.30
   1  -8  -5    1.20    1.70
   1  -8  -5    1.20    0.90
  -1   8   5   -0.70    1.40
   0  -8  -5    0.10    1.00
   0  -8  -5    2.70    2.00
   0   8   5    2.10    1.00
   0   8   5    0.70    1.90
  -1  -8  -5    0.80    2.00
  -1  -8  -5    0.50    1.20
  -1  -8  -5   -0.70    1.00
   1   8   5    1.60    1.20
   1   8   5    2.70    2.50
  -2  -8  -5    2.10    1.90
  -2  -8  -5    2.30    1.50
  -2  -8  -5    3.00    1.40
  -2  -8  -5    2.60    2.60
   2   8   5    4.40    3.10
   2   8   5    1.60    1.40
  -3  -8  -5    0.40    0.90
  -3  -8  -5    5.10    2.00
  -3  -8  -5   -0.20    1.30
  -3  -8  -5    4.30    2.90
   3   8   5    0.70    2.40
   3   8   5    4.20    2.10
   3   8   5    3.40    1.20
  -4  -8  -5   -0.50    1.50
  -4  -8  -5    0.20    1.80
  -4  -8  -5    3.50    2.70
  -4  -8  -5    0.30    1.00
   4   8   5   -0.60    2.80
   4   8   5    2.00    1.80
   4   8   5    2.00    1.10
   5   8   5   -0.90    1.60
   0  -9  -5    0.30    1.20
   0  -9  -5    1.00    2.30
   0   9   5    0.10    1.80
   0   9   5    0.20    0.70
  -1  -9  -5    0.50    1.60
  -1  -9  -5    0.40    2.40
  -1  -9  -5   -0.40    1.20
   1   9   5   -1.40    2.10
   1   9   5   -1.00    0.90
  -2  -9  -5   -1.50    1.20
  -2  -9  -5    0.20    1.40
  -2  -9  -5    0.80    2.40
   2   9   5    3.50    3.10
   2   9   5   -0.20    1.00
  -3  -9  -5   -0.40    1.40
  -3  -9  -5    0.60    1.80
  -3  -9  -5    0.60    2.80
  -3  -9  -5    0.60    1.10
   3   9   5   -0.60    1.10
   3   9   5   -1.20    2.80
   1   8  -6    2.60    3.20
   0   8  -6    1.10    3.00
   3   7  -6    0.20    0.90
   3   7  -6   -0.10    1.40
  -3  -7   6    0.90    1.10
   2   7  -6    1.90    2.70
   2   7  -6   -1.00    1.10
   2   7  -6    0.20    0.70
  -2  -7   6    0.90    1.20
  -2  -7   6    1.70    1.60
  -2  -7   6   -3.10    2.00
   1   7  -6    1.70    1.30
   1   7  -6    0.30    0.70
   1   7  -6   -0.40    2.60
  -1  -7   6    2.10    1.30
  -1  -7   6   -0.10    2.40
  -1  -7   6    2.20    1.80
   0   7  -6   -0.10    2.70
   0   7  -6    0.80    1.30
   0  -7   6    0.00    2.00
   0  -7   6   -1.20    1.00
  -1   7  -6    1.20    2.60
   1  -7   6    2.10    2.10
   1  -7   6   -0.80    1.10
  -2   7  -6   -2.00    1.80
   2  -7   6    0.40    1.10
   2  -7   6    2.10    2.00
   4   6  -6    1.10    1.60
  -4  -6   6    2.10    1.40
   3   6  -6   11.90    3.00
   3   6  -6   16.10    2.80
  -3  -6   6   18.50    3.20
   2   6  -6    0.30    1.20
   2   6  -6   -0.60    2.40
   2   6  -6    0.60    0.80
  -2  -6   6   -0.70    0.80
  -2  -6   6    0.60    2.20
  -2  -6   6   -0.10    1.10
   1   6  -6   80.99    5.10
   1   6  -6   84.09    6.20
  -1  -6   6   82.19    6.20
  -1  -6   6   86.99    7.90
  -1  -6   6   91.79    6.00
   0   6  -6    9.60    1.10
   0   6  -6    9.10    2.50
   0  -6   6   11.10    2.50
   0  -6   6   12.30    2.50
   0  -6   6   13.20    3.70
  -1   6  -6   -2.00    1.50
   1  -6   6    0.30    1.70
   1  -6   6    1.30    1.20
  -2   6  -6    1.30    2.00
   2  -6   6    6.30    1.90
   2  -6   6    6.30    3.00
  -3   6  -6   -0.10    1.70
   3  -6   6    0.40    1.30
   3  -6   6   -0.10    0.70
  -4   6  -6    0.50    1.70
   4  -6   6    0.30    1.00
   4  -6   6   -1.00    1.10
   5   5  -6    1.70    2.10
   5   5  -6    0.80    1.90
   5   5  -6    0.80    1.40
  -5  -5   6   -0.50    0.70
   4   5  -6   -0.70    1.30
   4   5  -6    0.20    1.50
   4   5  -6   -0.20    0.80
   4   5  -6   -0.40    1.50
  -4  -5   6   -0.50    0.70
   3   5  -6    2.20    1.40
   3   5  -6    1.60    1.20
   3   5  -6    0.50    1.30
   3   5  -6    0.70    0.90
   3   5  -6    1.10    1.90
  -3  -5   6    2.20    1.80
  -3  -5   6    1.60    1.10
   2   5  -6    2.20    2.30
   2   5  -6    1.00    0.90
   2   5  -6    0.20    1.20
   2   5  -6    0.20    1.30
   2   5  -6    1.40    1.00
   2   5  -6    1.20    2.00
  -2  -5   6   -0.70    1.20
  -2  -5   6    1.60    1.40
  -2  -5   6    0.70    0.90
   1   5  -6    2.30    1.40
   1   5  -6   -0.80    1.50
   1   5  -6   -0.50    1.30
   1   5  -6    0.60    0.70
  -1  -5   6    0.60    0.90
  -1  -5   6   -1.00    1.30
  -1  -5   6   -0.30    0.90
   0   5  -6    4.10    1.80
   0   5  -6    4.00    0.90
   0   5  -6   -0.30    1.30
   0  -5   6    1.80    1.00
   0  -5   6    7.00    1.90
   0  -5   6    3.60    2.30
  -1   5  -6    0.30    1.50
   1  -5   6   -0.30    0.70
   1  -5   6   -0.70    0.70
   1  -5   6   -1.00    1.10
  -2   5  -6    0.20    1.40
   2  -5   6    1.40    1.60
   2  -5   6    0.90    1.00
  -3   5  -6    0.30    1.40
   3  -5   6   -0.60    1.10
   3  -5   6    0.50    0.90
   3  -5   6    0.60    1.10
  -4   5  -6    4.40    2.30
   4  -5   6    6.80    2.20
   4  -5   6    6.60    2.40
   4  -5   6    4.90    1.60
  -5   5  -6    1.40    1.50
   5  -5   6   -0.40    1.20
   5  -5   6   -0.50    0.90
   5  -5   6    0.30    1.00
   5   4  -6    0.80    1.70
   5   4  -6    0.20    1.00
   5   4  -6    0.50    1.60
  -5  -4   6    1.00    0.60
   4   4  -6    8.50    2.70
   4   4  -6   10.90    3.40
   4   4  -6   11.20    2.80
  -4  -4   6   12.50    2.20
   3   4  -6    5.20    2.40
   3   4  -6    3.40    1.90
   3   4  -6    2.80    1.40
   3   4  -6    0.00    1.50
   3   4  -6    2.20    1.40
  -3  -4   6    2.70    2.00
  -3  -4   6    2.50    1.10
   2   4  -6    1.70    1.60
   2   4  -6    2.40    1.50
   2   4  -6    3.10    2.00
   2   4  -6   -0.30    1.30
   2   4  -6    1.40    1.00
   2   4  -6    1.50    1.00
  -2  -4   6    1.60    0.90
  -2  -4   6    0.40    1.40
  -2  -4   6    1.40    1.00
   1   4  -6    5.40    1.50
   1   4  -6    9.10    1.70
   1   4  -6   12.80    3.00
   1   4  -6    5.00    1.80
   1   4  -6   10.20    2.30
  -1  -4   6   12.10    2.10
  -1  -4   6    9.50    2.00
  -1  -4   6    8.00    2.50
   0   4  -6  398.06   17.60
   0   4  -6  432.86   19.00
   0   4  -6  414.06   19.80
   0   4  -6  401.86   19.90
   0   4  -6  390.56   17.70
   0   4  -6  411.56   18.10
   0  -4   6  400.36   18.30
   0  -4   6  386.96   18.70
   0  -4   6  424.16   20.60
  -1   4  -6    1.50    1.20
  -1   4  -6    0.40    0.30
  -1   4  -6    0.40    0.30
  -1   4  -6   -0.20    1.20
   1  -4   6    3.40    2.00
   1  -4   6    3.60    1.90
   1  -4   6    0.60    1.50
   1  -4   6   -0.30    0.60
   1  -4   6    0.90    0.90
   2  -4   6   -0.30    0.90
   2  -4   6   -0.20    0.50
   2  -4   6    0.00    0.80
   2  -4   6   -0.90    0.90
   3  -4   6   24.50    3.40
   3  -4   6   22.20    2.50
   4  -4   6    8.20    1.80
   4  -4   6    5.40    2.00
   4  -4   6    6.50    2.10
   5  -4   6    0.40    0.90
   5  -4   6    1.30    1.30
   6   3  -6    0.60    1.50
   6   3  -6    0.50    1.60
   5   3  -6    0.30    1.40
   5   3  -6    0.30    1.50
   4   3  -6    3.00    1.80
   4   3  -6    1.10    1.20
   4   3  -6    4.60    2.20
  -4  -3   6    1.40    0.80
   3   3  -6    0.70    1.10
   3   3  -6    2.20    1.80
   3   3  -6    0.60    1.10
   3   3  -6   -0.10    0.80
   3   3  -6   -0.40    1.20
  -3  -3   6    0.60    1.10
  -3  -3   6   -0.40    0.60
   2   3  -6   53.79    4.10
   2   3  -6   54.79    5.20
   2   3  -6   47.20    4.20
   2   3  -6   50.19    5.10
   2   3  -6   58.89    4.00
  -2  -3   6   49.60    3.80
  -2  -3   6   53.79    3.90
  -2  -3   6   51.29    5.00
   1   3  -6    8.50    1.60
   1   3  -6   11.20    2.40
   1   3  -6    5.60    1.50
   1   3  -6    4.80    1.70
   1   3  -6    8.30    2.30
  -1  -3   6    6.10    1.50
  -1  -3   6    4.80    1.30
  -1  -3   6    8.10    2.30
   0   3  -6    0.00    0.90
   0   3  -6   -0.50    0.50
   0   3  -6   -0.60    0.50
   0   3  -6    0.40    0.80
   0   3  -6    0.20    0.50
   0   3  -6    0.60    0.80
   0  -3   6   -1.00    1.00
   0  -3   6   -0.30    0.80
   0  -3   6   -0.50    0.80
   0  -3   6    0.60    0.70
  -1   3  -6    5.20    0.90
  -1   3  -6    4.50    1.10
  -1   3  -6    5.00    1.70
  -1   3  -6    4.70    1.50
  -1   3  -6    3.60    0.80
   1  -3   6    5.60    1.50
   1  -3   6    2.30    1.60
   1  -3   6    1.80    1.60
   1  -3   6    4.60    1.20
  -2   3  -6   17.90    3.80
  -2   3  -6   11.50    2.40
   2  -3   6    8.60    2.20
   2  -3   6   11.70    2.80
   2  -3   6    9.30    1.80
   2  -3   6    3.30    1.80
   2  -3   6    9.90    1.70
   3  -3   6   -0.20    0.70
   3  -3   6    0.00    0.70
   3  -3   6   -1.10    1.40
   3  -3   6   -0.90    1.40
   3  -3   6    0.10    0.90
   4  -3   6    3.20    1.50
   4  -3   6    4.50    1.70
   4  -3   6    3.30    1.20
   5  -3   6    0.60    0.80
   5  -3   6    1.50    1.10
   6  -3   6    0.00    0.80
   6  -3   6    0.90    1.00
   6   2  -6    0.50    1.40
   6   2  -6    0.10    1.60
   5   2  -6    0.50    1.40
   5   2  -6    0.50    1.40
   4   2  -6   22.90    3.60
   4   2  -6   15.60    3.20
  -4  -2   6   20.40    1.20
  -4  -2   6   20.80    1.20
   3   2  -6   -0.50    0.80
   3   2  -6    0.00    0.70
   3   2  -6    0.00    1.10
   3   2  -6   -0.10    1.20
   3   2  -6    0.20    1.00
   3   2  -6    0.60    1.30
  -3  -2   6   -0.50    0.40
  -3  -2   6    0.10    0.80
  -3  -2   6   -0.20    0.80
  -3  -2   6    0.00    0.50
   2   2  -6    8.40    2.30
   2   2  -6   10.50    2.20
   2   2  -6   12.60    3.00
   2   2  -6   10.50    2.60
   2   2  -6    7.20    1.60
  -2  -2   6   12.70    2.20
  -2  -2   6   12.00    1.90
  -2  -2   6   10.70    2.70
  -2  -2   6   10.80    1.80
   1   2  -6    0.80    0.70
   1   2  -6    1.60    1.40
   1   2  -6    2.60    1.30
   1   2  -6    1.30    0.80
   1   2  -6    2.00    1.20
  -1  -2   6    1.30    0.80
  -1  -2   6    3.50    1.10
  -1  -2   6    2.60    1.40
   0   2  -6   11.40    1.90
   0   2  -6   15.50    2.60
   0   2  -6   10.50    2.30
   0   2  -6    8.50    1.50
   0   2  -6   13.10    2.70
   0  -2   6   10.30    1.80
   0  -2   6   10.10    1.80
   0  -2   6    7.00    2.00
   0  -2   6    8.10    2.20
  -1   2  -6   26.90    2.10
  -1   2  -6   29.50    3.00
  -1   2  -6   31.10    2.30
  -1   2  -6   31.20    3.20
  -1   2  -6   32.20    2.20
   1  -2   6   28.30    2.40
   1  -2   6   25.80    3.20
   1  -2   6   28.90    2.60
   1  -2   6   17.90    2.80
  -2   2  -6   12.00    2.40
  -2   2  -6   10.40    0.90
  -2   2  -6   10.50    0.90
  -2   2  -6   10.00    2.90
   2  -2   6   10.40    1.70
   2  -2   6   14.90    2.20
   2  -2   6   12.90    2.10
   2  -2   6   12.50    2.70
   2  -2   6   12.90    2.60
  -3   2  -6   38.80    4.40
  -3   2  -6   43.70    3.60
   3  -2   6   44.90    3.20
   3  -2   6   41.10    3.90
   3  -2   6   46.10    4.00
   3  -2   6   35.40    3.80
   3  -2   6   41.70    3.00
   4  -2   6    3.10    1.10
   4  -2   6    1.00    0.90
   5  -2   6    0.80    1.10
   5  -2   6    0.90    0.80
   6  -2   6   -1.70    1.40
   6  -2   6    3.00    1.10
   6  -2   6    6.00    2.00
   6   1  -6    1.30    1.50
   6   1  -6    1.10    1.50
   5   1  -6    1.20    1.50
   5   1  -6   -0.70    1.10
   4   1  -6    5.80    2.30
   4   1  -6    7.70    2.60
  -4  -1   6    6.00    1.60
   3   1  -6   55.69    4.10
   3   1  -6   52.79    4.90
   3   1  -6   52.89    3.90
   3   1  -6   51.89    4.80
   3   1  -6   51.49    4.80
  -3  -1   6   40.60    3.40
  -3  -1   6   50.89    2.60
  -3  -1   6   51.29    4.50
  -3  -1   6   52.09    2.70
   2   1  -6    0.60    1.10
   2   1  -6    0.80    0.80
   2   1  -6   -0.50    0.80
   2   1  -6    0.10    0.70
   2   1  -6   -0.60    0.70
   2   1  -6    0.10    0.70
  -2  -1   6   -0.50    0.40
  -2  -1   6    0.30    0.50
  -2  -1   6   -0.40    0.60
  -2  -1   6   -0.10    0.40
  -2  -1   6    0.90    0.90
   1   1  -6   12.40    2.00
   1   1  -6   11.80    2.20
   1   1  -6   13.10    2.70
   1   1  -6   10.30    2.40
   1   1  -6    9.30    1.60
   1   1  -6   11.70    2.50
  -1  -1   6   16.40    2.50
  -1  -1   6   12.60    1.50
  -1  -1   6   10.70    1.70
  -1  -1   6    8.50    2.10
   0   1  -6    3.40    1.00
   0   1  -6    2.40    1.20
   0   1  -6    0.60    1.00
   0   1  -6    3.60    1.60
   0   1  -6    2.60    0.90
   0  -1   6    4.20    1.10
   0  -1   6    3.60    1.10
   0  -1   6    1.30    1.40
   0  -1   6    2.50    1.20
  -1   1  -6    1.60    0.60
  -1   1  -6    2.20    1.10
  -1   1  -6    1.10    0.90
  -1   1  -6    2.10    0.70
  -1   1  -6    1.60    0.70
   1  -1   6    2.00    1.20
   1  -1   6    1.90    1.20
   1  -1   6    1.90    0.90
   1  -1   6    2.60    0.90
   1  -1   6    3.20    1.70
  -2   1  -6   52.29    4.30
  -2   1  -6   51.99    3.10
  -2   1  -6   52.99    3.00
  -2   1  -6   49.40    3.90
  -2   1  -6   55.39    3.10
   2  -1   6   60.19    3.70
   2  -1   6   55.79    4.50
   2  -1   6   54.79    4.40
   2  -1   6   49.60    4.30
   2  -1   6   60.29    3.80
  -3   1  -6   18.90    2.50
  -3   1  -6   27.60    3.80
   3  -1   6   25.30    2.20
   3  -1   6   15.50    2.50
   3  -1   6   24.50    2.80
   3  -1   6   20.80    2.20
  -4   1  -6    0.20    1.10
  -4   1  -6    0.20    0.90
   4  -1   6    0.60    0.90
   4  -1   6    0.50    1.00
   4  -1   6    0.50    0.70
   4  -1   6    0.60    0.70
   5  -1   6    0.50    1.30
   5  -1   6   -0.20    0.50
   5  -1   6   -0.80    0.80
   6  -1   6    1.10    1.20
   6  -1   6    2.00    1.00
   6  -1   6   -1.10    1.50
   7  -1   6    1.00    1.30
   7  -1   6   -0.10    1.80
   6   0  -6    0.70    1.50
   6   0  -6    0.60    1.30
   5   0  -6    3.90    1.80
   5   0  -6    3.10    1.80
   4   0  -6   47.80    4.60
   4   0  -6   43.60    4.50
  -4   0   6   46.80    3.10
   3   0  -6  247.98   12.20
   3   0  -6  230.98   13.00
   3   0  -6  255.97   13.50
   3   0  -6  257.37   12.00
   3   0  -6  251.67   13.20
  -3   0   6  250.97   12.50
  -3   0   6  256.77   11.70
   2   0  -6   21.20    2.80
   2   0  -6   16.20    2.40
   2   0  -6   15.20    1.90
   2   0  -6   14.60    2.70
   2   0  -6   14.90    1.80
  -2   0   6   15.80    1.20
  -2   0   6   14.70    1.80
  -2   0   6   15.30    1.20
  -2   0   6   13.30    2.10
   1   0  -6   58.19    4.70
   1   0  -6   61.99    4.70
   1   0  -6   60.89    3.90
   1   0  -6   62.49    4.10
   1   0  -6   63.79    3.80
   1   0  -6   57.59    4.80
  -1   0   6   63.39    4.70
  -1   0   6   61.69    3.90
  -1   0   6   62.19    3.40
  -1   0   6   62.39    3.60
   0   0  -6  280.77   12.50
   0   0  -6  269.17   13.60
   0   0  -6  277.37   12.30
   0   0  -6  279.67   13.70
   0   0   6  274.27   14.90
   0   0   6  269.97   12.30
   0   0   6  261.77   13.50
   0   0   6  280.77   12.70
   0   0   6  274.07   12.30
   0   0   6  262.57   13.30
  -1   0  -6    0.20    0.80
  -1   0  -6    0.10    0.50
  -1   0  -6   -0.10    0.40
  -1   0  -6   -0.20    0.70
   1   0   6   -0.20    0.40
   1   0   6   -0.20    0.70
   1   0   6   -0.40    0.50
   1   0   6    0.30    0.90
   1   0   6   -0.10    0.50
   1   0   6    0.90    1.00
  -2   0  -6  422.36   17.70
  -2   0  -6  405.46   17.40
  -2   0  -6  403.76   19.10
  -2   0  -6  417.76   17.50
  -2   0  -6  409.36   19.00
   2   0   6  407.86   19.30
   2   0   6  390.66   20.30
   2   0   6  412.96   19.00
   2   0   6  392.26   17.80
   2   0   6  413.46   18.00
  -3   0  -6    6.90    2.30
  -3   0  -6   11.30    1.00
  -3   0  -6   13.30    1.10
  -3   0  -6    9.60    2.20
   3   0   6   13.80    2.30
   3   0   6   13.20    2.70
   3   0   6   13.40    1.60
   3   0   6   12.70    2.00
   3   0   6   11.80    2.80
  -4   0  -6    5.20    2.40
  -4   0  -6    0.60    0.90
   4   0   6    2.30    1.00
   4   0   6    3.00    1.60
   4   0   6    1.70    0.90
   4   0   6    2.10    1.30
   5   0   6   16.60    3.20
   5   0   6    0.10    1.80
   6   0   6   -3.20    1.20
   6   0   6    0.30    1.10
   7   0   6   -0.30    0.90
   7   0   6   -0.10    1.80
   6  -1  -6    0.80    1.50
   6  -1  -6    0.90    1.70
   5  -1  -6    5.60    2.10
   5  -1  -6    6.80    2.10
   4  -1  -6    0.00    1.20
   4  -1  -6    0.70    1.10
   3  -1  -6    8.60    1.60
   3  -1  -6   11.20    2.40
   3  -1  -6   12.70    2.20
   3  -1  -6   10.30    2.30
   3  -1  -6   10.90    2.40
  -3   1   6    9.10    1.50
   2  -1  -6    5.30    1.20
   2  -1  -6    2.70    1.20
   2  -1  -6    4.40    1.60
   2  -1  -6    4.80    1.10
   2  -1  -6    5.90    1.90
   2  -1  -6    4.00    1.30
   2  -1  -6    4.00    1.20
  -2   1   6    4.00    1.20
   1  -1  -6   -0.10    0.80
   1  -1  -6    0.60    0.60
   1  -1  -6    0.20    0.70
   1  -1  -6    1.30    0.90
   1  -1  -6   -0.70    0.40
  -1   1   6    0.10    1.00
  -1   1   6   -0.10    0.30
  -1   1   6    0.30    0.40
  -1   1   6   -0.10    0.60
   0  -1  -6  173.38    9.30
   0  -1  -6  138.09    9.10
   0  -1  -6  165.68    7.90
   0  -1  -6  168.68    9.20
   0  -1  -6  165.78    8.10
   0   1   6  171.78    8.30
   0   1   6  176.28   10.50
   0   1   6  170.78    7.80
   0   1   6  168.88    7.70
  -1  -1  -6   40.20    3.00
  -1  -1  -6   41.10    3.70
  -1  -1  -6   46.70    4.00
  -1  -1  -6   51.59    4.10
  -1  -1  -6   42.70    2.80
   1   1   6   38.20    3.60
   1   1   6   43.40    3.60
   1   1   6   44.80    2.90
   1   1   6   35.50    4.20
  -2  -1  -6    0.60    0.90
  -2  -1  -6    0.20    0.80
  -2  -1  -6    0.30    0.50
  -2  -1  -6    0.00    0.40
   2   1   6    0.80    0.80
   2   1   6    0.30    0.70
   2   1   6   -0.20    0.80
   2   1   6   -0.30    0.40
  -3  -1  -6    8.60    1.50
  -3  -1  -6   11.30    2.40
  -3  -1  -6    9.30    2.20
  -3  -1  -6    7.80    1.20
  -3  -1  -6    8.80    1.10
   3   1   6    8.90    2.20
   3   1   6   11.10    2.50
   3   1   6    5.70    2.20
   3   1   6    7.70    1.50
  -4  -1  -6    0.30    0.30
  -4  -1  -6    0.60    0.90
  -4  -1  -6   -0.20    0.30
   4   1   6    0.40    1.00
   4   1   6   -1.50    1.20
   4   1   6   -0.10    0.50
   4   1   6   -0.40    0.90
   4   1   6   -0.90    1.00
   5   1   6    0.70    1.10
   5   1   6   -0.20    0.70
   5   1   6   -0.20    1.30
   6   1   6    3.00    1.70
   6   1   6    1.80    2.00
   7   1   6   -0.70    0.90
   7   1   6    1.70    2.30
   6  -2  -6    0.00    0.80
   6  -2  -6   -1.10    1.70
   5  -2  -6    0.70    1.00
   5  -2  -6   -0.10    1.30
   4  -2  -6    5.70    2.00
   4  -2  -6    7.90    2.20
   4  -2  -6    8.40    2.20
   3  -2  -6    1.70    0.70
   3  -2  -6    1.20    1.20
   3  -2  -6    1.10    1.00
   3  -2  -6    1.10    0.70
   3  -2  -6    0.80    1.10
   2  -2  -6    5.00    1.40
   2  -2  -6    6.70    1.80
   2  -2  -6    3.90    1.40
   2  -2  -6    6.40    1.30
   2  -2  -6    5.50    1.70
  -2   2   6    8.10    1.30
  -2   2   6    1.90    1.00
  -2   2   6    4.10    1.80
   1  -2  -6    4.40    1.10
   1  -2  -6    4.50    1.50
   1  -2  -6    7.80    2.00
   1  -2  -6    5.70    1.10
   1  -2  -6    5.40    1.70
   1  -2  -6    6.80    1.60
  -1   2   6    5.40    1.30
  -1   2   6    7.10    2.30
   0  -2  -6  370.66   17.90
   0  -2  -6  379.56   17.90
   0  -2  -6  393.76   16.50
   0  -2  -6  344.67   18.00
   0  -2  -6  391.26   16.80
   0   2   6  403.36   16.20
   0   2   6  378.46   19.30
   0   2   6  373.36   17.40
   0   2   6  382.56   16.20
  -1  -2  -6   31.40    2.60
  -1  -2  -6   31.50    3.30
  -1  -2  -6   31.10    3.30
  -1  -2  -6   27.70    2.20
   1   2   6   30.90    2.30
   1   2   6   31.20    2.90
   1   2   6   29.50    3.80
  -2  -2  -6   37.60    2.90
  -2  -2  -6   35.00    3.70
  -2  -2  -6   40.50    3.90
  -2  -2  -6   40.10    2.80
   2   2   6   44.70    4.90
   2   2   6   39.40    2.90
   2   2   6   38.20    3.60
   2   2   6   43.00    3.90
  -3  -2  -6  184.18    9.00
  -3  -2  -6  175.98    9.00
  -3  -2  -6  192.08   10.70
  -3  -2  -6  165.68   10.00
  -3  -2  -6  180.88    8.60
   3   2   6  188.18   10.40
   3   2   6  181.18   10.50
   3   2   6  191.18    9.10
   3   2   6  176.58   11.80
  -4  -2  -6    0.20    0.40
  -4  -2  -6    1.60    1.00
  -4  -2  -6   -0.20    0.40
  -4  -2  -6    1.10    1.10
   4   2   6    1.50    1.30
   4   2   6   -0.30    0.60
   4   2   6    0.20    1.10
   4   2   6   -2.00    1.00
   4   2   6   -0.30    1.00
  -5  -2  -6    0.20    0.30
  -5  -2  -6    0.40    0.30
   5   2   6    1.30    1.40
   5   2   6   -0.20    0.70
   5   2   6   -0.30    1.30
   6   2   6   29.70    4.20
   7   2   6    2.90    1.80
   7   2   6    2.50    2.50
   5  -3  -6    1.50    1.20
   5  -3  -6    2.20    1.70
   4  -3  -6    5.50    2.10
   4  -3  -6    7.70    2.10
   4  -3  -6    4.20    1.60
   3  -3  -6    1.60    1.30
   3  -3  -6   -0.50    0.70
   3  -3  -6    0.70    0.80
   3  -3  -6    0.70    0.60
   3  -3  -6    0.90    0.60
   2  -3  -6    0.50    0.80
   2  -3  -6    0.30    0.70
   2  -3  -6   -1.30    0.60
   2  -3  -6    0.90    1.00
   2  -3  -6    0.60    0.40
   2  -3  -6    0.30    0.50
  -2   3   6    0.60    0.50
  -2   3   6    0.00    1.10
  -2   3   6    0.40    0.40
   1  -3  -6   61.39    3.70
   1  -3  -6   59.99    3.40
   1  -3  -6   57.49    4.20
   1  -3  -6   69.09    4.90
   1  -3  -6   68.59    4.90
  -1   3   6   58.59    5.40
  -1   3   6   54.99    3.70
  -1   3   6   58.89    3.60
   0  -3  -6    1.00    0.60
   0  -3  -6    1.10    1.00
   0  -3  -6   -0.50    0.80
   0  -3  -6   -0.40    0.50
   0   3   6    1.60    1.50
   0   3   6   -1.00    0.90
   0   3   6    0.40    0.30
  -1  -3  -6   99.99    6.90
  -1  -3  -6  105.49    7.10
  -1  -3  -6   99.19    5.80
  -1  -3  -6  111.59    5.60
   1   3   6  102.49    5.30
   1   3   6  110.69    6.40
   1   3   6  107.09    8.40
   1   3   6  102.39    5.40
  -2  -3  -6    1.30    1.30
  -2  -3  -6    0.50    1.00
  -2  -3  -6    1.10    0.80
  -2  -3  -6    0.70    0.70
   2   3   6    1.20    1.60
   2   3   6    1.30    1.00
   2   3   6    0.10    1.30
   2   3   6    0.90    0.70
  -3  -3  -6    0.40    0.60
  -3  -3  -6    1.00    0.80
  -3  -3  -6    1.50    1.20
  -3  -3  -6    0.00    0.90
   3   3   6    2.10    1.90
   3   3   6    0.60    1.40
   3   3   6    0.40    1.00
   3   3   6    0.90    0.70
  -4  -3  -6    5.00    1.50
  -4  -3  -6    3.80    1.60
  -4  -3  -6    2.00    1.50
  -4  -3  -6    3.90    1.10
   4   3   6    2.80    1.60
   4   3   6    4.20    1.30
   4   3   6    8.30    2.40
   4   3   6    3.90    1.90
   4   3   6   -1.30    1.40
   4   3   6    3.90    2.30
  -5  -3  -6    3.20    0.90
   5   3   6    0.10    1.00
   5   3   6    1.30    0.90
   5   3   6   -0.60    1.60
   6   3   6   -1.20    1.70
   6   3   6    0.10    1.30
   7   3   6    0.50    2.20
   7   3   6    1.50    1.80
   5  -4  -6   -0.60    0.50
   5  -4  -6    0.30    1.50
   5  -4  -6    0.40    1.10
   4  -4  -6   -0.30    1.10
   4  -4  -6    0.40    0.90
   4  -4  -6    0.10    0.50
   3  -4  -6    0.70    0.80
   3  -4  -6    1.20    1.10
   3  -4  -6    1.20    0.60
   3  -4  -6    1.10    1.00
  -3   4   6    0.90    1.10
   2  -4  -6    0.10    0.50
   2  -4  -6    0.60    0.90
   2  -4  -6   -0.20    0.80
   2  -4  -6    1.00    0.70
  -2   4   6    0.40    1.00
   1  -4  -6   11.20    1.80
   1  -4  -6   12.40    1.50
   1  -4  -6   10.10    1.20
   1  -4  -6   11.40    2.40
   1  -4  -6   12.60    2.70
  -1   4   6   10.60    1.30
  -1   4   6   14.80    1.60
  -1   4   6   11.90    3.00
   0  -4  -6   -0.60    0.70
   0  -4  -6    1.40    1.30
   0  -4  -6    1.40    0.80
   0  -4  -6    0.60    0.50
   0   4   6   -0.50    0.80
   0   4   6    1.80    1.60
   0   4   6    2.20    1.10
  -1  -4  -6    1.40    0.90
  -1  -4  -6    0.80    0.70
  -1  -4  -6    1.70    1.30
  -1  -4  -6    0.60    1.00
   1   4   6    0.80    0.60
   1   4   6   -0.50    1.00
   1   4   6    0.90    0.70
   1   4   6    1.20    0.60
   1   4   6    1.00    1.10
   1   4   6    1.50    1.70
  -2  -4  -6    0.10    0.50
  -2  -4  -6   -0.30    1.00
  -2  -4  -6    0.50    0.70
  -2  -4  -6    0.20    0.60
  -2  -4  -6   -0.30    0.70
   2   4   6    0.00    0.70
   2   4   6    0.00    1.40
   2   4   6    0.10    0.60
   2   4   6   -0.10    0.90
   2   4   6   -0.50    1.30
  -3  -4  -6    5.20    2.10
  -3  -4  -6    6.30    1.30
  -3  -4  -6    4.10    1.70
  -3  -4  -6    3.40    1.40
   3   4   6    4.50    1.20
   3   4   6    3.50    1.60
   3   4   6    2.50    2.10
   3   4   6    0.00    1.60
   3   4   6    5.60    1.90
  -4  -4  -6    0.50    0.70
  -4  -4  -6   -0.50    0.80
  -4  -4  -6    0.70    1.20
  -4  -4  -6    0.30    1.00
   4   4   6    0.80    1.70
   4   4   6    0.20    1.10
   4   4   6    0.20    0.70
   4   4   6    0.70    1.80
   4   4   6    0.00    1.00
  -5  -4  -6   -0.30    0.50
   5   4   6    0.50    1.40
   5   4   6   -0.70    0.80
   5   4   6    0.10    1.30
   5   4   6   -1.60    1.80
  -6  -4  -6    0.90    0.60
   6   4   6    4.70    1.70
   6   4   6   -1.90    2.10
   6   4   6    0.50    1.40
   7   4   6   -0.20    1.40
   7   4   6   -1.50    2.40
   4  -5  -6    2.30    1.20
   4  -5  -6    1.40    1.10
   4  -5  -6   -0.10    0.50
   3  -5  -6    0.90    0.60
   3  -5  -6   -0.60    0.90
   3  -5  -6    0.80    0.90
  -3   5   6    0.80    1.30
   2  -5  -6    1.10    1.00
   2  -5  -6   -0.10    0.80
   2  -5  -6    2.80    1.00
  -2   5   6    2.40    1.60
   1  -5  -6    7.50    2.10
   1  -5  -6    8.90    1.70
   1  -5  -6    6.10    2.20
  -1   5   6    6.00    2.40
  -1   5   6    6.40    1.30
  -1   5   6    8.80    1.30
   0  -5  -6   10.20    2.70
   0  -5  -6    6.80    1.60
   0  -5  -6   10.70    2.60
   0  -5  -6    8.00    1.50
   0   5   6    8.00    2.70
   0   5   6   10.30    2.00
  -1  -5  -6    0.70    0.70
  -1  -5  -6   -0.70    0.80
  -1  -5  -6    0.10    0.50
  -1  -5  -6    0.70    1.30
  -1  -5  -6    0.50    1.10
   1   5   6    0.80    1.00
   1   5   6    0.50    0.40
   1   5   6    0.20    0.40
   1   5   6    0.40    1.20
   1   5   6   -1.30    1.10
  -2  -5  -6    0.60    1.00
  -2  -5  -6    1.30    1.30
  -2  -5  -6    1.00    0.90
  -2  -5  -6    1.30    1.30
  -2  -5  -6    1.70    1.60
   2   5   6    1.10    1.00
   2   5   6    1.40    0.70
   2   5   6    0.20    1.60
   2   5   6   -0.20    1.20
   2   5   6    1.80    1.30
  -3  -5  -6   -0.40    1.30
  -3  -5  -6    1.30    0.80
  -3  -5  -6    0.70    1.40
  -3  -5  -6   -0.30    0.90
   3   5   6   -0.70    1.20
   3   5   6    1.60    0.90
   3   5   6    0.40    1.00
   3   5   6   -0.10    1.60
   3   5   6   -0.40    1.00
  -4  -5  -6    0.50    0.80
  -4  -5  -6    0.50    1.00
  -4  -5  -6    0.60    1.20
  -4  -5  -6    1.10    1.80
   4   5   6    0.70    0.90
   4   5   6    2.10    1.40
   4   5   6    0.20    1.40
   4   5   6   -0.40    0.90
   4   5   6   -0.70    2.00
  -5  -5  -6    1.30    0.90
   5   5   6    0.30    0.90
   5   5   6    0.30    1.70
   5   5   6    1.40    1.40
   5   5   6    1.40    1.90
  -6  -5  -6    0.50    0.60
   6   5   6   -0.30    1.00
   6   5   6    0.40    1.30
   6   5   6    2.90    3.00
   4  -6  -6    4.80    1.10
   4  -6  -6    8.70    2.20
   4  -6  -6    4.70    1.80
   3  -6  -6    0.70    0.70
   3  -6  -6    3.70    1.50
  -3   6   6    1.10    1.40
   2  -6  -6    2.20    0.90
   2  -6  -6    1.20    1.20
   2  -6  -6    3.30    1.70
  -2   6   6    3.30    2.10
   1  -6  -6    7.60    2.60
   1  -6  -6    6.70    2.20
   1  -6  -6    9.20    1.90
  -1   6   6    5.10    0.90
  -1   6   6    7.10    0.80
  -1   6   6    3.90    2.20
   0  -6  -6   15.40    2.50
   0  -6  -6   25.00    3.70
   0  -6  -6   13.80    3.20
   0   6   6   19.60    4.60
   0   6   6   19.70    2.30
  -1  -6  -6   -0.30    0.70
  -1  -6  -6    0.70    1.30
  -1  -6  -6   -0.20    0.70
  -1  -6  -6    0.90    1.60
   1   6   6    0.00    0.20
   1   6   6   -0.20    0.90
   1   6   6   -0.90    1.40
  -2  -6  -6    8.50    2.00
  -2  -6  -6   12.60    3.70
  -2  -6  -6   10.60    3.00
  -2  -6  -6   12.80    2.10
   2   6   6    8.20    2.20
   2   6   6    8.60    1.50
   2   6   6    0.60    1.80
   2   6   6   10.90    4.00
  -3  -6  -6   49.30    6.00
  -3  -6  -6   49.40    5.60
  -3  -6  -6   47.20    4.50
  -3  -6  -6   62.09    4.30
   3   6   6   63.69    5.20
   3   6   6   56.79    7.10
   3   6   6   60.79    4.20
  -4  -6  -6    0.90    0.90
  -4  -6  -6    1.20    1.20
  -4  -6  -6    0.10    1.40
  -4  -6  -6    0.40    1.40
   4   6   6    2.80    2.80
   4   6   6   -0.90    1.70
   4   6   6    0.60    1.00
   4   6   6   -0.50    1.00
   4   6   6    0.30    1.50
  -5  -6  -6   -0.80    0.80
   5   6   6    0.30    1.30
   5   6   6   -0.20    1.60
   5   6   6    1.60    1.60
   5   6   6    0.90    1.10
  -6  -6  -6    0.20    0.80
   6   6   6   -2.10    2.30
   6   6   6    0.10    1.50
   6   6   6    0.70    1.10
   3  -7  -6    0.60    0.80
   3  -7  -6   -0.20    1.10
   3  -7  -6    2.40    1.60
  -3   7   6    1.40    1.50
   2  -7  -6    0.40    0.90
   2  -7  -6    1.00    1.20
   2  -7  -6    0.30    1.40
  -2   7   6    1.40    1.70
   1  -7  -6    0.60    0.80
   1  -7  -6   -0.80    0.90
   1  -7  -6    0.80    1.50
  -1   7   6   -0.40    1.20
   0  -7  -6    1.30    2.00
   0  -7  -6    1.40    1.00
   0  -7  -6    0.50    1.40
   0   7   6    0.10    0.80
   0   7   6   -0.70    1.40
  -1  -7  -6    0.70    1.50
  -1  -7  -6    0.90    1.10
  -1  -7  -6    1.20    2.00
   1   7   6    0.90    1.20
   1   7   6    1.80    2.10
  -2  -7  -6    0.60    0.90
  -2  -7  -6    0.10    1.00
  -2  -7  -6   -1.50    1.70
  -2  -7  -6    1.00    1.60
   2   7   6    0.90    1.20
   2   7   6    1.30    2.40
   2   7   6    0.40    0.60
  -3  -7  -6    2.90    2.60
  -3  -7  -6    0.20    1.00
  -3  -7  -6    3.60    1.70
  -3  -7  -6    8.80    2.00
   3   7   6    6.50    1.50
   3   7   6    4.70    3.10
   3   7   6    2.80    1.90
  -4  -7  -6    1.80    2.20
  -4  -7  -6   -0.30    0.90
  -4  -7  -6    1.30    1.30
  -4  -7  -6    0.00    1.50
   4   7   6    0.20    1.90
   4   7   6    0.60    0.90
   4   7   6    1.00    1.40
  -5  -7  -6    0.20    1.00
   5   7   6    0.60    1.40
   5   7   6    0.20    0.80
   2  -8  -6   -0.60    1.30
   2  -8  -6    0.00    1.00
   2  -8  -6    0.20    0.90
  -2   8   6   -0.50    1.30
   1  -8  -6    1.70    2.10
   1  -8  -6    1.00    1.40
   1  -8  -6    2.70    1.40
  -1   8   6    1.40    1.90
   0  -8  -6    0.90    1.70
   0  -8  -6    0.00    1.20
   0  -8  -6    0.40    1.00
   0   8   6    0.40    0.80
   0   8   6    0.60    1.90
  -1  -8  -6   -1.40    1.50
  -1  -8  -6    1.00    1.70
  -1  -8  -6   -1.40    0.80
   1   8   6    0.20    2.20
   1   8   6    0.50    1.00
  -2  -8  -6    0.20    1.00
  -2  -8  -6    5.20    1.90
  -2  -8  -6    4.50    2.50
  -2  -8  -6    4.10    2.40
   2   8   6   -0.20    1.90
   2   8   6    1.90    1.40
  -3  -8  -6   25.10    2.90
  -3  -8  -6   11.10    2.90
  -3  -8  -6   15.60    4.60
  -3  -8  -6   16.20    4.20
   3   8   6   12.30    4.70
   3   8   6   18.50    4.00
   3   8   6   16.50    2.10
  -4  -8  -6   -1.60    2.50
  -4  -8  -6    2.40    2.80
  -4  -8  -6    3.70    1.60
  -4  -8  -6    0.50    1.70
   4   8   6    2.90    2.00
   4   8   6    2.00    1.10
   4   8   6    1.80    2.80
   0  -9  -6    0.10    1.40
   0   9   6    0.30    0.80
  -1  -9  -6   -0.60    1.20
  -1  -9  -6   -0.20    1.40
  -1  -9  -6    0.30    2.40
   1   9   6   -0.90    1.00
   1   9   6    1.40    2.30
  -2  -9  -6    1.30    1.50
  -2  -9  -6    2.70    2.50
  -2  -9  -6    0.50    1.80
   2   9   6   -2.30    1.90
   2   9   6    1.70    1.40
   2   7  -7   -0.20    3.10
   2   7  -7    0.80    0.90
   2   7  -7   -0.70    1.40
  -2  -7   7    0.80    1.40
  -2  -7   7   -0.70    0.90
  -2  -7   7   -0.10    2.30
   1   7  -7   -1.10    1.20
   1   7  -7    0.50    2.40
   1   7  -7    0.40    0.60
  -1  -7   7   -1.40    1.10
  -1  -7   7    2.00    2.60
  -1  -7   7   -0.60    0.90
   0   7  -7    0.60    2.80
   0  -7   7   -1.30    1.80
   0  -7   7    3.40    1.90
  -1   7  -7    0.20    2.10
   1  -7   7    1.30    2.00
   1  -7   7   -1.00    1.10
  -2   7  -7   -1.00    1.90
   2  -7   7   -0.20    1.20
   2  -7   7    1.60    2.40
   4   6  -7    1.70    1.30
  -4  -6   7    2.20    1.40
   3   6  -7   -0.40    1.20
   3   6  -7   -0.80    0.80
  -3  -6   7    0.70    1.10
   2   6  -7    0.90    1.00
   2   6  -7   -1.10    1.80
   2   6  -7   -1.20    1.20
  -2  -6   7    0.30    1.60
  -2  -6   7    0.00    1.00
  -2  -6   7   -1.10    1.20
   1   6  -7   -0.80    1.20
   1   6  -7    1.60    3.00
   1   6  -7   -0.20    0.70
  -1  -6   7    2.50    2.00
  -1  -6   7    0.90    1.00
  -1  -6   7    1.50    1.40
   0   6  -7    4.70    1.00
   0   6  -7    0.60    1.70
   0  -6   7    6.70    2.00
   0  -6   7    7.00    2.00
   0  -6   7    9.50    3.40
  -1   6  -7   -0.10    2.10
   1  -6   7    2.40    1.50
   1  -6   7    3.20    2.60
  -2   6  -7   -0.40    1.40
   2  -6   7    1.50    1.90
   2  -6   7    3.20    1.50
  -3   6  -7   -1.20    1.60
   3  -6   7   -0.30    1.00
   3  -6   7    0.40    1.70
   4   5  -7   -0.10    1.40
   4   5  -7   -1.20    1.50
   4   5  -7    0.10    1.00
  -4  -5   7    0.70    0.90
   3   5  -7    0.20    1.50
   3   5  -7   -0.30    1.50
   3   5  -7    0.90    1.40
   3   5  -7   -0.10    0.90
   3   5  -7    0.60    0.90
  -3  -5   7    0.80    0.90
   2   5  -7    0.90    0.90
   2   5  -7    1.00    1.20
   2   5  -7   -1.80    1.20
  -2  -5   7    1.60    1.40
  -2  -5   7    3.10    1.30
  -2  -5   7    1.40    1.60
   1   5  -7    2.20    1.30
   1   5  -7   -1.20    1.50
   1   5  -7    1.60    0.90
  -1  -5   7    4.10    2.40
  -1  -5   7   -0.20    0.80
  -1  -5   7    1.60    1.40
   0   5  -7   18.50    3.30
   0   5  -7   18.00    1.80
   0  -5   7   17.60    2.80
   0  -5   7   14.80    2.90
   0  -5   7   22.30    4.80
   1  -5   7   13.60    2.60
   1  -5   7   20.10    4.40
   1  -5   7   11.00    2.20
  -2   5  -7    0.90    1.80
   2  -5   7    1.10    1.10
   2  -5   7    1.30    1.60
  -3   5  -7    0.20    1.70
   3  -5   7    1.40    1.70
   3  -5   7   -0.20    0.90
   3  -5   7    0.10    1.10
   4  -5   7    0.50    1.10
   4  -5   7    0.50    1.10
   4  -5   7   -0.20    1.50
   5   4  -7   -1.90    0.90
   5   4  -7    0.00    1.60
   5   4  -7   -0.10    1.60
  -5  -4   7    0.80    0.60
   4   4  -7    0.60    1.50
   4   4  -7    1.60    1.30
   4   4  -7   -1.90    1.30
  -4  -4   7    0.60    0.90
   3   4  -7   30.40    4.40
   3   4  -7   24.60    3.00
   3   4  -7   30.00    3.50
   3   4  -7   20.30    2.70
  -3  -4   7   23.10    2.70
   2   4  -7    6.30    2.40
   2   4  -7    3.10    1.30
   2   4  -7    1.20    1.40
   2   4  -7    5.80    1.60
   2   4  -7    5.60    2.30
   2   4  -7    1.80    2.00
  -2  -4   7    3.30    2.30
  -2  -4   7    1.80    1.10
  -2  -4   7    1.90    1.20
   1   4  -7    0.80    1.20
   1   4  -7    0.40    0.80
   1   4  -7    0.20    1.20
   1   4  -7    2.10    0.90
   1   4  -7   -0.10    1.60
   1   4  -7   -1.10    1.00
  -1  -4   7    1.10    1.00
  -1  -4   7    2.30    1.90
  -1  -4   7    0.60    0.90
   0   4  -7   -0.30    1.00
   0   4  -7    0.00    1.10
   0   4  -7    0.80    0.70
   0   4  -7    1.30    1.30
   0  -4   7   -0.50    1.50
   0  -4   7    1.50    1.30
   0  -4   7    0.40    0.80
  -1   4  -7  128.89    6.00
  -1   4  -7  126.29    6.00
   1  -4   7  131.59    7.30
   1  -4   7  119.19    7.50
   1  -4   7  131.69    9.10
   2  -4   7    4.20    2.20
   2  -4   7    5.70    1.70
   2  -4   7    3.90    1.80
   2  -4   7    4.00    1.70
   3  -4   7   14.60    3.40
   3  -4   7   20.90    2.60
   3  -4   7   22.70    3.50
   4  -4   7    1.00    1.20
   4  -4   7    2.50    1.20
   4  -4   7    2.20    1.40
   5  -4   7    0.10    0.90
   5  -4   7    0.40    0.70
   5   3  -7   -1.30    1.20
   5   3  -7   -0.30    0.90
   5   3  -7   -1.90    1.30
   4   3  -7    0.10    1.20
   4   3  -7    0.40    1.30
   4   3  -7   -0.40    0.80
  -4  -3   7    0.70    0.70
   3   3  -7    0.30    1.50
   3   3  -7    1.50    1.40
   3   3  -7    0.80    0.80
   3   3  -7    0.50    1.20
  -3  -3   7    0.70    0.70
   2   3  -7    1.80    1.00
   2   3  -7   -0.50    1.10
   2   3  -7    1.30    1.20
   2   3  -7    1.40    1.00
   2   3  -7    0.40    1.10
   2   3  -7    0.10    1.30
  -2  -3   7    0.50    1.20
  -2  -3   7    0.90    0.90
  -2  -3   7    1.50    1.00
   1   3  -7   53.39    4.40
   1   3  -7   66.69    4.40
   1   3  -7   56.39    4.00
   1   3  -7   49.30    5.10
   1   3  -7   61.99    5.50
  -1  -3   7   52.29    4.10
  -1  -3   7   50.09    5.20
  -1  -3   7   58.19    4.20
   0   3  -7    0.20    0.70
   0   3  -7   -0.20    0.50
   0   3  -7   -0.20    0.90
   0   3  -7    0.40    1.10
   0  -3   7   -1.00    0.90
   0  -3   7   -4.10    1.50
   0  -3   7    0.60    0.70
   0  -3   7   -0.60    0.70
  -1   3  -7   24.00    3.20
  -1   3  -7   26.60    3.20
  -1   3  -7   29.50    2.20
  -1   3  -7   26.80    2.00
   1  -3   7   32.60    3.00
   1  -3   7   27.10    2.60
   1  -3   7   31.90    3.90
  -2   3  -7    2.20    1.30
   2  -3   7    0.30    0.60
   2  -3   7    0.50    1.40
   2  -3   7    0.80    0.80
   2  -3   7   -0.50    0.80
   3  -3   7   -0.20    1.00
   3  -3   7   -0.60    1.10
   3  -3   7   -0.90    0.60
   4  -3   7   11.10    2.90
   4  -3   7    7.90    2.30
   4  -3   7   11.20    2.10
   5  -3   7   -0.60    0.90
   5  -3   7   -0.30    0.80
   6  -3   7   -0.20    0.90
   6  -3   7   -0.50    0.90
   5   2  -7   -0.30    1.10
   5   2  -7    1.50    1.70
   5   2  -7    0.10    0.90
   4   2  -7    0.30    1.00
   4   2  -7    0.40    1.20
   4   2  -7    0.10    1.20
  -4  -2   7    0.60    0.30
  -4  -2   7    0.70    0.30
   3   2  -7   40.40    3.90
   3   2  -7   34.10    4.40
   3   2  -7   38.50    4.60
   3   2  -7   35.70    3.40
  -3  -2   7   30.30    6.50
  -3  -2   7   40.90    2.90
   2   2  -7   12.60    2.20
   2   2  -7    8.10    2.30
   2   2  -7   14.50    2.80
   2   2  -7   17.40    3.60
   2   2  -7   14.80    1.90
  -2  -2   7   16.80    2.40
  -2  -2   7    6.70    2.00
  -2  -2   7   17.00    3.60
   1   2  -7    7.10    2.30
   1   2  -7    2.40    1.10
   1   2  -7    5.30    1.90
   1   2  -7    4.60    1.30
   1   2  -7    6.30    2.30
  -1  -2   7    3.40    1.20
  -1  -2   7    5.20    1.50
  -1  -2   7    5.90    2.10
   0   2  -7   37.90    2.80
   0   2  -7   30.00    3.60
   0   2  -7   27.20    3.40
   0   2  -7   33.20    2.80
   0  -2   7   31.10    3.70
   0  -2   7   29.70    2.70
   0  -2   7   38.70    3.10
  -1   2  -7   17.50    2.60
  -1   2  -7   14.60    1.60
  -1   2  -7   17.70    1.90
  -1   2  -7   18.10    2.70
  -1   2  -7   20.00    1.80
   1  -2   7   23.10    2.30
   1  -2   7   18.10    2.20
   1  -2   7   14.10    2.90
   1  -2   7   23.10    3.10
  -2   2  -7    5.90    0.90
  -2   2  -7    8.00    0.90
  -2   2  -7   10.20    2.40
   2  -2   7    7.80    1.60
   2  -2   7    7.00    1.70
   2  -2   7    6.50    2.20
   2  -2   7    5.60    1.80
   2  -2   7   10.10    2.60
   2  -2   7   10.00    2.60
  -3   2  -7    0.90    1.10
   3  -2   7   -0.90    0.70
   3  -2   7    1.30    0.90
   3  -2   7    2.30    1.30
   3  -2   7    0.40    0.70
   4  -2   7   62.39    4.60
   4  -2   7   71.99    5.70
   5  -2   7    0.00    0.80
   5  -2   7   -0.80    0.60
   6  -2   7    3.10    1.70
   6  -2   7    0.90    1.60
   6  -2   7    2.60    1.20
   6   1  -7    1.60    1.80
   6   1  -7    0.80    1.40
   5   1  -7    0.80    1.10
   5   1  -7   -0.20    1.20
   5   1  -7   -1.20    1.20
   4   1  -7    6.40    1.90
   4   1  -7    7.30    2.60
   4   1  -7    8.10    2.50
   3   1  -7    3.80    1.30
   3   1  -7    5.60    2.10
   3   1  -7    0.60    1.10
   3   1  -7    3.80    1.50
  -3  -1   7    2.80    1.60
  -3  -1   7    4.30    0.80
  -3  -1   7    5.00    0.80
   2   1  -7    0.30    1.20
   2   1  -7    1.00    1.30
   2   1  -7    1.30    1.50
   2   1  -7    1.20    1.10
   2   1  -7    0.50    0.90
   2   1  -7   -0.60    0.50
   2   1  -7   -0.20    0.80
  -2  -1   7    0.20    0.50
  -2  -1   7    0.40    0.80
  -2  -1   7    0.10    0.80
  -2  -1   7    0.30    0.50
  -2  -1   7    0.70    0.70
   1   1  -7   -0.30    0.60
   1   1  -7    0.30    1.00
   1   1  -7    1.10    0.80
   1   1  -7   -1.20    0.70
   1   1  -7    0.30    0.90
   1   1  -7   -0.20    0.60
  -1  -1   7   -0.20    0.80
  -1  -1   7    0.80    0.90
  -1  -1   7    0.40    0.60
  -1  -1   7    0.30    0.60
   0   1  -7   22.40    2.90
   0   1  -7   19.90    2.20
   0   1  -7   19.60    2.00
   0   1  -7   23.10    3.00
   0  -1   7   22.10    2.30
   0  -1   7   23.40    3.10
   0  -1   7   21.50    2.20
  -1   1  -7    4.50    1.60
  -1   1  -7    7.80    1.50
  -1   1  -7    4.60    1.10
  -1   1  -7    4.70    1.80
   1  -1   7    7.00    2.00
   1  -1   7   10.10    2.50
   1  -1   7    4.40    1.20
   1  -1   7    5.50    1.90
   1  -1   7   10.20    2.50
   1  -1   7    5.40    1.50
  -2   1  -7   14.90    1.50
  -2   1  -7   12.20    2.60
  -2   1  -7   13.30    2.10
  -2   1  -7   11.60    1.50
   2  -1   7   14.70    2.80
   2  -1   7   14.30    2.30
   2  -1   7   11.30    2.60
   2  -1   7   13.80    2.10
   2  -1   7   12.90    2.80
  -3   1  -7   55.99    2.60
  -3   1  -7   62.09    4.90
  -3   1  -7   58.29    2.60
   3  -1   7   54.29    4.00
   3  -1   7   48.50    4.70
   3  -1   7   56.89    4.80
   4  -1   7    0.20    0.80
   4  -1   7   -0.40    0.50
   5  -1   7    4.00    1.40
   5  -1   7    5.20    2.00
   6  -1   7    0.10    1.00
   6  -1   7    1.90    1.90
   6  -1   7    0.70    0.90
   6   0  -7    5.00    2.00
   6   0  -7    7.30    2.70
   5   0  -7   -0.30    1.20
   5   0  -7    2.00    1.70
   4   0  -7  106.79    7.90
   4   0  -7  109.69    6.60
   4   0  -7   97.39    7.50
  -4   0   7  112.19    5.90
   3   0  -7   66.29    4.50
   3   0  -7   60.09    5.50
   3   0  -7   62.09    5.40
  -3   0   7   67.19    4.20
   2   0  -7    4.10    1.70
   2   0  -7    7.30    1.90
   2   0  -7   12.50    2.80
   2   0  -7    9.90    1.70
   2   0  -7    9.20    2.50
   2   0  -7    5.40    1.40
  -2   0   7    7.90    1.00
  -2   0   7    6.80    1.00
  -2   0   7    9.20    1.80
  -2   0   7    9.20    2.30
   1   0  -7    0.40    0.90
   1   0  -7    0.10    1.00
   1   0  -7   -0.30    0.50
   1   0  -7    1.00    0.80
   1   0  -7    0.70    0.60
  -1   0   7   -0.20    0.40
  -1   0   7    0.30    0.80
  -1   0   7    0.90    0.80
  -1   0   7    0.70    0.50
   0   0  -7    1.70    1.30
   0   0  -7    1.50    0.90
   0   0  -7    3.30    1.00
   0   0  -7   -0.10    0.70
   0   0  -7    2.30    1.40
   0   0   7    1.60    0.80
   0   0   7    0.50    1.50
   0   0   7    1.60    1.20
   0   0   7    2.20    0.90
  -1   0  -7    4.20    1.20
  -1   0  -7    4.80    1.10
  -1   0  -7    5.00    1.70
  -1   0  -7    6.60    2.00
   1   0   7    6.60    1.50
   1   0   7    3.90    1.40
   1   0   7    3.50    1.60
   1   0   7    3.40    1.80
   1   0   7    4.90    1.30
   1   0   7    1.40    1.20
  -2   0  -7   14.90    1.60
  -2   0  -7   16.10    1.60
  -2   0  -7   16.70    3.10
  -2   0  -7   13.90    2.30
  -2   0  -7   13.60    1.70
   2   0   7   14.40    1.80
   2   0   7   17.20    3.90
   2   0   7   15.80    2.40
   2   0   7   18.10    2.60
   2   0   7   20.00    2.00
  -3   0  -7    3.60    0.80
  -3   0  -7    3.90    1.40
  -3   0  -7    2.80    1.50
  -3   0  -7    4.00    0.80
   3   0   7    4.10    1.90
   3   0   7    4.80    1.70
   3   0   7    1.40    1.30
   3   0   7    2.00    1.00
   3   0   7    2.70    1.00
  -4   0  -7    0.40    1.10
   4   0   7    0.50    1.10
   4   0   7    0.90    0.80
   4   0   7   -0.40    0.60
   5   0   7    0.60    1.20
   5   0   7   -0.30    0.80
   6   0   7    0.30    1.70
   6   0   7    0.20    1.20
   7   0   7    1.20    1.40
   7   0   7   -0.90    1.50
   6  -1  -7    0.20    1.20
   5  -1  -7    1.60    1.60
   5  -1  -7    0.60    1.10
   4  -1  -7   -0.20    0.80
   4  -1  -7    0.60    0.80
   4  -1  -7    1.10    1.30
  -4   1   7   -0.30    0.40
   3  -1  -7   34.30    2.90
   3  -1  -7   30.00    3.70
   3  -1  -7   35.50    3.80
   3  -1  -7   34.90    3.90
  -3   1   7   33.50    2.50
   2  -1  -7    3.70    1.60
   2  -1  -7    4.90    1.20
   2  -1  -7    5.00    1.30
   2  -1  -7    4.10    1.50
   2  -1  -7    4.70    1.70
   2  -1  -7    1.90    1.40
  -2   1   7    7.50    1.60
   1  -1  -7    0.40    0.70
   1  -1  -7    0.10    1.00
   1  -1  -7    0.00    0.90
   1  -1  -7   -0.50    0.80
   1  -1  -7    0.70    0.60
  -1   1   7    0.20    0.70
  -1   1   7    1.50    0.60
  -1   1   7   -0.60    1.10
  -1   1   7    0.20    0.40
   0  -1  -7    0.70    0.70
   0  -1  -7    0.80    1.00
   0  -1  -7    0.20    0.60
   0  -1  -7    0.30    0.90
   0  -1  -7    0.00    0.90
   0   1   7   -0.80    0.80
   0   1   7   -0.10    0.50
   0   1   7   -0.50    0.40
   0   1   7    0.30    0.80
   0   1   7    0.30    0.60
  -1  -1  -7   79.19    4.90
  -1  -1  -7   86.39    6.10
  -1  -1  -7   95.59    6.50
  -1  -1  -7   94.29    7.70
  -1  -1  -7   79.19    4.70
   1   1   7   81.29    6.90
   1   1   7   79.69    5.70
   1   1   7   78.59    4.70
  -2  -1  -7    0.00    0.80
  -2  -1  -7   -0.20    0.90
  -2  -1  -7    0.10    0.50
  -2  -1  -7    1.00    0.80
   2   1   7   -0.10    0.90
   2   1   7    0.90    0.70
   2   1   7   -0.10    0.40
   2   1   7   -0.60    0.80
  -3  -1  -7   49.60    4.50
  -3  -1  -7   49.50    3.00
  -3  -1  -7   46.80    4.50
  -3  -1  -7   47.90    3.20
  -3  -1  -7   43.70    3.20
   3   1   7   44.00    5.00
   3   1   7   53.59    4.70
   3   1   7   51.29    4.70
   3   1   7   53.89    3.70
  -4  -1  -7    3.80    0.80
  -4  -1  -7    3.50    0.80
  -4  -1  -7    4.90    1.80
   4   1   7    3.60    1.10
   4   1   7    0.70    1.50
   4   1   7    5.20    1.90
   5   1   7    1.90    1.80
   5   1   7    0.00    1.00
   5   1   7   -0.10    0.90
   6   1   7   -0.90    1.70
   6   1   7    1.80    1.50
   7   1   7    0.10    1.70
   7   1   7    0.50    1.30
   5  -2  -7    0.40    1.10
   5  -2  -7    1.20    0.90
   5  -2  -7    0.10    1.70
   4  -2  -7    0.10    1.20
   4  -2  -7    0.80    0.80
   4  -2  -7    0.90    1.20
   3  -2  -7  384.06   21.50
   3  -2  -7  481.65   21.60
   3  -2  -7  471.95   19.90
   3  -2  -7  474.65   21.60
  -3   2   7  446.36   18.70
   2  -2  -7    2.50    1.20
   2  -2  -7    3.10    0.90
   2  -2  -7    2.20    1.40
   2  -2  -7    3.80    1.50
   2  -2  -7    4.00    1.60
   2  -2  -7    0.90    0.70
  -2   2   7    3.30    1.80
  -2   2   7    3.20    1.00
  -2   2   7   -0.50    0.80
   1  -2  -7   11.00    2.40
   1  -2  -7    8.80    2.30
   1  -2  -7    9.90    1.50
   1  -2  -7    6.60    2.00
   1  -2  -7    7.70    1.60
  -1   2   7    7.60    2.50
  -1   2   7    7.10    0.50
  -1   2   7    9.70    1.80
  -1   2   7    7.50    0.60
   0  -2  -7  231.38   12.10
   0  -2  -7  222.48   12.00
   0  -2  -7  224.08   10.50
   0  -2  -7  249.78   12.60
   0  -2  -7  226.58   10.80
   0   2   7  222.88   11.60
   0   2   7  225.18   13.60
   0   2   7  217.48   10.90
   0   2   7  213.98   10.10
  -1  -2  -7   54.79    3.40
  -1  -2  -7   51.29    4.60
  -1  -2  -7   41.20    3.50
  -1  -2  -7   43.40    4.20
   1   2   7   52.69    3.40
   1   2   7   55.49    5.50
   1   2   7   53.19    4.20
  -2  -2  -7   17.50    2.70
  -2  -2  -7   16.10    1.90
  -2  -2  -7   17.30    1.80
  -2  -2  -7   17.60    3.40
   2   2   7   19.10    4.00
   2   2   7   16.90    1.90
   2   2   7   14.80    2.30
  -3  -2  -7    0.30    0.60
  -3  -2  -7    0.40    0.60
  -3  -2  -7    0.00    0.90
  -3  -2  -7   -0.40    0.80
   3   2   7   -0.40    0.70
   3   2   7   -0.20    0.80
   3   2   7   -0.20    1.10
   3   2   7    0.50    1.30
   3   2   7    0.30    0.60
  -4  -2  -7   18.80    3.60
  -4  -2  -7   27.50    2.10
   4   2   7   28.90    2.70
   4   2   7   23.30    6.60
   4   2   7   22.90    3.40
  -5  -2  -7    0.20    0.30
  -5  -2  -7    1.20    0.50
   5   2   7    0.30    1.70
   5   2   7    0.50    1.00
   5   2   7   -0.20    1.10
   6   2   7   14.00    3.40
   6   2   7    0.10    1.90
   7   2   7    2.30    1.90
   7   2   7   -0.60    1.90
   5  -3  -7    1.00    0.90
   5  -3  -7    5.50    2.10
   5  -3  -7    1.10    1.30
   4  -3  -7    5.00    2.10
   4  -3  -7    4.60    1.80
   4  -3  -7    4.50    1.20
   3  -3  -7    2.30    1.00
   3  -3  -7   -0.10    0.80
   3  -3  -7    1.80    1.40
   2  -3  -7    1.90    1.30
   2  -3  -7   -0.40    0.80
   2  -3  -7    0.90    1.20
   2  -3  -7    1.20    0.80
  -2   3   7    1.20    0.70
  -2   3   7    0.80    1.40
  -2   3   7    0.90    0.60
   1  -3  -7    1.20    0.70
   1  -3  -7    0.00    0.60
   1  -3  -7    0.20    0.90
   1  -3  -7    0.10    0.60
   1  -3  -7    1.60    0.90
   1  -3  -7    0.90    1.10
  -1   3   7   -0.60    1.00
  -1   3   7    0.90    1.60
  -1   3   7    0.20    0.60
   0  -3  -7   -0.80    0.80
   0  -3  -7   -0.40    0.90
   0  -3  -7    0.40    0.50
   0  -3  -7   -0.30    0.50
   0   3   7   -0.40    0.30
   0   3   7   -0.70    0.80
   0   3   7    0.20    1.20
   0   3   7    0.10    0.60
  -1  -3  -7    1.00    1.10
  -1  -3  -7    0.20    0.60
  -1  -3  -7    0.20    0.60
  -1  -3  -7   -1.00    0.70
   1   3   7    1.70    0.70
   1   3   7    0.20    0.50
   1   3   7    0.70    1.20
   1   3   7    0.40    0.70
   1   3   7   -0.90    1.10
  -2  -3  -7   41.10    4.40
  -2  -3  -7   40.50    3.00
  -2  -3  -7   44.70    3.40
  -2  -3  -7   36.40    4.20
   2   3   7   41.20    5.40
   2   3   7   37.50    3.70
   2   3   7   39.00    3.00
  -3  -3  -7    0.70    1.20
  -3  -3  -7    0.20    0.70
  -3  -3  -7    1.10    1.10
  -3  -3  -7    1.00    0.80
   3   3   7    0.80    1.70
   3   3   7    1.30    0.80
   3   3   7    0.40    1.30
   3   3   7   -0.30    0.90
  -4  -3  -7    2.20    1.40
  -4  -3  -7    2.70    1.00
  -4  -3  -7    2.20    1.70
   4   3   7    2.70    2.10
   4   3   7    2.50    1.40
   4   3   7    1.10    0.90
   4   3   7    2.50    1.80
  -5  -3  -7    5.40    1.20
   5   3   7    5.70    1.60
   5   3   7   -1.50    1.70
   5   3   7    4.60    2.00
   6   3   7    1.10    2.30
   6   3   7   -0.40    1.30
   6   3   7    1.90    1.30
   7   3   7   -1.00    2.00
   7   3   7    1.50    1.80
   5  -4  -7    0.20    1.00
   5  -4  -7   -1.30    1.30
   5  -4  -7   -0.40    0.60
   4  -4  -7    0.70    0.70
   4  -4  -7    0.20    1.40
   4  -4  -7    0.80    1.10
   3  -4  -7    0.70    1.00
   3  -4  -7    1.60    0.80
   3  -4  -7    2.30    1.40
  -3   4   7    3.30    1.90
   2  -4  -7   10.20    1.70
   2  -4  -7   17.60    3.40
   2  -4  -7   10.70    2.40
   2  -4  -7    7.90    2.10
  -2   4   7   12.80    3.30
   1  -4  -7    0.20    1.20
   1  -4  -7   -0.10    0.50
   1  -4  -7    1.40    0.80
   1  -4  -7    1.10    1.00
  -1   4   7   -0.80    0.60
  -1   4   7    0.20    1.00
  -1   4   7    0.80    0.70
  -1   4   7    2.30    1.80
   0  -4  -7    0.30    1.00
   0  -4  -7    0.80    0.80
   0  -4  -7   -1.10    0.80
   0  -4  -7   -0.50    0.50
   0   4   7    1.90    1.70
   0   4   7    0.40    0.90
   0   4   7    1.10    1.10
  -1  -4  -7   30.30    3.80
  -1  -4  -7   27.10    3.80
  -1  -4  -7   35.40    3.10
  -1  -4  -7   33.20    2.80
   1   4   7   30.20    4.70
   1   4   7   32.30    2.30
   1   4   7   33.10    2.40
   1   4   7   33.40    3.30
   1   4   7   31.40    3.20
  -2  -4  -7    2.50    1.70
  -2  -4  -7    2.40    1.00
  -2  -4  -7   -0.10    0.50
  -2  -4  -7    1.10    0.90
   2   4   7    2.10    2.00
   2   4   7   -1.40    1.20
   2   4   7    2.60    1.40
   2   4   7    2.20    0.90
   2   4   7    0.90    1.10
  -3  -4  -7   13.90    3.30
  -3  -4  -7   17.00    1.90
  -3  -4  -7   15.70    3.30
  -3  -4  -7   13.10    2.40
   3   4   7   16.30    2.70
   3   4   7   11.90    3.80
   3   4   7   10.70    1.90
  -4  -4  -7    2.30    1.80
  -4  -4  -7    3.80    1.90
  -4  -4  -7    2.90    1.10
  -4  -4  -7    3.90    1.40
   4   4   7    4.40    2.50
   4   4   7    5.60    1.60
   4   4   7    0.80    1.30
   4   4   7    1.90    1.50
   4   4   7   -0.60    1.40
  -5  -4  -7    1.20    0.80
   5   4   7   -1.60    1.60
   5   4   7   -1.30    1.30
   5   4   7   -0.50    1.00
   5   4   7   -0.40    0.70
  -6  -4  -7    1.30    0.80
   6   4   7   -0.60    2.40
   6   4   7    0.60    1.40
   6   4   7    1.80    1.20
   7   4   7    9.60    3.10
   4  -5  -7    1.50    1.40
   4  -5  -7   -0.40    1.00
   4  -5  -7    0.50    0.70
   3  -5  -7    0.10    0.90
   3  -5  -7    0.60    0.70
   3  -5  -7    0.20    1.00
  -3   5   7   -0.10    1.20
   2  -5  -7    0.10    0.90
   2  -5  -7    3.00    1.80
   2  -5  -7    1.10    0.80
  -2   5   7    0.10    1.30
   1  -5  -7    4.40    1.80
   1  -5  -7    5.80    2.20
   1  -5  -7    6.70    1.50
  -1   5   7    6.00    1.20
  -1   5   7    3.80    1.10
  -1   5   7    5.20    2.30
   0  -5  -7    0.80    0.60
   0  -5  -7    2.50    1.70
   0  -5  -7    1.60    1.00
   0  -5  -7    1.20    1.30
   0   5   7    0.20    0.90
   0   5   7    0.30    1.50
  -1  -5  -7   -0.20    1.00
  -1  -5  -7    1.00    1.50
  -1  -5  -7    1.00    0.90
  -1  -5  -7    0.90    0.80
   1   5   7    0.40    0.40
   1   5   7   -0.70    1.30
   1   5   7    0.20    0.40
   1   5   7    1.30    1.90
   1   5   7    0.50    1.00
  -2  -5  -7    0.70    1.60
  -2  -5  -7   -0.80    0.50
  -2  -5  -7   -0.30    1.00
  -2  -5  -7    0.90    0.70
   2   5   7    0.50    1.00
   2   5   7    0.50    0.60
   2   5   7    0.10    0.80
   2   5   7   -1.50    1.30
   2   5   7   -0.40    1.80
  -3  -5  -7    0.20    0.70
  -3  -5  -7    0.60    1.30
  -3  -5  -7    0.10    1.10
  -3  -5  -7    0.10    0.90
   3   5   7   -0.40    0.60
   3   5   7   -0.80    0.80
   3   5   7   -2.10    1.10
   3   5   7   -1.20    0.90
   3   5   7   -0.50    1.40
  -4  -5  -7    0.90    0.80
  -4  -5  -7    0.30    1.20
  -4  -5  -7    0.60    1.20
  -4  -5  -7   -0.10    1.20
   4   5   7   -2.00    0.70
   4   5   7    0.40    2.10
   4   5   7   -0.10    0.80
   4   5   7   -0.50    1.00
   4   5   7   -2.20    1.50
  -5  -5  -7    1.10    0.80
   5   5   7    0.10    1.80
   5   5   7    2.10    1.60
   5   5   7    0.00    0.80
   5   5   7    0.60    1.30
  -6  -5  -7    0.40    0.70
   6   5   7    1.30    2.70
   6   5   7    0.80    1.10
   6   5   7   -0.60    1.30
   3  -6  -7    8.00    1.70
   3  -6  -7    6.80    2.20
   3  -6  -7    5.70    2.00
  -3   6   7    4.40    2.00
   2  -6  -7    1.20    0.90
   2  -6  -7    0.70    1.00
   2  -6  -7    1.50    1.40
  -2   6   7    0.90    1.40
   1  -6  -7    7.40    1.80
   1  -6  -7    4.60    1.90
   1  -6  -7   14.00    3.60
  -1   6   7   10.20    1.20
  -1   6   7    9.20    1.10
  -1   6   7    6.50    2.80
   0  -6  -7    3.20    1.80
   0  -6  -7    2.30    1.90
   0  -6  -7    3.40    1.50
   0   6   7    3.80    2.40
   0   6   7    5.40    1.60
  -1  -6  -7   -0.30    1.00
  -1  -6  -7    0.90    0.90
  -1  -6  -7   -0.20    0.80
  -1  -6  -7    2.40    1.90
   1   6   7    0.80    1.90
   1   6   7   -0.70    0.80
  -2  -6  -7    0.80    1.80
  -2  -6  -7    1.40    1.20
  -2  -6  -7    0.40    0.90
  -2  -6  -7    0.10    1.20
   2   6   7    5.20    2.90
   2   6   7    1.10    0.80
   2   6   7    2.80    1.50
  -3  -6  -7    1.20    1.90
  -3  -6  -7    0.80    0.90
  -3  -6  -7    0.50    1.20
  -3  -6  -7    0.50    1.30
   3   6   7   -0.30    1.20
   3   6   7   -0.20    0.70
   3   6   7    0.30    2.30
  -4  -6  -7   -0.20    0.80
  -4  -6  -7    0.40    1.50
  -4  -6  -7   -1.40    1.30
  -4  -6  -7   -1.20    1.10
   4   6   7    1.80    1.60
   4   6   7   -0.40    0.70
   4   6   7    1.30    1.80
   4   6   7   -3.00    1.50
  -5  -6  -7    0.70    0.80
   5   6   7    2.10    1.40
   5   6   7   -1.20    1.50
   5   6   7   -0.30    0.90
   5   6   7   -0.30    2.20
  -6  -6  -7    0.00    0.80
   6   6   7    0.30    1.60
   6   6   7    0.20    1.00
   6   6   7    0.90    2.40
   3  -7  -7   -0.30    1.00
   2  -7  -7    1.20    1.30
   2  -7  -7    0.60    1.00
   2  -7  -7    0.40    1.50
  -2   7   7    1.10    1.50
   1  -7  -7   -1.60    1.40
   1  -7  -7    1.10    1.40
   1  -7  -7    1.10    1.20
  -1   7   7    1.10    1.60
   0  -7  -7    2.00    1.90
   0  -7  -7    0.80    1.50
   0  -7  -7    1.90    1.20
   0   7   7    1.10    1.90
   0   7   7    1.90    1.00
  -1  -7  -7    0.20    1.40
  -1  -7  -7    1.20    1.90
  -1  -7  -7    0.90    1.00
   1   7   7   -0.10    1.90
   1   7   7    0.10    1.00
  -2  -7  -7    0.00    2.00
  -2  -7  -7   -0.60    1.00
  -2  -7  -7    1.80    1.20
  -2  -7  -7    0.40    0.80
   2   7   7    0.00    0.50
   2   7   7   -0.30    1.80
   2   7   7   -0.40    1.10
  -3  -7  -7    1.20    1.00
  -3  -7  -7   -0.80    1.20
  -3  -7  -7   -0.60    1.00
  -3  -7  -7    1.30    2.00
   3   7   7    0.20    2.30
   3   7   7    0.20    1.40
   3   7   7    0.00    0.70
  -4  -7  -7    0.50    0.90
  -4  -7  -7    2.70    2.00
  -4  -7  -7   -0.20    1.10
  -4  -7  -7    1.50    1.90
   4   7   7   -0.90    1.30
   4   7   7   -0.10    2.30
   4   7   7   -0.70    0.60
  -5  -7  -7   -0.10    0.90
   5   7   7   -1.40    0.70
   5   7   7   -2.40    1.30
   1  -8  -7   -0.20    1.20
   1  -8  -7   -0.60    0.90
   1  -8  -7   -1.60    1.60
  -1   8   7    0.90    2.00
   0  -8  -7    5.90    2.60
   0  -8  -7    7.60    2.20
   0  -8  -7    9.10    3.50
   0   8   7   11.30    4.10
   0   8   7   13.90    2.30
  -1  -8  -7   -1.00    2.00
  -1  -8  -7    1.30    1.40
  -1  -8  -7    0.50    1.40
   1   8   7    1.20    2.30
   1   8   7    0.00    0.90
  -2  -8  -7    1.60    1.80
  -2  -8  -7   -1.30    1.00
  -2  -8  -7    2.30    2.20
   2   8   7    0.20    2.60
   2   8   7   -1.60    1.30
  -3  -8  -7    6.90    2.90
  -3  -8  -7   11.90    2.50
  -3  -8  -7    7.40    2.30
  -3  -8  -7   23.50    5.50
   3   8   7    7.20    4.00
   3   8   7   17.10    2.00
   3   8   7   27.90    4.80
  -4  -8  -7    3.10    1.60
   4   8   7    2.00    3.00
   4   8   7    4.10    1.40
   4   8   7    2.50    2.10
   1   7  -8    0.70    1.60
   1   7  -8    1.50    2.90
  -1  -7   8   -0.10    1.70
   0   7  -8   -0.30    2.00
   0  -7   8   -0.90    2.30
   0  -7   8   -0.40    1.30
   3   6  -8   -0.30    1.00
   3   6  -8    0.60    1.50
  -3  -6   8   -0.20    1.10
   2   6  -8    0.30    0.80
   2   6  -8   -1.30    1.80
   2   6  -8   -0.40    1.20
  -2  -6   8   -1.40    0.80
   1   6  -8    1.50    0.90
   1   6  -8    0.60    1.60
   1   6  -8    1.40    2.60
  -1  -6   8    1.50    1.20
  -1  -6   8    2.10    2.20
  -1  -6   8    2.30    1.60
   0   6  -8    1.10    0.70
   0   6  -8   -0.30    1.60
   0  -6   8    2.00    1.20
   0  -6   8    1.40    1.30
   0  -6   8   -0.70    2.20
  -1   6  -8    1.90    2.50
   1  -6   8    7.10    3.30
   1  -6   8    4.80    1.90
  -2   6  -8    2.30    2.50
   2  -6   8   -1.20    1.60
   2  -6   8    1.20    1.40
  -3   6  -8   -0.40    1.50
   3  -6   8   -2.10    1.50
   3  -6   8   -2.20    0.90
   4   5  -8    0.00    1.10
   4   5  -8    0.90    1.10
   4   5  -8   -0.10    1.90
  -4  -5   8    0.10    0.90
   3   5  -8    1.00    1.10
   3   5  -8    3.40    2.00
  -3  -5   8    1.60    1.20
   2   5  -8   -0.40    0.80
   2   5  -8   -1.00    1.10
   2   5  -8   -1.30    1.80
  -2  -5   8   -1.60    1.40
  -2  -5   8    0.50    0.90
  -2  -5   8    0.60    1.80
   1   5  -8    3.00    1.60
   1   5  -8   -0.40    1.70
   1   5  -8    0.50    0.90
  -1  -5   8    0.30    1.10
  -1  -5   8    1.00    1.80
  -1  -5   8    1.30    1.20
   0   5  -8   -1.30    1.50
   0   5  -8    1.10    0.70
   0  -5   8    0.20    1.00
   0  -5   8    0.90    0.90
   0  -5   8   -1.80    1.50
  -1   5  -8   -0.10    1.60
  -1   5  -8    4.80    0.70
   1  -5   8    3.40    1.40
   1  -5   8    1.20    1.90
   1  -5   8    4.90    1.80
  -2   5  -8   -0.10    1.60
   2  -5   8    1.50    1.30
   2  -5   8    0.20    1.80
   3  -5   8   -0.80    1.30
   3  -5   8   -0.30    1.00
   4  -5   8    0.40    1.30
   4  -5   8   -0.50    0.90
   4  -5   8    0.90    1.60
   4   4  -8    1.10    1.20
   4   4  -8   -0.70    1.50
   4   4  -8    1.20    1.20
   4   4  -8    1.20    1.70
  -4  -4   8   -0.10    0.70
   3   4  -8    9.40    2.50
   3   4  -8    4.90    2.40
   3   4  -8    6.30    2.60
   3   4  -8    7.00    1.90
   3   4  -8    5.40    2.20
  -3  -4   8    8.60    2.00
   2   4  -8   19.80    4.40
   2   4  -8   30.10    5.30
   2   4  -8   18.00    3.60
   2   4  -8   12.00    2.30
   2   4  -8   17.90    3.10
  -2  -4   8   25.60    3.60
  -2  -4   8   19.40    3.00
  -2  -4   8   20.10    4.50
   1   4  -8    0.70    1.70
   1   4  -8   -1.20    0.90
   1   4  -8    0.90    1.20
   1   4  -8    0.00    1.70
   1   4  -8    0.70    1.30
   1   4  -8    0.90    0.80
  -1  -4   8    0.70    1.10
  -1  -4   8    0.60    1.50
  -1  -4   8   -0.80    0.70
   0   4  -8  177.38    8.70
   0  -4   8  165.18    9.20
   0  -4   8  164.88   11.30
   0  -4   8  171.28    9.70
  -1   4  -8    2.50    0.80
   1  -4   8    0.90    1.10
   1  -4   8    5.00    2.40
   1  -4   8    2.80    1.40
   2  -4   8    0.70    1.10
   2  -4   8   -1.00    1.40
   3  -4   8    8.30    2.80
   3  -4   8    3.80    2.10
   3  -4   8    2.90    1.50
   4  -4   8    0.60    0.90
   4  -4   8    1.30    1.40
   4  -4   8    0.20    1.40
   5  -4   8    0.20    0.80
   5  -4   8    0.30    1.20
   5   3  -8   -0.60    0.90
   5   3  -8   -0.60    1.60
   5   3  -8    1.20    1.90
   4   3  -8    2.60    1.40
   4   3  -8    0.10    1.50
   4   3  -8    2.60    2.00
  -4  -3   8    5.50    1.30
   3   3  -8    0.90    1.30
   3   3  -8    2.30    1.70
   3   3  -8   -0.30    0.90
   3   3  -8    0.70    0.80
   3   3  -8   -0.50    1.20
  -3  -3   8    0.80    0.90
   2   3  -8   -0.90    0.70
   2   3  -8   -0.40    1.00
   2   3  -8   -1.40    1.30
   2   3  -8    0.30    1.60
   2   3  -8   -0.80    0.70
   2   3  -8    0.20    1.10
  -2  -3   8   -0.40    0.70
  -2  -3   8    0.20    0.80
  -2  -3   8   -0.50    1.00
   1   3  -8   -1.40    1.40
   1   3  -8    1.30    1.20
   1   3  -8    1.90    1.50
   1   3  -8    0.30    0.70
   1   3  -8    2.40    1.00
   1   3  -8    1.10    1.40
  -1  -3   8    3.10    1.70
  -1  -3   8    0.50    0.80
  -1  -3   8    1.10    1.00
   0   3  -8   16.70    2.60
   0   3  -8   11.00    2.80
   0   3  -8   14.20    1.80
   0   3  -8    6.40    2.00
   0  -3   8   16.80    2.70
   0  -3   8   12.40    2.50
   0  -3   8   18.50    4.10
  -1   3  -8   -1.00    0.70
  -1   3  -8    0.80    0.60
   1  -3   8   -0.30    1.30
   1  -3   8    0.50    0.80
   1  -3   8    0.10    0.70
  -2   3  -8    2.40    0.50
  -2   3  -8    1.80    0.50
   2  -3   8    1.00    1.00
   2  -3   8    0.70    0.70
   2  -3   8    3.00    1.80
   2  -3   8    4.00    2.00
   3  -3   8    0.20    0.90
   3  -3   8   -1.10    1.20
   3  -3   8    0.90    1.30
   4  -3   8   -0.30    0.90
   4  -3   8   -0.10    0.90
   4  -3   8    1.50    1.70
   5  -3   8    8.00    2.10
   5  -3   8    6.70    2.40
   5   2  -8   -0.60    1.10
   5   2  -8    0.00    1.30
   5   2  -8    1.60    1.60
   4   2  -8    0.70    1.50
   4   2  -8    0.90    1.50
   4   2  -8    1.80    1.40
  -4  -2   8    1.20    0.30
  -4  -2   8    1.20    0.30
   3   2  -8   13.40    3.60
   3   2  -8    7.60    2.50
   3   2  -8   16.20    2.80
   3   2  -8   19.60    3.30
  -3  -2   8   17.40    1.90
   2   2  -8    1.30    1.40
   2   2  -8   -0.90    1.50
   2   2  -8    2.80    1.10
   2   2  -8    4.90    2.10
   2   2  -8    3.30    1.30
   2   2  -8    2.60    1.70
  -2  -2   8    3.30    1.90
  -2  -2   8    0.00    0.70
   1   2  -8    9.50    2.60
   1   2  -8   12.20    2.80
   1   2  -8   11.20    2.10
   1   2  -8    9.40    1.80
   1   2  -8   11.80    3.10
  -1  -2   8   15.80    2.50
  -1  -2   8   10.20    2.70
  -1  -2   8   15.50    2.40
   0   2  -8    9.10    1.90
   0   2  -8    8.30    1.60
   0   2  -8    6.30    2.30
   0   2  -8    7.80    2.40
   0  -2   8   15.00    3.50
   0  -2   8    4.20    1.30
   0  -2   8    7.50    1.90
  -1   2  -8  569.94   24.40
  -1   2  -8  534.45   26.30
  -1   2  -8  573.34   24.10
  -1   2  -8  518.05   26.00
   1  -2   8  575.84   26.60
   1  -2   8  589.54   25.10
   1  -2   8  570.34   26.80
   1  -2   8  563.74   24.80
  -2   2  -8    2.90    1.50
  -2   2  -8    6.10    1.10
  -2   2  -8    6.00    1.00
   2  -2   8    4.20    1.40
   2  -2   8    3.90    2.10
   2  -2   8    5.30    1.90
   2  -2   8    3.20    1.20
   3  -2   8    3.10    1.70
   3  -2   8    3.40    1.30
   3  -2   8    7.50    2.50
   3  -2   8    4.80    1.70
   4  -2   8    6.60    2.30
   4  -2   8   10.30    2.20
   5  -2   8   -0.10    0.90
   5  -2   8    0.30    1.20
   6  -2   8   -0.10    0.80
   6  -2   8    1.00    1.80
   6  -2   8    0.30    1.00
   5   1  -8    1.50    1.20
   5   1  -8   -1.10    1.20
   5   1  -8    0.10    1.40
   4   1  -8   -0.60    1.20
   4   1  -8   -0.50    0.70
   4   1  -8    0.00    1.20
   3   1  -8    4.10    2.00
   3   1  -8    2.60    1.70
   3   1  -8    7.80    2.00
  -3  -1   8    3.80    0.80
  -3  -1   8    4.10    0.80
   2   1  -8   -0.50    1.00
   2   1  -8    0.60    1.40
   2   1  -8    0.20    0.70
   2   1  -8    0.10    1.00
   2   1  -8    0.50    1.20
   2   1  -8   -0.60    0.50
  -2  -1   8    0.10    1.00
  -2  -1   8    0.40    0.60
   1   1  -8   22.30    2.90
   1   1  -8   30.20    2.70
   1   1  -8   29.40    2.90
   1   1  -8   25.90    3.50
  -1  -1   8   27.80    3.60
  -1  -1   8   29.10    2.60
  -1  -1   8   30.00    2.70
   0   1  -8    2.60    1.00
   0   1  -8    4.30    1.70
   0   1  -8    4.70    1.80
   0   1  -8    2.00    1.00
   0  -1   8    5.80    1.50
   0  -1   8    4.80    2.10
   0  -1   8    2.20    1.10
  -1   1  -8    7.10    1.60
  -1   1  -8    6.70    1.40
  -1   1  -8    6.10    1.90
  -1   1  -8    6.80    2.00
   1  -1   8    6.80    1.70
   1  -1   8    5.70    2.00
   1  -1   8    9.00    1.90
  -2   1  -8    0.10    0.50
  -2   1  -8   -0.40    0.90
  -2   1  -8   -0.60    0.60
  -2   1  -8    0.00    0.60
  -2   1  -8    0.20    0.50
   2  -1   8   -0.50    0.90
   2  -1   8    0.30    0.90
   2  -1   8    0.70    0.80
   2  -1   8    0.00    0.70
   2  -1   8    0.40    1.40
  -3   1  -8    9.00    0.90
  -3   1  -8    8.50    2.40
  -3   1  -8    7.20    0.90
   3  -1   8    5.90    1.70
   3  -1   8    6.90    1.70
   4  -1   8    6.00    2.10
   4  -1   8    4.40    1.50
   5  -1   8    3.40    1.70
   5  -1   8    3.70    1.50
   6  -1   8    1.00    1.30
   6  -1   8    0.40    1.60
   5   0  -8   -0.30    1.00
   5   0  -8    1.70    1.70
   5   0  -8    1.50    1.60
  -5   0   8    1.10    0.70
   4   0  -8    1.80    1.20
   4   0  -8    1.40    1.70
   4   0  -8    0.40    1.00
   3   0  -8    3.10    2.00
   3   0  -8    3.60    1.40
   3   0  -8    1.80    1.50
   2   0  -8    1.10    0.70
   2   0  -8    1.10    1.10
   2   0  -8   -0.40    1.00
   2   0  -8   -0.40    0.90
   2   0  -8    0.40    0.80
   2   0  -8    0.60    1.20
  -2   0   8    1.10    0.90
  -2   0   8   -0.20    0.40
  -2   0   8   -0.10    0.40
  -2   0   8    0.10    0.80
   1   0  -8   17.90    2.20
   1   0  -8   23.40    3.40
   1   0  -8   25.40    3.30
   1   0  -8   20.40    3.10
   1   0  -8   23.00    2.30
  -1   0   8   27.60    3.30
  -1   0   8   21.90    2.10
  -1   0   8   25.70    2.50
  -1   0   8   26.10    2.10
   0   0  -8    0.00    0.50
   0   0  -8    0.40    1.00
   0   0  -8    1.40    1.20
   0   0  -8    1.00    0.70
   0   0   8    0.30    0.60
   0   0   8    1.20    1.20
   0   0   8    1.30    0.80
  -1   0  -8   14.90    1.70
  -1   0  -8   14.50    1.80
  -1   0  -8    8.80    2.30
  -1   0  -8   13.20    2.90
   1   0   8   17.50    3.40
   1   0   8   17.50    2.60
   1   0   8   14.70    3.70
   1   0   8   11.10    1.90
   1   0   8   13.20    2.20
  -2   0  -8    0.20    0.60
  -2   0  -8    1.40    0.70
  -2   0  -8    2.20    1.40
  -2   0  -8    0.90    1.00
   2   0   8    0.80    0.90
   2   0   8    2.00    1.20
   2   0   8    2.10    1.40
   2   0   8    2.10    1.00
   2   0   8    0.60    1.40
  -3   0  -8    4.50    1.00
  -3   0  -8    3.00    0.80
  -3   0  -8    3.30    1.40
   3   0   8    5.30    2.00
   3   0   8    3.80    2.00
   3   0   8    4.20    1.30
   3   0   8    3.90    1.60
   3   0   8    5.20    1.50
   4   0   8    0.60    0.90
   4   0   8    2.30    1.50
   4   0   8    1.30    0.80
   5   0   8   -1.80    1.20
   5   0   8   -0.40    1.00
   6   0   8   -1.30    1.50
   6   0   8    1.00    1.30
   5  -1  -8   -1.20    0.70
   5  -1  -8   -1.60    1.30
   5  -1  -8    0.30    1.20
   4  -1  -8   -0.40    0.70
   4  -1  -8    1.00    1.50
   4  -1  -8   -0.40    1.00
  -4   1   8   -0.20    0.60
   3  -1  -8    3.90    1.40
   3  -1  -8    3.60    2.00
   3  -1  -8    4.20    1.80
  -3   1   8    7.60    1.50
   2  -1  -8   36.50    4.30
   2  -1  -8   50.29    5.00
   2  -1  -8   41.30    3.50
   2  -1  -8   49.20    5.00
   2  -1  -8   49.80    3.50
  -2   1   8   41.30    3.30
   1  -1  -8    1.30    1.00
   1  -1  -8    0.10    0.50
   1  -1  -8    1.00    0.80
   1  -1  -8    0.50    1.10
   1  -1  -8    0.40    1.10
  -1   1   8    0.20    0.40
  -1   1   8    1.20    0.60
  -1   1   8    0.30    0.70
  -1   1   8   -0.20    1.00
   0  -1  -8    4.60    1.80
   0  -1  -8    9.20    2.50
   0  -1  -8    3.50    1.20
   0  -1  -8    4.90    1.30
   0  -1  -8    6.00    2.20
   0   1   8    6.90    1.30
   0   1   8    8.80    3.00
   0   1   8    5.10    1.60
   0   1   8    4.10    1.40
  -1  -1  -8   -0.70    0.50
  -1  -1  -8    0.60    1.20
  -1  -1  -8    0.60    1.00
  -1  -1  -8    0.40    0.60
   1   1   8    0.20    0.50
   1   1   8   -0.60    0.70
   1   1   8   -0.70    1.00
  -2  -1  -8    3.10    1.60
  -2  -1  -8    2.50    1.40
  -2  -1  -8    3.00    1.00
  -2  -1  -8    2.50    1.00
   2   1   8    3.60    1.10
   2   1   8    1.50    1.70
   2   1   8    2.10    1.20
  -3  -1  -8    0.90    0.70
  -3  -1  -8    1.40    1.30
  -3  -1  -8    0.90    1.10
  -3  -1  -8    3.90    1.20
  -3  -1  -8    0.80    0.70
   3   1   8    2.20    1.60
   3   1   8    0.80    0.90
   3   1   8    0.80    1.20
   3   1   8    1.40    1.10
  -4  -1  -8   12.70    1.30
   4   1   8   14.20    3.20
   4   1   8   16.90    2.20
   5   1   8   -0.60    0.70
   5   1   8   -1.30    1.40
   5   1   8    0.70    1.20
   6   1   8    0.20    1.20
   6   1   8   -2.00    1.30
   5  -2  -8    1.30    0.90
   5  -2  -8   -0.10    1.50
   5  -2  -8   -0.60    0.80
   4  -2  -8   -0.60    1.30
   4  -2  -8    1.70    0.90
   4  -2  -8   -1.10    0.70
   3  -2  -8   14.80    2.40
   3  -2  -8   20.30    3.60
   3  -2  -8   16.40    3.60
  -3   2   8   14.90    1.60
   2  -2  -8   93.59    7.20
   2  -2  -8   89.79    5.40
   2  -2  -8   86.89    6.60
   2  -2  -8   84.69    5.10
  -2   2   8   85.69    5.00
   1  -2  -8   10.50    2.80
   1  -2  -8    8.00    1.50
   1  -2  -8   10.70    2.70
   1  -2  -8    8.80    1.90
   1  -2  -8   15.30    3.20
  -1   2   8    8.90    2.90
  -1   2   8    8.00    0.80
  -1   2   8    7.90    1.70
  -1   2   8    8.80    0.80
   0  -2  -8   18.50    3.40
   0  -2  -8   15.40    1.90
   0  -2  -8   14.60    3.20
   0  -2  -8   18.60    2.80
   0  -2  -8   18.00    2.20
   0   2   8   21.30    2.60
   0   2   8   22.50    3.70
   0   2   8   22.00    1.80
   0   2   8   20.10    2.30
  -1  -2  -8   21.40    2.40
  -1  -2  -8   21.60    3.20
  -1  -2  -8   21.80    2.10
  -1  -2  -8   23.70    3.40
   1   2   8   23.60    3.90
   1   2   8   20.50    2.10
   1   2   8   27.60    3.10
  -2  -2  -8    1.10    0.80
  -2  -2  -8    0.50    1.00
  -2  -2  -8    0.40    1.20
  -2  -2  -8    0.50    0.60
   2   2   8    0.20    0.70
   2   2   8    0.50    1.10
   2   2   8    0.20    0.70
   2   2   8    0.40    1.30
  -3  -2  -8   83.89    4.90
  -3  -2  -8   90.49    6.90
  -3  -2  -8   76.39    5.10
  -3  -2  -8   85.59    6.70
   3   2   8   79.29    5.20
   3   2   8   83.99    7.60
  -4  -2  -8    0.50    0.60
  -4  -2  -8   -0.30    1.00
   4   2   8    1.40    1.20
   4   2   8   -0.50    1.40
   4   2   8    1.30    1.00
  -5  -2  -8    1.80    0.60
   5   2   8   -1.10    1.60
   5   2   8    1.30    1.40
   5   2   8    0.70    1.00
   6   2   8    1.20    1.70
   6   2   8    1.20    1.80
   7   2   8   -0.60    1.40
   5  -3  -8    2.40    1.90
   5  -3  -8    0.20    0.80
   5  -3  -8    0.10    1.00
   4  -3  -8   12.40    3.10
   4  -3  -8   13.00    3.20
   4  -3  -8    9.20    1.90
   3  -3  -8    0.30    1.00
   3  -3  -8   -0.90    0.60
   3  -3  -8   -1.80    1.10
   2  -3  -8    6.60    1.60
   2  -3  -8    6.20    2.20
   2  -3  -8    8.80    2.60
  -2   3   8    4.00    1.20
  -2   3   8    6.30    2.60
  -2   3   8    7.00    1.40
   1  -3  -8   -0.40    1.00
   1  -3  -8    3.00    1.70
   1  -3  -8    1.00    0.80
   1  -3  -8    2.00    0.90
   1  -3  -8    1.00    1.10
  -1   3   8    0.70    0.80
  -1   3   8    0.80    1.20
  -1   3   8    1.30    1.30
   0  -3  -8    1.10    1.30
   0  -3  -8    0.60    0.80
   0  -3  -8   -0.10    0.70
   0  -3  -8    0.00    0.60
   0  -3  -8    0.40    1.00
   0   3   8    0.00    0.40
   0   3   8   -0.10    1.20
   0   3   8    0.70    0.80
   0   3   8    0.00    0.60
   0   3   8    0.70    1.40
  -1  -3  -8   14.30    2.50
  -1  -3  -8   17.40    1.90
  -1  -3  -8   14.10    3.10
  -1  -3  -8   13.80    3.20
  -1  -3  -8   13.80    3.10
   1   3   8   15.70    2.40
   1   3   8   11.60    1.50
   1   3   8   13.90    1.70
   1   3   8   16.90    3.90
  -2  -3  -8    5.90    2.20
  -2  -3  -8    3.00    1.20
  -2  -3  -8    2.20    1.50
  -2  -3  -8    3.60    1.20
   2   3   8    5.00    2.70
   2   3   8    2.20    1.20
   2   3   8    4.10    1.20
   2   3   8    1.00    1.50
  -3  -3  -8    4.50    1.30
  -3  -3  -8    4.00    2.20
  -3  -3  -8    1.90    1.50
  -3  -3  -8    0.40    0.80
   3   3   8    4.20    2.30
   3   3   8    4.70    1.30
   3   3   8    5.80    2.00
   3   3   8    1.70    1.60
  -4  -3  -8    0.50    1.20
  -4  -3  -8    0.20    0.60
   4   3   8    0.40    1.00
   4   3   8   -0.10    0.70
   4   3   8   -1.40    1.60
  -5  -3  -8    0.20    0.60
   5   3   8   -0.90    1.10
   5   3   8    0.30    0.80
   5   3   8   -0.40    1.70
  -6  -3  -8    0.10    0.30
   6   3   8   -1.00    1.20
   6   3   8    0.50    1.00
   6   3   8    0.00    2.20
   4  -4  -8    0.80    0.90
   4  -4  -8    0.90    1.60
   4  -4  -8    0.70    1.10
   3  -4  -8   23.30    3.40
   3  -4  -8   22.10    3.30
   3  -4  -8   22.40    2.40
  -3   4   8   20.10    4.30
   2  -4  -8    1.90    1.60
   2  -4  -8    1.50    0.90
   2  -4  -8    1.30    1.40
  -2   4   8    2.00    1.70
  -2   4   8    0.10    0.60
  -2   4   8    1.00    0.60
   1  -4  -8    2.70    1.80
   1  -4  -8    2.30    1.10
   1  -4  -8    2.20    1.50
  -1   4   8    1.50    1.80
  -1   4   8    3.70    1.20
  -1   4   8    3.80    1.30
   0  -4  -8    0.40    0.70
   0  -4  -8    0.80    0.90
   0  -4  -8   -0.40    1.40
   0  -4  -8    1.70    1.50
   0   4   8    1.30    0.30
   0   4   8    0.20    1.40
   0   4   8    0.30    0.90
   0   4   8    1.70    0.30
   0   4   8    2.60    1.60
  -1  -4  -8   84.29    7.30
  -1  -4  -8   98.79    5.60
  -1  -4  -8   99.79    7.50
  -1  -4  -8  102.29    6.20
   1   4   8   90.89    8.70
   1   4   8   87.69    5.10
   1   4   8   97.99    5.20
  -2  -4  -8   -0.30    0.60
  -2  -4  -8    0.20    1.00
  -2  -4  -8   -0.10    0.70
  -2  -4  -8    0.10    1.20
   2   4   8    0.50    0.70
   2   4   8    0.70    1.20
   2   4   8    0.20    1.20
   2   4   8    0.40    0.90
   2   4   8   -1.50    1.30
  -3  -4  -8    2.50    1.80
  -3  -4  -8    1.80    0.90
  -3  -4  -8    3.00    1.80
  -3  -4  -8    0.80    1.00
   3   4   8    1.00    1.20
   3   4   8   -0.20    0.70
   3   4   8   -0.10    2.10
   3   4   8    0.00    1.00
   3   4   8   -1.00    1.50
  -4  -4  -8   28.50    2.70
  -4  -4  -8   34.10    4.60
   4   4   8   33.80    3.20
   4   4   8   36.30    5.90
   4   4   8   28.80    4.00
  -5  -4  -8    0.50    0.70
   5   4   8    0.40    1.80
   5   4   8   -0.50    1.20
   5   4   8   -0.30    0.80
  -6  -4  -8    0.30    0.60
   6   4   8   -0.10    1.30
   6   4   8    0.80    2.50
   6   4   8    2.00    1.30
   4  -5  -8   -0.60    1.10
   4  -5  -8   -0.30    0.70
   4  -5  -8   -0.80    0.80
   3  -5  -8    1.40    1.40
   3  -5  -8    2.90    1.70
   3  -5  -8    1.90    1.10
  -3   5   8    3.70    1.90
   2  -5  -8    1.00    0.80
   2  -5  -8    0.00    1.10
   2  -5  -8   -0.30    1.20
  -2   5   8   -0.20    1.20
   1  -5  -8   -0.80    0.70
   1  -5  -8    2.60    1.60
   1  -5  -8   -0.10    1.00
  -1   5   8   -0.20    0.70
  -1   5   8    0.10    0.70
  -1   5   8   -0.20    1.30
   0  -5  -8    6.50    1.80
   0  -5  -8   10.90    2.00
   0  -5  -8   11.60    3.10
   0  -5  -8   16.20    3.60
   0   5   8   11.40    2.30
   0   5   8    6.90    3.10
  -1  -5  -8    0.00    1.10
  -1  -5  -8   -0.60    0.80
  -1  -5  -8    0.40    1.60
  -1  -5  -8    0.40    0.80
   1   5   8   -0.70    1.80
   1   5   8   -0.10    0.90
   1   5   8    0.20    0.50
  -2  -5  -8    5.50    2.50
  -2  -5  -8    6.50    1.70
  -2  -5  -8    2.30    1.60
  -2  -5  -8    5.10    1.70
   2   5   8    4.80    1.30
   2   5   8    3.50    1.70
   2   5   8    5.20    2.90
   2   5   8   -0.20    1.50
  -3  -5  -8    0.20    1.20
  -3  -5  -8   -0.60    1.60
  -3  -5  -8    0.20    0.80
  -3  -5  -8    0.50    0.80
   3   5   8    0.40    1.30
   3   5   8    0.70    1.90
   3   5   8    1.20    0.90
   3   5   8    0.40    1.00
   3   5   8   -0.40    1.60
  -4  -5  -8   -1.80    1.20
  -4  -5  -8    0.60    0.80
   4   5   8    1.20    1.50
   4   5   8   -0.40    1.30
   4   5   8    0.60    0.80
   4   5   8    0.80    2.20
   4   5   8   -0.40    1.70
  -5  -5  -8    0.60    0.80
   5   5   8    0.10    2.30
   5   5   8    1.10    1.00
   5   5   8    0.40    1.20
   5   5   8    0.00    1.20
  -6  -5  -8    0.60    0.70
   6   5   8   -0.20    2.40
   6   5   8    0.20    1.40
   6   5   8   -0.60    0.90
   3  -6  -8    0.70    0.90
   3  -6  -8    1.40    1.40
   3  -6  -8    1.30    1.40
  -3   6   8   -0.10    1.50
   2  -6  -8    1.20    1.20
   2  -6  -8    0.40    1.40
   2  -6  -8    1.30    1.00
  -2   6   8    1.10    1.40
   1  -6  -8   -0.30    1.20
   1  -6  -8   -0.60    0.80
   1  -6  -8    0.50    1.40
  -1   6   8    0.30    0.70
  -1   6   8    0.00    1.40
  -1   6   8    0.50    0.70
   0  -6  -8   -0.70    1.60
   0  -6  -8    0.60    1.30
   0  -6  -8    0.70    1.10
   0   6   8   -0.60    1.40
   0   6   8    0.40    1.00
  -1  -6  -8    3.00    2.10
  -1  -6  -8   -0.60    1.10
  -1  -6  -8    0.10    0.70
  -1  -6  -8    0.00    0.90
   1   6   8    0.90    1.10
   1   6   8    0.30    1.80
   1   6   8    0.30    0.30
  -2  -6  -8    1.10    1.00
  -2  -6  -8    0.40    2.00
  -2  -6  -8    1.80    1.70
  -2  -6  -8    1.40    0.90
   2   6   8    1.50    1.60
   2   6   8    1.60    0.80
   2   6   8   -1.10    1.40
  -3  -6  -8    1.40    1.00
  -3  -6  -8   -0.10    0.90
  -3  -6  -8    1.10    1.60
  -3  -6  -8   -0.50    1.60
   3   6   8   -0.60    1.90
   3   6   8    1.20    1.40
   3   6   8   -0.30    0.60
  -4  -6  -8    3.30    2.30
  -4  -6  -8    1.50    1.10
   4   6   8   -0.30    0.60
   4   6   8    2.60    1.90
   4   6   8    2.70    2.70
  -5  -6  -8    0.50    1.00
   5   6   8   -1.30    0.90
   5   6   8   -0.60    1.30
   2  -7  -8    0.00    0.90
   2  -7  -8    0.00    1.10
   2  -7  -8    0.70    1.50
  -2   7   8   -0.30    1.10
   1  -7  -8   -0.70    1.60
   1  -7  -8   -0.30    1.30
   1  -7  -8   -1.40    0.70
  -1   7   8   -0.20    1.20
   0  -7  -8    1.40    1.10
   0  -7  -8    0.00    2.20
   0  -7  -8    1.00    1.40
   0   7   8    1.80    1.10
   0   7   8    0.80    2.00
  -1  -7  -8   -0.50    0.80
  -1  -7  -8    1.60    2.20
  -1  -7  -8    0.60    1.50
   1   7   8   -1.30    1.60
   1   7   8   -1.60    0.90
  -2  -7  -8    0.70    1.70
  -2  -7  -8    0.40    1.00
  -2  -7  -8   -1.50    2.00
  -2  -7  -8    0.40    0.80
   2   7   8   -1.90    1.00
   2   7   8    0.10    0.50
   2   7   8   -0.10    2.00
  -3  -7  -8   -1.60    1.00
  -3  -7  -8    0.70    0.80
  -3  -7  -8    3.90    2.60
  -3  -7  -8   -0.90    1.10
   3   7   8   -0.60    1.20
   3   7   8    0.10    0.70
   3   7   8   -0.40    2.30
  -4  -7  -8    1.50    3.20
  -4  -7  -8    0.10    1.10
   4   7   8   -0.50    0.60
   4   7   8    1.00    1.60
   4   7   8   -1.80    2.00
  -5  -7  -8    0.10    0.90
   5   7   8    0.50    1.60
   5   7   8    0.30    1.10
   1  -8  -8   -0.10    1.30
   0  -8  -8   -0.40    2.00
   0  -8  -8    1.50    1.70
   0  -8  -8    1.10    1.30
   0   8   8   -1.50    1.90
   0   8   8    1.10    1.00
  -1  -8  -8    0.00    1.60
  -1  -8  -8    1.20    1.50
  -1  -8  -8   -0.60    2.00
   1   8   8   -0.10    1.80
   1   8   8    2.80    1.60
  -2  -8  -8   -1.50    1.20
  -2  -8  -8    0.00    1.10
  -2  -8  -8    0.90    2.50
   2   8   8   -0.40    1.20
   2   8   8   -1.20    1.70
  -3  -8  -8    0.90    1.90
  -3  -8  -8    0.30    1.00
  -3  -8  -8   -0.40    2.40
  -3  -8  -8    0.30    1.40
   3   8   8   -1.50    2.20
   3   8   8   -0.20    1.30
   3   8   8    1.60    0.90
   2   6  -9    0.60    1.10
   2   6  -9    0.20    1.60
  -2  -6   9    0.10    1.20
   1   6  -9    1.30    3.20
   1   6  -9    0.80    1.00
   1   6  -9   -1.00    1.30
  -1  -6   9    0.90    2.50
  -1  -6   9    1.00    1.10
  -1  -6   9    0.60    1.50
   0   6  -9    0.40    2.10
   0   6  -9   -0.60    0.50
   0  -6   9   -0.10    1.00
   0  -6   9    0.20    1.30
   0  -6   9   -2.00    2.00
  -1   6  -9   -0.10    2.20
   1  -6   9    1.90    1.60
   1  -6   9    3.90    2.70
  -2   6  -9   -1.20    2.00
   2  -6   9    4.20    2.00
   3   5  -9   -1.00    0.90
   3   5  -9    1.10    1.70
  -3  -5   9    1.10    1.20
   2   5  -9    5.40    2.10
   2   5  -9    3.10    1.50
  -2  -5   9    1.20    1.10
   1   5  -9   -0.40    1.30
   1   5  -9    0.70    2.00
   1   5  -9    1.50    1.00
  -1  -5   9   -0.10    0.90
  -1  -5   9   -3.40    1.20
  -1  -5   9    0.00    1.10
   0   5  -9    1.10    2.40
   0   5  -9    0.70    0.80
   0  -5   9    0.00    1.90
   0  -5   9    0.60    1.30
   0  -5   9    0.10    0.90
  -1   5  -9    0.20    2.10
  -1   5  -9    2.80    0.70
   1  -5   9    3.40    1.70
   1  -5   9    2.20    2.60
   1  -5   9    1.80    1.30
  -2   5  -9   -1.50    1.20
   2  -5   9   -1.00    1.00
   2  -5   9   -2.10    1.80
   3  -5   9    0.00    1.10
   3  -5   9   -1.30    1.70
   4   4  -9    2.70    1.40
   4   4  -9   -0.60    1.40
   4   4  -9    1.20    1.10
   4   4  -9   -0.20    1.80
  -4  -4   9    0.70    0.90
   3   4  -9    0.90    2.50
   3   4  -9    3.20    1.60
   3   4  -9    3.10    1.60
   3   4  -9    4.90    2.80
  -3  -4   9    5.40    1.60
   2   4  -9    0.10    0.90
   2   4  -9   -0.20    0.90
   2   4  -9   -0.50    1.40
   2   4  -9    0.00    1.20
   2   4  -9   -0.10    2.10
  -2  -4   9   -0.10    0.90
   1   4  -9    0.00    1.30
   1   4  -9   -1.00    0.70
   1   4  -9   -1.30    1.30
  -1  -4   9    0.70    1.00
  -1  -4   9   -0.30    1.40
  -1  -4   9   -0.30    1.00
   0   4  -9    4.20    1.30
   0   4  -9    0.70    1.50
   0  -4   9    3.50    1.40
   0  -4   9    4.00    1.50
   0  -4   9    1.60    2.20
  -1   4  -9    0.50    0.60
   1  -4   9   -0.60    0.90
   1  -4   9    0.20    1.60
   1  -4   9    1.00    1.10
   2  -4   9    4.70    2.30
   2  -4   9    6.50    1.90
   3  -4   9    3.20    1.80
   3  -4   9    2.50    1.50
   3  -4   9    3.80    2.30
   4  -4   9   -1.00    1.20
   4  -4   9   -0.40    1.60
   4  -4   9    0.90    1.30
   4   3  -9    1.10    1.70
   4   3  -9   -0.20    1.70
   4   3  -9    1.10    1.30
   4   3  -9    1.30    1.20
  -4  -3   9    0.40    0.70
   3   3  -9    3.10    1.40
   3   3  -9    0.40    1.70
   3   3  -9    2.40    1.50
   3   3  -9    2.10    1.70
  -3  -3   9    1.00    0.90
   2   3  -9    1.20    1.50
   2   3  -9   -1.50    1.90
   2   3  -9    0.10    0.90
   2   3  -9    0.70    0.90
   2   3  -9   -0.70    1.10
  -2  -3   9   -0.50    0.70
   1   3  -9    2.30    1.30
   1   3  -9    1.70    1.40
   1   3  -9    0.60    1.50
   1   3  -9    0.00    1.20
   1   3  -9   -1.70    1.40
   1   3  -9    1.60    1.00
  -1  -3   9    1.90    1.20
  -1  -3   9    1.40    1.30
  -1  -3   9    2.30    1.80
   0   3  -9    1.40    0.80
   0   3  -9    0.00    1.20
   0  -3   9    1.70    1.00
   0  -3   9    0.70    1.90
   0  -3   9    1.30    1.20
  -1   3  -9    9.00    1.60
   1  -3   9    7.70    2.10
   1  -3   9    8.60    2.00
   1  -3   9   16.80    4.20
  -2   3  -9   11.60    1.20
   2  -3   9   12.60    2.30
   2  -3   9   10.90    2.40
   2  -3   9   18.70    4.40
   2  -3   9   15.40    3.80
   3  -3   9   -1.00    1.00
   3  -3   9    0.00    0.90
   3  -3   9    3.70    2.10
   4  -3   9    0.10    1.60
   4  -3   9    0.50    1.10
   4  -3   9   -0.50    1.10
   5  -3   9    0.20    1.00
   5  -3   9   -0.20    1.10
   5   2  -9   38.80    5.50
   5   2  -9   29.60    3.80
   4   2  -9    0.30    1.00
   4   2  -9   -0.30    1.50
   4   2  -9    0.80    1.60
   3   2  -9    0.80    1.00
   3   2  -9    2.60    1.90
   3   2  -9    0.10    1.40
   3   2  -9    0.90    1.00
  -3  -2   9    0.90    0.70
   2   2  -9   20.20    4.40
   2   2  -9   24.50    2.90
   2   2  -9   28.80    4.90
   2   2  -9   26.30    3.30
   2   2  -9   26.20    3.00
  -2  -2   9   39.70    3.20
   1   2  -9    8.30    2.00
   1   2  -9    7.80    1.60
   1   2  -9    6.90    2.30
   1   2  -9   15.40    3.70
  -1  -2   9    6.80    1.70
  -1  -2   9    8.60    2.00
  -1  -2   9    7.10    2.50
   0   2  -9   20.70    3.40
   0   2  -9   21.40    2.60
   0   2  -9   22.60    2.40
   0   2  -9   16.20    3.50
   0  -2   9   24.60    2.70
   0  -2   9   20.20    3.10
   0  -2   9   21.40    4.20
  -1   2  -9   11.60    3.10
  -1   2  -9    5.50    2.20
  -1   2  -9   10.60    1.90
   1  -2   9   10.80    2.10
   1  -2   9   12.60    3.50
   1  -2   9   10.40    2.20
  -2   2  -9   36.90    2.70
   2  -2   9   34.00    3.50
   2  -2   9   40.20    4.70
   2  -2   9   48.00    5.10
   3  -2   9    4.70    2.00
   3  -2   9    2.80    2.00
   3  -2   9    0.50    1.00
   3  -2   9    0.30    0.80
   4  -2   9    6.40    1.90
   4  -2   9    7.10    2.50
   5  -2   9    0.80    1.00
   5  -2   9   -0.40    1.10
   5   1  -9    0.50    0.90
   5   1  -9   -0.80    1.20
   5   1  -9    0.70    1.60
   4   1  -9    0.10    1.50
   4   1  -9   -1.20    1.20
   4   1  -9   -0.40    1.00
   3   1  -9   -0.50    1.30
   3   1  -9   -0.40    0.80
   3   1  -9    0.40    1.00
   3   1  -9   -0.30    1.40
  -3  -1   9    0.80    0.50
   2   1  -9    0.00    1.30
   2   1  -9    0.40    1.60
   2   1  -9    0.60    0.90
   2   1  -9    0.30    0.80
   2   1  -9    1.30    1.30
  -2  -1   9    0.30    0.60
   1   1  -9   -0.80    1.10
   1   1  -9    1.20    0.80
   1   1  -9    0.40    1.00
   1   1  -9    0.40    0.80
  -1  -1   9   -0.60    0.50
  -1  -1   9    0.50    1.10
  -1  -1   9   -0.30    0.60
   0   1  -9   67.49    6.00
   0   1  -9   58.89    4.30
   0   1  -9   67.29    6.00
   0   1  -9   63.49    4.70
   0  -1   9   71.59    4.70
   0  -1   9   71.49    6.10
   0  -1   9   65.39    4.60
  -1   1  -9   -0.20    0.60
  -1   1  -9    0.10    0.90
  -1   1  -9   -0.20    0.80
  -1   1  -9    0.60    0.70
   1  -1   9    0.10    0.70
   1  -1   9    0.10    1.00
   1  -1   9    0.40    0.90
   1  -1   9    0.40    1.30
  -2   1  -9   25.00    3.50
   2  -1   9   24.90    2.80
   2  -1   9   20.90    3.30
   2  -1   9   22.40    4.40
   2  -1   9   19.10    2.40
  -3   1  -9    0.40    0.40
   3  -1   9    1.00    1.00
   3  -1   9   -0.10    1.00
   3  -1   9    0.00    0.70
   4  -1   9    0.40    1.00
   4  -1   9    1.20    1.40
   5  -1   9    0.90    1.10
   5  -1   9   -0.10    1.00
   6  -1   9    0.50    1.30
   6  -1   9    2.70    2.20
   5   0  -9    0.00    1.50
   5   0  -9   -1.20    1.60
   5   0  -9    0.50    0.90
   4   0  -9    5.00    1.80
   4   0  -9    1.00    1.60
   4   0  -9   -0.10    1.10
   3   0  -9    3.70    1.40
   3   0  -9    2.40    1.90
   3   0  -9    3.30    2.00
   2   0  -9   43.40    4.90
   2   0  -9   35.00    3.30
   2   0  -9   42.90    4.80
   2   0  -9   32.70    3.30
  -2   0   9   39.70    2.60
   1   0  -9    4.40    2.10
   1   0  -9    5.30    1.40
   1   0  -9    4.30    1.90
   1   0  -9    3.80    1.30
  -1   0   9    4.80    1.20
  -1   0   9    5.30    2.10
   0   0  -9   16.30    2.00
   0   0  -9   11.50    2.20
   0   0  -9   13.70    3.10
   0   0  -9   20.50    3.30
   0   0   9   15.90    2.00
   0   0   9   22.60    4.10
  -1   0  -9   87.09    6.80
  -1   0  -9   86.79    5.10
  -1   0  -9   80.39    5.30
  -1   0  -9   82.59    6.60
   1   0   9   85.49    8.00
   1   0   9   78.19    6.50
   1   0   9   84.59    5.40
   1   0   9   84.79    5.30
  -2   0  -9   42.90    4.40
  -2   0  -9   36.90    4.20
  -2   0  -9   34.80    2.90
  -2   0  -9   37.90    3.20
   2   0   9   32.10    4.80
   2   0   9   43.30    3.50
   2   0   9   33.50    3.20
  -3   0  -9    3.00    0.90
  -3   0  -9    4.10    1.90
   3   0   9    1.80    1.20
   3   0   9    3.70    1.40
   3   0   9    4.40    2.00
  -4   0  -9    0.10    0.30
  -4   0  -9    0.30    0.40
   4   0   9   -0.10    0.80
   4   0   9   -1.00    0.80
   5   0   9   33.00    4.40
   6   0   9   -0.50    1.10
   6   0   9   -0.40    1.90
   5  -1  -9   -0.30    1.00
   5  -1  -9    0.30    1.00
   5  -1  -9    0.60    1.90
   4  -1  -9    1.90    1.30
   4  -1  -9    0.10    1.20
   4  -1  -9    0.00    1.60
  -4   1   9    0.30    0.80
   3  -1  -9    0.60    1.30
   3  -1  -9    3.00    1.40
   3  -1  -9    2.40    1.90
   2  -1  -9    6.90    2.60
   2  -1  -9    4.20    1.50
   2  -1  -9    8.40    2.60
   2  -1  -9    7.40    1.70
   1  -1  -9   16.70    2.00
   1  -1  -9   15.50    3.40
   1  -1  -9   13.20    2.30
   1  -1  -9    6.70    2.40
  -1   1   9   10.50    1.60
  -1   1   9   14.90    1.50
   0  -1  -9    0.80    1.50
   0  -1  -9   -0.20    1.20
   0  -1  -9   -0.30    0.60
   0  -1  -9   -0.10    0.50
   0  -1  -9    1.20    1.30
   0   1   9    0.50    1.40
   0   1   9    1.30    0.70
   0   1   9    0.20    0.90
  -1  -1  -9   21.40    2.30
  -1  -1  -9   21.20    4.30
  -1  -1  -9   18.20    2.30
  -1  -1  -9   18.40    3.90
   1   1   9   20.30    3.10
   1   1   9   22.10    2.30
   1   1   9   17.20    4.30
  -2  -1  -9    0.60    0.70
  -2  -1  -9    1.10    1.30
  -2  -1  -9    1.80    1.20
  -2  -1  -9    1.60    1.00
   2   1   9    2.50    1.10
   2   1   9    3.60    2.30
   2   1   9    2.60    1.60
  -3  -1  -9   -0.30    0.50
  -3  -1  -9   -1.30    0.80
   3   1   9    0.70    1.20
   3   1   9    0.00    0.90
   3   1   9    1.20    1.00
  -4  -1  -9    6.60    1.20
   4   1   9    9.80    2.70
   4   1   9    5.20    1.60
   4   1   9   -0.80    2.00
   5   1   9    0.70    1.50
   5   1   9    0.30    1.30
   5   1   9   -1.20    1.50
   6   1   9   -0.50    1.80
   6   1   9    0.70    1.50
   5  -2  -9    3.00    1.90
   4  -2  -9    1.50    1.10
   4  -2  -9    1.00    1.70
   4  -2  -9    1.10    1.40
   3  -2  -9   54.29    5.70
   3  -2  -9   68.59    4.80
   3  -2  -9   61.29    6.20
  -3   2   9   68.89    3.90
   2  -2  -9   12.30    3.10
   2  -2  -9   19.80    4.10
   2  -2  -9   14.10    2.40
  -2   2   9   14.00    2.60
   1  -2  -9    0.90    1.50
   1  -2  -9   -0.80    1.20
   1  -2  -9    1.60    1.10
   1  -2  -9    2.10    0.90
  -1   2   9    2.00    0.60
  -1   2   9    2.20    0.60
  -1   2   9    4.40    2.40
   0  -2  -9   -0.10    1.10
   0  -2  -9   -0.40    0.60
   0  -2  -9    0.40    0.70
   0  -2  -9    1.50    1.10
   0  -2  -9    0.40    1.30
   0   2   9    0.30    0.50
   0   2   9   -0.10    1.20
   0   2   9    0.00    0.90
  -1  -2  -9    0.30    0.90
  -1  -2  -9    0.50    0.80
  -1  -2  -9    0.00    1.00
  -1  -2  -9    0.70    0.70
   1   2   9    0.90    0.70
   1   2   9   -0.50    0.70
   1   2   9   -0.20    1.30
   1   2   9    0.20    1.00
  -2  -2  -9    0.20    1.00
  -2  -2  -9    0.20    0.80
  -2  -2  -9   -0.30    1.10
  -2  -2  -9    0.20    0.80
   2   2   9   -0.30    1.40
   2   2   9   -0.50    1.40
   2   2   9    0.60    0.80
   2   2   9    1.80    1.30
  -3  -2  -9    4.70    2.10
  -3  -2  -9    3.40    2.00
  -3  -2  -9    4.60    1.20
  -3  -2  -9    5.80    1.70
   3   2   9    4.30    1.90
   3   2   9    2.80    1.20
   3   2   9   -2.00    1.20
   3   2   9    2.30    2.10
  -4  -2  -9    1.00    0.70
   4   2   9    0.80    1.20
   4   2   9   -1.40    1.40
   4   2   9    0.80    0.80
  -5  -2  -9    0.10    0.50
   5   2   9    1.40    1.50
   5   2   9   -0.40    0.80
   5   2   9    0.30    1.90
   6   2   9    0.80    1.60
   6   2   9    1.40    2.40
   4  -3  -9    0.80    1.80
   4  -3  -9   -0.30    1.20
   4  -3  -9   -0.80    0.70
   3  -3  -9   -0.70    1.40
   3  -3  -9    1.30    1.10
   3  -3  -9    0.10    1.10
   2  -3  -9    4.80    2.10
   2  -3  -9    3.50    1.30
   2  -3  -9    3.70    1.90
  -2   3   9    7.10    1.60
  -2   3   9    3.70    2.40
   1  -3  -9    5.20    1.60
   1  -3  -9    4.60    2.00
   1  -3  -9    4.80    1.30
   1  -3  -9    2.70    1.70
  -1   3   9    2.40    1.90
   0  -3  -9    0.50    1.30
   0  -3  -9    2.60    1.60
   0  -3  -9    0.70    0.90
   0  -3  -9    1.20    0.90
   0   3   9   -0.20    1.60
   0   3   9    0.60    0.60
   0   3   9    0.60    1.50
  -1  -3  -9   -0.20    0.60
  -1  -3  -9   -0.80    0.90
  -1  -3  -9    1.30    0.90
  -1  -3  -9    0.50    1.20
   1   3   9    0.40    0.70
   1   3   9   -0.30    1.20
   1   3   9    0.20    0.70
   1   3   9   -0.90    1.20
  -2  -3  -9   12.00    3.10
  -2  -3  -9    7.00    1.70
  -2  -3  -9    6.60    2.60
  -2  -3  -9   11.10    2.30
   2   3   9   11.40    2.70
   2   3   9   10.00    1.80
   2   3   9    8.70    3.20
  -3  -3  -9   -0.50    0.50
  -3  -3  -9    0.30    1.20
  -3  -3  -9   -0.10    1.00
  -3  -3  -9   -0.40    0.60
   3   3   9    1.00    1.80
   3   3   9    0.20    1.40
   3   3   9    1.00    1.20
   3   3   9    0.20    0.70
  -4  -3  -9    1.40    0.90
   4   3   9    0.40    1.00
   4   3   9    2.80    1.20
   4   3   9   -0.60    1.80
  -5  -3  -9    0.80    0.70
   5   3   9    0.60    1.00
   5   3   9    2.30    1.80
   5   3   9    3.60    2.20
  -6  -3  -9   -0.10    0.40
   6   3   9   -0.30    2.00
   6   3   9   -0.80    1.30
   6   3   9    0.70    1.00
   4  -4  -9   -0.50    1.20
   4  -4  -9    2.00    2.00
   4  -4  -9    1.90    1.10
   3  -4  -9    1.60    1.30
   3  -4  -9    0.60    1.60
   3  -4  -9   -0.30    0.90
   2  -4  -9  197.18   12.30
   2  -4  -9  203.88   10.30
   2  -4  -9  189.38   11.70
  -2   4   9  192.58    9.10
  -2   4   9  195.98    8.90
  -2   4   9  181.48   13.10
   1  -4  -9    0.70    1.30
   1  -4  -9    0.30    0.90
   1  -4  -9   -0.30    1.30
  -1   4   9   -0.60    0.80
  -1   4   9    2.10    1.90
   0  -4  -9    4.80    2.20
   0  -4  -9    4.80    2.20
   0  -4  -9    5.90    1.50
   0  -4  -9    8.10    1.90
   0   4   9    7.90    3.00
   0   4   9    0.60    1.00
   0   4   9    5.10    0.60
   0   4   9    4.80    0.60
  -1  -4  -9   23.60    2.80
  -1  -4  -9   22.80    4.40
  -1  -4  -9   22.50    2.40
  -1  -4  -9   30.80    4.30
   1   4   9   25.10    5.50
   1   4   9   25.30    2.20
  -2  -4  -9    4.00    1.30
  -2  -4  -9    4.70    1.60
  -2  -4  -9    5.20    2.30
  -2  -4  -9    6.70    2.60
   2   4   9    2.50    1.50
   2   4   9    0.40    1.70
   2   4   9    6.20    1.40
   2   4   9   10.20    3.60
  -3  -4  -9    1.00    1.50
  -3  -4  -9   -0.70    1.10
  -3  -4  -9   -0.20    0.70
  -3  -4  -9    0.40    0.70
   3   4   9   -0.30    1.30
   3   4   9    0.20    1.00
   3   4   9    1.30    1.70
   3   4   9    0.20    1.20
   3   4   9   -0.40    0.70
  -4  -4  -9   -0.10    0.70
   4   4   9    0.20    1.30
   4   4   9   -0.40    1.20
   4   4   9   -0.40    0.70
   4   4   9    2.30    2.20
  -5  -4  -9    2.80    1.10
   5   4   9    1.30    1.10
   5   4   9   -0.70    0.90
   5   4   9    1.10    2.00
  -6  -4  -9    0.10    0.60
   6   4   9    1.30    2.60
   6   4   9    2.90    1.60
   6   4   9    2.40    1.80
   3  -5  -9    0.70    1.60
   3  -5  -9    0.90    1.30
   3  -5  -9    0.90    0.90
  -3   5   9    1.70    1.80
   2  -5  -9    2.80    1.30
   2  -5  -9    2.50    1.70
   2  -5  -9    4.50    2.20
  -2   5   9    2.60    2.10
   1  -5  -9    0.90    1.50
   1  -5  -9    0.70    1.70
   1  -5  -9    0.50    0.80
  -1   5   9    0.50    1.70
  -1   5   9    0.20    0.90
   0  -5  -9   -0.20    1.50
   0  -5  -9    0.90    1.30
   0  -5  -9   -0.60    0.80
   0   5   9    0.00    1.60
   0   5   9    0.90    1.10
  -1  -5  -9   -0.40    1.20
  -1  -5  -9    0.60    1.00
  -1  -5  -9    1.20    1.10
  -1  -5  -9   -0.90    1.90
   1   5   9    0.00    1.10
   1   5   9    0.40    0.60
   1   5   9    1.30    2.30
  -2  -5  -9    1.90    1.60
  -2  -5  -9    1.40    1.00
  -2  -5  -9   -0.30    0.70
  -2  -5  -9    2.90    2.20
   2   5   9    0.50    0.70
   2   5   9    0.40    1.20
   2   5   9    0.80    2.20
  -3  -5  -9    8.00    3.10
  -3  -5  -9    2.20    1.20
  -3  -5  -9    2.40    2.10
  -3  -5  -9    3.00    1.10
   3   5   9    1.40    1.50
   3   5   9   -0.60    1.80
   3   5   9    4.00    3.00
   3   5   9    2.80    1.20
  -4  -5  -9   -0.30    2.60
  -4  -5  -9    0.60    0.80
   4   5   9   -0.20    2.00
   4   5   9   -0.30    1.30
   4   5   9    1.40    1.00
   4   5   9   -0.70    1.20
  -5  -5  -9    0.90    0.80
   5   5   9   -2.20    1.80
   5   5   9    0.20    1.30
   5   5   9   -0.60    1.30
   5   5   9    2.20    1.30
  -6  -5  -9    0.50    0.80
   6   5   9    0.90    1.20
   6   5   9   -1.10    1.30
   6   5   9    2.40    2.80
   2  -6  -9    1.80    1.30
   2  -6  -9    2.70    1.90
   2  -6  -9    2.20    1.80
  -2   6   9    3.10    2.50
   1  -6  -9    5.90    2.60
   1  -6  -9    8.50    3.10
   1  -6  -9    4.30    1.60
  -1   6   9    6.20    1.50
  -1   6   9    2.50    2.10
  -1   6   9    5.70    1.60
   0  -6  -9   -0.90    0.80
   0  -6  -9    1.90    1.90
   0  -6  -9    0.10    1.30
   0   6   9   -0.60    1.00
   0   6   9    0.60    2.20
  -1  -6  -9    2.80    1.30
  -1  -6  -9    0.10    1.20
  -1  -6  -9    1.00    2.30
  -1  -6  -9    1.90    1.10
   1   6   9    3.40    2.90
   1   6   9    1.30    1.40
  -2  -6  -9   -0.20    1.80
  -2  -6  -9    1.60    1.20
  -2  -6  -9    1.20    0.90
  -2  -6  -9    1.90    1.80
   2   6   9    1.50    0.80
   2   6   9    0.60    1.20
   2   6   9    1.90    2.90
  -3  -6  -9    0.90    0.90
  -3  -6  -9    0.20    1.40
  -3  -6  -9    0.10    0.90
  -3  -6  -9   -1.00    1.80
   3   6   9    0.60    0.70
   3   6   9   -0.50    1.90
   3   6   9    1.40    1.60
  -4  -6  -9    4.90    1.60
   4   6   9   -0.10    1.10
   4   6   9    3.50    1.40
  -5  -6  -9    0.20    1.00
   5   6   9    2.00    1.30
   5   6   9    2.80    2.00
   1  -7  -9   -0.60    1.20
   1  -7  -9    0.90    1.20
   1  -7  -9    2.70    2.20
  -1   7   9   -1.20    1.40
   0  -7  -9    0.70    1.10
   0  -7  -9    2.30    2.30
   0  -7  -9    0.50    1.60
   0   7   9    1.00    1.10
   0   7   9    1.00    2.20
  -1  -7  -9   -0.40    2.00
  -1  -7  -9   -1.00    1.30
  -1  -7  -9    0.00    1.10
   1   7   9   -0.50    1.10
   1   7   9    0.60    2.20
  -2  -7  -9   -0.70    1.50
  -2  -7  -9   -0.80    0.90
  -2  -7  -9    1.40    2.10
  -2  -7  -9   -0.70    0.90
   2   7   9    3.20    3.20
   2   7   9    1.20    1.50
   2   7   9    0.80    0.60
  -3  -7  -9   -0.80    1.20
  -3  -7  -9    0.00    1.10
  -3  -7  -9   -0.80    0.80
  -3  -7  -9   -2.20    2.20
   3   7   9   -1.60    2.10
   3   7   9   -0.70    1.30
   3   7   9   -0.50    0.70
  -4  -7  -9    0.60    1.20
   4   7   9   -0.20    0.90
   4   7   9    0.20    1.50
   0  -8  -9    0.90    1.70
   0   8   9    1.00    1.00
  -1  -8  -9    0.70    1.10
  -1  -8  -9   -0.90    2.10
  -1  -8  -9   -0.30    1.70
   1   8   9    0.00    2.50
   1   8   9   -0.80    1.20
  -2  -8  -9   -2.30    1.90
  -2  -8  -9   -1.00    1.40
  -2  -8  -9    0.20    1.00
   2   8   9   -1.10    2.10
   2   8   9   -0.10    1.30
  -3  -8  -9   -0.10    1.40
   3   8   9    0.20    1.30
   2   5 -10   -1.20    0.70
   2   5 -10   -2.30    1.50
   1   5 -10    2.70    1.20
   1   5 -10    0.70    2.50
  -1  -5  10    2.80    1.40
   0   5 -10   -0.20    2.30
   0   5 -10   -0.20    0.60
   0  -5  10    0.70    1.20
   0  -5  10   -1.40    1.80
   0  -5  10   -1.10    0.80
  -1   5 -10   -0.50    0.40
  -1   5 -10   -0.60    1.40
   1  -5  10    2.10    1.30
   1  -5  10    0.20    1.10
   1  -5  10   -1.90    1.80
  -2   5 -10    0.00    2.10
   2  -5  10    2.20    1.40
   2  -5  10    4.10    2.70
   3   4 -10    3.50    1.90
   3   4 -10    5.80    1.90
   3   4 -10    9.40    4.60
  -3  -4  10    4.70    1.50
   2   4 -10    0.40    1.00
   2   4 -10   -1.00    1.60
  -2  -4  10   -0.10    1.00
   1   4 -10    0.20    0.80
   1   4 -10   -1.10    1.70
  -1  -4  10   -1.00    1.20
  -1  -4  10    1.40    1.30
  -1  -4  10    0.10    1.60
   0   4 -10    0.20    0.70
   0   4 -10   -0.80    1.50
   0  -4  10   -1.40    1.50
   0  -4  10   -0.40    1.10
   0  -4  10    0.70    1.00
  -1   4 -10    2.20    0.90
   1  -4  10    3.80    1.80
   1  -4  10    1.70    2.00
   1  -4  10    2.90    1.60
   2  -4  10    5.10    1.90
   2  -4  10   10.30    3.80
   3  -4  10   -0.60    1.20
   3  -4  10   -1.40    1.20
   3  -4  10    0.40    1.90
   4   3 -10    1.10    1.30
   4   3 -10    0.50    1.90
   4   3 -10    0.40    1.10
  -4  -3  10    1.80    0.80
   3   3 -10    0.60    1.50
   3   3 -10   -2.50    1.70
   3   3 -10    0.60    1.00
   3   3 -10    1.80    1.30
  -3  -3  10   -0.40    0.60
   2   3 -10    0.00    1.40
   2   3 -10    1.00    1.30
   2   3 -10   -1.00    0.80
   2   3 -10    1.00    1.20
   2   3 -10    0.10    1.60
  -2  -3  10   -1.60    0.70
   1   3 -10   -0.10    1.10
   1   3 -10   -0.50    0.80
   1   3 -10   -1.30    1.60
   1   3 -10   -0.60    1.30
   1   3 -10   -0.40    0.80
  -1  -3  10   -1.20    0.70
  -1  -3  10   -0.20    1.30
   0   3 -10    0.20    0.70
   0  -3  10    0.80    1.50
   0  -3  10   -0.50    0.90
   0  -3  10    0.60    0.90
  -1   3 -10    3.50    1.10
   1  -3  10    2.60    1.40
   1  -3  10    1.20    1.90
   1  -3  10    3.50    1.50
  -2   3 -10    7.00    1.20
   2  -3  10   11.70    3.80
   2  -3  10    7.00    2.80
   2  -3  10   11.90    2.40
   2  -3  10    9.40    2.30
   3  -3  10    7.80    3.10
   3  -3  10    7.00    2.90
   3  -3  10    1.50    1.30
   4  -3  10    0.20    1.30
   4  -3  10   -0.20    1.30
   4   2 -10    0.10    1.90
   4   2 -10    2.30    1.40
   4   2 -10    3.00    2.20
   3   2 -10    0.70    1.70
   3   2 -10    0.30    1.20
   3   2 -10    0.10    1.70
   3   2 -10   -1.00    0.90
  -3  -2  10    0.40    0.60
   2   2 -10   16.10    4.10
   2   2 -10   17.60    2.90
   2   2 -10   12.80    2.90
   2   2 -10   19.90    3.60
  -2  -2  10   17.80    2.30
   1   2 -10    4.20    2.20
   1   2 -10    5.00    1.60
   1   2 -10    9.60    2.10
   1   2 -10   14.30    3.80
  -1  -2  10   14.70    2.50
  -1  -2  10    8.50    3.10
   0   2 -10    1.90    1.00
   0   2 -10    0.50    1.30
   0   2 -10   -0.50    0.70
   0   2 -10    1.20    1.50
   0  -2  10    3.10    2.10
   0  -2  10    0.80    1.10
   0  -2  10    0.70    0.90
  -1   2 -10   99.59    5.90
   1  -2  10   93.69    6.50
   1  -2  10  102.49    6.70
   1  -2  10  114.09    8.50
  -2   2 -10    1.90    0.90
   2  -2  10    0.70    1.00
   2  -2  10    2.30    2.10
   2  -2  10    0.10    0.90
   2  -2  10    2.90    1.90
  -3   2 -10   -0.10    0.30
   3  -2  10    0.00    0.70
   3  -2  10   -0.60    0.90
   3  -2  10    1.60    1.60
   3  -2  10   -1.00    1.10
   4  -2  10    3.00    2.10
   4  -2  10    3.50    1.60
   5  -2  10    0.60    1.20
   5  -2  10   -0.40    1.20
   4   1 -10   -0.90    1.30
   4   1 -10   -0.80    0.80
   4   1 -10   -0.50    1.80
   3   1 -10    5.80    2.90
   3   1 -10    9.50    2.20
   3   1 -10    3.80    1.70
   3   1 -10    2.30    2.20
  -3  -1  10    6.10    1.00
   2   1 -10    2.50    2.00
   2   1 -10    3.30    2.20
   2   1 -10    0.50    1.00
   2   1 -10    1.10    0.90
  -2  -1  10    1.10    0.80
   1   1 -10    0.00    1.10
   1   1 -10   -1.20    0.70
   1   1 -10    1.80    1.50
   1   1 -10    0.20    0.70
  -1  -1  10    3.00    1.80
  -1  -1  10    1.10    0.90
   0   1 -10   -0.20    0.80
   0   1 -10    0.20    1.00
   0   1 -10    0.10    1.40
   0   1 -10   -0.50    0.50
   0  -1  10   -0.10    0.80
   0  -1  10    1.90    1.60
   0  -1  10    0.60    0.90
  -1   1 -10   27.90    4.00
  -1   1 -10   27.80    2.90
  -1   1 -10   30.80    4.00
  -1   1 -10   28.00    2.70
   1  -1  10   32.20    4.10
   1  -1  10   24.20    2.90
   1  -1  10   32.00    3.20
   1  -1  10   31.50    4.30
  -2   1 -10    1.80    0.90
   2  -1  10    2.00    1.90
   2  -1  10    0.10    0.90
   2  -1  10    2.20    1.20
   2  -1  10    3.30    1.90
  -3   1 -10    5.40    1.10
   3  -1  10    8.40    2.00
   3  -1  10    4.50    2.10
   3  -1  10    5.40    1.70
   4  -1  10    0.60    1.10
   4  -1  10   -0.10    1.00
   5  -1  10    0.20    1.20
   5  -1  10   -0.60    1.20
   4   0 -10    1.00    1.10
   4   0 -10    0.20    1.40
   4   0 -10    0.20    1.80
   3   0 -10    2.50    1.40
   3   0 -10    0.10    1.20
   3   0 -10    1.00    1.70
   2   0 -10   15.00    3.70
   2   0 -10   16.20    3.90
   2   0 -10   12.50    2.40
   2   0 -10    9.10    2.40
  -2   0  10   14.80    1.60
   1   0 -10    6.60    2.40
   1   0 -10    6.90    1.80
   1   0 -10   10.20    2.90
   1   0 -10    6.90    1.90
  -1   0  10    5.80    1.40
   0   0 -10    8.30    2.70
   0   0 -10    5.20    1.40
   0   0 -10    2.30    1.80
   0   0 -10    3.60    1.30
   0   0  10    4.00    1.30
  -1   0 -10    0.10    0.80
  -1   0 -10   -0.40    0.60
  -1   0 -10    0.40    1.20
  -1   0 -10    2.90    1.80
   1   0  10    0.10    0.70
   1   0  10    1.20    1.20
  -2   0 -10  243.58   15.20
  -2   0 -10  251.67   14.80
  -2   0 -10  248.88   14.70
   2   0  10  274.47   13.20
   2   0  10  268.77   13.20
   2   0  10  272.07   15.10
   2   0  10  261.07   16.70
  -3   0 -10    3.20    0.90
   3   0  10    3.30    1.90
   3   0  10    8.20    2.00
  -4   0 -10    7.10    1.10
   4   0  10   11.20    2.40
   4   0  10    6.00    2.40
   5   0  10    0.50    1.40
   5   0  10    1.90    2.00
   6   0  10    0.50    2.20
   6   0  10   -0.10    1.30
   4  -1 -10    0.70    2.00
   4  -1 -10   -0.20    1.00
   4  -1 -10    1.00    1.40
   3  -1 -10   -0.30    1.50
   3  -1 -10   -0.40    1.30
   3  -1 -10   -0.10    0.90
   2  -1 -10    1.30    1.00
   2  -1 -10    1.10    1.40
   2  -1 -10    2.50    1.30
   2  -1 -10    0.20    1.40
   1  -1 -10    0.00    0.80
   1  -1 -10   -0.30    0.70
   1  -1 -10   -1.40    1.30
   1  -1 -10    0.30    1.30
  -1   1  10   -0.50    0.40
   0  -1 -10    0.30    1.00
   0  -1 -10    0.30    0.80
   0  -1 -10   -0.10    0.60
   0  -1 -10    0.90    1.40
   0   1  10   -0.90    1.40
   0   1  10    0.40    0.60
  -1  -1 -10    1.90    1.00
  -1  -1 -10    0.30    0.80
  -1  -1 -10    0.90    1.20
  -1  -1 -10   -0.40    0.80
   1   1  10    0.20    0.90
   1   1  10   -0.50    0.60
   1   1  10   -0.30    1.30
  -2  -1 -10   14.90    3.40
  -2  -1 -10   13.30    2.20
  -2  -1 -10   12.80    3.30
  -2  -1 -10   14.10    2.60
   2   1  10   18.10    2.70
   2   1  10   14.10    3.10
   2   1  10   13.20    4.10
  -3  -1 -10    0.30    1.20
  -3  -1 -10    0.90    0.80
   3   1  10   -0.70    0.70
   3   1  10    0.90    1.10
  -4  -1 -10   -0.30    0.50
   4   1  10    0.40    0.90
   4   1  10    0.50    1.10
   4   1  10    0.90    1.60
   5   1  10    0.20    1.80
   5   1  10    2.00    1.30
   5   1  10    1.50    1.70
   6   1  10    1.40    1.90
   6   1  10   -0.60    1.80
   4  -2 -10    1.20    1.50
   4  -2 -10   -1.00    0.90
   4  -2 -10    2.70    2.00
   3  -2 -10   -1.00    0.90
   3  -2 -10   -0.40    1.10
   3  -2 -10    0.90    1.70
   2  -2 -10    1.70    1.80
   2  -2 -10    1.50    1.70
   2  -2 -10    1.20    1.20
   1  -2 -10    0.80    0.90
   1  -2 -10    1.90    1.60
   1  -2 -10    2.00    1.90
   1  -2 -10    0.20    0.80
  -1   2  10    0.30    0.40
  -1   2  10    0.50    1.50
  -1   2  10    0.20    0.40
   0  -2 -10    3.80    2.00
   0  -2 -10    5.30    1.40
   0  -2 -10    3.50    1.40
   0  -2 -10    7.50    2.50
   0   2  10    6.70    3.10
   0   2  10    5.20    1.20
  -1  -2 -10    0.00    0.60
  -1  -2 -10    0.50    1.30
  -1  -2 -10    0.70    0.90
  -1  -2 -10    1.90    1.70
   1   2  10   -0.50    0.60
   1   2  10    1.00    1.80
   1   2  10    0.00    1.10
  -2  -2 -10   16.20    3.80
  -2  -2 -10   17.10    2.20
  -2  -2 -10   20.40    3.20
  -2  -2 -10   15.60    3.70
   2   2  10   12.90    3.10
   2   2  10   18.70    2.30
   2   2  10   11.40    3.90
  -3  -2 -10    1.60    1.40
  -3  -2 -10    0.00    0.70
   3   2  10   -1.40    1.60
   3   2  10   -0.40    0.80
   3   2  10    3.20    2.30
   3   2  10    0.70    1.10
  -4  -2 -10    0.30    0.60
   4   2  10    0.00    1.70
   4   2  10    0.30    1.10
   4   2  10   -0.20    0.80
  -5  -2 -10    1.20    0.70
   5   2  10   -1.40    1.60
   5   2  10    2.60    1.50
   5   2  10    3.50    2.30
   6   2  10    0.70    1.60
   6   2  10   -1.30    2.20
   4  -3 -10    1.10    1.30
   4  -3 -10   -1.20    1.50
   4  -3 -10    0.40    1.10
   3  -3 -10    0.80    1.50
   3  -3 -10   -0.50    1.40
   3  -3 -10   -0.60    0.80
  -3   3  10   -0.60    0.60
  -3   3  10   -0.80    0.60
   2  -3 -10    4.60    2.10
   2  -3 -10    0.10    0.90
   2  -3 -10   -0.60    1.30
  -2   3  10    1.60    1.80
   1  -3 -10    4.40    2.20
   1  -3 -10    8.10    2.00
   1  -3 -10    3.10    2.10
   1  -3 -10    9.10    2.10
  -1   3  10    9.10    3.50
   0  -3 -10    0.40    1.40
   0  -3 -10    0.80    0.90
   0  -3 -10   -1.40    0.90
   0  -3 -10    0.90    0.90
   0   3  10    0.50    0.50
   0   3  10    1.00    1.60
  -1  -3 -10   -0.50    0.70
  -1  -3 -10    1.00    1.50
  -1  -3 -10   -0.30    1.10
  -1  -3 -10   -0.30    0.60
   1   3  10    0.40    0.60
   1   3  10    0.50    1.70
   1   3  10   -0.30    1.50
  -2  -3 -10   -0.20    0.70
  -2  -3 -10    1.70    1.50
  -2  -3 -10   -1.10    0.90
  -2  -3 -10   -0.30    0.80
   2   3  10    0.40    0.70
   2   3  10   -0.30    0.90
   2   3  10   -0.40    1.60
   2   3  10    0.60    1.50
  -3  -3 -10    0.80    0.70
  -3  -3 -10   -0.50    1.10
  -3  -3 -10    0.20    0.80
  -3  -3 -10   -1.10    1.20
   3   3  10    1.10    1.80
   3   3  10    0.10    1.50
   3   3  10   -0.20    0.90
   3   3  10    0.00    0.80
  -4  -3 -10    1.40    0.90
   4   3  10    1.20    1.90
   4   3  10    1.00    1.00
   4   3  10   -0.50    1.00
  -5  -3 -10   -0.20    0.70
   5   3  10    0.90    1.40
   5   3  10    1.40    1.00
   5   3  10   -3.60    1.80
  -6  -3 -10    0.90    0.50
   6   3  10    2.50    2.50
   6   3  10    1.80    1.20
   6   3  10    1.30    1.60
   3  -4 -10    1.80    1.90
   3  -4 -10    2.30    2.10
   3  -4 -10    0.90    1.20
   2  -4 -10    2.00    1.70
   2  -4 -10   -0.50    1.60
   2  -4 -10    0.90    1.10
  -2   4  10   -0.40    1.30
  -2   4  10    1.40    1.00
   1  -4 -10   13.90    3.60
   1  -4 -10   16.20    3.70
   1  -4 -10   12.90    2.60
  -1   4  10   11.90    4.00
  -1   4  10    7.30    1.90
   0  -4 -10    2.00    1.10
   0  -4 -10    1.20    1.60
   0  -4 -10    2.40    1.90
   0  -4 -10    1.20    1.10
   0   4  10   -0.10    1.80
   0   4  10    1.60    0.50
   0   4  10    1.20    0.40
  -1  -4 -10    3.10    1.50
  -1  -4 -10    0.60    0.90
  -1  -4 -10    2.90    2.00
  -1  -4 -10    3.30    2.10
   1   4  10    1.00    0.70
   1   4  10    1.70    2.00
  -2  -4 -10   -0.40    1.60
  -2  -4 -10    1.30    1.00
  -2  -4 -10    1.50    1.00
  -2  -4 -10    2.20    1.80
   2   4  10    0.00    1.80
   2   4  10    2.70    1.10
  -3  -4 -10    0.30    1.30
  -3  -4 -10    0.20    0.90
  -3  -4 -10   -0.30    1.50
  -3  -4 -10    0.50    0.90
   3   4  10   -0.70    1.90
   3   4  10    0.40    1.60
   3   4  10   -0.20    1.00
   3   4  10    0.40    0.90
  -4  -4 -10    7.60    1.70
   4   4  10    1.60    2.10
   4   4  10    2.80    1.90
   4   4  10    5.90    2.40
   4   4  10    6.00    1.90
  -5  -4 -10    0.20    0.70
   5   4  10   -2.10    2.10
   5   4  10   -0.20    1.30
   5   4  10    0.60    1.00
  -6  -4 -10    0.70    0.70
   6   4  10    0.00    2.80
   6   4  10    0.40    1.40
   6   4  10    0.10    1.10
   3  -5 -10    2.00    1.40
   3  -5 -10    1.00    1.60
   3  -5 -10    3.20    2.10
  -3   5  10    0.70    1.70
   2  -5 -10    0.40    1.50
   2  -5 -10    0.10    0.90
   2  -5 -10    0.80    1.70
  -2   5  10   -0.30    1.50
   1  -5 -10    2.10    1.80
   1  -5 -10    0.20    1.00
   1  -5 -10    2.10    2.20
  -1   5  10    3.80    1.50
  -1   5  10    2.10    2.30
   0  -5 -10    0.50    1.60
   0  -5 -10    1.00    1.50
   0  -5 -10   -0.30    0.90
   0   5  10   -0.30    0.90
   0   5  10   -0.60    1.40
  -1  -5 -10    1.40    1.40
  -1  -5 -10    0.60    1.10
  -1  -5 -10   -0.70    1.70
  -1  -5 -10   -0.40    0.90
   1   5  10   -0.20    0.40
   1   5  10   -0.80    1.30
   1   5  10   -0.80    1.10
  -2  -5 -10   -1.30    1.70
  -2  -5 -10   -0.80    1.10
  -2  -5 -10   -0.80    0.90
  -2  -5 -10    0.60    0.80
   2   5  10    1.10    1.50
   2   5  10   -0.30    1.50
   2   5  10   -0.20    0.50
  -3  -5 -10   -0.40    0.80
  -3  -5 -10    0.30    1.50
  -3  -5 -10   -0.90    1.70
  -3  -5 -10   -0.30    0.90
   3   5  10   -0.30    0.60
   3   5  10    2.30    2.20
   3   5  10    1.10    1.60
  -4  -5 -10    2.20    1.20
   4   5  10    1.60    1.10
   4   5  10    0.50    1.60
  -5  -5 -10    1.00    0.90
   5   5  10   -1.10    0.90
   2  -6 -10   12.30    2.50
   2  -6 -10   14.00    4.00
   2  -6 -10   12.60    3.80
  -2   6  10   13.70    4.30
   1  -6 -10    3.20    2.10
   1  -6 -10    4.70    2.50
   1  -6 -10    3.90    1.70
  -1   6  10    3.10    2.60
  -1   6  10    3.40    1.30
   0  -6 -10    0.60    2.10
   0  -6 -10    0.50    0.90
   0  -6 -10    0.40    1.30
   0   6  10    1.00    1.10
   0   6  10    0.20    1.70
  -1  -6 -10    0.90    1.10
  -1  -6 -10    1.50    1.80
  -1  -6 -10   -0.90    0.80
  -1  -6 -10   -0.50    2.00
   1   6  10    1.60    2.70
   1   6  10    0.90    1.20
  -2  -6 -10   13.10    3.60
  -2  -6 -10   14.20    2.60
  -2  -6 -10   10.90    3.60
  -2  -6 -10   11.50    2.70
   2   6  10    7.20    4.10
   2   6  10    5.50    2.10
   2   6  10    9.50    1.70
  -3  -6 -10    0.20    2.30
  -3  -6 -10    1.70    1.40
  -3  -6 -10    0.70    0.80
  -3  -6 -10   -0.20    1.50
   3   6  10   -0.90    0.60
   3   6  10    0.50    1.60
   3   6  10    3.90    3.40
  -4  -6 -10    0.60    1.00
   4   6  10   -0.10    0.80
   4   6  10    0.00    1.60
  -5  -6 -10    4.00    1.50
   5   6  10    4.10    1.60
   5   6  10    2.40    2.00
   1  -7 -10   -0.60    1.40
  -1   7  10    0.20    0.60
  -1   7  10    0.70    1.70
  -1   7  10    0.20    1.10
   0  -7 -10    0.10    1.60
   0  -7 -10    2.30    2.50
   0  -7 -10    3.50    1.60
   0   7  10   -1.30    1.40
   0   7  10    0.90    1.20
  -1  -7 -10    0.40    1.00
  -1  -7 -10    2.00    2.10
  -1  -7 -10    0.40    2.10
   1   7  10    2.00    1.60
   1   7  10   -0.10    2.50
  -2  -7 -10   -0.20    1.60
  -2  -7 -10   -3.90    1.80
  -2  -7 -10    1.80    1.40
  -2  -7 -10    1.50    1.20
   2   7  10    0.90    1.60
   2   7  10   -1.80    2.50
   2   7  10    0.40    0.50
  -3  -7 -10    0.00    1.80
  -3  -7 -10    0.00    0.90
  -3  -7 -10   -1.90    2.30
  -3  -7 -10    0.30    1.10
   3   7  10   -0.20    0.60
   3   7  10    1.70    3.20
   3   7  10    2.60    1.80
   0   5 -11   -1.00    2.40
  -1   5 -11    1.20    2.50
   2   4 -11    0.40    1.10
   2   4 -11   -0.20    1.50
  -2  -4  11    1.60    1.20
   1   4 -11    5.10    1.60
  -1  -4  11    5.00    1.90
   0   4 -11    1.20    2.80
   0   4 -11    4.30    1.40
   0  -4  11    8.40    2.10
   0  -4  11    3.10    1.70
   0  -4  11    5.60    3.00
  -1   4 -11    0.60    0.70
   1  -4  11   -0.20    1.20
   1  -4  11    1.50    2.40
   1  -4  11   -0.10    1.20
  -2   4 -11    1.40    0.30
   2  -4  11    2.10    1.60
   2  -4  11    2.00    2.50
   3  -4  11    3.00    1.70
   3   3 -11    0.40    2.30
   3   3 -11    2.70    2.10
   3   3 -11    1.20    1.60
   3   3 -11    2.30    1.40
  -3  -3  11    1.90    1.10
   2   3 -11    1.40    1.10
   2   3 -11   -1.00    1.30
   2   3 -11    1.50    2.40
   2   3 -11   -0.60    1.00
  -2  -3  11   -0.30    0.80
   1   3 -11    7.30    1.90
  -1  -3  11    4.30    1.70
   0   3 -11    0.60    0.90
   0  -3  11   -1.00    1.00
   0  -3  11   -0.30    1.70
   0  -3  11    0.10    1.10
  -1   3 -11    0.50    0.70
   1  -3  11   -0.10    0.90
   1  -3  11    1.30    2.10
   1  -3  11    1.60    1.40
  -2   3 -11    0.10    0.60
   2  -3  11   -1.70    0.90
   2  -3  11   -0.80    1.10
   2  -3  11   -1.90    1.70
   3  -3  11    0.20    1.50
   3  -3  11    0.30    1.20
   3  -3  11   -0.80    2.10
   4  -3  11    1.20    1.90
   4  -3  11    0.10    1.20
   3   2 -11    1.30    2.50
   3   2 -11    1.80    2.20
   3   2 -11    0.80    1.20
   3   2 -11    1.40    1.30
  -3  -2  11    1.10    0.70
   2   2 -11   -0.20    1.90
   2   2 -11    1.10    1.50
   2   2 -11    0.20    0.80
   2   2 -11   -0.80    0.90
  -2  -2  11   -0.20    0.70
   1   2 -11   -0.20    1.70
   1   2 -11    0.50    1.00
   1   2 -11    0.10    1.50
   1   2 -11   -0.40    1.00
  -1  -2  11    0.00    0.70
   0   2 -11    0.30    0.70
   0   2 -11    0.60    1.60
   0  -2  11    0.00    1.00
   0  -2  11   -0.30    1.60
   0  -2  11   -1.10    0.60
  -1   2 -11    1.50    1.00
   1  -2  11    5.70    2.50
   1  -2  11    3.30    1.50
   1  -2  11    9.70    2.20
  -2   2 -11    5.30    1.30
   2  -2  11   10.90    2.40
   2  -2  11    9.10    3.50
   2  -2  11    7.40    2.60
   2  -2  11    7.50    2.00
  -3   2 -11    2.50    0.70
   3  -2  11    2.60    1.70
   3  -2  11    3.80    1.50
   3  -2  11    3.50    2.40
   4  -2  11    0.60    1.30
   4  -2  11    2.40    1.90
   3   1 -11    5.70    2.70
   3   1 -11    1.30    1.30
   3   1 -11    1.00    1.70
   3   1 -11    3.00    1.60
  -3  -1  11    1.10    0.60
   2   1 -11    4.30    1.50
   2   1 -11    4.90    2.70
   2   1 -11    4.10    1.80
   2   1 -11    2.30    1.90
  -2  -1  11    2.90    1.10
   1   1 -11    0.30    0.90
   1   1 -11    1.40    1.80
   1   1 -11    1.00    1.80
   1   1 -11    1.00    1.00
  -1  -1  11    0.60    0.80
   0   1 -11   -0.40    0.70
   0   1 -11    0.10    1.50
   0   1 -11    0.70    1.40
   0   1 -11    0.30    0.80
   0  -1  11    0.50    0.80
   0  -1  11   -0.70    1.10
   0  -1  11    0.60    1.10
  -1   1 -11   -0.30    0.70
  -1   1 -11   -1.40    1.10
   1  -1  11   -0.40    0.90
   1  -1  11    2.30    1.20
   1  -1  11    0.40    1.50
  -2   1 -11    1.10    0.90
   2  -1  11    0.60    1.20
   2  -1  11    0.80    0.90
   2  -1  11    0.30    0.80
  -3   1 -11    1.50    0.70
   3  -1  11    4.00    2.20
   3  -1  11    0.60    1.10
   3  -1  11    0.10    0.90
   4  -1  11    0.70    1.50
   4  -1  11    1.10    1.40
   5  -1  11   -0.90    1.20
   4   0 -11   28.30    5.80
   4   0 -11   27.80    3.60
   3   0 -11    0.70    1.70
   3   0 -11    1.30    1.20
   3   0 -11   -0.90    1.70
   2   0 -11    2.90    2.00
   2   0 -11    5.40    2.40
   2   0 -11    3.40    1.30
   2   0 -11    2.60    1.30
  -2   0  11    4.10    1.00
   1   0 -11   14.90    2.90
   1   0 -11   17.40    3.80
   1   0 -11   17.50    4.00
   1   0 -11   17.00    2.80
  -1   0  11   16.30    2.10
   0   0 -11    5.10    1.50
   0   0 -11    4.80    2.00
   0   0 -11    4.70    2.50
   0   0 -11    8.70    2.30
   0   0  11    6.10    1.70
  -1   0 -11   36.30    4.60
  -1   0 -11   31.40    3.30
  -1   0 -11   33.90    3.20
  -1   0 -11   32.40    4.50
   1   0  11   41.00    4.70
   1   0  11   30.70    3.20
  -2   0 -11    7.30    1.70
   2   0  11   15.60    2.80
   2   0  11   15.50    3.70
  -3   0 -11    2.90    1.00
   3   0  11    6.00    2.60
   3   0  11    6.80    1.90
  -4   0 -11    1.20    0.60
   4   0  11    1.60    1.70
   4   0  11    2.40    1.30
   5   0  11   -0.30    1.90
   5   0  11    4.00    2.40
   4  -1 -11    4.10    2.20
   3  -1 -11   -0.70    1.50
   3  -1 -11    0.30    1.40
   3  -1 -11    1.80    1.30
   2  -1 -11    0.40    1.60
   2  -1 -11    0.70    0.90
   2  -1 -11   -0.60    1.40
   2  -1 -11    1.30    1.00
   1  -1 -11    0.80    0.90
   1  -1 -11    0.70    1.20
   1  -1 -11   -0.80    1.50
   1  -1 -11    0.30    0.80
  -1   1  11   -0.40    0.50
   0  -1 -11    0.40    1.40
   0  -1 -11   -0.20    0.70
   0  -1 -11   -0.40    0.80
   0  -1 -11   -0.40    1.10
   0   1  11    0.00    0.70
  -1  -1 -11   11.50    2.50
  -1  -1 -11   10.90    2.20
  -1  -1 -11   12.60    3.80
  -1  -1 -11   14.30    3.80
   1   1  11    9.20    2.00
   1   1  11   11.90    3.00
   1   1  11   13.00    4.20
  -2  -1 -11   -0.40    1.10
  -2  -1 -11    0.10    1.00
  -2  -1 -11    0.80    0.90
  -2  -1 -11   -0.90    1.10
   2   1  11   -0.30    1.60
   2   1  11    0.50    1.30
   2   1  11    1.00    1.00
  -3  -1 -11    2.90    1.00
   3   1  11    3.90    1.90
   3   1  11    3.50    1.40
  -4  -1 -11    0.90    0.70
   4   1  11    1.70    2.10
   4   1  11    1.30    1.10
   4   1  11   -0.60    1.10
  -5  -1 -11    0.20    0.40
   5   1  11   -0.60    1.40
   5   1  11   -0.60    1.90
   5   1  11    1.00    1.20
   3  -2 -11   -0.50    1.60
   3  -2 -11    1.40    1.60
   3  -2 -11    1.50    1.30
   2  -2 -11    1.60    1.70
   2  -2 -11    2.90    1.50
   2  -2 -11    3.50    2.20
   1  -2 -11   24.80    2.90
   1  -2 -11   16.90    3.80
   1  -2 -11   14.00    3.70
   1  -2 -11   18.00    2.80
  -1   2  11   18.30    5.10
  -1   2  11   17.90    1.50
   0  -2 -11    0.70    0.80
   0  -2 -11   -0.20    0.70
   0  -2 -11   -0.40    1.40
   0  -2 -11   -0.40    1.40
   0   2  11    0.60    0.60
   0   2  11    0.70    1.70
  -1  -2 -11    4.40    1.70
  -1  -2 -11    9.30    3.10
  -1  -2 -11    2.90    2.10
  -1  -2 -11    5.40    1.60
   1   2  11    9.10    3.80
   1   2  11    5.40    1.50
  -2  -2 -11   52.39    4.50
  -2  -2 -11   53.79    6.00
  -2  -2 -11   46.40    5.80
   2   2  11   58.09    4.40
   2   2  11   51.89    6.80
   2   2  11   60.19    5.80
  -3  -2 -11   28.90    2.90
   3   2  11   30.30    4.20
   3   2  11   32.60    3.30
  -4  -2 -11   -0.40    0.60
   4   2  11    0.20    1.10
   4   2  11    0.10    1.10
   4   2  11    1.20    2.20
  -5  -2 -11    0.10    0.60
   5   2  11   -1.00    0.90
   5   2  11    0.80    1.30
   5   2  11   -0.10    2.00
   3  -3 -11    0.10    1.10
   3  -3 -11   -0.10    1.70
   3  -3 -11   -0.70    1.50
  -3   3  11    2.20    1.00
   2  -3 -11    0.50    1.60
   2  -3 -11    0.50    1.60
   2  -3 -11    0.10    0.90
   1  -3 -11    1.40    1.10
   1  -3 -11    0.30    1.50
   1  -3 -11    2.50    2.20
  -1   3  11    2.30    2.40
   0  -3 -11    5.00    2.60
   0  -3 -11    3.60    1.30
   0  -3 -11    3.50    2.30
   0  -3 -11    1.20    1.00
   0   3  11    3.70    2.60
   0   3  11    3.30    0.90
  -1  -3 -11    1.10    0.80
  -1  -3 -11    0.20    1.30
  -1  -3 -11    0.20    0.70
  -1  -3 -11   -1.10    1.20
   1   3  11    0.40    0.80
   1   3  11   -0.70    1.20
  -2  -3 -11    2.40    1.90
  -2  -3 -11    1.70    1.10
  -2  -3 -11   -0.80    0.70
  -2  -3 -11    0.30    1.30
   2   3  11    0.70    2.10
   2   3  11    2.20    1.10
   2   3  11   -1.50    2.50
  -3  -3 -11   -0.20    0.70
  -3  -3 -11    0.10    1.50
   3   3  11    0.90    2.00
   3   3  11    0.80    2.10
   3   3  11    0.90    1.00
   3   3  11    1.30    1.40
  -4  -3 -11    1.00    0.80
   4   3  11   -0.50    1.00
   4   3  11   -0.60    2.10
   4   3  11    0.50    1.00
  -5  -3 -11    0.80    0.70
   5   3  11    1.00    2.60
   5   3  11   -0.40    0.80
   5   3  11   -0.30    1.10
   3  -4 -11   -0.40    1.60
   3  -4 -11   -0.20    1.50
   3  -4 -11    1.40    1.20
   2  -4 -11   10.00    2.30
   2  -4 -11    9.20    3.40
   2  -4 -11   12.50    4.00
  -2   4  11    9.80    3.80
  -2   4  11   11.90    2.20
   1  -4 -11    2.90    1.50
   1  -4 -11    0.10    1.50
   1  -4 -11    0.50    1.80
  -1   4  11    1.90    2.30
  -1   4  11    2.10    1.40
   0  -4 -11   -0.10    1.20
   0  -4 -11   -0.10    1.00
   0  -4 -11    1.90    1.80
   0  -4 -11    0.30    0.90
   0   4  11   -0.30    0.50
   0   4  11    1.00    1.50
   0   4  11   -0.40    0.30
  -1  -4 -11    0.40    1.00
  -1  -4 -11    2.00    1.80
  -1  -4 -11    0.00    0.70
  -1  -4 -11    0.20    1.20
   1   4  11    0.70    0.60
   1   4  11    0.90    2.00
  -2  -4 -11   -0.30    1.00
  -2  -4 -11    0.30    1.50
  -2  -4 -11    1.50    2.00
  -2  -4 -11    0.30    1.00
   2   4  11   -0.20    1.70
   2   4  11    1.80    1.00
  -3  -4 -11   -1.30    1.50
  -3  -4 -11    0.20    1.30
  -3  -4 -11    0.40    0.80
  -3  -4 -11    1.10    1.10
   3   4  11   -0.10    2.00
   3   4  11   -0.10    0.80
  -4  -4 -11   -0.70    0.70
   4   4  11   -4.40    3.50
   4   4  11   -0.90    0.90
  -5  -4 -11   -0.50    0.80
   5   4  11   -1.30    1.00
   5   4  11    0.00    2.30
   5   4  11    1.00    1.70
   2  -5 -11    4.60    2.50
   2  -5 -11    1.20    1.90
   2  -5 -11    0.60    1.10
  -2   5  11    0.70    0.70
  -2   5  11    0.30    0.60
  -2   5  11    1.60    2.30
   1  -5 -11    0.50    1.70
   1  -5 -11    0.60    2.00
   1  -5 -11    0.90    1.10
  -1   5  11    0.30    1.10
  -1   5  11   -0.10    1.50
   0  -5 -11    1.00    1.70
   0  -5 -11    0.60    1.60
   0  -5 -11   -1.00    0.80
   0   5  11    0.20    1.20
   0   5  11    0.50    1.90
  -1  -5 -11    0.30    0.90
  -1  -5 -11    0.90    2.10
  -1  -5 -11    0.20    1.70
  -1  -5 -11    1.00    1.30
   1   5  11    1.50    2.10
   1   5  11    0.00    1.20
   1   5  11    0.20    0.50
  -2  -5 -11   -0.40    0.70
  -2  -5 -11   -0.20    1.20
  -2  -5 -11    1.50    1.00
  -2  -5 -11   -0.50    1.80
   2   5  11    0.70    0.70
   2   5  11   -0.90    1.90
   2   5  11   -0.70    1.30
  -3  -5 -11   -0.30    1.70
  -3  -5 -11   -0.70    0.90
  -3  -5 -11    0.00    1.00
  -3  -5 -11    3.10    2.20
   3   5  11   -0.90    1.90
   3   5  11    2.10    1.10
   3   5  11    0.50    1.30
  -4  -5 -11   -0.70    0.80
   4   5  11   -0.10    0.90
   4   5  11   -0.90    1.20
  -5  -5 -11   -1.10    0.80
   5   5  11    0.40    1.10
   1  -6 -11   37.40    4.20
   1  -6 -11   37.70    5.60
   1  -6 -11   45.60    6.20
  -1   6  11   26.70    6.40
  -1   6  11   44.90    3.50
   0  -6 -11   -0.70    1.40
   0  -6 -11   -0.40    1.80
   0  -6 -11    0.60    1.10
   0   6  11   -0.50    1.80
   0   6  11    0.30    1.40
  -1  -6 -11    1.80    2.00
  -1  -6 -11    3.80    2.40
  -1  -6 -11    2.60    1.30
   1   6  11   -0.80    1.40
   1   6  11    2.10    1.40
  -2  -6 -11    2.40    1.40
  -2  -6 -11    0.40    2.20
  -2  -6 -11    1.20    2.00
  -2  -6 -11    2.40    1.40
   2   6  11    1.30    1.50
   2   6  11    2.60    3.10
   2   6  11    2.20    1.00
  -3  -6 -11    0.50    2.20
  -3  -6 -11    1.30    1.50
  -3  -6 -11    1.60    1.10
  -3  -6 -11    0.20    2.10
   3   6  11    0.60    1.50
   3   6  11    0.90    0.80
   3   6  11    0.30    2.30
  -4  -6 -11    1.50    1.10
   4   6  11    1.70    1.20
   4   6  11   -1.10    1.50
  -1  -7 -11    1.70    1.50
  -1  -7 -11   -0.70    1.80
  -1  -7 -11    2.00    2.60
   1   7  11   -1.50    2.10
   1   7  11    0.70    1.40
  -2  -7 -11   -0.30    1.00
  -2  -7 -11    0.00    1.10
  -2  -7 -11   -0.20    2.50
  -2  -7 -11    0.50    2.00
   2   7  11    1.00    2.40
   2   7  11   -0.20    0.50
   2   7  11   -0.40    1.50
   0   4 -12   -3.50    2.50
   1   3 -12    0.80    1.10
  -1  -3  12    0.50    1.00
   0   3 -12    4.10    1.50
   0  -3  12    6.20    2.10
  -1   3 -12    0.30    0.70
   1  -3  12   -0.20    2.20
   1  -3  12    2.40    1.50
   1  -3  12    0.00    1.30
  -2   3 -12    0.00    0.50
   2  -3  12    0.50    1.40
   2  -3  12   -1.70    0.90
   2  -3  12   -2.10    1.70
   2   2 -12    2.30    1.60
   2   2 -12    2.10    1.30
   2   2 -12    1.50    2.50
   2   2 -12    2.80    2.40
  -2  -2  12    2.60    1.20
   1   2 -12    0.10    1.00
  -1  -2  12    0.80    1.00
   0   2 -12    3.00    1.40
   0  -2  12    1.70    1.30
  -1   2 -12    0.00    0.70
   1  -2  12    1.40    1.70
   1  -2  12    0.10    1.20
   1  -2  12   -1.60    0.70
  -2   2 -12    2.30    1.00
   2  -2  12    2.90    2.50
   2  -2  12   -0.70    1.00
   2  -2  12    3.00    1.30
  -3   2 -12    2.60    0.70
   3  -2  12    2.90    2.20
   3  -2  12    6.70    2.00
   3  -2  12    6.30    2.10
   3   1 -12   -0.10    2.10
   3   1 -12    2.10    1.50
   3   1 -12    0.50    1.90
  -3  -1  12    1.10    0.40
   2   1 -12    0.40    2.20
   2   1 -12    2.90    2.30
   2   1 -12    1.50    1.30
   2   1 -12   -0.70    0.90
  -2  -1  12    2.20    1.00
   1   1 -12    3.00    1.40
   1   1 -12    0.70    1.60
   1   1 -12   -1.50    1.80
   1   1 -12   -0.40    0.70
  -1  -1  12    1.20    1.00
   0   1 -12    0.70    1.00
   0   1 -12   -0.90    1.50
   0   1 -12    0.50    0.90
   0   1 -12    0.20    1.40
   0  -1  12   -0.40    0.90
  -1   1 -12   -0.30    0.60
   1  -1  12   -0.50    1.00
   1  -1  12    0.20    0.80
   1  -1  12    0.60    1.70
  -2   1 -12    1.60    0.90
   2  -1  12    0.90    1.30
   2  -1  12    1.00    1.30
   2  -1  12    2.30    1.30
  -3   1 -12    3.40    1.00
   3  -1  12    1.30    1.20
   3  -1  12    0.10    1.80
   3  -1  12    4.00    1.80
   4  -1  12    0.30    1.30
   4  -1  12    1.50    1.90
   3   0 -12    0.10    1.60
   3   0 -12    1.30    1.30
   3   0 -12    0.60    2.00
   2   0 -12   -2.00    0.80
   2   0 -12    1.40    2.00
   2   0 -12   -0.40    1.00
   2   0 -12   -0.60    1.30
  -2   0  12   -0.20    0.50
   1   0 -12   15.60    4.30
   1   0 -12   11.50    2.90
   1   0 -12   15.90    2.70
   1   0 -12    7.90    3.00
  -1   0  12   14.80    2.30
   0   0 -12    0.60    1.00
   0   0 -12    1.20    1.70
   0   0 -12    2.20    2.20
   0   0 -12    2.00    1.50
   0   0  12    1.30    1.00
  -1   0 -12    4.60    2.40
  -1   0 -12    3.10    1.30
   1   0  12    1.20    1.10
  -2   0 -12    6.30    1.70
   2   0  12   15.50    3.90
   2   0  12   14.90    2.80
  -3   0 -12    1.10    0.80
   3   0  12    0.10    1.00
   3   0  12    5.10    1.80
  -4   0 -12    0.40    0.60
   4   0  12   -0.40    0.90
   4   0  12    0.90    1.70
   3  -1 -12    0.20    1.50
   3  -1 -12   -0.10    1.70
   3  -1 -12   -1.20    1.00
   2  -1 -12    1.80    1.90
   2  -1 -12    0.10    1.00
   2  -1 -12    1.10    2.00
   1  -1 -12   -0.90    1.60
   1  -1 -12    2.50    1.60
   1  -1 -12    6.30    2.70
   1  -1 -12    2.40    1.30
  -1   1  12    1.40    0.80
   0  -1 -12    3.10    2.20
   0  -1 -12   -0.10    0.80
   0  -1 -12    1.70    1.10
   0  -1 -12   -0.20    1.40
   0   1  12    2.00    1.10
  -1  -1 -12   -1.00    1.50
  -1  -1 -12    0.30    1.20
  -1  -1 -12    0.20    0.80
  -1  -1 -12   -0.30    0.70
   1   1  12   -0.40    1.60
   1   1  12   -0.80    0.70
  -2  -1 -12    5.40    1.50
   2   1  12   12.50    3.20
   2   1  12   12.50    2.50
  -3  -1 -12    0.50    0.80
   3   1  12   -1.10    1.00
   3   1  12   -1.20    0.90
  -4  -1 -12    0.80    0.70
   4   1  12    1.30    2.20
   4   1  12    0.70    0.90
   4   1  12    0.80    1.70
  -5  -1 -12   -0.10    0.40
   5   1  12   -2.40    2.00
   5   1  12   -1.40    1.00
   5   1  12   -0.40    1.60
   3  -2 -12    2.10    1.40
   3  -2 -12   -0.10    1.40
   2  -2 -12    0.50    1.10
   2  -2 -12    0.10    1.80
   2  -2 -12   -0.40    1.40
   1  -2 -12    4.80    1.70
   1  -2 -12    3.60    1.40
   1  -2 -12    6.60    2.80
   1  -2 -12    1.80    2.00
  -1   2  12    4.90    0.90
   0  -2 -12    3.60    2.20
   0  -2 -12    7.20    2.10
   0  -2 -12    9.80    2.10
   0  -2 -12    6.70    3.00
   0   2  12    8.00    1.60
   0   2  12    4.50    2.80
  -1  -2 -12   -0.10    0.80
  -1  -2 -12    0.20    1.70
  -1  -2 -12    0.00    1.10
  -1  -2 -12   -0.70    1.60
   1   2  12   -0.30    0.70
   1   2  12    0.20    1.60
  -2  -2 -12    4.90    1.60
  -2  -2 -12    6.90    2.20
  -2  -2 -12    5.40    2.80
  -2  -2 -12    6.90    3.00
   2   2  12    8.60    2.10
   2   2  12   11.60    4.30
  -3  -2 -12   46.90    3.90
   3   2  12   49.30    5.70
   3   2  12   41.90    4.10
  -4  -2 -12    1.10    0.90
   4   2  12    1.70    1.30
   4   2  12   -0.30    2.30
   4   2  12    0.90    1.50
  -5  -2 -12    2.70    0.90
   5   2  12    1.10    1.30
   5   2  12    0.60    1.70
   5   2  12   -2.00    2.20
   2  -3 -12    0.50    1.10
   2  -3 -12    0.20    1.70
   2  -3 -12    1.20    1.80
   1  -3 -12    0.00    1.60
   1  -3 -12    0.20    1.70
   1  -3 -12   -0.50    0.80
  -1   3  12    0.60    2.00
   0  -3 -12   -0.50    1.50
   0  -3 -12    0.00    1.50
   0  -3 -12    0.20    0.90
   0  -3 -12   -0.80    0.80
   0   3  12   -0.40    0.50
   0   3  12   -0.50    1.80
  -1  -3 -12    2.60    1.20
  -1  -3 -12    0.20    0.80
  -1  -3 -12    2.50    1.90
   1   3  12    0.60    1.80
   1   3  12    2.00    1.00
  -2  -3 -12    0.20    1.20
  -2  -3 -12    1.00    1.10
  -2  -3 -12    1.50    1.80
  -2  -3 -12    1.40    1.90
   2   3  12    1.10    0.90
   2   3  12    2.20    2.10
  -3  -3 -12    7.20    1.80
   3   3  12    7.50    2.00
  -4  -3 -12   -0.50    0.60
   4   3  12   -0.90    0.90
   4   3  12   -0.50    1.40
   4   3  12    3.10    2.80
  -5  -3 -12   -1.70    0.50
   5   3  12   -2.10    2.10
   5   3  12    1.40    1.70
   5   3  12   -1.10    0.90
   2  -4 -12    1.00    1.10
   2  -4 -12    0.20    1.70
   2  -4 -12    1.90    2.20
  -2   4  12    0.90    1.20
  -2   4  12   -0.90    1.70
   1  -4 -12    1.70    2.10
   1  -4 -12    2.50    2.20
   1  -4 -12    0.40    1.00
  -1   4  12   -0.40    1.60
  -1   4  12    1.60    1.50
   0  -4 -12    0.70    2.10
   0  -4 -12    1.30    1.20
   0  -4 -12    0.30    1.80
   0  -4 -12    0.40    1.20
   0   4  12    0.40    0.30
   0   4  12    0.70    1.90
  -1  -4 -12    0.50    2.00
  -1  -4 -12   -0.30    1.80
  -1  -4 -12   -0.70    0.80
  -1  -4 -12    1.50    0.90
   1   4  12   -0.10    0.60
   1   4  12   -0.20    1.80
  -2  -4 -12    2.70    2.30
  -2  -4 -12    2.40    2.10
  -2  -4 -12    3.20    1.60
  -2  -4 -12    0.00    1.00
   2   4  12    0.20    0.70
   2   4  12    0.50    2.00
  -3  -4 -12   13.10    2.50
   3   4  12   12.50    2.50
  -4  -4 -12   -1.00    0.70
   4   4  12    0.20    1.10
   1  -5 -12    0.50    1.70
   1  -5 -12   -1.60    2.00
   1  -5 -12    1.40    1.20
  -1   5  12   -0.10    1.10
  -1   5  12    1.80    2.20
   0  -5 -12    0.50    1.70
   0  -5 -12    1.30    1.90
   0  -5 -12    0.30    1.20
   0   5  12    1.40    1.50
   0   5  12    1.20    2.30
  -1  -5 -12    1.90    2.10
  -1  -5 -12   -0.50    1.50
  -1  -5 -12   -1.50    0.90
  -1  -5 -12   -0.10    1.10
   1   5  12    1.60    1.60
   1   5  12   -0.10    0.50
   1   5  12    0.10    1.90
  -2  -5 -12    0.60    1.10
  -2  -5 -12    0.30    0.90
  -2  -5 -12   -0.10    1.50
  -2  -5 -12   -0.50    2.10
   2   5  12   -1.20    1.90
   2   5  12    0.60    1.70
   2   5  12    0.20    0.70
  -3  -5 -12    0.90    1.10
   3   5  12   -0.80    0.60
   3   5  12    0.90    1.80
   3   5  12    0.60    1.90
  -4  -5 -12    0.00    1.00
   4   5  12    0.60    1.00
   4   5  12    1.50    1.80
   0  -6 -12    0.90    2.00
   0   6  12    3.10    1.70
  -1  -6 -12    3.10    2.60
  -1  -6 -12    0.20    2.00
  -1  -6 -12    1.20    1.20
   1   6  12   -1.00    2.10
   1   6  12   -0.20    1.30
  -2  -6 -12   -0.60    1.60
  -2  -6 -12    1.70    1.30
  -2  -6 -12   -0.50    1.20
  -2  -6 -12    3.80    2.90
   2   6  12    0.30    1.50
   2   6  12   -0.10    0.70
   2   6  12   -0.50    2.30
  -3  -6 -12    1.50    1.20
   3   6  12   -0.10    0.70
   3   6  12    0.30    1.60
   1   2 -13    0.20    1.10
  -1  -2  13   -0.60    0.90
   0   2 -13    9.00    2.00
   0  -2  13    5.50    1.90
  -1   2 -13    4.60    1.60
   1  -2  13    7.30    2.20
  -2   2 -13   -0.40    0.70
   2  -2  13   -0.80    1.30
   2  -2  13    0.90    1.20
   1   1 -13    1.30    1.90
   1   1 -13   -1.10    0.80
   1   1 -13   -1.40    2.10
   1   1 -13   -0.70    0.90
  -1  -1  13    0.10    0.70
   0   1 -13    1.80    1.20
   0  -1  13    2.50    1.40
  -1   1 -13    0.20    0.80
   1  -1  13    0.10    1.10
  -2   1 -13   -1.00    0.60
   2  -1  13   -1.30    0.90
   2  -1  13    0.10    1.60
  -3   1 -13    1.10    0.70
   3  -1  13    0.50    1.20
   3  -1  13    0.80    1.70
   2   0 -13   -3.20    2.10
   2   0 -13    0.20    1.10
   2   0 -13    0.40    1.00
   2   0 -13    0.70    1.90
  -2   0  13    2.00    0.70
   1   0 -13    0.40    1.30
   1   0 -13    1.10    1.40
   1   0 -13   -1.70    2.40
   1   0 -13   -0.30    0.90
  -1   0  13    0.80    0.70
   0   0 -13    1.50    2.10
   0   0 -13    1.30    2.20
   0   0 -13    0.10    0.90
   0   0 -13    1.50    1.40
   0   0  13   -0.30    0.80
  -1   0 -13    0.50    0.80
   1   0  13    0.00    0.80
  -2   0 -13    0.90    1.10
   2   0  13    4.00    1.60
  -3   0 -13    3.70    1.30
   3   0  13    2.30    2.00
   3   0  13    5.10    1.70
   2  -1 -13    0.20    2.20
   2  -1 -13   -1.30    1.20
   2  -1 -13    2.00    1.30
   1  -1 -13    2.20    2.20
   1  -1 -13   -0.20    2.00
   1  -1 -13    2.80    1.40
   1  -1 -13    2.60    1.40
  -1   1  13    1.60    0.80
   0  -1 -13    1.10    2.00
   0  -1 -13    0.50    1.80
   0  -1 -13    0.10    1.00
   0  -1 -13   -0.70    0.90
   0   1  13    0.60    0.80
  -1  -1 -13   -0.10    1.10
  -1  -1 -13   -1.90    2.30
  -1  -1 -13    0.90    1.80
  -1  -1 -13   -0.60    0.80
   1   1  13   -0.60    0.80
  -2  -1 -13    0.10    0.90
   2   1  13    1.70    1.20
  -3  -1 -13    1.40    1.10
   3   1  13    0.10    1.50
   3   1  13    1.40    1.30
  -4  -1 -13   -0.80    0.60
   4   1  13    1.90    2.30
   4   1  13    1.20    1.40
   4   1  13    0.30    1.50
   2  -2 -13   -1.20    1.00
   2  -2 -13    0.50    2.00
   1  -2 -13    2.60    2.10
   1  -2 -13    4.90    2.70
   1  -2 -13    5.50    2.20
   1  -2 -13    3.40    1.40
  -1   2  13    5.80    0.90
   0  -2 -13    4.10    2.80
   0  -2 -13    4.60    1.80
   0  -2 -13    3.20    1.40
   0  -2 -13    2.40    2.20
   0   2  13    1.70    2.20
   0   2  13    2.90    1.10
  -1  -2 -13    2.20    2.10
  -1  -2 -13    1.90    1.90
  -1  -2 -13    0.30    0.90
  -1  -2 -13    0.20    1.00
   1   2  13    1.50    2.50
   1   2  13    0.60    0.90
  -2  -2 -13    7.40    1.90
   2   2  13    6.20    1.80
  -3  -2 -13    4.60    1.50
   3   2  13    2.20    1.40
  -4  -2 -13    0.30    0.80
   4   2  13    0.50    1.10
   4   2  13    0.00    1.80
   1  -3 -13   -0.80    0.90
   1  -3 -13   -0.70    1.70
   1  -3 -13   -0.80    1.70
   0  -3 -13    0.50    2.00
   0  -3 -13    0.00    1.00
   0  -3 -13   -0.30    1.60
   0  -3 -13    0.20    1.20
   0   3  13    0.10    0.50
   0   3  13   -1.40    1.90
  -1  -3 -13   -0.10    0.90
  -1  -3 -13    2.30    2.10
  -1  -3 -13    1.00    1.10
  -1  -3 -13    0.30    1.40
   1   3  13   -0.70    2.20
   1   3  13   -0.50    0.60
  -2  -3 -13    2.90    2.40
  -2  -3 -13    0.60    1.00
   2   3  13    0.00    0.90
   2   3  13    1.10    2.40
  -3  -3 -13    0.50    1.10
   3   3  13    1.40    1.10
  -4  -3 -13    1.30    1.00
   4   3  13    0.80    1.20
   1  -4 -13   -0.30    1.70
  -1   4  13    1.10    1.30
  -1   4  13   -0.30    2.20
   0  -4 -13    5.60    2.00
   0  -4 -13    7.80    3.80
   0  -4 -13    1.70    2.30
   0   4  13    4.30    3.40
  -1  -4 -13    0.30    1.00
  -1  -4 -13    0.10    1.80
  -1  -4 -13    1.80    1.10
  -1  -4 -13   -1.50    2.00
   1   4  13   -0.10    2.00
   1   4  13    0.60    0.80
  -2  -4 -13    1.20    2.50
  -2  -4 -13    0.20    2.10
  -2  -4 -13   -0.30    0.90
  -2  -4 -13    3.70    1.80
   2   4  13    0.00    0.80
   2   4  13   -2.00    1.40
  -3  -4 -13   11.50    2.30
   3   4  13    6.00    1.90
  -1  -5 -13    0.40    1.90
  -1  -5 -13   -0.40    1.00
  -1  -5 -13   -1.70    1.10
  -1  -5 -13    1.00    2.20
   1   5  13    0.20    1.40
   1   5  13   -0.50    0.50
   1   5  13    1.00    2.70
  -2  -5 -13    0.50    2.10
  -2  -5 -13   -1.80    2.20
  -2  -5 -13    0.00    1.10
  -2  -5 -13    0.20    1.00
   2   5  13   -0.30    2.00
   2   5  13   -0.90    0.60
   2   5  13    0.90    1.60
   0   0 -14    0.20    0.90
   0   0  14   -0.10    0.90
  -1   0 -14    2.70    1.40
   1   0  14    2.70    1.40
  -2   0 -14   -0.50    0.90
   2   0  14   -0.90    1.00
   0  -1 -14   -0.20    0.90
   0  -1 -14    0.00    2.00
   0  -1 -14    0.70    1.10
   0  -1 -14    0.30    2.20
   0   1  14    0.90    1.00
  -1  -1 -14   -1.10    0.90
   1   1  14    1.90    1.10
  -2  -1 -14   -0.60    0.90
   2   1  14    0.60    1.10
   0  -2 -14    1.80    2.50
   0  -2 -14    1.10    1.30
   0  -2 -14    3.10    1.80
   0  -2 -14    2.00    1.30
   0   2  14    1.40    0.90
  -1  -2 -14    0.70    1.00
   1   2  14    0.60    2.50
   1   2  14   -0.30    0.70
  -2  -2 -14    1.10    1.10
   2   2  14    1.10    1.10
  -1  -3 -14    1.20    2.10
  -1  -3 -14    0.70    1.10
  -1  -3 -14    0.00    2.10
  -1  -3 -14    0.10    1.20
   1   3  14   -2.00    1.70
   1   3  14   -1.30    0.70
  -2  -3 -14   -0.70    0.90
   2   3  14    1.20    1.10
   0   0   0    0.00    0.00

_computing_structure_solution     'SHELXT 2014/5 (Sheldrick, 2014)'
;
_shelx_hkl_checksum              1003
_olex2_submission_special_instructions 'No special instructions were received'
