# Supplementary material for: Supramolecular construction of a cyclobutane ring system with four different substituents in the solid state
Source: Commun Chem. 2021 May 10;4:60. doi: 10.1038/s42004-021-00493-3 (PMC9814370; doi:10.1038/s42004-021-00493-3)
Supplement: Supplementary file 4 — Supplementary Data 4 [file 42004_2021_493_MOESM4_ESM.cif]

####################################################################### 
# 
# This file contains crystal structure data downloaded from the 
# Cambridge Structural Database (CSD) hosted by the Cambridge 
# Crystallographic Data Centre (CCDC).
# 
# Full information about CCDC data access policies and citation 
# guidelines are available at http://www.ccdc.cam.ac.uk/access/V1 
# 
# Audit and citation data items may have been added by the CCDC. 
# Please retain this information to preserve the provenance of 
# this file and to allow appropriate attribution of the data. 
# 
#######################################################################

data_4
_database_code_depnum_ccdc_archive 'CCDC 2042039'
loop_
_audit_author_name
_audit_author_address
'Michael Sinnwell'
;Pacific Northwest National Lab
United States of America
;
_audit_update_record             
;
2020-11-02 deposited with the CCDC.	2020-11-02 downloaded from the CCDC.
;
_audit_creation_date             2017-03-13
_audit_creation_method           
;
Olex2 1.2
(compiled Mar  2 2017 14:02:25 for OlexSys, GUI svn.r5324)
;
_shelx_SHELXL_version_number     2014/7
_publ_contact_author_address     ?
_publ_contact_author_email       ?
_publ_contact_author_id_orcid    ?
_publ_contact_author_phone       ?
_publ_section_references         
;
Dolomanov, O.V., Bourhis, L.J., Gildea, R.J, Howard, J.A.K. & Puschmann, H.
 (2009), J. Appl. Cryst. 42, 339-341.

Sheldrick, G.M. (2015). Acta Cryst. A71, 3-8.

Sheldrick, G.M. (2015). Acta Cryst. C71, 3-8.
;
_chemical_name_common            ?
_chemical_name_systematic        ?
_chemical_formula_moiety         'C26 H14 F8 N2'
_chemical_formula_sum            'C26 H14 F8 N2'
_chemical_formula_weight         506.39
_chemical_melting_point          ?
loop_
_atom_type_symbol
_atom_type_description
_atom_type_scat_dispersion_real
_atom_type_scat_dispersion_imag
_atom_type_scat_source
C C 0.0033 0.0016 'International Tables Vol C Tables 4.2.6.8 and 6.1.1.4'
H H 0.0000 0.0000 'International Tables Vol C Tables 4.2.6.8 and 6.1.1.4'
F F 0.0171 0.0103 'International Tables Vol C Tables 4.2.6.8 and 6.1.1.4'
N N 0.0061 0.0033 'International Tables Vol C Tables 4.2.6.8 and 6.1.1.4'

_shelx_space_group_comment       
;
The symmetry employed for this shelxl refinement is uniquely defined
by the following loop, which should always be used as a source of
symmetry information in preference to the above space-group names.
They are only intended as comments.
;
_space_group_crystal_system      triclinic
_space_group_IT_number           2
_space_group_name_H-M_alt        'P -1'
_space_group_name_Hall           '-P 1'
loop_
_space_group_symop_operation_xyz
'x, y, z'
'-x, -y, -z'

_cell_length_a                   8.1788(6)
_cell_length_b                   10.5773(8)
_cell_length_c                   12.7786(10)
_cell_angle_alpha                108.775(4)
_cell_angle_beta                 99.388(4)
_cell_angle_gamma                99.387(4)
_cell_volume                     1004.75(13)
_cell_formula_units_Z            2
_cell_measurement_reflns_used    3895
_cell_measurement_temperature    293(2)
_cell_measurement_theta_max      27.17
_cell_measurement_theta_min      2.77
_shelx_estimated_absorpt_T_max   ?
_shelx_estimated_absorpt_T_min   ?
_exptl_absorpt_coefficient_mu    0.151
_exptl_absorpt_correction_T_max  ?
_exptl_absorpt_correction_T_min  ?
_exptl_absorpt_correction_type   none
_exptl_absorpt_process_details   ?
_exptl_absorpt_special_details   ?
_exptl_crystal_colour            colourless
_exptl_crystal_colour_primary    colourless
_exptl_crystal_density_diffrn    1.674
_exptl_crystal_density_meas      ?
_exptl_crystal_density_method    ?
_exptl_crystal_description       block
_exptl_crystal_F_000             512
_exptl_crystal_size_max          0.271
_exptl_crystal_size_mid          0.164
_exptl_crystal_size_min          0.142
_exptl_transmission_factor_max   ?
_exptl_transmission_factor_min   ?
_diffrn_reflns_av_R_equivalents  0.0375
_diffrn_reflns_av_unetI/netI     0.0501
_diffrn_reflns_Laue_measured_fraction_full 0.981
_diffrn_reflns_Laue_measured_fraction_max 0.977
_diffrn_reflns_limit_h_max       10
_diffrn_reflns_limit_h_min       -10
_diffrn_reflns_limit_k_max       13
_diffrn_reflns_limit_k_min       -13
_diffrn_reflns_limit_l_max       16
_diffrn_reflns_limit_l_min       -16
_diffrn_reflns_number            15472
_diffrn_reflns_point_group_measured_fraction_full 0.981
_diffrn_reflns_point_group_measured_fraction_max 0.977
_diffrn_reflns_theta_full        26.000
_diffrn_reflns_theta_max         27.535
_diffrn_reflns_theta_min         1.730
_diffrn_ambient_temperature      293(2)
_diffrn_detector_area_resol_mean ?
_diffrn_measured_fraction_theta_full 0.981
_diffrn_measured_fraction_theta_max 0.977
_diffrn_measurement_device_type  'Bruker APEX-II CCD'
_diffrn_measurement_method       '\f and \w scans'
_diffrn_radiation_type           MoK\a
_diffrn_radiation_wavelength     0.71073
_diffrn_source                   ?
_diffrn_standards_number         0
_reflns_Friedel_coverage         0.000
_reflns_Friedel_fraction_full    .
_reflns_Friedel_fraction_max     .
_reflns_number_gt                2948
_reflns_number_total             4521
_reflns_special_details          
;
 Reflections were merged by SHELXL according to the crystal
 class for the calculation of statistics and refinement.
 
 _reflns_Friedel_fraction is defined as the number of unique
 Friedel pairs measured divided by the number that would be
 possible theoretically, ignoring centric projections and
 systematic absences.
;
_reflns_threshold_expression     'I > 2\s(I)'
_computing_cell_refinement       ?
_computing_data_collection       ?
_computing_data_reduction        ?
_computing_molecular_graphics    'Olex2 (Dolomanov et al., 2009)'
_computing_publication_material  'Olex2 (Dolomanov et al., 2009)'
_computing_structure_refinement  'ShelXL (Sheldrick, 2015)'
_computing_structure_solution    'ShelXT (Sheldrick, 2015)'
_refine_diff_density_max         0.383
_refine_diff_density_min         -0.274
_refine_diff_density_rms         0.067
_refine_ls_extinction_coef       .
_refine_ls_extinction_method     none
_refine_ls_goodness_of_fit_ref   1.057
_refine_ls_hydrogen_treatment    constr
_refine_ls_matrix_type           full
_refine_ls_number_parameters     325
_refine_ls_number_reflns         4521
_refine_ls_number_restraints     0
_refine_ls_R_factor_all          0.0852
_refine_ls_R_factor_gt           0.0498
_refine_ls_restrained_S_all      1.057
_refine_ls_shift/su_max          0.000
_refine_ls_shift/su_mean         0.000
_refine_ls_structure_factor_coef Fsqd
_refine_ls_weighting_details     
'w=1/[\s^2^(Fo^2^)+(0.0750P)^2^+0.0620P] where P=(Fo^2^+2Fc^2^)/3'
_refine_ls_weighting_scheme      calc
_refine_ls_wR_factor_gt          0.1239
_refine_ls_wR_factor_ref         0.1423
_refine_special_details          ?
_olex2_refinement_description    
;
1. Fixed Uiso
 At 1.2 times of:
  All C(H) groups
2.a Ternary CH refined with riding coordinates:
 C13(H13), C14(H14), C25(H25), C26(H26)
2.b Aromatic/amide H refined with riding coordinates:
 C1(H1), C7(H7), C15(H15), C16(H16), C18(H18), C19(H19), C20(H20), C21(H21),
 C23(H23), C24(H24)
;
_atom_sites_solution_hydrogens   geom
_atom_sites_solution_primary     direct
_atom_sites_solution_secondary   ?
loop_
_atom_site_label
_atom_site_type_symbol
_atom_site_fract_x
_atom_site_fract_y
_atom_site_fract_z
_atom_site_U_iso_or_equiv
_atom_site_adp_type
_atom_site_occupancy
_atom_site_site_symmetry_order
_atom_site_calc_flag
_atom_site_refinement_flags_posn
_atom_site_refinement_flags_adp
_atom_site_refinement_flags_occupancy
_atom_site_disorder_assembly
_atom_site_disorder_group
F3 F 0.88209(15) 0.28026(12) 0.81712(10) 0.0249(3) Uani 1 1 d . . . . .
F7 F 0.69437(16) 0.68641(13) 0.93536(10) 0.0263(3) Uani 1 1 d . . . . .
F2 F 0.76872(16) 0.43718(13) 0.51117(11) 0.0283(3) Uani 1 1 d . . . . .
F4 F 1.08449(16) 0.13554(14) 0.71342(11) 0.0298(3) Uani 1 1 d . . . . .
F6 F 0.63908(16) 0.70144(13) 0.56557(10) 0.0271(3) Uani 1 1 d . . . . .
F5 F 0.76394(16) 0.96876(13) 0.65306(11) 0.0298(3) Uani 1 1 d . . . . .
F1 F 0.97378(16) 0.29537(14) 0.41163(11) 0.0282(3) Uani 1 1 d . . . . .
F8 F 0.82270(17) 0.95649(13) 1.02276(11) 0.0319(3) Uani 1 1 d . . . . .
N1 N 0.3630(2) -0.05761(19) 0.67666(17) 0.0258(4) Uani 1 1 d . . . . .
N2 N 0.1198(2) 0.6694(2) 0.91743(16) 0.0282(5) Uani 1 1 d . . . . .
C4 C 0.8121(3) 0.3607(2) 0.66810(18) 0.0197(5) Uani 1 1 d . . . . .
C5 C 0.8979(3) 0.2812(2) 0.71374(19) 0.0208(5) Uani 1 1 d . . . . .
C18 C 0.4450(3) 0.1429(2) 0.62947(19) 0.0217(5) Uani 1 1 d . . . . .
H18 H 0.4541 0.1796 0.5730 0.026 Uiso 1 1 calc R . . . .
C3 C 0.8409(3) 0.3613(2) 0.56407(18) 0.0210(5) Uani 1 1 d . . . . .
C11 C 0.7131(3) 0.7546(2) 0.86335(19) 0.0222(5) Uani 1 1 d . . . . .
C10 C 0.6653(3) 0.6831(2) 0.74718(19) 0.0200(5) Uani 1 1 d . . . . .
C22 C 0.3385(3) 0.5345(2) 0.79625(19) 0.0209(5) Uani 1 1 d . . . . .
C12 C 0.7798(3) 0.8947(2) 0.90931(19) 0.0234(5) Uani 1 1 d . . . . .
C2 C 0.9488(3) 0.2877(2) 0.51138(19) 0.0220(5) Uani 1 1 d . . . . .
C16 C 0.4813(3) 0.1646(2) 0.8225(2) 0.0234(5) Uani 1 1 d . . . . .
H16 H 0.5152 0.2163 0.8998 0.028 Uiso 1 1 calc R . . . .
C25 C 0.5606(3) 0.3799(2) 0.78087(18) 0.0199(5) Uani 1 1 d . . . . .
H25 H 0.5808 0.4201 0.8638 0.024 Uiso 1 1 calc R . . . .
C7 C 0.8016(3) 0.9706(2) 0.8412(2) 0.0245(5) Uani 1 1 d . . . . .
H7 H 0.8474 1.0648 0.8718 0.029 Uiso 1 1 calc R . . . .
C26 C 0.4453(3) 0.4559(2) 0.72682(18) 0.0200(5) Uani 1 1 d . . . . .
H26 H 0.3690 0.3883 0.6569 0.024 Uiso 1 1 calc R . . . .
C6 C 1.0040(3) 0.2077(2) 0.6612(2) 0.0231(5) Uani 1 1 d . . . . .
C17 C 0.4974(3) 0.2271(2) 0.74317(19) 0.0199(5) Uani 1 1 d . . . . .
C1 C 1.0302(3) 0.2091(2) 0.55832(19) 0.0233(5) Uani 1 1 d . . . . .
H1 H 1.1008 0.1585 0.5219 0.028 Uiso 1 1 calc R . . . .
C19 C 0.3787(3) 0.0032(2) 0.6007(2) 0.0237(5) Uani 1 1 d . . . . .
H19 H 0.3432 -0.0511 0.5240 0.028 Uiso 1 1 calc R . . . .
C21 C 0.2814(3) 0.6418(2) 0.77391(19) 0.0243(5) Uani 1 1 d . . . . .
H21 H 0.3153 0.6713 0.7180 0.029 Uiso 1 1 calc R . . . .
C14 C 0.6000(3) 0.5299(2) 0.69345(19) 0.0204(5) Uani 1 1 d . . . . .
H14 H 0.5825 0.5002 0.6107 0.025 Uiso 1 1 calc R . . . .
C23 C 0.2824(3) 0.4964(2) 0.88103(19) 0.0237(5) Uani 1 1 d . . . . .
H23 H 0.3165 0.4249 0.8992 0.028 Uiso 1 1 calc R . . . .
C13 C 0.7147(3) 0.4476(2) 0.74113(18) 0.0196(5) Uani 1 1 d . . . . .
H13 H 0.7971 0.5129 0.8094 0.024 Uiso 1 1 calc R . . . .
C8 C 0.7527(3) 0.9013(2) 0.7261(2) 0.0231(5) Uani 1 1 d . . . . .
C15 C 0.4142(3) 0.0243(2) 0.7854(2) 0.0257(5) Uani 1 1 d . . . . .
H15 H 0.4043 -0.0152 0.8401 0.031 Uiso 1 1 calc R . . . .
C24 C 0.1753(3) 0.5661(2) 0.9381(2) 0.0267(5) Uani 1 1 d . . . . .
H24 H 0.1396 0.5390 0.9947 0.032 Uiso 1 1 calc R . . . .
C9 C 0.6857(3) 0.7615(2) 0.67998(18) 0.0205(5) Uani 1 1 d . . . . .
C20 C 0.1737(3) 0.7046(2) 0.8354(2) 0.0271(5) Uani 1 1 d . . . . .
H20 H 0.1366 0.7758 0.8184 0.033 Uiso 1 1 calc R . . . .

loop_
_atom_site_aniso_label
_atom_site_aniso_U_11
_atom_site_aniso_U_22
_atom_site_aniso_U_33
_atom_site_aniso_U_23
_atom_site_aniso_U_13
_atom_site_aniso_U_12
F3 0.0274(7) 0.0270(7) 0.0237(7) 0.0120(6) 0.0088(6) 0.0063(6)
F7 0.0332(8) 0.0251(7) 0.0239(7) 0.0120(6) 0.0096(6) 0.0064(6)
F2 0.0315(7) 0.0328(7) 0.0321(8) 0.0192(6) 0.0155(6) 0.0146(6)
F4 0.0237(7) 0.0348(8) 0.0379(8) 0.0186(7) 0.0090(6) 0.0125(6)
F6 0.0311(8) 0.0267(7) 0.0238(7) 0.0104(6) 0.0068(6) 0.0045(6)
F5 0.0310(7) 0.0275(7) 0.0361(8) 0.0204(6) 0.0057(6) 0.0043(6)
F1 0.0268(7) 0.0367(8) 0.0255(7) 0.0126(6) 0.0126(6) 0.0095(6)
F8 0.0349(8) 0.0284(7) 0.0265(8) 0.0048(6) 0.0054(6) 0.0035(6)
N1 0.0207(10) 0.0230(10) 0.0350(12) 0.0110(9) 0.0089(9) 0.0046(8)
N2 0.0217(10) 0.0361(11) 0.0248(11) 0.0070(9) 0.0073(9) 0.0077(9)
C4 0.0168(11) 0.0193(10) 0.0221(12) 0.0073(9) 0.0060(9) 0.0006(8)
C5 0.0194(11) 0.0217(11) 0.0211(12) 0.0084(9) 0.0060(9) 0.0018(9)
C18 0.0192(11) 0.0244(11) 0.0270(12) 0.0130(10) 0.0092(10) 0.0087(9)
C3 0.0194(11) 0.0226(11) 0.0228(12) 0.0106(9) 0.0050(9) 0.0047(9)
C11 0.0212(11) 0.0260(12) 0.0265(13) 0.0159(10) 0.0099(10) 0.0067(9)
C10 0.0169(11) 0.0216(11) 0.0271(12) 0.0117(10) 0.0107(9) 0.0078(9)
C22 0.0170(11) 0.0215(11) 0.0233(12) 0.0076(9) 0.0052(9) 0.0029(9)
C12 0.0224(12) 0.0255(12) 0.0213(12) 0.0059(10) 0.0055(9) 0.0069(9)
C2 0.0179(11) 0.0243(11) 0.0231(12) 0.0078(9) 0.0073(9) 0.0019(9)
C16 0.0216(11) 0.0256(12) 0.0244(12) 0.0090(10) 0.0076(10) 0.0074(9)
C25 0.0201(11) 0.0220(11) 0.0184(11) 0.0072(9) 0.0064(9) 0.0050(9)
C7 0.0221(12) 0.0181(11) 0.0339(14) 0.0110(10) 0.0050(10) 0.0041(9)
C26 0.0201(11) 0.0200(11) 0.0219(12) 0.0090(9) 0.0072(9) 0.0042(9)
C6 0.0186(11) 0.0216(11) 0.0290(13) 0.0098(10) 0.0046(10) 0.0041(9)
C17 0.0143(10) 0.0204(11) 0.0266(12) 0.0085(9) 0.0074(9) 0.0053(8)
C1 0.0147(11) 0.0251(11) 0.0271(13) 0.0048(10) 0.0066(9) 0.0036(9)
C19 0.0195(11) 0.0261(12) 0.0271(13) 0.0088(10) 0.0081(10) 0.0078(9)
C21 0.0241(12) 0.0281(12) 0.0252(12) 0.0124(10) 0.0099(10) 0.0085(9)
C14 0.0211(11) 0.0202(10) 0.0203(12) 0.0070(9) 0.0063(9) 0.0043(9)
C23 0.0203(11) 0.0273(12) 0.0239(12) 0.0104(10) 0.0038(10) 0.0052(9)
C13 0.0188(11) 0.0190(11) 0.0223(12) 0.0085(9) 0.0056(9) 0.0046(8)
C8 0.0180(11) 0.0250(12) 0.0309(13) 0.0161(10) 0.0054(10) 0.0050(9)
C15 0.0234(12) 0.0273(12) 0.0340(14) 0.0186(11) 0.0097(10) 0.0078(10)
C24 0.0210(12) 0.0351(13) 0.0227(12) 0.0096(10) 0.0062(10) 0.0031(10)
C9 0.0177(11) 0.0228(11) 0.0222(12) 0.0084(9) 0.0068(9) 0.0051(9)
C20 0.0236(12) 0.0282(12) 0.0311(13) 0.0110(10) 0.0053(10) 0.0101(10)

_geom_special_details            
;
 All esds (except the esd in the dihedral angle between two l.s. planes)
 are estimated using the full covariance matrix.  The cell esds are taken
 into account individually in the estimation of esds in distances, angles
 and torsion angles; correlations between esds in cell parameters are only
 used when they are defined by crystal symmetry.  An approximate (isotropic)
 treatment of cell esds is used for estimating esds involving l.s. planes.
;
loop_
_geom_bond_atom_site_label_1
_geom_bond_atom_site_label_2
_geom_bond_distance
_geom_bond_site_symmetry_2
_geom_bond_publ_flag
F3 C5 1.351(2) . ?
F7 C11 1.352(2) . ?
F2 C3 1.350(2) . ?
F4 C6 1.346(2) . ?
F6 C9 1.352(2) . ?
F5 C8 1.350(2) . ?
F1 C2 1.349(2) . ?
F8 C12 1.342(3) . ?
N1 C19 1.338(3) . ?
N1 C15 1.332(3) . ?
N2 C24 1.334(3) . ?
N2 C20 1.335(3) . ?
C4 C5 1.383(3) . ?
C4 C3 1.389(3) . ?
C4 C13 1.510(3) . ?
C5 C6 1.372(3) . ?
C18 H18 0.9300 . ?
C18 C17 1.388(3) . ?
C18 C19 1.392(3) . ?
C3 C2 1.385(3) . ?
C11 C10 1.386(3) . ?
C11 C12 1.382(3) . ?
C10 C14 1.504(3) . ?
C10 C9 1.383(3) . ?
C22 C26 1.502(3) . ?
C22 C21 1.388(3) . ?
C22 C23 1.389(3) . ?
C12 C7 1.374(3) . ?
C2 C1 1.366(3) . ?
C16 H16 0.9300 . ?
C16 C17 1.389(3) . ?
C16 C15 1.387(3) . ?
C25 H25 0.9800 . ?
C25 C26 1.551(3) . ?
C25 C17 1.502(3) . ?
C25 C13 1.584(3) . ?
C7 H7 0.9300 . ?
C7 C8 1.371(3) . ?
C26 H26 0.9800 . ?
C26 C14 1.569(3) . ?
C6 C1 1.370(3) . ?
C1 H1 0.9300 . ?
C19 H19 0.9300 . ?
C21 H21 0.9300 . ?
C21 C20 1.383(3) . ?
C14 H14 0.9800 . ?
C14 C13 1.560(3) . ?
C23 H23 0.9300 . ?
C23 C24 1.384(3) . ?
C13 H13 0.9800 . ?
C8 C9 1.380(3) . ?
C15 H15 0.9300 . ?
C24 H24 0.9300 . ?
C20 H20 0.9300 . ?

loop_
_geom_angle_atom_site_label_1
_geom_angle_atom_site_label_2
_geom_angle_atom_site_label_3
_geom_angle
_geom_angle_site_symmetry_1
_geom_angle_site_symmetry_3
_geom_angle_publ_flag
C15 N1 C19 115.97(19) . . ?
C24 N2 C20 115.8(2) . . ?
C5 C4 C3 115.1(2) . . ?
C5 C4 C13 117.15(19) . . ?
C3 C4 C13 127.41(19) . . ?
F3 C5 C4 118.50(19) . . ?
F3 C5 C6 118.31(19) . . ?
C6 C5 C4 123.1(2) . . ?
C17 C18 H18 120.3 . . ?
C17 C18 C19 119.4(2) . . ?
C19 C18 H18 120.3 . . ?
F2 C3 C4 121.38(19) . . ?
F2 C3 C2 116.85(19) . . ?
C2 C3 C4 121.7(2) . . ?
F7 C11 C10 119.53(19) . . ?
F7 C11 C12 118.1(2) . . ?
C12 C11 C10 122.34(19) . . ?
C11 C10 C14 124.17(18) . . ?
C9 C10 C11 115.59(19) . . ?
C9 C10 C14 120.22(19) . . ?
C21 C22 C26 121.92(19) . . ?
C21 C22 C23 116.8(2) . . ?
C23 C22 C26 121.09(19) . . ?
F8 C12 C11 118.70(19) . . ?
F8 C12 C7 120.1(2) . . ?
C7 C12 C11 121.2(2) . . ?
F1 C2 C3 118.56(19) . . ?
F1 C2 C1 119.8(2) . . ?
C1 C2 C3 121.6(2) . . ?
C17 C16 H16 120.3 . . ?
C15 C16 H16 120.3 . . ?
C15 C16 C17 119.4(2) . . ?
C26 C25 H25 109.2 . . ?
C26 C25 C13 89.11(14) . . ?
C17 C25 H25 109.2 . . ?
C17 C25 C26 116.20(18) . . ?
C17 C25 C13 122.21(18) . . ?
C13 C25 H25 109.2 . . ?
C12 C7 H7 121.5 . . ?
C8 C7 C12 117.0(2) . . ?
C8 C7 H7 121.5 . . ?
C22 C26 C25 118.59(18) . . ?
C22 C26 H26 107.9 . . ?
C22 C26 C14 121.91(18) . . ?
C25 C26 H26 107.9 . . ?
C25 C26 C14 91.13(16) . . ?
C14 C26 H26 107.9 . . ?
F4 C6 C5 118.7(2) . . ?
F4 C6 C1 120.3(2) . . ?
C1 C6 C5 120.9(2) . . ?
C18 C17 C16 116.9(2) . . ?
C18 C17 C25 122.55(19) . . ?
C16 C17 C25 120.4(2) . . ?
C2 C1 C6 117.4(2) . . ?
C2 C1 H1 121.3 . . ?
C6 C1 H1 121.3 . . ?
N1 C19 C18 123.9(2) . . ?
N1 C19 H19 118.0 . . ?
C18 C19 H19 118.0 . . ?
C22 C21 H21 120.2 . . ?
C20 C21 C22 119.5(2) . . ?
C20 C21 H21 120.2 . . ?
C10 C14 C26 120.39(18) . . ?
C10 C14 H14 110.5 . . ?
C10 C14 C13 113.78(18) . . ?
C26 C14 H14 110.5 . . ?
C13 C14 C26 89.34(15) . . ?
C13 C14 H14 110.5 . . ?
C22 C23 H23 120.4 . . ?
C24 C23 C22 119.2(2) . . ?
C24 C23 H23 120.4 . . ?
C4 C13 C25 121.20(17) . . ?
C4 C13 C14 121.08(18) . . ?
C4 C13 H13 107.6 . . ?
C25 C13 H13 107.6 . . ?
C14 C13 C25 90.25(16) . . ?
C14 C13 H13 107.6 . . ?
F5 C8 C7 120.87(19) . . ?
F5 C8 C9 117.2(2) . . ?
C7 C8 C9 121.9(2) . . ?
N1 C15 C16 124.3(2) . . ?
N1 C15 H15 117.8 . . ?
C16 C15 H15 117.8 . . ?
N2 C24 C23 124.4(2) . . ?
N2 C24 H24 117.8 . . ?
C23 C24 H24 117.8 . . ?
F6 C9 C10 119.99(18) . . ?
F6 C9 C8 118.06(18) . . ?
C8 C9 C10 121.9(2) . . ?
N2 C20 C21 124.2(2) . . ?
N2 C20 H20 117.9 . . ?
C21 C20 H20 117.9 . . ?

loop_
_geom_torsion_atom_site_label_1
_geom_torsion_atom_site_label_2
_geom_torsion_atom_site_label_3
_geom_torsion_atom_site_label_4
_geom_torsion
_geom_torsion_site_symmetry_1
_geom_torsion_site_symmetry_2
_geom_torsion_site_symmetry_3
_geom_torsion_site_symmetry_4
_geom_torsion_publ_flag
F3 C5 C6 F4 1.5(3) . . . . ?
F3 C5 C6 C1 -177.47(19) . . . . ?
F7 C11 C10 C14 -3.1(3) . . . . ?
F7 C11 C10 C9 178.70(18) . . . . ?
F7 C11 C12 F8 0.0(3) . . . . ?
F7 C11 C12 C7 -179.65(19) . . . . ?
F2 C3 C2 F1 -0.4(3) . . . . ?
F2 C3 C2 C1 179.10(19) . . . . ?
F4 C6 C1 C2 -178.06(18) . . . . ?
F5 C8 C9 F6 1.2(3) . . . . ?
F5 C8 C9 C10 -178.68(19) . . . . ?
F1 C2 C1 C6 178.29(18) . . . . ?
F8 C12 C7 C8 -179.0(2) . . . . ?
C4 C5 C6 F4 178.7(2) . . . . ?
C4 C5 C6 C1 -0.2(3) . . . . ?
C4 C3 C2 F1 -178.56(19) . . . . ?
C4 C3 C2 C1 1.0(3) . . . . ?
C5 C4 C3 F2 -178.33(19) . . . . ?
C5 C4 C3 C2 -0.3(3) . . . . ?
C5 C4 C13 C25 -62.4(3) . . . . ?
C5 C4 C13 C14 -174.14(19) . . . . ?
C5 C6 C1 C2 0.9(3) . . . . ?
C3 C4 C5 F3 177.16(17) . . . . ?
C3 C4 C5 C6 -0.1(3) . . . . ?
C3 C4 C13 C25 124.9(2) . . . . ?
C3 C4 C13 C14 13.2(3) . . . . ?
C3 C2 C1 C6 -1.2(3) . . . . ?
C11 C10 C14 C26 53.7(3) . . . . ?
C11 C10 C14 C13 -50.4(3) . . . . ?
C11 C10 C9 F6 -178.54(19) . . . . ?
C11 C10 C9 C8 1.4(3) . . . . ?
C11 C12 C7 C8 0.6(3) . . . . ?
C10 C11 C12 F8 179.9(2) . . . . ?
C10 C11 C12 C7 0.3(4) . . . . ?
C10 C14 C13 C4 -112.4(2) . . . . ?
C10 C14 C13 C25 120.16(19) . . . . ?
C22 C26 C14 C10 10.9(3) . . . . ?
C22 C26 C14 C13 128.3(2) . . . . ?
C22 C21 C20 N2 0.5(4) . . . . ?
C22 C23 C24 N2 0.2(3) . . . . ?
C12 C11 C10 C14 177.0(2) . . . . ?
C12 C11 C10 C9 -1.2(3) . . . . ?
C12 C7 C8 F5 177.60(19) . . . . ?
C12 C7 C8 C9 -0.4(3) . . . . ?
C25 C26 C14 C10 -114.3(2) . . . . ?
C25 C26 C14 C13 3.12(17) . . . . ?
C7 C8 C9 F6 179.3(2) . . . . ?
C7 C8 C9 C10 -0.6(3) . . . . ?
C26 C22 C21 C20 175.6(2) . . . . ?
C26 C22 C23 C24 -175.9(2) . . . . ?
C26 C25 C17 C18 50.8(3) . . . . ?
C26 C25 C17 C16 -126.0(2) . . . . ?
C26 C25 C13 C4 -124.2(2) . . . . ?
C26 C25 C13 C14 3.09(16) . . . . ?
C26 C14 C13 C4 124.4(2) . . . . ?
C26 C14 C13 C25 -3.05(16) . . . . ?
C17 C18 C19 N1 -0.7(3) . . . . ?
C17 C16 C15 N1 0.2(4) . . . . ?
C17 C25 C26 C22 103.2(2) . . . . ?
C17 C25 C26 C14 -128.97(19) . . . . ?
C17 C25 C13 C4 -3.4(3) . . . . ?
C17 C25 C13 C14 123.9(2) . . . . ?
C19 N1 C15 C16 -0.3(3) . . . . ?
C19 C18 C17 C16 0.6(3) . . . . ?
C19 C18 C17 C25 -176.29(19) . . . . ?
C21 C22 C26 C25 156.5(2) . . . . ?
C21 C22 C26 C14 45.1(3) . . . . ?
C21 C22 C23 C24 -0.2(3) . . . . ?
C14 C10 C9 F6 3.2(3) . . . . ?
C14 C10 C9 C8 -176.9(2) . . . . ?
C23 C22 C26 C25 -28.0(3) . . . . ?
C23 C22 C26 C14 -139.5(2) . . . . ?
C23 C22 C21 C20 -0.1(3) . . . . ?
C13 C4 C5 F3 3.6(3) . . . . ?
C13 C4 C5 C6 -173.7(2) . . . . ?
C13 C4 C3 F2 -5.5(3) . . . . ?
C13 C4 C3 C2 172.5(2) . . . . ?
C13 C25 C26 C22 -130.87(19) . . . . ?
C13 C25 C26 C14 -3.07(16) . . . . ?
C13 C25 C17 C18 -56.0(3) . . . . ?
C13 C25 C17 C16 127.2(2) . . . . ?
C15 N1 C19 C18 0.5(3) . . . . ?
C15 C16 C17 C18 -0.3(3) . . . . ?
C15 C16 C17 C25 176.58(19) . . . . ?
C24 N2 C20 C21 -0.5(3) . . . . ?
C9 C10 C14 C26 -128.2(2) . . . . ?
C9 C10 C14 C13 127.7(2) . . . . ?
C20 N2 C24 C23 0.2(3) . . . . ?

_shelx_res_file                  
;
    g22915.res created by SHELXL-2014/7

TITL g22915_a.res in P-1
REM Old TITL g22915 in P-1 #2
REM SHELXT solution in P-1
REM R1 0.119, Rweak 0.003, Alpha 0.024, Orientation as input
REM Formula found by SHELXT: C26 N1 F8
CELL 0.71073 8.1788 10.5773 12.7786 108.775 99.388 99.387
ZERR 2 0.0006 0.0008 0.001 0.004 0.004 0.004
LATT 1
SFAC C H F N
UNIT 52 28 16 4

L.S. 4
PLAN  20
BOND $H
LIST 6
MORE -1
CONF
fmap 2
acta 52
REM <olex2.extras>
REM <HklSrc "%./g22915.hkl">
REM </olex2.extras>

WGHT    0.075000    0.062000
FVAR       0.58397
F3    3    0.882095    0.280261    0.817120    11.00000    0.02744    0.02699 =
         0.02368    0.01204    0.00877    0.00635
F7    3    0.694373    0.686411    0.935358    11.00000    0.03324    0.02509 =
         0.02394    0.01202    0.00956    0.00642
F2    3    0.768725    0.437176    0.511173    11.00000    0.03153    0.03277 =
         0.03206    0.01923    0.01552    0.01456
F4    3    1.084489    0.135542    0.713416    11.00000    0.02370    0.03481 =
         0.03791    0.01857    0.00904    0.01255
F6    3    0.639081    0.701438    0.565570    11.00000    0.03115    0.02673 =
         0.02377    0.01041    0.00684    0.00449
F5    3    0.763944    0.968758    0.653056    11.00000    0.03097    0.02749 =
         0.03609    0.02043    0.00573    0.00426
F1    3    0.973778    0.295372    0.411628    11.00000    0.02679    0.03667 =
         0.02551    0.01256    0.01263    0.00953
F8    3    0.822704    0.956487    1.022764    11.00000    0.03486    0.02844 =
         0.02648    0.00483    0.00535    0.00350
N1    4    0.363031   -0.057609    0.676655    11.00000    0.02066    0.02303 =
         0.03497    0.01097    0.00891    0.00465
N2    4    0.119757    0.669392    0.917430    11.00000    0.02173    0.03611 =
         0.02485    0.00701    0.00732    0.00771
C4    1    0.812100    0.360700    0.668099    11.00000    0.01679    0.01931 =
         0.02206    0.00727    0.00605    0.00063
C5    1    0.897935    0.281245    0.713739    11.00000    0.01937    0.02170 =
         0.02114    0.00838    0.00598    0.00179
C18   1    0.444980    0.142936    0.629465    11.00000    0.01925    0.02444 =
         0.02704    0.01303    0.00924    0.00866
AFIX  43
H18   2    0.454057    0.179624    0.573007    11.00000   -1.20000
AFIX   0
C3    1    0.840944    0.361319    0.564067    11.00000    0.01944    0.02262 =
         0.02279    0.01059    0.00499    0.00465
C11   1    0.713135    0.754646    0.863346    11.00000    0.02123    0.02599 =
         0.02648    0.01593    0.00990    0.00669
C10   1    0.665334    0.683080    0.747180    11.00000    0.01692    0.02156 =
         0.02715    0.01173    0.01069    0.00783
C22   1    0.338473    0.534505    0.796248    11.00000    0.01702    0.02155 =
         0.02331    0.00755    0.00523    0.00288
C12   1    0.779833    0.894701    0.909308    11.00000    0.02237    0.02547 =
         0.02131    0.00591    0.00551    0.00692
C2    1    0.948764    0.287670    0.511383    11.00000    0.01789    0.02426 =
         0.02314    0.00775    0.00727    0.00190
C16   1    0.481336    0.164601    0.822528    11.00000    0.02163    0.02565 =
         0.02444    0.00900    0.00758    0.00742
AFIX  43
H16   2    0.515225    0.216333    0.899811    11.00000   -1.20000
AFIX   0
C25   1    0.560565    0.379882    0.780866    11.00000    0.02013    0.02203 =
         0.01837    0.00723    0.00637    0.00495
AFIX  13
H25   2    0.580768    0.420082    0.863769    11.00000   -1.20000
AFIX   0
C7    1    0.801572    0.970626    0.841196    11.00000    0.02206    0.01808 =
         0.03390    0.01101    0.00504    0.00405
AFIX  43
H7    2    0.847374    1.064780    0.871806    11.00000   -1.20000
AFIX   0
C26   1    0.445337    0.455927    0.726817    11.00000    0.02006    0.02001 =
         0.02189    0.00903    0.00716    0.00422
AFIX  13
H26   2    0.369024    0.388347    0.656886    11.00000   -1.20000
AFIX   0
C6    1    1.003997    0.207729    0.661174    11.00000    0.01860    0.02165 =
         0.02903    0.00981    0.00456    0.00412
C17   1    0.497437    0.227066    0.743166    11.00000    0.01432    0.02040 =
         0.02662    0.00853    0.00742    0.00530
C1    1    1.030230    0.209103    0.558323    11.00000    0.01473    0.02507 =
         0.02705    0.00477    0.00662    0.00361
AFIX  43
H1    2    1.100803    0.158480    0.521864    11.00000   -1.20000
AFIX   0
C19   1    0.378696    0.003234    0.600675    11.00000    0.01948    0.02612 =
         0.02706    0.00882    0.00814    0.00783
AFIX  43
H19   2    0.343152   -0.051093    0.523999    11.00000   -1.20000
AFIX   0
C21   1    0.281398    0.641811    0.773906    11.00000    0.02406    0.02813 =
         0.02521    0.01235    0.00985    0.00847
AFIX  43
H21   2    0.315299    0.671335    0.717994    11.00000   -1.20000
AFIX   0
C14   1    0.599951    0.529933    0.693448    11.00000    0.02106    0.02015 =
         0.02030    0.00704    0.00625    0.00426
AFIX  13
H14   2    0.582488    0.500240    0.610661    11.00000   -1.20000
AFIX   0
C23   1    0.282420    0.496387    0.881033    11.00000    0.02031    0.02730 =
         0.02386    0.01045    0.00383    0.00515
AFIX  43
H23   2    0.316482    0.424874    0.899249    11.00000   -1.20000
AFIX   0
C13   1    0.714709    0.447594    0.741134    11.00000    0.01876    0.01905 =
         0.02226    0.00851    0.00557    0.00461
AFIX  13
H13   2    0.797067    0.512872    0.809405    11.00000   -1.20000
AFIX   0
C8    1    0.752712    0.901343    0.726103    11.00000    0.01798    0.02497 =
         0.03092    0.01610    0.00543    0.00503
C15   1    0.414223    0.024304    0.785433    11.00000    0.02343    0.02729 =
         0.03396    0.01858    0.00972    0.00785
AFIX  43
H15   2    0.404313   -0.015178    0.840133    11.00000   -1.20000
AFIX   0
C24   1    0.175263    0.566083    0.938103    11.00000    0.02095    0.03507 =
         0.02265    0.00960    0.00625    0.00307
AFIX  43
H24   2    0.139568    0.539025    0.994692    11.00000   -1.20000
AFIX   0
C9    1    0.685678    0.761505    0.679978    11.00000    0.01766    0.02281 =
         0.02220    0.00839    0.00677    0.00506
C20   1    0.173747    0.704556    0.835357    11.00000    0.02361    0.02818 =
         0.03107    0.01098    0.00534    0.01014
AFIX  43
H20   2    0.136611    0.775784    0.818416    11.00000   -1.20000
AFIX   0
HKLF 4

REM  g22915_a.res in P-1
REM R1 =  0.0498 for    2948 Fo > 4sig(Fo)  and  0.0852 for all    4521 data
REM    325 parameters refined using      0 restraints

END

WGHT      0.0752      0.0620

REM Highest difference peak  0.383,  deepest hole -0.274,  1-sigma level  0.067
Q1    1   0.7775  0.7537  0.9991  11.00000  0.05    0.38
Q2    1   0.7289  0.7164  0.8051  11.00000  0.05    0.32
Q3    1   0.7436  0.9376  0.7865  11.00000  0.05    0.30
Q4    1   0.4817  0.3775  0.7183  11.00000  0.05    0.30
Q5    1   0.7971  0.8144  0.8960  11.00000  0.05    0.29
Q6    1   0.7313  0.7302  0.7166  11.00000  0.05    0.28
Q7    1   0.4245  0.2068  0.6832  11.00000  0.05    0.28
Q8    1   0.7793  0.3391  0.6056  11.00000  0.05    0.28
Q9    1   0.6716  0.8361  0.7024  11.00000  0.05    0.27
Q10   1   0.3743  0.5401  0.8604  11.00000  0.05    0.27
Q11   1   0.6467  0.4597  0.6807  11.00000  0.05    0.25
Q12   1   0.8698  1.0329  1.0579  11.00000  0.05    0.25
Q13   1   0.8450  0.3091  0.6799  11.00000  0.05    0.24
Q14   1   0.4756  0.0964  0.7984  11.00000  0.05    0.23
Q15   1   0.8693  0.2965  0.5196  11.00000  0.05    0.23
Q16   1   0.9973 -0.0176  0.6216  11.00000  0.05    0.23
Q17   1   0.2794  0.5595  0.9354  11.00000  0.05    0.23
Q18   1   0.3779  0.0991  0.6153  11.00000  0.05    0.23
Q19   1   0.6894  0.3868  0.4315  11.00000  0.05    0.22
Q20   1   0.5495  0.2400  0.9387  11.00000  0.05    0.22
;
_shelx_res_checksum              58748
_shelx_hkl_file                  
;
  -1   0   0    7.10    1.00
  -1   0   0    5.50    0.90
  -1   0   0    6.10    0.80
  -1   0   0    3.60    1.00
   1   0   0    5.70    0.90
   1   0   0    6.00    0.80
   1   0   0    6.00    0.70
   1   0   0    5.70    0.90
  -2   0   0  891.61   27.50
  -2   0   0  889.31   27.80
  -2   0   0  897.31   27.80
  -2   0   0  895.21   27.80
   2   0   0  913.61   27.60
   2   0   0  903.61   27.60
   2   0   0  871.51   27.20
   2   0   0  896.81   27.30
  -3   0   0    2.60    1.80
  -3   0   0    4.80    1.70
  -3   0   0    3.40    1.40
  -3   0   0    9.50    1.80
   3   0   0    3.70    1.00
   3   0   0    3.40    1.20
   3   0   0    2.70    1.00
  -4   0   0    3.00    1.50
  -4   0   0    2.30    1.60
  -4   0   0    1.40    2.00
  -5   0   0    0.00    1.60
  -5   0   0    2.40    1.80
  -5   0   0    0.20    2.00
  -6   0   0   16.10    3.30
  -6   0   0   18.60    3.10
  -6   0   0   19.30    3.00
  -6   0   0   19.80    3.30
  -7   0   0   -1.00    2.40
  -7   0   0    0.70    2.50
  -8   0   0    2.20    3.20
  -9   0   0    0.80    3.40
 -10   0   0    2.70    4.20
 -10   1   0   -2.00    3.60
  -9   1   0   -1.10    3.30
  -8   1   0   -0.90    2.80
  -7   1   0   42.00    4.40
  -7   1   0   36.40    4.70
  -7   1   0   45.90    5.30
  -6   1   0   15.30    2.80
  -6   1   0   15.30    3.20
  -6   1   0   17.50    3.40
  -6   1   0   16.00    3.10
   5  -1   0  262.17    8.60
   5  -1   0  245.88    8.50
  -5   1   0  245.78   10.60
  -5   1   0  254.57   10.40
  -5   1   0  239.38    9.80
  -5   1   0  256.37   10.60
   4  -1   0  179.48    6.40
   4  -1   0  168.18    6.40
  -4   1   0  169.28    7.50
  -4   1   0  168.98    7.50
  -4   1   0  180.58    7.20
  -4   1   0  170.68    7.70
   3  -1   0  555.44   17.40
   3  -1   0  522.65   17.70
  -3   1   0  547.85   18.10
  -3   1   0  547.85   18.20
  -3   1   0  551.34   18.20
  -3   1   0  527.35   17.60
   2  -1   0 1573.24   48.20
   2  -1   0 1613.44   48.50
   2  -1   0 1606.14   48.50
   2  -1   0 1577.64   48.20
  -2   1   0 1596.04   48.60
  -2   1   0 1546.15   48.30
  -2   1   0 1568.64   48.70
  -2   1   0 1578.04   48.70
   1  -1   0   64.69    3.00
   1  -1   0   64.09    3.20
   1  -1   0   67.39    2.90
   1  -1   0   67.69    3.00
   1  -1   0   71.79    3.10
  -1   1   0   69.59    3.00
  -1   1   0   66.49    3.00
  -1   1   0   63.99    3.30
  -1   1   0   64.79    3.10
  -1   1   0   70.89    3.20
   0  -1   0  182.88    6.00
   0  -1   0  178.98    6.10
   0  -1   0  180.98    6.10
   0  -1   0  182.58    5.90
   0   1   0  189.78    6.10
   0   1   0  186.48    6.10
   0   1   0  176.78    5.90
   0   1   0  179.38    5.90
  -1  -1   0   -5.10    0.90
  -1  -1   0   -7.50    1.00
  -1  -1   0   -6.90    1.30
  -1  -1   0   -9.20    1.20
  -1  -1   0   -7.90    1.00
  -1  -1   0   -5.90    1.10
   1   1   0   -8.20    1.10
   1   1   0   -6.80    1.00
   1   1   0   -7.50    0.70
   1   1   0   -7.90    0.90
   1   1   0   -6.40    1.40
  -2  -1   0 3038.60   92.69
  -2  -1   0 3130.39   92.89
  -2  -1   0 3081.39   92.79
  -2  -1   0 3044.90   93.29
  -2  -1   0 3066.59   92.49
   2   1   0 3062.79   92.69
   2   1   0 3062.89   92.49
  -3  -1   0   -1.20    1.50
  -3  -1   0    1.20    1.40
  -3  -1   0   -0.70    1.20
  -3  -1   0    2.60    1.50
   3   1   0    3.30    1.60
  -4  -1   0   58.79    3.90
  -4  -1   0   59.79    4.30
  -5  -1   0   32.40    3.40
  -5  -1   0   42.40    4.20
  -5  -1   0   36.80    3.70
  -6  -1   0   26.00    3.90
  -6  -1   0   20.10    3.40
  -6  -1   0   17.50    2.80
  -7  -1   0  179.38    9.70
  -7  -1   0  176.58    9.40
  -8  -1   0   91.49    7.70
  -9  -1   0    4.60    4.00
 -10   2   0    7.70    4.50
  -9   2   0    1.60    3.40
  -8   2   0   -1.90    3.00
  -7   2   0    1.80    2.80
  -7   2   0    2.10    2.40
   6  -2   0  235.88    8.50
   6  -2   0  226.28    8.40
  -6   2   0  234.98   10.90
  -6   2   0  235.78   10.70
  -6   2   0  230.48   10.60
   5  -2   0 1973.80   61.39
   5  -2   0 1986.80   61.39
   5  -2   0 2036.80   62.29
  -5   2   0 2034.10   63.19
  -5   2   0 2005.50   63.19
  -5   2   0 1973.60   62.99
  -5   2   0 1999.10   62.39
   4  -2   0  254.37    9.10
   4  -2   0  248.68    9.10
   4  -2   0  242.98    9.60
  -4   2   0  262.67   10.30
  -4   2   0  253.27   10.00
  -4   2   0  221.88   10.00
   3  -2   0  220.08    8.40
   3  -2   0  231.08    8.30
  -3   2   0  224.58    9.10
  -3   2   0  220.18    8.60
  -3   2   0  230.38    9.10
  -3   2   0  224.68    9.00
   2  -2   0   59.99    3.90
   2  -2   0   54.59    3.40
   2  -2   0   53.99    3.80
   2  -2   0   52.39    3.50
  -2   2   0   46.60    3.80
  -2   2   0   55.49    3.60
  -2   2   0   56.19    4.00
  -2   2   0   54.29    3.50
  -2   2   0   59.59    3.80
   1  -2   0  372.96   12.50
   1  -2   0  362.06   12.40
   1  -2   0  362.56   12.20
   1  -2   0  364.16   12.00
   1  -2   0  367.36   12.40
  -1   2   0  369.46   12.40
  -1   2   0  348.77   12.40
  -1   2   0  366.06   12.10
  -1   2   0  361.66   12.30
  -1   2   0  372.66   12.10
   0  -2   0   62.19    3.30
   0  -2   0   58.59    3.00
   0  -2   0   57.39    3.40
   0  -2   0   67.29    3.70
   0   2   0   63.99    3.20
   0   2   0   62.69    3.50
   0   2   0   59.79    3.40
   0   2   0   62.99    3.20
  -1  -2   0 6785.12  209.48
  -1  -2   0 6839.72  209.98
  -1  -2   0 7121.79  209.18
  -1  -2   0 7096.99  208.58
  -1  -2   0 7024.80  209.68
  -1  -2   0 6812.22  209.58
   1   2   0 6615.94  209.18
   1   2   0 7094.09  209.68
   1   2   0 7060.59  208.38
   1   2   0 7040.50  209.38
   1   2   0 6957.90  208.68
  -2  -2   0 6459.65  191.28
  -2  -2   0 6273.97  190.88
  -2  -2   0 6196.28  191.18
  -2  -2   0 6352.76  190.98
  -2  -2   0 6495.75  191.28
   2   2   0 6451.65  190.78
   2   2   0 6345.56  190.98
   2   2   0 6233.48  191.78
  -3  -2   0  249.78    9.20
  -3  -2   0  233.08    8.70
  -3  -2   0  226.48    9.00
  -3  -2   0  234.48    8.50
   3   2   0  253.97    8.90
  -4  -2   0  185.08    8.00
  -4  -2   0  192.18    7.50
   4   2   0  187.58    7.80
  -5  -2   0   45.30    4.30
  -5  -2   0   37.70    4.00
  -5  -2   0   33.90    3.50
   5   2   0   42.70    3.90
  -6  -2   0  114.69    7.00
  -6  -2   0   99.99    6.60
  -6  -2   0  103.19    6.90
  -7  -2   0   14.00    3.70
  -8  -2   0    3.60    3.70
  -8  -2   0    4.60    3.60
  -9  -2   0    0.90    3.90
  -9  -2   0   -1.50    3.80
 -10   3   0    1.70    4.20
  -9   3   0    5.40    3.80
  -8   3   0    4.90    3.60
   7  -3   0   50.79    3.70
   7  -3   0   46.60    3.60
  -7   3   0   52.69    6.10
  -7   3   0   51.29    5.30
   6  -3   0   78.39    4.80
   6  -3   0   83.29    4.70
  -6   3   0   89.69    6.60
  -6   3   0   75.79    6.10
  -6   3   0   87.79    5.90
  -6   3   0   87.19    6.30
   5  -3   0  374.96   14.30
   5  -3   0  379.36   13.60
   5  -3   0  369.26   13.50
  -5   3   0  377.26   15.00
  -5   3   0  407.66   15.20
  -5   3   0  377.76   14.80
  -5   3   0  385.56   14.30
   4  -3   0 1058.29   33.70
   4  -3   0 1041.70   34.40
   4  -3   0 1070.69   33.70
   4  -3   0 1056.89   34.30
  -4   3   0 1052.29   34.10
  -4   3   0 1040.80   34.80
  -4   3   0 1059.69   34.80
  -4   3   0 1084.79   34.70
   3  -3   0  381.46   13.40
   3  -3   0  375.86   13.50
   3  -3   0  383.26   13.90
   3  -3   0  368.66   13.80
  -3   3   0  403.36   14.30
  -3   3   0  388.36   14.00
  -3   3   0  374.96   14.10
  -3   3   0  392.16   13.70
   2  -3   0   77.69    4.70
   2  -3   0   86.49    5.00
   2  -3   0   83.29    4.40
   2  -3   0   81.49    4.90
   2  -3   0   81.09    4.90
  -2   3   0   81.29    5.10
  -2   3   0   79.99    4.60
  -2   3   0   78.99    4.90
  -2   3   0   90.29    4.80
   1  -3   0   36.90    3.50
   1  -3   0   39.50    3.90
   1  -3   0   42.70    3.20
   1  -3   0   39.00    3.80
   1  -3   0   39.90    3.60
  -1   3   0   44.70    3.60
  -1   3   0   38.50    3.40
  -1   3   0   36.30    3.20
  -1   3   0   46.00    4.20
   0  -3   0 1217.98   37.10
   0  -3   0 1162.98   37.10
   0  -3   0 1175.68   36.70
   0  -3   0 1194.78   37.30
   0   3   0 1178.58   37.00
   0   3   0 1162.78   36.60
   0   3   0 1177.28   36.60
  -1  -3   0  343.07   12.50
  -1  -3   0  364.16   12.70
  -1  -3   0  369.76   12.60
  -1  -3   0  368.26   12.20
   1   3   0  364.96   11.80
   1   3   0  356.66   12.20
   1   3   0  356.26   13.00
  -2  -3   0 2712.33   81.69
  -2  -3   0 2674.23   82.19
  -2  -3   0 2733.13   82.19
  -2  -3   0 2604.64   82.19
   2   3   0 2676.73   81.79
   2   3   0 2711.23   82.79
   2   3   0 2691.83   81.59
  -3  -3   0  142.19    6.70
  -3  -3   0  136.99    6.00
  -3  -3   0  140.29    6.50
  -3  -3   0  153.18    6.90
   3   3   0  143.19    7.30
   3   3   0  137.29    6.20
  -4  -3   0   45.30    4.00
  -4  -3   0   45.60    4.20
  -4  -3   0   38.00    3.40
  -4  -3   0   42.70    4.20
   4   3   0   40.00    3.60
  -5  -3   0    1.90    1.90
  -5  -3   0    2.80    2.10
  -5  -3   0    0.90    2.10
  -5  -3   0    6.30    2.50
   5   3   0    4.50    2.30
  -6  -3   0   13.10    3.20
  -6  -3   0    9.20    3.10
  -7  -3   0   38.50    5.20
  -7  -3   0   32.00    4.70
  -8  -3   0    2.30    3.80
  -8  -3   0    4.70    3.90
  -9  -3   0    9.40    4.60
  -9  -3   0    0.90    4.40
 -10   4   0   16.20    5.40
  -9   4   0   49.60    7.40
   8  -4   0    0.60    1.80
  -8   4   0   -0.20    3.20
  -8   4   0    0.50    3.00
   7  -4   0   -0.70    1.70
  -7   4   0    2.10    2.80
  -7   4   0    3.00    2.70
   6  -4   0  130.69    7.60
   6  -4   0  140.79    6.90
   6  -4   0  141.99    6.80
  -6   4   0  122.59    8.00
  -6   4   0  140.89    7.80
  -6   4   0  129.19    8.10
  -6   4   0  135.59    8.40
   5  -4   0    0.50    1.80
   5  -4   0   -0.60    1.60
   5  -4   0    1.60    2.00
   5  -4   0   -1.50    1.60
  -5   4   0   -0.20    2.00
  -5   4   0    0.80    2.20
  -5   4   0   -2.70    1.90
  -5   4   0    4.50    2.80
   4  -4   0   34.90    3.80
   4  -4   0   48.60    4.20
   4  -4   0   43.60    4.00
  -4   4   0   41.60    4.30
  -4   4   0   56.39    4.60
  -4   4   0   52.29    5.00
  -4   4   0   47.40    4.80
   3  -4   0  482.85   17.50
   3  -4   0  474.75   17.60
   3  -4   0  485.95   17.00
  -3   4   0  486.85   17.80
  -3   4   0  479.45   17.10
  -3   4   0  513.75   17.80
   2  -4   0  364.26   13.90
   2  -4   0  374.96   13.90
   2  -4   0  373.86   13.50
   2  -4   0  377.16   13.90
  -2   4   0  389.06   14.10
  -2   4   0  370.76   13.50
  -2   4   0  358.96   13.80
   1  -4   0  319.07   12.20
   1  -4   0  306.47   12.00
   1  -4   0  320.57   12.10
   1  -4   0  310.07   11.60
  -1   4   0  326.07   12.20
  -1   4   0  327.77   11.50
  -1   4   0  311.87   11.60
   0  -4   0  745.83   24.40
   0  -4   0  716.93   24.60
   0  -4   0  742.73   24.50
   0  -4   0  752.02   24.00
   0   4   0  751.12   24.20
   0   4   0  727.23   23.60
   0   4   0  716.43   23.70
  -1  -4   0  463.55   16.40
  -1  -4   0  467.35   16.40
  -1  -4   0  463.15   15.90
  -1  -4   0  466.75   16.50
   1   4   0  471.45   16.00
   1   4   0  488.15   17.00
  -2  -4   0  169.58    7.60
  -2  -4   0  145.39    6.70
  -2  -4   0  167.98    7.40
  -2  -4   0  165.98    7.40
   2   4   0  164.48    7.00
   2   4   0  152.78    7.90
  -3  -4   0 1786.52   56.39
  -3  -4   0 1771.72   56.49
  -3  -4   0 1820.92   56.39
   3   4   0 1807.82   55.79
   3   4   0 1788.92   57.09
  -4  -4   0    8.50    2.40
  -4  -4   0    6.90    2.10
  -4  -4   0    9.50    2.70
   4   4   0    7.60    3.10
   4   4   0    8.90    2.40
  -5  -4   0   31.40    4.30
  -5  -4   0   29.60    4.00
  -5  -4   0   33.90    4.10
  -5  -4   0   24.10    3.80
   5   4   0   27.70    3.50
  -6  -4   0    0.00    2.80
  -6  -4   0   -1.00    2.80
   6   4   0   -0.40    2.50
  -7  -4   0    3.60    3.50
  -7  -4   0    1.70    3.20
  -8  -4   0   36.20    6.10
  -8  -4   0   34.00    5.90
 -10   5   0    3.00    4.80
   9  -5   0   37.90    3.90
  -9   5   0   30.70    6.30
   8  -5   0   91.99    6.10
  -8   5   0   95.59    8.90
  -8   5   0  112.79    8.60
   7  -5   0   13.40    2.90
  -7   5   0   21.00    4.20
  -7   5   0   16.90    4.60
   6  -5   0   -0.30    1.90
   6  -5   0    2.70    2.30
  -6   5   0    0.60    2.60
  -6   5   0   -4.30    2.40
   5  -5   0  168.18    8.00
   5  -5   0  150.58    8.00
  -5   5   0  154.38    8.20
  -5   5   0  149.88    8.70
  -5   5   0  153.78    9.00
   4  -5   0    2.70    2.30
   4  -5   0    9.70    2.40
   4  -5   0    6.10    2.50
  -4   5   0   11.50    2.90
  -4   5   0    4.70    2.50
  -4   5   0    6.00    2.90
   3  -5   0  560.24   19.30
   3  -5   0  540.05   19.80
   3  -5   0  544.05   19.90
  -3   5   0  551.44   19.30
  -3   5   0  552.54   19.90
  -3   5   0  516.85   22.60
   2  -5   0   61.09    5.10
   2  -5   0   60.99    5.10
   2  -5   0   57.79    4.70
   2  -5   0   65.99    5.10
  -2   5   0   59.49    4.70
  -2   5   0   59.29    5.30
   1  -5   0   32.90    3.80
   1  -5   0   41.90    4.10
   1  -5   0   38.60    4.20
   1  -5   0   37.70    4.50
  -1   5   0   39.20    3.90
  -1   5   0   42.00    4.60
  -1   5   0   36.30    3.70
   0  -5   0  349.96   13.70
   0  -5   0  348.97   13.70
   0  -5   0  366.26   13.10
   0  -5   0  338.47   13.40
   0   5   0  359.56   13.30
   0   5   0  358.46   12.80
   0   5   0  350.06   12.60
  -1  -5   0  189.58    8.60
  -1  -5   0  173.48    7.80
  -1  -5   0  181.98    8.70
  -1  -5   0  186.58    8.60
   1   5   0  181.58    9.00
   1   5   0  182.88    8.00
  -2  -5   0   25.10    3.10
  -2  -5   0   31.40    3.80
  -2  -5   0   23.80    3.10
  -2  -5   0   32.10    4.10
   2   5   0   24.90    3.90
   2   5   0   29.00    3.40
  -3  -5   0    6.50    2.20
  -3  -5   0    3.80    2.30
  -3  -5   0   11.70    3.10
  -3  -5   0    7.40    2.40
   3   5   0    7.80    2.50
   3   5   0    3.00    2.90
  -4  -5   0  446.86   17.10
  -4  -5   0  436.26   16.00
  -4  -5   0  428.86   16.70
  -4  -5   0  426.56   16.90
   4   5   0  453.25   16.10
   4   5   0  458.65   17.90
  -5  -5   0   65.49    6.10
  -5  -5   0   49.90    5.50
  -5  -5   0   55.49    6.00
   5   5   0   58.39    5.20
  -6  -5   0   -0.60    2.90
   6   5   0    4.90    2.90
  -7  -5   0    4.30    3.90
  -7  -5   0    6.50    3.70
  -8  -5   0   38.80    6.40
  -8  -5   0   41.40    6.60
 -10   6   0   22.70    6.60
   9  -6   0    2.20    2.60
  -9   6   0    2.40    4.70
   8  -6   0    8.00    3.00
  -8   6   0    3.60    3.60
  -8   6   0   12.90    4.80
   7  -6   0   20.20    3.70
  -7   6   0   18.90    4.90
  -7   6   0   21.20    4.40
   6  -6   0   61.29    6.60
   6  -6   0   67.49    5.70
  -6   6   0   59.19    6.30
  -6   6   0   57.59    6.80
   5  -6   0    6.20    2.60
   5  -6   0    4.00    2.70
   5  -6   0    3.90    2.60
  -5   6   0    5.10    2.80
  -5   6   0    3.70    3.20
   4  -6   0   45.20    4.80
   4  -6   0   39.40    4.80
   4  -6   0   46.00    5.30
  -4   6   0   46.00    5.50
  -4   6   0   51.99    5.30
   3  -6   0   23.70    3.90
   3  -6   0   15.90    3.50
   3  -6   0   17.80    3.20
  -3   6   0   24.00    3.90
  -3   6   0   23.90    3.50
   2  -6   0  900.41   31.00
   2  -6   0  987.40   31.80
   2  -6   0  866.11   30.60
   2  -6   0  882.81   30.00
  -2   6   0  874.71   29.90
  -2   6   0  877.31   30.50
   1  -6   0   -1.30    2.10
   1  -6   0    0.80    2.10
   1  -6   0   -1.50    2.10
   1  -6   0    2.90    2.50
  -1   6   0   -2.40    2.20
  -1   6   0   -0.90    1.80
   0  -6   0   84.09    6.20
   0  -6   0   80.59    6.10
   0  -6   0   83.09    5.70
   0  -6   0   89.09    6.30
   0   6   0   74.99    5.50
   0   6   0   85.79    5.30
   0   6   0   94.09    6.60
  -1  -6   0   96.89    6.40
  -1  -6   0   93.19    5.80
  -1  -6   0  104.19    7.00
  -1  -6   0   86.19    6.40
   1   6   0   91.99    6.80
   1   6   0   79.99    5.60
  -2  -6   0  252.57   11.10
  -2  -6   0  237.48   11.10
  -2  -6   0  231.98   10.20
  -2  -6   0  261.07   11.30
   2   6   0  244.18   11.70
   2   6   0  241.58   10.40
  -3  -6   0   65.89    6.10
  -3  -6   0   52.49    5.30
  -3  -6   0   43.40    4.60
  -3  -6   0   52.59    5.50
   3   6   0   48.50    5.80
   3   6   0   55.59    4.90
  -4  -6   0   35.70    4.70
  -4  -6   0   42.70    5.20
  -4  -6   0   28.90    4.50
   4   6   0   45.70    5.90
   4   6   0   33.60    4.20
  -5  -6   0   -0.90    3.00
  -5  -6   0    1.70    2.90
   5   6   0    1.70    2.80
   5   6   0    9.40    4.40
  -6  -6   0    7.40    3.90
  -6  -6   0    8.20    3.80
  -7  -6   0    4.10    4.20
  -7  -6   0   -2.30    3.60
   9  -7   0    2.30    3.10
  -9   7   0   -1.30    4.30
   8  -7   0   -1.70    2.60
  -8   7   0    0.00    3.60
  -8   7   0   -0.70    3.70
   7  -7   0    6.30    3.00
  -7   7   0    1.20    3.40
  -7   7   0    2.50    3.30
   6  -7   0   52.59    5.60
  -6   7   0   48.30    6.70
  -6   7   0   64.69    6.70
   5  -7   0    2.50    2.70
   5  -7   0   -0.70    2.60
   5  -7   0    2.50    2.80
  -5   7   0    2.30    2.90
  -5   7   0   -0.50    3.00
   4  -7   0  376.66   15.10
   4  -7   0  371.26   15.90
   4  -7   0  355.26   16.00
  -4   7   0  359.96   15.10
  -4   7   0  373.96   16.10
   3  -7   0   22.00    3.90
   3  -7   0   32.70    4.20
   3  -7   0   20.40    3.90
  -3   7   0   32.20    5.00
  -3   7   0   26.60    4.00
   2  -7   0    3.30    2.90
   2  -7   0    4.90    2.60
   2  -7   0    4.00    2.60
  -2   7   0    3.20    2.40
  -2   7   0    6.90    3.30
   1  -7   0   74.49    6.50
   1  -7   0   71.19    6.40
   1  -7   0   77.29    6.30
   1  -7   0   78.39    6.00
  -1   7   0   71.89    5.50
   0  -7   0  161.88    8.90
   0  -7   0  157.38    9.00
   0  -7   0  153.98    8.20
   0  -7   0  156.18    9.00
   0   7   0  135.79    7.90
   0   7   0  152.18    7.50
   0   7   0  157.58    9.10
  -1  -7   0    2.40    2.70
  -1  -7   0    2.60    2.50
  -1  -7   0    1.70    3.30
  -1  -7   0    0.20    2.80
   1   7   0   -0.40    2.90
  -2  -7   0   53.99    5.20
  -2  -7   0   47.80    5.50
  -2  -7   0   49.40    5.70
  -2  -7   0   45.50    5.60
   2   7   0   42.70    5.00
  -3  -7   0   25.60    4.70
  -3  -7   0   17.20    3.60
  -3  -7   0   21.80    4.40
   3   7   0   31.20    5.20
   3   7   0   25.00    4.10
  -4  -7   0    3.50    3.30
   4   7   0    5.00    4.20
   4   7   0    7.90    3.20
  -5  -7   0    5.40    3.70
  -5  -7   0    6.10    3.80
   5   7   0    4.50    4.70
   5   7   0    0.60    3.60
  -6  -7   0   32.70    5.90
  -6  -7   0   22.50    5.20
  -7  -7   0   36.30    6.90
  -7  -7   0   19.60    5.30
   9  -8   0   20.60    4.50
  -9   8   0   20.30    6.60
  -9   8   0   27.80    6.10
   8  -8   0   23.50    4.50
  -8   8   0   43.50    6.50
  -8   8   0   17.80    5.70
   7  -8   0   12.70    3.80
  -7   8   0    9.20    4.30
  -7   8   0    7.60    4.40
   6  -8   0  107.39    7.90
  -6   8   0   88.59    8.20
  -6   8   0   92.79    9.00
   5  -8   0   75.09    7.40
   5  -8   0   63.29    6.70
  -5   8   0   63.19    7.60
  -5   8   0   74.79    7.10
   4  -8   0   39.40    5.60
   4  -8   0   41.30    5.30
   4  -8   0   42.60    5.80
  -4   8   0   51.49    6.70
  -4   8   0   51.89    5.80
   3  -8   0  146.39    8.80
   3  -8   0  150.88    9.40
   3  -8   0  127.79    9.20
  -3   8   0  126.39    9.10
  -3   8   0  137.59    8.50
   2  -8   0    1.70    2.90
   2  -8   0    2.40    3.40
   2  -8   0    4.30    3.00
  -2   8   0    1.00    3.20
  -2   8   0    2.00    2.50
   1  -8   0    2.30    2.90
   1  -8   0    3.70    3.40
  -1   8   0   -1.50    2.90
  -1   8   0   -0.20    2.30
   0  -8   0   48.70    5.40
   0  -8   0   57.09    6.60
   0  -8   0   51.99    6.00
   0   8   0   52.99    6.40
   0   8   0   48.50    4.90
  -1  -8   0   51.99    6.30
  -1  -8   0   50.19    6.30
  -1  -8   0   40.90    4.90
   1   8   0   52.79    6.80
  -2  -8   0    3.60    3.50
  -2  -8   0   12.90    3.60
  -2  -8   0   11.00    4.20
   2   8   0   11.40    4.50
   2   8   0   14.80    3.80
  -3  -8   0    1.00    3.40
  -3  -8   0    0.50    3.70
   3   8   0   -1.40    2.90
   3   8   0    2.30    4.20
  -4  -8   0   12.90    4.40
  -4  -8   0   29.10    5.20
   4   8   0   26.50    4.60
   4   8   0   21.60    5.90
  -5  -8   0    0.30    4.00
  -5  -8   0   -2.60    3.60
   5   8   0    5.00    5.40
  -6  -8   0   27.10    6.10
  -6  -8   0   24.00    5.50
   9  -9   0   12.30    4.30
  -9   9   0    4.50    5.10
   8  -9   0    5.40    4.10
  -8   9   0   14.00    5.30
   7  -9   0    5.80    3.80
  -7   9   0    2.70    3.90
   6  -9   0    1.40    3.40
  -6   9   0    2.30    3.60
   5  -9   0   55.49    6.60
  -5   9   0   85.69    8.20
   4  -9   0    5.30    3.40
   4  -9   0    1.40    3.90
   4  -9   0    1.30    3.30
  -4   9   0    1.40    3.30
   3  -9   0   75.59    7.30
   3  -9   0   67.99    7.60
   3  -9   0   87.79    8.40
  -3   9   0   84.09    7.10
   2  -9   0    0.60    3.10
   2  -9   0   -1.80    3.00
   2  -9   0    3.60    3.80
  -2   9   0   -0.70    2.70
   1  -9   0    0.80    3.30
   1  -9   0    2.50    3.30
   1  -9   0   -0.10    3.40
  -1   9   0    0.70    3.60
  -1   9   0   -5.20    2.30
   0  -9   0   -1.30    3.60
   0  -9   0    3.20    3.30
   0  -9   0   -0.10    3.30
   0   9   0    3.30    2.80
   0   9   0   -0.50    3.70
  -1  -9   0   25.80    5.30
  -1  -9   0   23.60    4.60
  -1  -9   0   29.70    5.60
   1   9   0   20.40    5.30
  -2  -9   0   91.49    8.60
  -2  -9   0   86.89    8.40
   2   9   0   95.99    9.30
   2   9   0   81.29    7.60
  -3  -9   0   -0.20    3.70
  -3  -9   0    1.00    3.90
   3   9   0   -1.10    4.50
   3   9   0   -3.90    3.50
  -4  -9   0   87.69    9.10
  -4  -9   0   71.59    8.50
   4   9   0   74.09    9.30
  -5  -9   0    6.90    4.30
  -5  -9   0   19.40    5.80
   5   9   0   20.30    6.60
   8 -10   0    7.10    4.40
   7 -10   0    5.90    4.50
  -7  10   0   -0.50    4.40
   6 -10   0   -2.70    3.60
  -6  10   0    1.20    4.00
   5 -10   0   -0.60    3.30
  -5  10   0    8.40    4.40
   4 -10   0   12.30    4.90
   4 -10   0   15.40    4.70
  -4  10   0   28.70    5.30
   3 -10   0  140.99   10.00
   3 -10   0  127.99   10.70
   3 -10   0  138.19   10.60
  -3  10   0  148.59    9.60
   2 -10   0   49.99    6.50
   2 -10   0   45.30    7.00
   2 -10   0   48.40    7.20
  -2  10   0   54.19    5.90
   1 -10   0  276.47   14.30
   1 -10   0  232.28   14.20
  -1  10   0  253.57   14.50
  -1  10   0  270.07   12.30
   0 -10   0    6.80    4.10
   0 -10   0    3.80    4.30
   0 -10   0    3.20    4.20
   0  10   0   -0.60    2.60
   0  10   0    3.00    4.50
  -1 -10   0   26.40    5.50
  -1 -10   0   23.00    5.90
   1  10   0   31.30    6.80
  -2 -10   0    4.10    4.10
  -2 -10   0    5.80    4.70
   2  10   0    4.40    5.00
   2  10   0    1.70    4.30
  -3 -10   0   16.80    5.60
  -3 -10   0    8.30    4.60
   3  10   0   13.00    4.80
   3  10   0   19.90    6.50
  -4 -10   0    1.70    4.90
  -4 -10   0    1.20    4.80
   4  10   0    5.40    6.00
   7 -11   0   12.30    5.20
  -7  11   0   12.70    5.50
   6 -11   0    4.90    4.50
  -6  11   0    5.20    4.80
   5 -11   0   10.40    4.70
  -5  11   0    9.80    4.60
   4 -11   0   24.90    5.90
   4 -11   0    8.20    4.60
  -4  11   0   15.60    5.10
   3 -11   0   62.79    7.60
   3 -11   0   64.59    8.20
  -3  11   0   55.69    6.60
   2 -11   0    2.10    4.30
   2 -11   0    0.60    4.20
   2 -11   0    6.60    4.50
  -2  11   0    4.80    3.80
  -2  11   0    0.60    4.90
   1 -11   0   48.40    6.80
   1 -11   0   57.19    8.30
   1 -11   0   58.99    8.20
  -1  11   0   53.69    5.90
  -1  11   0   49.99    7.90
   0 -11   0   -1.40    4.00
   0 -11   0    1.40    4.40
   0 -11   0    3.90    4.40
   0  11   0   -0.60    4.80
  -1 -11   0   12.10    5.30
  -1 -11   0    9.10    4.70
   1  11   0   29.20    6.80
  -2 -11   0    4.20    4.70
  -2 -11   0    2.10    5.00
   2  11   0    4.60    4.50
   2  11   0    3.60    5.50
  -3 -11   0    2.80    5.40
  -3 -11   0    5.90    5.30
   3  11   0    8.20    6.40
   6 -12   0   26.20    6.40
  -6  12   0   22.10    5.90
   5 -12   0   19.90    5.90
  -5  12   0   13.00    5.30
   4 -12   0   12.30    5.30
  -4  12   0    4.90    4.90
   3 -12   0    6.40    5.30
   3 -12   0    3.60    4.70
  -3  12   0    1.00    4.20
   2 -12   0   16.10    5.90
   2 -12   0   16.20    5.40
  -2  12   0   15.30    4.80
  -2  12   0   16.20    6.30
   1 -12   0   98.19   11.00
   1 -12   0  105.09   11.00
   1 -12   0   98.79   10.40
  -1  12   0  114.09    8.80
  -1  12   0   90.29   11.30
   0 -12   0   96.59   10.70
   0 -12   0  106.59   11.20
   0  12   0  113.49   12.10
  -1 -12   0   -0.50    4.60
  -1 -12   0    4.40    5.60
   1  12   0   -4.40    5.80
   1  12   0    1.10    4.70
   2 -13   0   11.30    6.50
  -2  13   0   19.90    7.30
  -1  13  -1    6.60    4.10
  -1  13  -1    7.40    6.40
   1 -13   1    5.80    5.50
   1 -13   1   10.60    5.60
  -2  13  -1    5.20    4.40
  -2  13  -1    0.10    6.10
   2 -13   1   -6.10    4.30
   2 -13   1    1.40    5.20
  -3  13  -1    0.40    4.60
  -3  13  -1   -1.60    5.60
   3 -13   1   -3.20    4.60
  -4  13  -1    1.00    4.70
   4 -13   1   -2.20    4.70
   2  12  -1    6.50    5.50
   2  12  -1    0.00    5.90
  -2 -12   1    0.80    4.90
  -2 -12   1    4.50    5.80
   1  12  -1   -2.40    5.80
   1  12  -1   -7.80    4.20
  -1 -12   1    1.10    4.70
  -1 -12   1    1.60    4.80
   0  12  -1    7.40    6.00
   0 -12   1    1.40    4.70
   0 -12   1   -4.20    4.20
   0 -12   1    7.40    5.10
  -1  12  -1   25.90    5.30
  -1  12  -1   23.90    7.00
   1 -12   1   29.90    6.70
   1 -12   1   13.80    5.40
   1 -12   1   24.10    6.20
  -2  12  -1   43.50    8.40
  -2  12  -1   28.60    5.60
   2 -12   1   20.60    5.60
   2 -12   1   31.10    7.10
  -3  12  -1    3.90    5.40
  -3  12  -1    2.00    4.40
   3 -12   1    4.30    4.60
   3 -12   1    4.90    4.60
  -4  12  -1    9.30    5.20
   4 -12   1   13.00    5.40
  -5  12  -1   -0.40    4.20
   5 -12   1   -2.80    4.20
  -6  12  -1   -1.70    4.40
   6 -12   1    0.90    4.60
   3  11  -1    1.00    5.60
   3  11  -1   -9.70    4.40
  -3 -11   1    7.30    5.00
  -3 -11   1    2.90    5.50
   2  11  -1   11.10    5.00
   2  11  -1    8.00    5.70
  -2 -11   1   13.90    5.70
  -2 -11   1    1.60    4.50
   1  11  -1   -0.60    4.80
  -1 -11   1    4.40    4.60
  -1 -11   1   -2.00    4.70
   0  11  -1    8.60    5.60
   0 -11   1    8.70    4.50
   0 -11   1    6.60    4.80
   0 -11   1    9.40    5.40
  -1  11  -1   34.50    5.30
  -1  11  -1   51.69    7.90
   1 -11   1   34.70    6.80
   1 -11   1   47.00    6.60
   1 -11   1   45.80    7.20
  -2  11  -1   21.20    4.80
  -2  11  -1   13.00    5.80
   2 -11   1   13.70    5.30
   2 -11   1    4.80    4.80
   2 -11   1    9.90    4.50
  -3  11  -1   15.60    4.70
   3 -11   1    8.70    4.50
   3 -11   1    5.40    4.50
  -4  11  -1   32.50    5.80
   4 -11   1   20.40    5.30
  -5  11  -1   -1.20    3.90
   5 -11   1    4.00    4.10
  -6  11  -1   -0.30    4.40
   6 -11   1   -4.60    3.70
  -7  11  -1    3.30    4.60
   7 -11   1   -6.00    3.80
   5  10  -1   13.40    6.90
  -5 -10   1   10.20    5.80
  -5 -10   1    0.70    4.80
   4  10  -1    3.90    5.90
  -4 -10   1    0.90    4.20
  -4 -10   1    5.10    5.00
   3  10  -1    6.00    5.30
   3  10  -1   -1.10    4.10
  -3 -10   1   -2.00    4.40
  -3 -10   1    4.40    4.20
   2  10  -1   76.29    7.90
   2  10  -1   79.89    9.30
  -2 -10   1   76.79    8.90
   1  10  -1   -1.20    4.30
  -1 -10   1   -0.10    3.70
  -1 -10   1    0.90    4.10
  -1 -10   1   -2.60    3.40
   0  10  -1    2.20    2.90
   0  10  -1    2.80    4.20
   0 -10   1    5.80    4.30
   0 -10   1    2.60    3.80
   0 -10   1    3.20    4.10
  -1  10  -1   -0.90    3.10
  -1  10  -1   -5.50    3.60
   1 -10   1   -1.90    3.70
   1 -10   1   -4.50    3.10
   1 -10   1    5.60    3.90
  -2  10  -1  180.58   10.20
   2 -10   1  161.68   10.70
   2 -10   1  190.68   11.60
   2 -10   1  151.08   11.50
  -3  10  -1  365.86   16.30
   3 -10   1  395.36   17.10
   3 -10   1  358.26   17.70
   3 -10   1  360.96   17.60
  -4  10  -1    0.30    3.40
   4 -10   1    0.80    3.40
   4 -10   1    4.10    3.80
  -5  10  -1   47.90    6.70
   5 -10   1   53.69    6.70
   6 -10   1    8.00    4.20
  -7  10  -1    6.90    4.80
   7 -10   1    2.90    3.80
  -8  10  -1    5.50    4.80
   8 -10   1   -1.90    3.70
  -6  -9   1   -3.30    4.40
   5   9  -1   10.20    5.80
  -5  -9   1    8.10    5.00
  -5  -9   1    2.90    4.20
   4   9  -1   33.60    7.20
   4   9  -1   38.70    5.70
  -4  -9   1   49.50    7.10
  -4  -9   1   25.60    5.60
   3   9  -1   12.40    4.30
   3   9  -1    1.50    4.50
  -3  -9   1    2.50    3.90
  -3  -9   1    4.50    4.00
   2   9  -1  110.49    9.50
   2   9  -1   84.09    7.80
  -2  -9   1  116.09    8.50
  -2  -9   1  110.79    9.20
   1   9  -1    2.60    4.10
  -1  -9   1    5.70    3.60
  -1  -9   1    6.10    4.20
  -1  -9   1    2.00    3.70
   0   9  -1   26.30    5.30
   0   9  -1   27.10    4.00
   0  -9   1   17.10    4.90
   0  -9   1   22.80    4.60
   0  -9   1   22.70    5.10
  -1   9  -1   -0.60    2.50
  -1   9  -1   -3.60    3.00
   1  -9   1   -0.70    3.50
   1  -9   1    1.00    3.20
   1  -9   1   -1.50    2.90
  -2   9  -1   46.00    5.30
   2  -9   1   42.50    5.70
   2  -9   1   50.29    6.60
   2  -9   1   41.40    5.40
  -3   9  -1  355.56   17.20
  -3   9  -1  360.26   15.40
   3  -9   1  345.57   16.40
   3  -9   1  383.36   15.90
   3  -9   1  354.96   16.70
  -4   9  -1   46.10    7.10
  -4   9  -1   49.10    5.90
   4  -9   1   68.99    7.00
   4  -9   1   54.79    7.10
  -5   9  -1   88.49    9.00
  -5   9  -1   93.79    8.30
   5  -9   1  102.79    8.10
  -6   9  -1    0.70    4.00
  -6   9  -1    6.50    3.80
   6  -9   1    1.20    3.30
  -7   9  -1    1.80    4.40
  -7   9  -1   -4.40    3.60
   7  -9   1    0.20    3.30
  -8   9  -1    6.10    4.60
  -8   9  -1    7.00    6.00
   8  -9   1    5.60    3.80
   9  -9   1   -4.00    3.00
  -6  -8   1   -0.30    4.30
  -6  -8   1    3.20    4.30
   5   8  -1   23.20    6.30
   5   8  -1   23.30    4.50
  -5  -8   1   18.50    4.80
  -5  -8   1   15.40    5.00
   4   8  -1   13.90    5.40
  -4  -8   1    7.90    4.10
  -4  -8   1    6.00    4.10
   3   8  -1    4.10    4.10
   3   8  -1    4.10    3.40
  -3  -8   1    7.40    3.80
  -3  -8   1    5.40    3.70
  -3  -8   1    9.50    4.00
   2   8  -1    1.50    3.60
   2   8  -1    1.50    3.10
  -2  -8   1    3.90    3.20
  -2  -8   1    2.50    2.90
  -2  -8   1    0.90    3.60
   1   8  -1   14.50    4.30
  -1  -8   1   15.10    3.90
  -1  -8   1   10.70    3.40
   0   8  -1   22.00    4.20
   0   8  -1   27.00    3.60
   0   8  -1   28.40    5.00
   0  -8   1   28.80    4.50
   0  -8   1   22.90    4.50
   0  -8   1   21.00    4.90
   0  -8   1   38.00    5.80
  -1   8  -1    0.60    3.20
  -1   8  -1   -1.50    3.00
   1  -8   1    1.80    2.90
   1  -8   1    3.20    2.70
   1  -8   1   -1.40    3.20
   1  -8   1   -0.50    4.10
  -2   8  -1   -2.10    2.90
  -2   8  -1   -1.20    2.40
   2  -8   1    0.40    2.60
   2  -8   1   -3.20    2.20
   2  -8   1    1.50    3.10
  -3   8  -1  101.69    8.20
  -3   8  -1  104.89    7.50
   3  -8   1  111.49    7.50
   3  -8   1   96.69    7.70
   3  -8   1  105.19    8.40
  -4   8  -1  953.10   34.00
  -4   8  -1  976.30   33.10
   4  -8   1  907.11   33.50
   4  -8   1  929.31   32.60
   4  -8   1  958.50   33.80
  -5   8  -1  197.98   11.90
  -5   8  -1  201.38   11.00
   5  -8   1  218.58   10.80
   5  -8   1  213.88   11.60
  -6   8  -1   11.60    4.40
  -6   8  -1   10.00    4.00
   6  -8   1   14.40    3.70
  -7   8  -1   12.00    4.80
  -7   8  -1   18.70    4.90
   7  -8   1   16.40    3.90
  -8   8  -1   29.20    6.40
  -8   8  -1   37.20    6.00
   8  -8   1   24.40    4.50
  -9   8  -1    3.00    4.90
   9  -8   1    2.70    3.10
  -7  -7   1   97.19    9.50
  -7  -7   1  103.69    9.90
  -6  -7   1   29.70    5.70
  -6  -7   1   36.30    6.10
   5   7  -1   -3.90    4.00
   5   7  -1    1.50    3.20
  -5  -7   1    0.50    3.40
  -5  -7   1   -3.50    3.30
   4   7  -1   -0.90    2.90
   4   7  -1   -3.20    3.60
  -4  -7   1    3.90    3.30
  -4  -7   1    2.00    3.40
   3   7  -1   38.10    5.70
   3   7  -1   30.70    4.40
  -3  -7   1   26.90    4.60
  -3  -7   1   40.00    5.10
  -3  -7   1   36.30    4.40
   2   7  -1    9.00    3.10
   2   7  -1    4.50    3.20
  -2  -7   1    8.90    3.30
  -2  -7   1    7.90    3.40
  -2  -7   1    5.80    2.70
  -2  -7   1    4.90    3.50
   1   7  -1   16.10    3.30
   1   7  -1   15.40    2.70
   1   7  -1   13.00    3.60
  -1  -7   1   22.40    4.40
  -1  -7   1   21.60    4.00
  -1  -7   1   10.50    3.70
  -1  -7   1   14.80    3.30
   0   7  -1    6.00    3.10
   0   7  -1    2.00    2.20
   0   7  -1    5.30    2.60
   0   7  -1   -0.30    2.10
   0  -7   1    2.00    2.60
   0  -7   1    5.50    2.70
   0  -7   1    4.00    2.90
   0  -7   1    6.50    3.30
  -1   7  -1    4.60    2.90
  -1   7  -1    8.70    2.70
   1  -7   1    4.30    2.70
   1  -7   1    1.80    2.50
   1  -7   1    5.90    3.10
   1  -7   1    8.70    2.80
  -2   7  -1    1.20    3.00
   2  -7   1    0.00    2.10
   2  -7   1    3.50    2.40
   2  -7   1   -1.80    2.50
  -3   7  -1    2.40    3.00
  -3   7  -1    1.50    2.30
   3  -7   1   -0.30    2.60
   3  -7   1    2.90    2.50
   3  -7   1   -1.40    2.20
  -4   7  -1  452.75   18.80
   4  -7   1  453.85   18.60
   4  -7   1  489.85   17.90
   4  -7   1  459.75   18.60
  -5   7  -1   27.70    4.70
   5  -7   1   33.20    4.70
   5  -7   1   33.00    4.20
  -6   7  -1  193.68   11.60
  -6   7  -1  193.48   10.80
   6  -7   1  205.98   10.00
  -7   7  -1   60.09    7.30
  -7   7  -1   69.29    7.40
   7  -7   1   56.99    5.90
  -8   7  -1   -2.40    3.60
  -8   7  -1   -1.20    3.70
   8  -7   1   -1.80    2.40
  -9   7  -1   15.30    6.00
   9  -7   1   23.20    3.60
  -8  -6   1   -1.20    4.10
  -8  -6   1    4.20    4.90
  -7  -6   1    6.30    4.20
  -7  -6   1    9.70    4.60
   6   6  -1    1.50    2.90
  -6  -6   1   -1.00    3.20
  -6  -6   1   -1.50    3.40
   5   6  -1   61.69    6.00
   5   6  -1   67.89    7.70
  -5  -6   1   73.09    7.00
  -5  -6   1   63.99    6.40
   4   6  -1   54.09    6.50
   4   6  -1   54.99    5.60
  -4  -6   1   63.19    6.00
  -4  -6   1   68.69    6.50
  -4  -6   1   55.19    5.50
  -4  -6   1   57.79    6.10
   3   6  -1   55.99    6.20
   3   6  -1   54.89    5.20
  -3  -6   1   62.49    5.60
  -3  -6   1   61.49    6.10
  -3  -6   1   54.89    5.00
  -3  -6   1   67.89    5.80
   2   6  -1   85.39    5.80
   2   6  -1   77.19    5.60
   2   6  -1   84.39    6.70
   2   6  -1   85.29    4.60
  -2  -6   1   84.59    6.40
  -2  -6   1   72.99    5.90
  -2  -6   1   86.19    5.70
  -2  -6   1   93.79    6.90
   1   6  -1   46.20    4.50
   1   6  -1   44.70    4.10
   1   6  -1   58.49    5.60
   1   6  -1   44.60    3.90
  -1  -6   1   47.40    5.50
  -1  -6   1   58.09    5.30
  -1  -6   1   46.90    4.60
  -1  -6   1   47.80    5.40
   0   6  -1    4.00    2.70
   0   6  -1   -0.20    1.70
   0   6  -1    0.60    1.90
   0   6  -1    1.10    1.20
   0  -6   1   -0.30    2.20
   0  -6   1   -1.20    2.20
   0  -6   1   -0.10    1.90
   0  -6   1    3.00    3.00
  -1   6  -1  428.06   16.30
  -1   6  -1  437.96   15.70
   1  -6   1  396.06   16.20
   1  -6   1  433.86   16.50
   1  -6   1  428.16   16.50
  -2   6  -1   63.49    5.30
  -2   6  -1   82.59    6.30
   2  -6   1   76.89    6.00
   2  -6   1   72.89    5.40
   2  -6   1   67.19    5.50
  -3   6  -1   78.39    6.20
  -3   6  -1   80.79    5.60
   3  -6   1   73.59    5.80
   3  -6   1   69.19    6.00
   3  -6   1   81.89    5.60
  -4   6  -1   38.30    4.40
  -4   6  -1   45.10    5.40
  -4   6  -1   35.40    4.50
   4  -6   1   32.20    3.80
   4  -6   1   49.30    5.50
   4  -6   1   23.30    3.80
  -5   6  -1 1020.80   34.80
  -5   6  -1  988.70   33.70
  -5   6  -1  946.21   34.70
   5  -6   1 1016.50   34.30
   5  -6   1  985.40   33.10
   5  -6   1 1028.60   34.30
  -6   6  -1  618.34   24.10
  -6   6  -1  649.54   23.20
   6  -6   1  613.84   22.00
  -7   6  -1   10.50    4.00
  -7   6  -1   10.60    3.60
   7  -6   1   11.30    2.80
  -8   6  -1    0.80    3.80
  -8   6  -1    3.40    4.20
   8  -6   1    2.10    2.30
  -9   6  -1   -2.00    4.10
   9  -6   1    2.00    1.90
 -10   6  -1   33.80    7.30
  -8  -5   1    7.20    4.80
  -8  -5   1    9.30    4.70
  -7  -5   1    1.00    3.50
  -7  -5   1    3.60    3.80
   6   5  -1    4.80    3.10
  -6  -5   1   -1.50    3.00
  -6  -5   1    2.00    3.10
   5   5  -1   57.39    5.50
  -5  -5   1   61.49    6.20
  -5  -5   1   68.79    6.20
  -5  -5   1   57.99    5.90
   4   5  -1   43.30    5.60
   4   5  -1   46.40    4.60
  -4  -5   1   53.09    5.40
  -4  -5   1   31.50    3.80
  -4  -5   1   44.00    5.00
  -4  -5   1   43.40    5.00
   3   5  -1   11.20    1.60
   3   5  -1    9.00    3.20
   3   5  -1   11.90    2.80
  -3  -5   1    6.70    2.50
  -3  -5   1   10.40    2.50
  -3  -5   1   11.30    3.00
  -3  -5   1   12.60    2.90
   2   5  -1  102.19    5.80
   2   5  -1  114.19    7.20
   2   5  -1  104.39    5.00
   2   5  -1  115.69    6.20
  -2  -5   1  116.29    6.50
  -2  -5   1  117.49    6.00
  -2  -5   1  108.99    6.40
  -2  -5   1  114.69    7.00
   1   5  -1  178.38    7.50
   1   5  -1  176.98    7.30
   1   5  -1  173.68    8.00
   1   5  -1  175.98    8.70
  -1  -5   1  177.68    8.40
  -1  -5   1  178.98    8.30
  -1  -5   1  165.88    7.70
  -1  -5   1  186.58    8.80
   0   5  -1   27.50    3.10
   0   5  -1   26.80    2.90
   0   5  -1   25.50    3.30
   0   5  -1   27.90    3.80
   0  -5   1   37.00    3.90
   0  -5   1   38.20    4.30
   0  -5   1   33.70    4.10
   0  -5   1   30.60    3.60
  -1   5  -1   34.40    4.20
  -1   5  -1   21.50    2.80
   1  -5   1   26.30    3.20
   1  -5   1   28.80    3.70
   1  -5   1   33.10    3.90
   1  -5   1   41.20    4.50
  -2   5  -1   56.59    4.50
  -2   5  -1   44.40    5.00
   2  -5   1   62.09    4.90
   2  -5   1   42.00    4.70
   2  -5   1   50.49    4.40
  -3   5  -1   63.09    5.10
  -3   5  -1   70.09    5.60
  -3   5  -1   71.29    5.10
   3  -5   1   67.89    4.90
   3  -5   1   72.09    5.20
   3  -5   1   72.99    5.40
  -4   5  -1   15.80    3.10
  -4   5  -1   20.30    3.50
  -4   5  -1   12.50    2.70
   4  -5   1   19.90    3.40
   4  -5   1   15.90    2.60
   4  -5   1   19.70    2.90
  -5   5  -1  130.09    7.80
  -5   5  -1  149.79    7.70
  -5   5  -1  132.79    8.20
  -5   5  -1  135.19    8.20
   5  -5   1  143.59    7.00
   5  -5   1  133.59    7.60
   5  -5   1  135.39    7.00
   5  -5   1  144.39    7.90
  -6   5  -1    5.30    2.70
  -6   5  -1    6.10    3.40
   6  -5   1    6.30    3.70
   6  -5   1    8.70    2.50
  -7   5  -1  400.06   16.60
  -7   5  -1  397.36   17.60
   7  -5   1  406.66   14.60
  -8   5  -1   88.69    8.40
   8  -5   1   87.39    4.80
  -9   5  -1   -0.50    4.00
 -10   5  -1   -0.90    4.60
  -9  -4   1    0.30    4.20
  -9  -4   1   -5.80    4.30
  -8  -4   1  115.79    9.40
  -8  -4   1   94.09    8.80
   7   4  -1  145.29    8.60
  -7  -4   1  148.99    9.60
  -7  -4   1  146.89    9.60
   6   4  -1   17.70    3.70
  -6  -4   1   15.90    3.90
  -6  -4   1   13.30    3.60
   5   4  -1    7.60    2.70
  -5  -4   1    4.90    2.70
  -5  -4   1    5.90    2.70
  -5  -4   1    7.20    2.50
  -5  -4   1    6.80    3.00
   4   4  -1  355.36   13.40
   4   4  -1  372.56   14.90
  -4  -4   1  347.07   13.80
  -4  -4   1  353.76   14.00
  -4  -4   1  359.16   13.40
  -4  -4   1  351.36   14.20
   3   4  -1   53.19    4.30
   3   4  -1   66.89    5.60
   3   4  -1   61.49    3.20
  -3  -4   1   59.09    4.70
  -3  -4   1   62.39    5.10
  -3  -4   1   59.29    4.60
  -3  -4   1   62.89    4.20
   2   4  -1   24.40    2.80
   2   4  -1   24.20    3.00
   2   4  -1   24.20    3.60
   2   4  -1   18.00    2.00
  -2  -4   1   20.30    3.00
  -2  -4   1   25.90    3.40
  -2  -4   1   19.70    2.50
  -2  -4   1   18.40    2.80
   1   4  -1   31.50    3.40
   1   4  -1   26.20    3.40
   1   4  -1   28.40    2.70
   1   4  -1   25.10    2.60
  -1  -4   1   27.30    3.60
  -1  -4   1   24.70    3.10
  -1  -4   1   25.30    3.00
  -1  -4   1   25.20    2.70
   0   4  -1 1238.38   40.30
   0   4  -1 1235.08   39.40
   0   4  -1 1227.08   39.50
   0   4  -1 1290.07   40.00
   0  -4   1 1227.58   39.60
   0  -4   1 1301.07   40.20
   0  -4   1 1273.17   40.10
   0  -4   1 1287.87   40.20
  -1   4  -1  129.89    6.70
  -1   4  -1  121.49    5.90
  -1   4  -1  117.79    5.90
  -1   4  -1  117.89    6.20
   1  -4   1  137.49    6.60
   1  -4   1  126.29    6.00
   1  -4   1  127.89    6.40
   1  -4   1  113.19    6.30
  -2   4  -1  390.56   13.90
  -2   4  -1  393.56   14.40
  -2   4  -1  391.76   14.30
   2  -4   1  392.16   14.40
   2  -4   1  379.36   13.60
   2  -4   1  391.06   14.20
  -3   4  -1   -1.30    2.00
  -3   4  -1    0.60    1.90
  -3   4  -1   -1.80    1.60
  -3   4  -1    3.40    1.90
   3  -4   1    2.00    1.70
   3  -4   1   -0.50    1.60
   3  -4   1    2.20    1.70
   3  -4   1    0.10    1.40
  -4   4  -1   10.90    2.40
  -4   4  -1   14.20    3.00
  -4   4  -1    7.90    2.30
  -4   4  -1   10.30    2.60
   4  -4   1    7.00    2.10
   4  -4   1   12.10    2.80
   4  -4   1    8.00    2.00
   4  -4   1   13.70    2.40
  -5   4  -1   26.90    3.50
  -5   4  -1   23.10    3.60
  -5   4  -1   33.80    4.50
  -5   4  -1   25.90    3.90
   5  -4   1   32.50    3.20
   5  -4   1   28.40    3.60
   5  -4   1   29.80    3.10
   5  -4   1   30.20    3.90
  -6   4  -1  294.07   12.90
  -6   4  -1  266.77   11.80
  -6   4  -1  272.17   12.60
  -6   4  -1  286.57   12.60
   6  -4   1  291.07   10.70
   6  -4   1  284.27   10.60
  -7   4  -1  501.95   20.10
  -7   4  -1  494.75   19.00
   7  -4   1  508.85   16.80
   7  -4   1  501.05   16.70
  -8   4  -1   81.39    7.60
  -9   4  -1    3.80    3.90
 -10   4  -1    1.20    4.60
  -9  -3   1   10.00    4.70
  -9  -3   1    7.50    4.20
  -8  -3   1    2.60    3.70
  -8  -3   1    5.40    3.80
  -7  -3   1   33.90    5.20
  -7  -3   1   24.10    4.60
   6   3  -1  115.49    7.10
  -6  -3   1  118.09    7.60
  -6  -3   1  112.49    7.50
  -6  -3   1  104.19    7.50
  -6  -3   1  128.49    7.70
   5   3  -1   41.30    4.20
  -5  -3   1   40.60    4.60
  -5  -3   1   37.30    4.40
  -5  -3   1   38.70    4.50
  -5  -3   1   38.30    4.00
   4   3  -1   83.59    5.20
  -4  -3   1   85.19    5.40
  -4  -3   1   82.79    4.90
  -4  -3   1   83.59    5.70
   3   3  -1   21.10    2.50
   3   3  -1   21.50    2.10
   3   3  -1   25.60    3.00
  -3  -3   1   22.70    3.10
  -3  -3   1   22.40    2.90
  -3  -3   1   25.20    3.20
  -3  -3   1   22.50    2.60
   2   3  -1    8.10    2.50
   2   3  -1   13.40    2.30
   2   3  -1   13.70    2.00
  -2  -3   1   15.60    2.40
  -2  -3   1   11.00    1.90
  -2  -3   1   11.00    2.10
  -2  -3   1   12.40    2.50
   1   3  -1  199.08    7.50
   1   3  -1  199.18    8.50
   1   3  -1  201.98    7.90
  -1  -3   1  203.98    8.10
  -1  -3   1  192.98    7.70
  -1  -3   1  204.98    8.30
  -1  -3   1  208.08    8.10
   0   3  -1    8.70    2.30
   0   3  -1    5.90    1.70
   0   3  -1    9.30    2.00
   0   3  -1   13.30    2.40
   0   3  -1    5.60    1.70
   0   3  -1    9.30    2.00
   0  -3   1    8.30    1.90
   0  -3   1    8.40    2.00
   0  -3   1   11.00    2.60
   0  -3   1    8.70    1.60
   0  -3   1    9.80    2.60
  -1   3  -1  186.88    7.60
  -1   3  -1  177.88    7.20
  -1   3  -1  189.78    7.90
  -1   3  -1  185.58    7.20
  -1   3  -1  175.58    7.50
   1  -3   1  179.68    7.10
   1  -3   1  181.98    7.30
   1  -3   1  189.78    7.60
   1  -3   1  187.98    7.70
   1  -3   1  183.58    7.70
  -2   3  -1   47.00    3.70
  -2   3  -1   53.09    3.70
  -2   3  -1   52.79    4.20
  -2   3  -1   52.39    4.10
   2  -3   1   51.79    3.90
   2  -3   1   55.99    3.70
   2  -3   1   49.99    3.40
   2  -3   1   51.69    3.90
  -3   3  -1  791.22   26.50
  -3   3  -1  806.92   26.40
  -3   3  -1  783.32   26.30
  -3   3  -1  818.22   26.00
   3  -3   1  807.02   26.20
  -4   3  -1   99.39    5.80
  -4   3  -1   95.49    5.10
  -4   3  -1  104.59    5.60
   4  -3   1   93.89    5.20
   4  -3   1   87.29    4.60
   4  -3   1  100.89    5.30
   4  -3   1   74.29    4.20
  -5   3  -1  168.28    7.70
  -5   3  -1  151.68    7.90
  -5   3  -1  172.38    8.40
  -5   3  -1  171.78    8.40
   5  -3   1  160.38    6.60
   5  -3   1  168.68    6.70
  -6   3  -1   50.59    5.10
  -6   3  -1   52.69    4.80
  -6   3  -1   46.40    5.20
  -6   3  -1   54.59    5.10
   6  -3   1   54.29    3.20
   6  -3   1   58.69    3.20
  -7   3  -1   52.79    5.80
  -7   3  -1   52.39    5.20
  -8   3  -1  237.58   12.40
  -9   3  -1   69.19    7.90
 -10   3  -1    5.70    4.60
  -9  -2   1   -1.40    3.60
  -9  -2   1    3.70    4.00
  -8  -2   1   -0.50    3.40
  -8  -2   1    0.20    3.20
  -7  -2   1   11.80    3.70
  -6  -2   1  119.89    6.90
  -6  -2   1  134.89    7.80
  -6  -2   1  115.79    7.40
   5   2  -1 1709.83   53.69
  -5  -2   1 1720.13   53.49
  -5  -2   1 1697.73   54.19
  -5  -2   1 1680.63   54.19
   4   2  -1   -0.30    0.80
  -4  -2   1    0.70    1.50
  -4  -2   1   -1.40    1.50
  -4  -2   1   -0.10    1.90
   3   2  -1  539.55   17.70
   3   2  -1  531.55   17.00
   3   2  -1  538.25   17.90
  -3  -2   1  521.35   18.20
  -3  -2   1  544.65   18.30
  -3  -2   1  543.35   17.70
  -3  -2   1  533.25   18.20
   2   2  -1  419.46   13.50
   2   2  -1  386.26   13.30
   2   2  -1  388.26   14.00
  -2  -2   1  402.96   13.70
  -2  -2   1  396.16   13.60
  -2  -2   1  387.56   13.60
  -2  -2   1  392.86   13.20
  -2  -2   1  397.96   13.40
   1   2  -1   28.50    2.90
   1   2  -1   30.80    3.00
   1   2  -1   30.50    3.00
   1   2  -1   30.60    2.80
   1   2  -1   31.70    2.60
   1   2  -1   37.70    3.40
  -1  -2   1   29.50    2.70
  -1  -2   1   36.60    3.40
  -1  -2   1   23.30    2.80
  -1  -2   1   29.30    3.00
  -1  -2   1   33.00    3.00
  -1  -2   1   30.90    2.40
   0   2  -1   24.20    2.80
   0   2  -1   19.80    2.10
   0   2  -1   21.80    2.30
   0   2  -1   14.20    2.10
   0   2  -1   21.80    2.40
   0   2  -1   23.00    2.30
   0  -2   1   23.40    2.50
   0  -2   1   21.50    2.50
   0  -2   1   26.40    2.50
   0  -2   1   21.30    2.10
   0  -2   1   18.80    2.10
  -1   2  -1 1169.08   36.40
  -1   2  -1 1154.58   36.70
  -1   2  -1 1191.98   36.70
  -1   2  -1 1191.38   36.40
  -1   2  -1 1215.58   36.70
   1  -2   1 1198.58   36.30
   1  -2   1 1197.98   36.60
   1  -2   1 1169.58   36.40
   1  -2   1 1175.98   36.60
   1  -2   1 1162.08   36.60
  -2   2  -1  704.23   22.80
  -2   2  -1  713.43   22.50
  -2   2  -1  716.73   22.80
  -2   2  -1  704.43   22.80
   2  -2   1  707.13   22.70
   2  -2   1  698.13   22.30
   2  -2   1  724.43   22.70
   2  -2   1  705.43   22.30
  -3   2  -1  246.98    8.90
  -3   2  -1  245.98    9.40
  -3   2  -1  240.58    9.40
   3  -2   1  243.28    8.50
   3  -2   1  253.67    9.10
   3  -2   1  247.18    8.50
   3  -2   1  235.88    9.10
  -4   2  -1   76.79    4.30
  -4   2  -1   80.49    4.90
  -4   2  -1   75.79    4.70
  -4   2  -1   78.29    5.00
   4  -2   1   75.49    4.20
   4  -2   1   80.69    3.60
   4  -2   1   79.19    3.60
  -5   2  -1   66.89    4.90
  -5   2  -1   73.89    4.60
  -5   2  -1   72.09    4.90
  -5   2  -1   66.19    5.10
  -6   2  -1    3.90    2.30
  -6   2  -1    6.70    2.60
  -6   2  -1    2.60    2.00
  -7   2  -1    3.70    2.70
  -7   2  -1    1.50    2.70
  -8   2  -1  119.19    8.40
  -9   2  -1    8.00    3.90
 -10   2  -1   20.50    5.30
 -10  -1   1   -1.70    3.90
  -9  -1   1   12.60    4.50
  -7  -1   1   27.90    4.40
  -6  -1   1   13.70    2.80
  -6  -1   1   12.70    3.30
  -6  -1   1   12.20    2.90
   5   1  -1  165.08    5.80
  -5  -1   1  163.98    7.40
  -5  -1   1  167.38    8.00
  -5  -1   1  163.48    8.30
   4   1  -1    3.60    1.60
   4   1  -1    1.60    2.00
   4   1  -1    5.30    1.30
  -4  -1   1    6.20    2.20
  -4  -1   1    3.70    1.70
  -4  -1   1    7.90    2.00
   3   1  -1    6.30    2.10
   3   1  -1    4.70    1.60
   3   1  -1    2.80    1.20
  -3  -1   1    5.30    1.60
  -3  -1   1    2.30    1.60
  -3  -1   1    3.90    1.90
   2   1  -1 1344.17   41.30
   2   1  -1 1332.47   40.90
   2   1  -1 1347.67   41.30
   2   1  -1 1325.07   41.30
  -2  -1   1 1355.16   41.50
  -2  -1   1 1299.17   41.10
  -2  -1   1 1340.47   41.30
  -2  -1   1 1372.66   41.50
  -2  -1   1 1328.07   41.70
   1   1  -1   11.80    1.60
   1   1  -1   10.10    1.30
   1   1  -1    8.10    1.70
   1   1  -1    9.90    1.60
   1   1  -1    7.50    1.50
  -1  -1   1    6.90    1.30
  -1  -1   1   10.40    1.70
  -1  -1   1    9.60    1.60
  -1  -1   1    7.50    1.30
  -1  -1   1    8.80    1.50
  -1  -1   1    6.50    1.40
   0   1  -1   21.90    1.80
   0   1  -1   27.50    1.80
   0   1  -1   26.50    1.60
   0   1  -1   26.40    1.90
   0   1  -1   27.00    1.90
   0   1  -1   24.90    1.60
   0  -1   1   22.90    1.50
   0  -1   1   25.50    1.80
   0  -1   1   27.50    1.80
   0  -1   1   27.70    1.70
   0  -1   1   26.30    1.90
   0  -1   1   24.90    1.70
  -1   1  -1   18.90    1.50
  -1   1  -1   17.00    2.00
  -1   1  -1   17.80    1.90
  -1   1  -1   14.10    1.50
  -1   1  -1   18.80    1.50
   1  -1   1   16.90    1.70
   1  -1   1   18.40    1.50
   1  -1   1   15.50    1.30
   1  -1   1   20.20    1.70
   1  -1   1   19.40    1.90
  -2   1  -1 3750.02  112.19
  -2   1  -1 3617.84  111.79
  -2   1  -1 3742.43  111.79
  -2   1  -1 3714.13  112.09
  -2   1  -1 3713.33  112.19
   2  -1   1 3655.63  111.89
   2  -1   1 3756.52  111.49
   2  -1   1 3823.22  111.79
   2  -1   1 3681.73  111.49
  -3   1  -1  804.92   25.30
  -3   1  -1  783.52   25.40
  -3   1  -1  794.22   24.90
  -3   1  -1  792.32   25.30
  -4   1  -1   99.79    5.20
  -4   1  -1   97.79    4.70
  -4   1  -1  106.69    5.30
  -4   1  -1  105.49    5.40
  -5   1  -1  300.17   11.90
  -5   1  -1  329.47   12.10
  -5   1  -1  307.97   12.10
  -5   1  -1  307.27   11.40
  -6   1  -1   91.09    6.10
  -6   1  -1   96.09    5.60
  -6   1  -1   95.19    6.20
  -6   1  -1  102.39    6.20
  -7   1  -1    2.30    2.40
  -7   1  -1    1.20    2.40
  -8   1  -1   -0.70    2.80
  -9   1  -1   51.29    6.70
 -10   1  -1   42.30    7.10
 -10   0   1   91.19    9.20
  -9   0   1   22.50    5.00
  -8   0   1   66.69    7.00
  -7   0   1    6.90    3.20
  -7   0   1    2.40    2.40
   6   0  -1   11.20    1.50
  -6   0   1   14.20    3.20
  -6   0   1   10.40    2.80
  -6   0   1    8.90    2.70
  -6   0   1    9.00    2.70
   5   0  -1  336.57   11.40
   5   0  -1  325.97   11.40
  -5   0   1  336.97   12.60
  -5   0   1  323.27   13.20
  -5   0   1  349.57   13.20
   4   0  -1   67.69    3.80
   4   0  -1   69.79    4.10
   4   0  -1   61.09    3.50
  -4   0   1   72.69    4.50
  -4   0   1   79.59    5.10
  -4   0   1   74.09    4.30
   3   0  -1 3485.85  104.09
   3   0  -1 3502.55  104.59
  -3   0   1 3471.65  104.79
  -3   0   1 3350.76  104.79
  -3   0   1 3392.66  104.39
   2   0  -1  472.75   15.00
   2   0  -1  478.25   15.40
   2   0  -1  455.05   15.30
   2   0  -1  473.05   15.40
  -2   0   1  464.35   15.30
  -2   0   1  464.65   15.40
  -2   0   1  462.35   15.50
  -2   0   1  462.65   15.10
   1   0  -1  442.86   14.50
   1   0  -1  458.45   14.50
   1   0  -1  453.95   14.40
   1   0  -1  459.45   14.30
  -1   0   1  459.45   14.50
  -1   0   1  442.16   14.30
  -1   0   1  456.75   14.50
  -1   0   1  457.75   14.30
   0   0  -1  268.57    8.40
   0   0  -1  273.27    8.50
   0   0  -1  270.27    8.40
   0   0  -1  271.77    8.50
   0   0  -1  268.47    8.40
   0   0   1  271.17    8.40
   0   0   1  263.07    8.40
   0   0   1  277.17    8.40
  -2   0  -1 1253.17   38.60
  -2   0  -1 1285.77   38.60
  -2   0  -1 1279.47   38.80
  -3   0  -1    2.10    1.30
  -3   0  -1   -0.10    0.90
  -3   0  -1    2.10    1.30
  -3   0  -1   -0.70    1.40
  -4   0  -1   20.20    2.40
  -4   0  -1   22.20    2.10
  -4   0  -1   15.50    2.40
  -5   0  -1  138.59    6.80
  -5   0  -1  143.39    6.90
  -6   0  -1   35.20    3.70
  -6   0  -1   43.30    4.20
  -6   0  -1   40.00    4.50
  -6   0  -1   36.20    4.20
  -7   0  -1  144.89    8.20
  -7   0  -1  144.99    8.40
  -8   0  -1   13.00    4.00
  -9   0  -1   -1.10    3.40
 -10   1   1   23.50    5.60
  -9   1   1    7.30    3.90
  -8   1   1    2.20    3.10
   7  -1  -1    4.10    1.40
   7  -1  -1    7.10    1.40
  -7   1   1    5.90    2.50
  -7   1   1    5.20    2.90
   6  -1  -1   -0.20    1.40
   6  -1  -1    3.90    1.50
  -6   1   1    0.50    2.00
  -6   1   1    0.40    1.90
  -6   1   1    1.30    2.20
  -6   1   1    0.80    2.30
   5  -1  -1  387.96   14.10
   5  -1  -1  408.06   14.90
   5  -1  -1  416.86   14.30
  -5   1   1  424.96   15.80
  -5   1   1  441.56   15.80
  -5   1   1  428.16   15.10
  -5   1   1  422.46   15.90
   4  -1  -1   70.79    4.10
   4  -1  -1   79.69    4.70
   4  -1  -1   74.99    4.10
  -4   1   1   76.89    5.00
  -4   1   1   80.59    4.60
  -4   1   1   70.99    4.80
  -4   1   1   70.99    5.00
   3  -1  -1 9614.84  294.57
   3  -1  -1 9999.00  292.57
  -3   1   1 9543.95  292.67
  -3   1   1 9879.21  293.17
  -3   1   1 9602.84  293.07
  -3   1   1 9765.42  293.17
   2  -1  -1 3714.53  111.39
   2  -1  -1 3683.03  111.39
   2  -1  -1 3646.24  111.39
   2  -1  -1 3619.84  110.99
  -2   1   1 3710.33  111.49
  -2   1   1 3612.84  111.09
  -2   1   1 3702.83  111.49
  -2   1   1 3702.83  111.39
   1  -1  -1  534.15   16.80
   1  -1  -1  529.55   16.90
   1  -1  -1  511.75   16.90
  -1   1   1  523.85   16.90
  -1   1   1  515.45   16.60
  -1   1   1  527.35   16.90
  -1   1   1  532.15   16.80
   0  -1  -1   26.30    2.10
   0  -1  -1   30.60    2.00
   0  -1  -1   24.50    1.50
   0  -1  -1   25.70    1.90
   0   1   1   26.20    1.50
   0   1   1   26.10    1.90
   0   1   1   26.50    1.80
   0   1   1   26.10    1.70
  -1  -1  -1   86.49    3.70
   1   1   1   85.59    3.20
   1   1   1   89.59    3.90
  -2  -1  -1  340.07   11.60
  -2  -1  -1  337.67   10.90
  -2  -1  -1  343.87   10.90
   2   1   1  344.27   11.70
   2   1   1  352.36   11.00
  -3  -1  -1   10.50    1.30
  -3  -1  -1   10.80    1.70
  -3  -1  -1   12.80    1.70
  -3  -1  -1   10.70    1.60
   3   1   1    7.90    1.60
  -4  -1  -1   -0.30    1.50
  -4  -1  -1    0.80    1.40
  -4  -1  -1    0.60    1.30
  -4  -1  -1   -1.00    1.10
  -5  -1  -1   32.60    3.50
  -5  -1  -1   29.30    2.80
  -5  -1  -1   27.00    3.20
  -6  -1  -1   23.40    3.60
  -6  -1  -1   24.10    3.40
  -7  -1  -1   83.09    6.60
  -7  -1  -1   81.49    6.30
  -8  -1  -1    1.50    3.30
  -9  -1  -1    1.00    3.70
 -10   2   1    5.40    4.00
  -9   2   1    7.60    4.00
   7  -2  -1    5.90    1.90
   7  -2  -1    2.90    1.80
  -7   2   1    8.70    3.10
  -7   2   1    2.50    3.00
   6  -2  -1  549.45   20.60
   6  -2  -1  623.34   20.90
  -6   2   1  643.64   22.10
  -6   2   1  630.24   22.70
  -6   2   1  620.14   22.90
  -6   2   1  688.03   23.20
   5  -2  -1    6.50    2.30
   5  -2  -1   10.30    2.20
  -5   2   1    9.00    2.50
  -5   2   1    8.10    2.60
  -5   2   1    7.60    2.60
  -5   2   1   10.60    2.50
   4  -2  -1  532.65   18.40
   4  -2  -1  532.85   18.30
   4  -2  -1  508.05   17.70
   4  -2  -1  503.95   17.60
  -4   2   1  537.15   18.70
  -4   2   1  533.95   18.60
  -4   2   1  520.95   18.10
  -4   2   1  528.75   18.70
   3  -2  -1   44.10    3.40
   3  -2  -1   39.90    3.60
   3  -2  -1   46.10    3.80
   3  -2  -1   34.90    3.60
  -3   2   1   46.30    3.80
  -3   2   1   43.40    3.90
  -3   2   1   43.90    4.10
  -3   2   1   46.90    3.80
   2  -2  -1 2993.50   90.89
   2  -2  -1 2990.10   90.89
   2  -2  -1 3045.20   90.49
   2  -2  -1 2836.32   90.99
  -2   2   1 2935.71   90.59
  -2   2   1 3082.49   90.99
  -2   2   1 3019.90   90.99
  -2   2   1 2924.51   90.99
   1  -2  -1   68.69    4.10
   1  -2  -1   71.59    3.60
   1  -2  -1   67.49    4.10
   1  -2  -1   63.79    4.20
  -1   2   1   72.79    4.20
  -1   2   1   69.39    3.80
  -1   2   1   75.19    4.00
  -1   2   1   68.39    3.90
   0  -2  -1  538.25   17.10
   0  -2  -1  533.25   17.10
   0  -2  -1  536.45   17.10
   0  -2  -1  519.75   16.70
   0   2   1  542.95   17.00
   0   2   1  509.65   16.80
   0   2   1  532.55   16.90
   0   2   1  515.55   16.60
  -1  -2  -1 1198.78   35.50
  -1  -2  -1 1135.59   35.80
  -1  -2  -1 1179.68   35.80
  -1  -2  -1 1183.78   35.80
   1   2   1 1178.88   36.30
   1   2   1 1114.19   35.20
  -2  -2  -1  183.78    7.50
  -2  -2  -1  198.28    7.20
  -2  -2  -1  191.78    7.10
  -2  -2  -1  197.88    6.60
  -2  -2  -1  195.88    7.00
  -2  -2  -1  190.48    7.10
   2   2   1  195.38    6.90
   2   2   1  195.98    7.80
  -3  -2  -1  514.25   16.80
  -3  -2  -1  517.15   16.30
  -3  -2  -1  507.15   16.80
   3   2   1  497.55   16.50
   3   2   1  519.25   17.60
  -4  -2  -1  244.38    8.90
  -4  -2  -1  252.87   10.80
  -4  -2  -1  241.88    9.40
  -4  -2  -1  250.07    9.60
   4   2   1  246.28    9.10
  -5  -2  -1    2.10    1.80
  -5  -2  -1    1.80    2.10
  -5  -2  -1    1.60    1.60
  -6  -2  -1   36.30    4.10
  -6  -2  -1   27.60    3.80
  -7  -2  -1    1.50    2.90
  -7  -2  -1    2.80    2.90
  -8  -2  -1   24.40    5.00
  -8  -2  -1   19.10    4.40
  -9  -2  -1   23.10    5.30
  -9  -2  -1   22.90    5.40
 -10   3   1   14.60    5.00
  -9   3   1   14.90    4.90
   8  -3  -1 1006.80   32.70
  -8   3   1 1043.30   36.70
  -8   3   1 1024.20   35.50
   7  -3  -1  390.46   14.10
  -7   3   1  375.86   16.50
  -7   3   1  379.56   15.60
   6  -3  -1    4.80    2.00
   6  -3  -1    1.30    1.90
  -6   3   1    3.40    2.60
  -6   3   1    1.50    2.30
  -6   3   1    0.90    2.40
  -6   3   1    3.40    2.70
   5  -3  -1  131.09    6.60
   5  -3  -1  130.69    7.20
   5  -3  -1  124.39    6.30
  -5   3   1  118.89    6.80
  -5   3   1  147.59    7.80
  -5   3   1  127.49    7.30
  -5   3   1  123.49    7.30
   4  -3  -1  106.49    5.90
   4  -3  -1  110.39    5.60
   4  -3  -1  106.19    6.10
   4  -3  -1   92.39    5.50
  -4   3   1  110.59    6.00
  -4   3   1   99.99    6.10
  -4   3   1  105.49    6.50
  -4   3   1  111.99    6.30
   3  -3  -1   33.00    3.60
   3  -3  -1   22.40    2.80
   3  -3  -1   36.70    3.40
   3  -3  -1   37.30    3.50
  -3   3   1   36.90    4.00
  -3   3   1   37.00    4.20
  -3   3   1   37.50    3.90
  -3   3   1   38.00    3.80
   2  -3  -1  226.48    9.40
   2  -3  -1  251.17    9.60
   2  -3  -1  235.98    9.50
   2  -3  -1  227.18    9.10
  -2   3   1  230.38    9.40
  -2   3   1  238.78    9.40
  -2   3   1  232.68    9.40
  -2   3   1  219.38    8.90
   1  -3  -1  562.14   19.10
   1  -3  -1  563.44   19.10
   1  -3  -1  557.14   18.70
   1  -3  -1  586.44   19.20
  -1   3   1  578.24   18.70
  -1   3   1  539.55   19.00
  -1   3   1  599.74   19.10
   0  -3  -1    1.60    1.50
   0  -3  -1    0.20    1.70
   0  -3  -1   -3.50    1.70
   0   3   1   -0.20    1.30
   0   3   1   -0.60    1.60
  -1  -3  -1  872.11   27.20
  -1  -3  -1  839.32   27.10
  -1  -3  -1  848.12   26.70
   1   3   1  848.32   27.60
   1   3   1  852.01   26.60
  -2  -3  -1   96.09    4.90
  -2  -3  -1   98.99    4.40
  -2  -3  -1   97.39    4.80
  -2  -3  -1  106.39    5.10
   2   3   1   98.09    4.60
   2   3   1   95.89    5.50
  -3  -3  -1    2.40    1.90
  -3  -3  -1    1.20    1.60
  -3  -3  -1    2.40    1.40
   3   3   1    0.90    2.10
   3   3   1    2.40    1.50
  -4  -3  -1   19.40    2.70
  -4  -3  -1   13.20    2.50
  -4  -3  -1   13.70    2.10
  -4  -3  -1   15.80    2.70
   4   3   1   16.40    2.30
  -5  -3  -1   -0.90    2.00
  -5  -3  -1    0.70    2.00
  -5  -3  -1    1.00    1.80
  -5  -3  -1   -0.30    2.10
   5   3   1    1.10    2.00
  -6  -3  -1    1.40    2.60
  -6  -3  -1   -0.50    2.40
  -6  -3  -1    2.60    2.60
  -7  -3  -1   41.30    5.30
  -7  -3  -1   39.30    5.30
  -8  -3  -1   -4.30    3.40
  -8  -3  -1    2.00    3.90
  -9  -3  -1    6.50    4.60
  -9  -3  -1    2.90    4.40
 -10   4   1   -4.20    4.00
   9  -4  -1   84.89    5.30
  -9   4   1   78.49    8.60
   8  -4  -1    7.70    2.40
  -8   4   1   11.10    3.90
  -8   4   1    5.40    3.80
   7  -4  -1  229.98    9.90
  -7   4   1  213.38   11.90
  -7   4   1  220.78   11.00
   6  -4  -1   49.99    4.70
   6  -4  -1   44.80    5.20
   6  -4  -1   57.89    4.90
   6  -4  -1   46.50    5.10
  -6   4   1   56.29    6.30
  -6   4   1   59.29    6.00
  -6   4   1   51.59    5.90
  -6   4   1   52.39    5.40
   5  -4  -1    1.60    2.00
   5  -4  -1   -1.20    2.10
   5  -4  -1    0.50    2.00
  -5   4   1    2.30    2.40
  -5   4   1    2.60    2.60
  -5   4   1    4.40    2.50
   4  -4  -1   11.80    2.70
   4  -4  -1   15.40    2.90
  -4   4   1   13.60    3.10
  -4   4   1   18.60    3.10
  -4   4   1   12.00    3.00
   3  -4  -1  154.98    7.20
  -3   4   1  137.19    7.10
  -3   4   1  141.09    7.40
  -3   4   1  146.99    7.50
   2  -4  -1   35.80    3.80
   2  -4  -1   40.00    4.10
   2  -4  -1   35.60    3.60
  -2   4   1   37.50    4.10
  -2   4   1   32.90    3.40
   1  -4  -1  495.85   17.50
   1  -4  -1  487.25   17.30
   1  -4  -1  487.55   16.90
   1  -4  -1  499.45   17.40
  -1   4   1  493.75   16.70
   0  -4  -1 1096.99   35.70
   0  -4  -1 1116.39   35.10
   0  -4  -1 1146.69   35.80
   0  -4  -1 1084.49   35.50
   0   4   1 1105.89   34.70
  -1  -4  -1   12.00    2.50
  -1  -4  -1   12.50    2.10
  -1  -4  -1   14.30    2.60
  -1  -4  -1    8.40    2.30
   1   4   1   15.40    2.90
   1   4   1   13.90    2.00
  -2  -4  -1  291.67   11.30
  -2  -4  -1  275.37   10.50
  -2  -4  -1  288.47   11.10
  -2  -4  -1  304.37   11.20
   2   4   1  300.37   10.70
   2   4   1  303.57   11.90
  -3  -4  -1  539.75   18.30
  -3  -4  -1  520.45   17.70
  -3  -4  -1  490.55   18.30
  -3  -4  -1  536.25   18.40
   3   4   1  539.55   19.10
   3   4   1  536.35   17.70
  -4  -4  -1  578.24   21.30
  -4  -4  -1  605.14   21.10
  -4  -4  -1  629.24   21.50
  -4  -4  -1  601.54   20.60
   4   4   1  627.64   22.30
   4   4   1  652.43   20.60
  -5  -4  -1   15.10    3.10
  -5  -4  -1   16.60    3.20
  -5  -4  -1   16.10    3.30
  -6  -4  -1    3.50    2.70
  -6  -4  -1    2.80    3.10
  -7  -4  -1   -0.40    3.00
  -7  -4  -1   -3.20    3.10
  -8  -4  -1   45.30    6.20
  -8  -4  -1   64.59    7.20
  10  -5  -1    5.20    2.20
 -10   5   1    8.10    5.50
   9  -5  -1   19.00    3.50
   8  -5  -1    4.90    2.60
  -8   5   1    2.70    3.40
  -8   5   1    0.80    3.70
   7  -5  -1   57.89    5.40
  -7   5   1   45.30    6.00
  -7   5   1   63.69    7.60
   6  -5  -1    1.70    2.20
   6  -5  -1    1.40    2.40
  -6   5   1    5.10    3.40
  -6   5   1   -1.00    2.60
   5  -5  -1   31.80    4.00
   5  -5  -1   29.20    4.40
   5  -5  -1   31.30    4.40
  -5   5   1   30.30    4.10
  -5   5   1   26.10    4.10
   4  -5  -1   33.50    3.90
   4  -5  -1   26.90    3.90
   4  -5  -1   28.20    4.00
  -4   5   1   33.60    4.60
  -4   5   1   40.50    4.30
   3  -5  -1    0.20    2.00
   3  -5  -1    0.40    2.00
   3  -5  -1    1.50    2.20
  -3   5   1    2.10    2.40
  -3   5   1   -1.70    2.00
   2  -5  -1  668.93   23.80
   2  -5  -1  690.03   23.30
   2  -5  -1  682.93   23.90
   2  -5  -1  686.33   23.80
  -2   5   1  679.73   23.70
  -2   5   1  681.93   23.10
   1  -5  -1    0.70    2.10
   1  -5  -1    0.80    2.00
   1  -5  -1    3.00    2.10
  -1   5   1    1.80    1.80
  -1   5   1    1.50    2.20
   0  -5  -1  275.17   10.80
   0  -5  -1  287.47   11.50
   0  -5  -1  266.77   11.20
   0  -5  -1  274.07   11.50
   0   5   1  270.27   10.20
  -1  -5  -1   -0.70    2.10
  -1  -5  -1   -1.00    1.80
  -1  -5  -1    1.60    1.90
  -1  -5  -1   -0.10    2.40
   1   5   1    2.20    2.40
  -2  -5  -1   61.29    5.30
  -2  -5  -1   58.79    5.00
  -2  -5  -1   56.69    4.30
   2   5   1   71.99    4.70
   2   5   1   76.29    6.00
  -3  -5  -1   22.10    2.90
  -3  -5  -1   23.80    3.70
  -3  -5  -1   26.10    3.50
  -3  -5  -1   28.10    3.70
   3   5   1   25.70    3.20
   3   5   1   28.10    4.30
  -4  -5  -1    1.70    2.40
  -4  -5  -1    1.70    2.20
  -4  -5  -1   -1.60    2.50
   4   5   1    0.50    2.90
   4   5   1   -2.20    2.00
  -5  -5  -1   70.59    6.00
  -5  -5  -1   65.69    6.00
  -5  -5  -1   66.79    6.00
   5   5   1   47.80    4.80
  -6  -5  -1    3.70    3.40
  -6  -5  -1    1.70    3.10
  -7  -5  -1    0.40    3.80
  -7  -5  -1    1.70    3.80
  -8  -5  -1    0.50    4.40
  -8  -5  -1    2.70    4.10
  10  -6  -1   31.20    4.30
 -10   6   1   37.80    7.60
   9  -6  -1    8.80    3.30
  -9   6   1   11.90    4.60
  -9   6   1    5.50    5.10
   8  -6  -1    2.80    2.90
  -8   6   1    7.90    4.50
  -8   6   1    1.10    3.60
   7  -6  -1   26.80    4.20
  -7   6   1   27.10    5.00
  -7   6   1   31.90    5.60
   6  -6  -1  326.67   14.80
   6  -6  -1  340.57   14.00
  -6   6   1  320.27   14.30
  -6   6   1  303.07   15.00
   5  -6  -1  265.57   12.80
   5  -6  -1  261.47   12.60
   5  -6  -1  267.17   12.00
  -5   6   1  276.77   12.30
  -5   6   1  270.87   13.00
   4  -6  -1   98.39    7.40
   4  -6  -1   99.29    7.20
   4  -6  -1   98.69    6.80
  -4   6   1  102.49    7.00
  -4   6   1  103.59    7.30
   3  -6  -1  144.89    8.40
   3  -6  -1  154.08    8.20
   3  -6  -1  145.79    8.60
  -3   6   1  150.48    8.60
  -3   6   1  150.48    7.90
   2  -6  -1    5.30    2.90
   2  -6  -1    2.20    2.30
   2  -6  -1    6.30    3.00
   2  -6  -1    0.80    2.40
  -2   6   1    8.70    2.70
  -2   6   1    3.20    2.50
   1  -6  -1   69.09    5.40
   1  -6  -1   58.19    5.60
   1  -6  -1   77.99    6.10
   1  -6  -1   82.49    5.90
  -1   6   1   70.59    5.60
  -1   6   1   73.89    5.00
   0  -6  -1    6.70    2.90
   0  -6  -1    3.80    2.70
   0  -6  -1    7.80    2.90
   0  -6  -1   -0.40    2.10
   0   6   1    3.00    1.90
   0   6   1    2.30    2.10
  -1  -6  -1    4.90    2.80
  -1  -6  -1    5.50    2.80
  -1  -6  -1    6.90    2.40
  -1  -6  -1    8.90    2.90
   1   6   1    4.50    2.90
  -2  -6  -1    4.40    2.30
  -2  -6  -1    2.60    2.90
  -2  -6  -1   -0.90    2.40
   2   6   1    2.60    3.00
   2   6   1    1.30    2.30
  -3  -6  -1    5.50    2.50
  -3  -6  -1   11.10    3.20
  -3  -6  -1    3.60    3.00
   3   6   1    4.50    3.20
  -4  -6  -1  267.17   12.30
  -4  -6  -1  283.77   12.60
  -4  -6  -1  254.97   12.10
   4   6   1  261.77   13.10
   4   6   1  279.57   11.30
  -5  -6  -1  387.56   16.50
   5   6   1  417.36   17.90
  -6  -6  -1    1.40    3.50
  -6  -6  -1    1.70    3.50
  -7  -6  -1    9.80    4.40
  -7  -6  -1    4.30    4.10
   9  -7  -1    6.10    3.50
  -9   7   1   14.50    5.00
  -9   7   1   11.80    6.00
   8  -7  -1   -0.90    2.90
  -8   7   1    3.20    4.10
  -8   7   1    2.40    3.80
   7  -7  -1   79.69    7.20
  -7   7   1   71.39    8.10
  -7   7   1   89.09    8.20
   6  -7  -1   -0.20    2.60
   6  -7  -1    1.50    3.60
  -6   7   1   -2.00    3.10
  -6   7   1    0.40    3.50
   5  -7  -1   33.80    4.90
   5  -7  -1   31.20    5.40
   5  -7  -1   25.00    4.90
  -5   7   1   38.90    5.80
  -5   7   1   44.70    5.50
   4  -7  -1  266.77   12.30
   4  -7  -1  271.87   13.20
   4  -7  -1  263.27   12.90
  -4   7   1  283.37   12.40
  -4   7   1  252.97   13.00
   3  -7  -1  168.28    9.60
   3  -7  -1  160.28    9.00
   3  -7  -1  150.68    9.50
  -3   7   1  161.48    9.50
  -3   7   1  173.98    9.00
   2  -7  -1   -2.40    2.40
   2  -7  -1    0.80    2.60
   2  -7  -1   -1.50    2.50
   2  -7  -1    1.70    2.50
  -2   7   1   -2.10    2.90
  -2   7   1    0.90    2.10
   1  -7  -1    4.30    2.80
   1  -7  -1    6.30    3.10
   1  -7  -1   17.20    3.50
   1  -7  -1   15.70    3.80
  -1   7   1   12.00    2.80
  -1   7   1    7.50    3.00
   0  -7  -1  187.98   10.10
   0  -7  -1  182.18   10.00
   0  -7  -1  192.58   10.20
   0   7   1  185.08    8.30
   0   7   1  197.68    9.30
   0   7   1  184.88   10.30
  -1  -7  -1    3.50    3.20
  -1  -7  -1    2.60    2.80
  -1  -7  -1    3.30    2.40
   1   7   1    4.10    3.30
  -2  -7  -1    1.70    2.70
  -2  -7  -1   -1.70    3.60
  -2  -7  -1    1.20    3.20
  -2  -7  -1    4.50    2.70
   2   7   1    4.10    3.70
   2   7   1    0.80    2.60
  -3  -7  -1    2.00    2.90
  -3  -7  -1   -4.30    3.20
   3   7   1   -1.60    2.50
   3   7   1    0.80    3.70
  -4  -7  -1    5.60    3.60
  -4  -7  -1    9.30    3.80
   4   7   1    4.10    4.20
   4   7   1   15.40    3.40
  -5  -7  -1    2.20    3.70
  -5  -7  -1    0.20    3.50
   5   7   1    3.90    4.70
  -6  -7  -1   11.60    4.50
  -6  -7  -1   25.30    5.50
   9  -8  -1   76.19    8.00
   8  -8  -1   91.79    8.20
  -8   8   1   73.99    8.10
   7  -8  -1   57.99    6.80
  -7   8   1   61.59    7.20
  -7   8   1   46.20    6.80
   6  -8  -1   64.09    7.00
  -6   8   1   57.49    7.10
  -6   8   1   62.69    6.80
   5  -8  -1    6.60    3.60
   5  -8  -1   12.60    4.10
  -5   8   1    8.20    4.10
  -5   8   1   11.30    3.80
   4  -8  -1   43.30    5.40
   4  -8  -1   53.59    7.20
   4  -8  -1   35.00    5.70
  -4   8   1   41.00    6.00
  -4   8   1   45.80    5.60
   3  -8  -1  186.28   10.70
   3  -8  -1  172.08   10.80
   3  -8  -1  170.58    9.90
  -3   8   1  169.48   10.30
  -3   8   1  175.78    9.50
   2  -8  -1   47.50    5.50
   2  -8  -1   39.70    5.60
  -2   8   1   49.70    5.20
   1  -8  -1    5.30    3.30
   1  -8  -1    7.10    3.10
  -1   8   1    3.00    2.50
   0  -8  -1    9.40    4.00
   0  -8  -1   20.20    4.50
   0  -8  -1   21.30    3.90
   0   8   1   14.60    4.30
   0   8   1   13.20    2.80
  -1  -8  -1   -0.50    3.50
  -1  -8  -1    3.40    3.50
  -1  -8  -1    1.00    3.00
   1   8   1    3.60    3.70
  -2  -8  -1    4.80    3.70
  -2  -8  -1    4.70    3.70
   2   8   1    5.80    3.40
   2   8   1    2.70    4.10
  -3  -8  -1    9.50    4.10
  -3  -8  -1    4.80    4.10
   3   8   1    9.60    4.90
  -4  -8  -1   -0.90    3.60
  -4  -8  -1    1.30    3.60
   4   8   1   -1.60    4.30
  -5  -8  -1   23.20    5.30
  -5  -8  -1   15.60    4.80
   5   8   1   28.90    6.80
  -6  -8  -1  114.49   10.20
   8  -9  -1    0.40    3.80
  -8   9   1    4.90    4.50
   7  -9  -1    1.50    3.90
  -7   9   1    4.10    4.40
   6  -9  -1    0.90    3.80
  -6   9   1   14.40    4.40
   5  -9  -1   61.29    7.90
   5  -9  -1   55.39    6.90
  -5   9   1   58.99    7.00
   4  -9  -1   46.50    7.00
   4  -9  -1   63.59    6.70
   4  -9  -1   64.09    7.50
  -4   9   1   56.09    6.50
   3  -9  -1  127.39   10.20
   3  -9  -1  137.79   10.00
  -3   9   1  136.19    8.70
   2  -9  -1   19.40    4.60
   2  -9  -1   19.40    4.90
   2  -9  -1   20.80    5.20
  -2   9   1   21.40    4.20
   1  -9  -1    5.40    3.60
   1  -9  -1    2.70    3.50
   1  -9  -1    2.00    3.40
  -1   9   1    6.20    4.10
  -1   9   1    3.60    2.90
   0  -9  -1    4.30    3.70
   0  -9  -1    6.20    3.60
   0  -9  -1    4.20    3.70
   0   9   1    4.20    2.50
   0   9   1    8.10    4.40
  -1  -9  -1    8.30    4.30
  -1  -9  -1   12.20    4.50
   1   9   1   11.10    4.80
  -2  -9  -1   16.50    4.90
  -2  -9  -1   23.00    5.10
   2   9   1   13.10    5.30
   2   9   1   26.10    4.90
  -3  -9  -1   17.80    5.00
  -3  -9  -1   26.70    5.70
   3   9   1   35.80    6.60
   3   9   1   22.80    4.70
  -4  -9  -1    3.00    4.30
  -4  -9  -1    5.70    4.40
   4   9   1    6.80    5.50
  -5  -9  -1    0.40    4.30
  -5  -9  -1    7.80    5.40
   5   9   1   13.10    6.50
   8 -10  -1   85.39    9.30
  -8  10   1   68.29    8.80
   7 -10  -1   20.30    5.40
  -7  10   1   11.90    5.10
   6 -10  -1   51.09    7.10
  -6  10   1   49.00    7.00
   5 -10  -1    3.80    3.90
  -5  10   1   -0.60    3.70
   4 -10  -1    1.60    3.70
   4 -10  -1   -0.70    3.60
  -4  10   1   -1.10    3.40
   3 -10  -1   -1.10    3.80
   3 -10  -1    3.10    4.00
   3 -10  -1   -2.80    3.50
  -3  10   1    4.90    3.60
   2 -10  -1   29.80    5.60
   2 -10  -1   22.80    5.90
   2 -10  -1   37.00    6.60
  -2  10   1   41.00    5.40
   1 -10  -1   13.40    4.50
   1 -10  -1    7.70    4.60
   1 -10  -1   10.10    4.60
  -1  10   1   17.00    5.40
  -1  10   1   14.10    3.60
   0 -10  -1   21.20    5.30
   0 -10  -1   23.10    5.80
   0 -10  -1   20.60    4.90
   0  10   1   26.70    6.40
  -1 -10  -1   26.00    6.00
  -1 -10  -1   37.20    6.50
   1  10   1   39.70    7.10
  -2 -10  -1   16.40    5.50
  -2 -10  -1    4.60    4.10
   2  10   1   11.70    4.70
   2  10   1   25.60    6.40
  -3 -10  -1    5.40    4.80
  -3 -10  -1    0.70    4.50
   3  10   1    4.70    5.70
  -4 -10  -1    6.50    5.40
  -4 -10  -1    2.80    4.50
   4  10   1    2.00    6.30
   7 -11  -1   -2.80    4.20
  -7  11   1   -6.80    4.10
   6 -11  -1   12.70    5.40
  -6  11   1   28.50    6.50
   5 -11  -1    3.70    4.50
  -5  11   1   -0.70    4.10
   4 -11  -1    7.00    4.70
   4 -11  -1    8.40    4.80
  -4  11   1    2.40    3.90
   3 -11  -1   46.80    7.40
   3 -11  -1   51.19    7.20
  -3  11   1   51.09    6.40
   2 -11  -1  320.07   16.00
   2 -11  -1  287.17   16.60
   2 -11  -1  303.87   16.80
  -2  11   1  320.97   14.50
  -2  11   1  288.27   16.80
   1 -11  -1    2.70    4.30
   1 -11  -1    1.70    4.40
   1 -11  -1    2.70    4.60
  -1  11   1    3.20    3.30
  -1  11   1   -1.60    4.60
   0 -11  -1   10.60    5.10
   0 -11  -1   15.30    5.60
   0  11   1    7.20    5.80
  -1 -11  -1    3.50    4.80
  -1 -11  -1   -2.70    3.90
   1  11   1   -7.00    4.90
  -2 -11  -1    1.50    4.60
  -2 -11  -1   -3.20    5.00
   2  11   1    6.90    6.50
   5 -12  -1   -3.40    4.40
  -5  12   1   -0.30    4.70
   4 -12  -1   29.20    6.70
  -4  12   1   19.30    5.60
   3 -12  -1   77.39    8.80
  -3  12   1   68.19    7.70
   2 -12  -1    6.60    5.50
   2 -12  -1    5.60    7.30
   2 -12  -1   -7.40    4.70
  -2  12   1   -0.60    3.70
  -2  12   1    0.10    5.30
   1 -12  -1    0.60    4.90
   1 -12  -1    4.00    5.00
  -1  12   1    7.30    6.30
  -1  12   1   -0.30    3.40
   0 -12  -1   29.40    6.90
   0 -12  -1   39.10    7.40
   0  12   1   40.90    8.50
   0  13  -2   41.30    8.40
   0 -13   2   36.00    7.30
   0 -13   2   40.80    8.10
  -1  13  -2    1.80    4.30
  -1  13  -2    3.10    6.00
   1 -13   2    6.90    5.60
   1 -13   2    6.80    5.80
  -2  13  -2    2.70    6.00
  -2  13  -2   -1.10    4.40
   2 -13   2    0.60    4.70
  -3  13  -2   42.00    7.00
  -3  13  -2   38.20    8.10
   3 -13   2   26.90    6.50
  -4  13  -2   11.30    5.50
  -4  13  -2   13.20    7.00
   4 -13   2   14.60    5.80
   2  12  -2   10.20    6.40
   2  12  -2   19.80    6.10
  -2 -12   2   11.30    5.80
  -2 -12   2   25.60    7.30
   1  12  -2   -0.30    5.00
   1  12  -2   -5.40    5.40
  -1 -12   2    5.80    5.10
  -1 -12   2    2.90    4.70
   0  12  -2   41.90    8.30
   0 -12   2   29.60    6.80
   0 -12   2   26.60    6.60
   0 -12   2   18.70    5.70
  -1  12  -2   23.30    5.20
  -1  12  -2   15.00    6.60
   1 -12   2   24.80    5.70
   1 -12   2   17.40    6.10
  -2  12  -2    4.30    5.40
  -2  12  -2    7.10    4.40
   2 -12   2    6.10    4.80
  -3  12  -2    6.90    4.60
  -3  12  -2   12.20    5.90
   3 -12   2    6.40    4.70
  -4  12  -2   10.10    5.10
   4 -12   2    0.00    4.10
  -5  12  -2   36.30    6.70
   5 -12   2   28.70    6.30
  -6  12  -2   46.20    7.40
   6 -12   2   51.39    7.40
   4  11  -2    9.10    6.50
  -4 -11   2   -1.60    5.20
  -4 -11   2    3.60    4.90
   3  11  -2    5.50    5.80
   3  11  -2   -4.20    4.40
  -3 -11   2   -3.50    4.60
  -3 -11   2    3.30    4.50
   2  11  -2    9.90    5.20
   2  11  -2    1.70    5.00
  -2 -11   2    3.70    4.60
  -2 -11   2   10.50    5.00
   1  11  -2    6.00    4.60
   1  11  -2    2.40    5.00
  -1 -11   2    4.40    4.70
  -1 -11   2   -1.60    3.80
  -1 -11   2    5.00    4.50
   0  11  -2   37.00    7.30
   0  11  -2   27.20    4.90
   0 -11   2   33.30    6.60
   0 -11   2   23.80    6.30
   0 -11   2   25.00    5.70
  -1  11  -2   34.40    6.90
  -1  11  -2   16.50    4.40
   1 -11   2   30.80    5.60
   1 -11   2   22.40    5.60
  -2  11  -2   24.50    5.00
  -2  11  -2   37.30    6.90
   2 -11   2   26.60    6.10
   2 -11   2   24.90    7.60
   2 -11   2   15.80    4.90
  -3  11  -2    5.70    4.00
   3 -11   2   -2.10    3.60
   3 -11   2    1.10    3.80
  -4  11  -2   -4.10    3.70
   4 -11   2   -1.40    3.70
   5 -11   2    1.50    3.80
  -6  11  -2   28.50    6.30
   6 -11   2   28.50    5.50
  -7  11  -2   15.20    6.00
   7 -11   2   23.50    5.40
   5  10  -2   22.10    6.90
  -5 -10   2   19.00    5.90
  -5 -10   2   19.20    6.20
   4  10  -2    1.30    5.40
   4  10  -2    2.50    4.60
  -4 -10   2   -0.60    4.70
  -4 -10   2    2.20    4.40
   3  10  -2   56.99    7.10
  -3 -10   2   60.99    8.00
  -3 -10   2   57.09    7.50
   2  10  -2   98.49   10.10
  -2 -10   2   75.59    8.80
  -2 -10   2   93.29    8.60
  -2 -10   2   91.59    9.10
   1  10  -2   25.70    6.10
  -1 -10   2   21.30    5.50
  -1 -10   2   10.10    4.30
  -1 -10   2   21.50    5.40
   0  10  -2  125.29   10.30
   0  10  -2  120.69    8.40
   0 -10   2  121.69   10.00
   0 -10   2  118.69    9.90
   0 -10   2  124.49    9.20
  -1  10  -2  151.68    9.40
  -1  10  -2  142.19   10.70
   1 -10   2  146.79   10.80
   1 -10   2  154.18   10.60
   1 -10   2  156.38   10.30
  -2  10  -2   -3.90    3.40
  -2  10  -2   -1.50    3.00
   2 -10   2    4.20    3.50
   2 -10   2    0.50    3.90
   2 -10   2   -2.10    3.10
  -3  10  -2   68.79    7.30
   3 -10   2   67.29    7.90
   3 -10   2   84.79    8.00
  -4  10  -2   -0.70    3.20
   4 -10   2   -2.40    3.40
   4 -10   2    2.30    3.40
  -5  10  -2    7.40    4.20
   5 -10   2   10.80    4.20
  -6  10  -2    7.70    4.30
   6 -10   2   11.90    4.30
  -7  10  -2    5.90    4.60
   7 -10   2   -0.60    3.60
  -8  10  -2   12.70    5.20
   8 -10   2    8.80    4.00
  -6  -9   2    1.00    4.60
  -6  -9   2    4.30    5.20
   5   9  -2    9.40    4.40
   5   9  -2    3.10    5.50
  -5  -9   2    3.20    4.30
  -5  -9   2   -0.10    4.80
   4   9  -2   40.00    6.10
   4   9  -2   51.19    8.10
  -4  -9   2   24.70    5.40
  -4  -9   2   34.80    6.20
   3   9  -2    7.60    4.90
   3   9  -2    2.60    3.70
  -3  -9   2    3.90    4.00
  -3  -9   2    5.00    4.20
   2   9  -2    6.90    3.90
   2   9  -2   13.30    4.90
  -2  -9   2    4.00    3.70
  -2  -9   2    3.00    3.80
  -2  -9   2    6.30    3.70
   1   9  -2    7.40    4.50
  -1  -9   2   13.80    4.10
  -1  -9   2   19.10    4.70
  -1  -9   2   17.20    4.50
   0   9  -2    5.00    4.00
   0   9  -2    2.90    2.90
   0  -9   2    1.00    3.30
   0  -9   2    4.60    3.60
   0  -9   2    3.20    3.10
  -1   9  -2   -0.50    2.50
  -1   9  -2    1.00    3.40
   1  -9   2   -4.60    3.30
   1  -9   2    2.50    3.20
   1  -9   2   -0.90    2.70
  -2   9  -2   24.50    4.30
  -2   9  -2   21.10    4.90
   2  -9   2   23.90    4.40
   2  -9   2   23.00    4.60
   2  -9   2   18.20    4.70
  -3   9  -2   83.29    8.10
   3  -9   2   69.79    7.00
   3  -9   2   64.99    7.70
   3  -9   2   67.59    7.20
  -4   9  -2   34.50    6.00
  -4   9  -2   40.90    5.50
   4  -9   2   27.90    4.80
   4  -9   2   26.60    4.90
  -5   9  -2   -2.30    3.20
  -5   9  -2    0.20    4.00
   5  -9   2    2.20    3.10
  -6   9  -2    7.90    4.40
  -6   9  -2    5.60    4.00
   6  -9   2   12.80    3.90
  -7   9  -2    9.40    5.30
  -7   9  -2    6.80    4.40
   7  -9   2    2.90    3.30
  -8   9  -2   -2.70    4.10
  -8   9  -2    0.90    5.10
   8  -9   2   -0.30    3.20
  -7  -8   2    0.90    4.50
  -7  -8   2   -0.40    5.10
  -6  -8   2    7.70    4.60
  -6  -8   2    8.10    4.90
   5   8  -2    9.70    5.20
   5   8  -2    9.60    4.20
  -5  -8   2    5.20    4.20
  -5  -8   2    9.10    4.30
   4   8  -2   11.20    4.10
   4   8  -2   13.80    5.10
  -4  -8   2   11.70    4.30
  -4  -8   2   10.00    4.10
   3   8  -2    1.80    3.80
   3   8  -2    2.00    3.40
  -3  -8   2    0.00    3.00
  -3  -8   2   -4.70    3.00
  -3  -8   2   -0.80    3.20
   2   8  -2    3.70    3.10
   2   8  -2   -0.20    3.50
  -2  -8   2    2.00    3.10
  -2  -8   2    5.80    3.10
  -2  -8   2    0.10    3.10
   1   8  -2   97.29    8.10
   1   8  -2   99.49    6.50
  -1  -8   2   98.39    7.20
  -1  -8   2   90.79    7.50
  -1  -8   2  100.29    8.20
   0   8  -2  685.83   26.30
   0   8  -2  697.43   24.70
   0  -8   2  736.43   26.30
   0  -8   2  722.43   26.30
   0  -8   2  674.63   25.90
   0  -8   2  711.23   25.40
  -1   8  -2   49.60    6.00
  -1   8  -2   53.89    5.40
  -1   8  -2   47.40    5.70
   1  -8   2   43.20    5.90
   1  -8   2   54.39    5.80
   1  -8   2   43.80    5.50
  -2   8  -2    3.50    2.70
  -2   8  -2    5.90    3.60
   2  -8   2    2.30    2.50
   2  -8   2    6.10    3.50
   2  -8   2    6.70    3.10
  -3   8  -2    1.90    3.40
  -3   8  -2    1.80    2.90
   3  -8   2   -2.50    2.50
   3  -8   2    1.20    2.60
   3  -8   2    3.00    3.10
  -4   8  -2   43.50    5.90
  -4   8  -2   37.80    5.20
   4  -8   2   46.20    6.00
   4  -8   2   34.30    5.00
   4  -8   2   41.90    5.30
  -5   8  -2   45.10    6.40
  -5   8  -2   62.09    6.50
   5  -8   2   49.90    5.50
  -6   8  -2   12.40    4.70
  -6   8  -2    9.60    3.90
  -7   8  -2    2.10    3.80
  -7   8  -2   -2.10    3.40
   7  -8   2    3.10    3.00
  -8   8  -2    8.40    4.90
   8  -8   2    2.60    2.80
  -9   8  -2    5.10    5.60
   9  -8   2    4.10    2.80
  -7  -7   2    5.30    4.50
  -7  -7   2    6.70    4.60
   6   7  -2    9.10    3.90
  -6  -7   2    4.80    4.00
   5   7  -2   46.80    7.10
   5   7  -2   55.19    6.10
  -5  -7   2   34.40    5.50
  -5  -7   2   53.29    6.50
   4   7  -2    5.10    4.00
   4   7  -2   10.30    3.50
  -4  -7   2   11.30    3.70
  -4  -7   2    7.30    3.30
  -4  -7   2   15.60    4.20
   3   7  -2  189.38    8.30
   3   7  -2  207.98   10.20
   3   7  -2  226.08   11.70
  -3  -7   2  200.88   10.10
  -3  -7   2  219.08   11.00
  -3  -7   2  211.28   11.20
   2   7  -2   -0.20    2.90
   2   7  -2   -2.20    2.60
   2   7  -2    1.30    2.70
   2   7  -2    1.50    2.00
  -2  -7   2    0.60    2.40
  -2  -7   2    0.80    2.50
  -2  -7   2    0.00    3.00
  -2  -7   2   -0.10    2.90
   1   7  -2    9.70    2.90
   1   7  -2    8.00    2.50
   1   7  -2    7.80    2.50
   1   7  -2   13.80    4.00
  -1  -7   2   16.70    4.00
  -1  -7   2    9.30    3.00
  -1  -7   2   18.50    4.20
  -1  -7   2   12.20    3.30
   0   7  -2   -1.90    2.10
   0   7  -2   -2.40    2.70
   0   7  -2    2.50    2.20
   0  -7   2    2.90    3.00
   0  -7   2    1.90    2.50
   0  -7   2    1.00    2.50
   0  -7   2    1.80    2.60
  -1   7  -2   55.39    5.80
  -1   7  -2   55.69    5.20
  -1   7  -2   49.60    5.70
   1  -7   2   55.39    5.60
   1  -7   2   66.49    5.50
   1  -7   2   52.89    6.00
  -2   7  -2   65.39    5.60
  -2   7  -2   69.19    6.60
   2  -7   2   76.79    6.60
   2  -7   2   78.69    6.10
   2  -7   2   84.99    6.10
  -3   7  -2    7.30    2.90
  -3   7  -2    3.60    3.10
   3  -7   2    8.80    2.80
   3  -7   2    7.60    2.90
   3  -7   2   10.80    3.50
  -4   7  -2  171.68   10.10
  -4   7  -2  190.18    9.50
   4  -7   2  190.38    9.20
   4  -7   2  176.08    9.70
   4  -7   2  166.58    9.70
  -5   7  -2   44.00    5.20
  -5   7  -2   44.50    6.10
   5  -7   2   44.50    5.60
   5  -7   2   55.49    5.30
  -6   7  -2  130.99    8.90
  -6   7  -2  144.39    9.80
   6  -7   2  143.29    8.00
  -7   7  -2    8.80    4.40
  -7   7  -2    4.10    3.40
   7  -7   2   10.40    3.00
  -8   7  -2    0.30    4.10
   8  -7   2    2.90    2.50
  -9   7  -2    3.10    4.50
  -8  -6   2   13.60    5.80
  -8  -6   2   11.10    4.90
   7   6  -2   17.00    5.50
  -7  -6   2   10.40    4.80
  -7  -6   2    9.80    4.40
   6   6  -2    1.70    3.40
  -6  -6   2    5.90    4.00
  -6  -6   2    2.30    3.40
   5   6  -2   98.09    7.10
   5   6  -2  112.59    9.00
  -5  -6   2   94.39    7.70
  -5  -6   2   86.19    7.60
   4   6  -2    8.40    3.70
   4   6  -2    3.80    2.90
   4   6  -2    5.20    1.60
  -4  -6   2   13.90    3.40
  -4  -6   2    6.60    2.80
  -4  -6   2    8.60    3.20
  -4  -6   2   14.70    3.80
   3   6  -2   28.30    4.10
   3   6  -2   27.00    4.60
   3   6  -2   16.10    2.40
  -3  -6   2   18.10    3.40
  -3  -6   2   17.80    3.50
  -3  -6   2   14.40    3.70
  -3  -6   2   23.40    3.90
   2   6  -2   16.50    2.60
   2   6  -2   15.30    3.30
   2   6  -2   12.30    3.60
  -2  -6   2   14.00    3.10
  -2  -6   2   17.50    3.70
  -2  -6   2   15.00    3.00
  -2  -6   2    9.40    2.90
   1   6  -2   -0.30    1.90
   1   6  -2    2.00    1.90
   1   6  -2   -2.70    2.50
   1   6  -2   -2.10    1.70
  -1  -6   2    0.60    2.30
  -1  -6   2   -2.90    2.50
  -1  -6   2    0.40    1.90
  -1  -6   2    0.10    2.60
   0   6  -2    1.00    1.90
   0   6  -2    1.20    2.00
   0   6  -2   -0.20    2.60
   0  -6   2    4.40    2.40
   0  -6   2    7.70    2.60
   0  -6   2    1.60    2.60
   0  -6   2    7.60    3.00
  -1   6  -2  405.16   15.10
  -1   6  -2  411.56   15.90
   1  -6   2  406.56   15.90
   1  -6   2  389.06   15.10
   1  -6   2  418.36   16.00
  -2   6  -2  452.85   17.90
  -2   6  -2  490.95   17.40
   2  -6   2  471.55   17.70
   2  -6   2  474.75   17.90
  -3   6  -2  195.08    9.80
  -3   6  -2  188.18    8.80
   3  -6   2  179.18    9.30
   3  -6   2  186.18    9.20
   3  -6   2  194.48    8.80
  -4   6  -2  102.59    6.60
  -4   6  -2  100.79    6.90
  -4   6  -2   97.29    7.10
   4  -6   2   95.09    6.00
   4  -6   2  105.09    6.30
   4  -6   2  107.19    6.70
  -5   6  -2   77.99    6.20
  -5   6  -2   84.29    6.60
  -5   6  -2   82.79    7.00
  -5   6  -2   81.19    6.90
   5  -6   2   87.69    5.70
   5  -6   2   83.49    6.60
   5  -6   2   89.19    5.70
   5  -6   2   88.49    6.10
  -6   6  -2  101.99    7.40
  -6   6  -2  103.99    8.00
   6  -6   2  106.69    6.30
  -7   6  -2   51.29    5.70
  -7   6  -2   40.90    5.80
   7  -6   2   40.50    4.30
  -8   6  -2  118.69    9.70
   8  -6   2  111.69    5.30
  -9   6  -2   -1.10    4.10
  -8  -5   2   34.00    6.10
  -8  -5   2   24.30    5.60
   7   5  -2    7.90    4.00
  -7  -5   2    5.70    4.00
  -7  -5   2   16.30    4.90
   6   5  -2   11.70    3.70
  -6  -5   2   19.90    4.60
  -6  -5   2   16.10    4.10
   5   5  -2   18.40    3.60
  -5  -5   2   18.40    4.00
  -5  -5   2   18.90    4.00
  -5  -5   2   11.60    3.40
   4   5  -2   48.40    5.00
   4   5  -2   58.79    6.40
   4   5  -2   48.50    3.40
  -4  -5   2   53.29    5.50
  -4  -5   2   54.39    5.40
  -4  -5   2   48.80    5.50
  -4  -5   2   52.19    4.80
   3   5  -2   61.99    5.00
   3   5  -2   58.79    4.70
   3   5  -2   52.99    3.60
   3   5  -2   62.09    6.00
  -3  -5   2   55.09    4.70
  -3  -5   2   61.89    5.20
  -3  -5   2   59.19    5.10
  -3  -5   2   62.59    5.60
   2   5  -2  491.65   17.60
   2   5  -2  498.55   18.50
   2   5  -2  480.45   16.80
   2   5  -2  494.65   17.60
  -2  -5   2  510.75   18.30
  -2  -5   2  475.25   17.30
  -2  -5   2  478.45   17.90
  -2  -5   2  506.95   18.00
   1   5  -2   42.60    4.60
   1   5  -2   44.50    3.80
   1   5  -2   44.30    4.00
  -1  -5   2   42.30    4.70
  -1  -5   2   55.39    4.70
  -1  -5   2   48.40    4.90
  -1  -5   2   53.99    4.40
   0   5  -2  418.96   15.50
   0   5  -2  442.26   16.00
   0   5  -2  410.66   15.80
   0   5  -2  410.86   14.90
   0  -5   2  409.96   15.40
   0  -5   2  410.56   15.00
   0  -5   2  429.66   15.70
   0  -5   2  417.06   15.50
  -1   5  -2   22.90    3.20
  -1   5  -2   36.40    3.90
   1  -5   2   39.60    4.10
   1  -5   2   29.50    3.80
   1  -5   2   43.90    4.50
   1  -5   2   36.80    4.00
  -2   5  -2  374.46   14.40
  -2   5  -2  378.26   13.70
  -2   5  -2  363.16   14.20
  -2   5  -2  359.26   14.10
   2  -5   2  363.36   13.90
   2  -5   2  354.76   14.10
   2  -5   2  378.76   13.60
  -3   5  -2    3.70    2.10
  -3   5  -2   -1.10    1.80
  -3   5  -2    1.80    2.20
   3  -5   2    0.00    1.50
   3  -5   2    1.90    1.80
   3  -5   2   -0.70    1.70
  -4   5  -2  122.99    6.60
  -4   5  -2  132.99    7.40
  -4   5  -2  111.59    6.80
  -4   5  -2   92.89    6.40
   4  -5   2  125.49    6.80
   4  -5   2  119.59    6.00
   4  -5   2  122.39    6.30
   4  -5   2  123.09    7.00
  -5   5  -2   68.49    5.30
  -5   5  -2   67.69    5.90
  -5   5  -2   69.29    6.10
  -5   5  -2   62.39    5.50
   5  -5   2   60.69    4.30
   5  -5   2   75.89    4.80
   5  -5   2   71.79    5.30
  -6   5  -2   15.00    5.70
  -6   5  -2   13.90    3.90
  -6   5  -2   11.50    3.30
   6  -5   2   13.20    2.40
   6  -5   2   13.20    2.30
  -7   5  -2    1.40    3.00
  -7   5  -2    2.00    2.80
   7  -5   2    1.70    1.60
  -8   5  -2   14.60    4.60
  -9   5  -2    4.60    4.30
 -10   5  -2   -3.30    4.40
  -9  -4   2    1.20    4.70
  -9  -4   2   -4.30    4.20
  -8  -4   2   -2.00    3.80
  -8  -4   2   -0.20    3.40
   7   4  -2    5.80    3.50
  -7  -4   2    2.30    3.20
  -7  -4   2    3.60    3.70
   6   4  -2   -3.70    2.60
  -6  -4   2    2.50    3.00
  -6  -4   2    0.70    2.60
  -6  -4   2    3.40    2.80
   5   4  -2   41.80    4.60
   5   4  -2   34.50    2.30
  -5  -4   2   41.40    4.30
  -5  -4   2   26.40    4.10
  -5  -4   2   34.90    4.60
  -5  -4   2   42.50    5.00
   4   4  -2  163.58    8.00
   4   4  -2  165.88    6.60
   4   4  -2  158.78    9.10
  -4  -4   2  157.68    8.20
  -4  -4   2  175.88    8.60
  -4  -4   2  169.38    7.90
  -4  -4   2  166.58    8.60
   3   4  -2   31.60    4.30
   3   4  -2   32.60    3.70
   3   4  -2   31.50    3.60
  -3  -4   2   30.60    3.80
  -3  -4   2   25.70    3.10
  -3  -4   2   28.10    3.50
  -3  -4   2   30.80    3.60
   2   4  -2    8.20    2.20
   2   4  -2   11.10    2.00
   2   4  -2    8.60    2.50
   2   4  -2   12.50    3.00
  -2  -4   2   10.10    2.70
  -2  -4   2    5.90    2.00
  -2  -4   2    9.80    2.40
  -2  -4   2    8.70    2.30
   1   4  -2  434.66   15.40
   1   4  -2  439.86   15.10
   1   4  -2  425.96   16.00
   1   4  -2  436.46   15.50
   1   4  -2  442.36   15.00
  -1  -4   2  447.66   15.90
  -1  -4   2  455.55   15.60
  -1  -4   2  427.26   15.20
  -1  -4   2  430.76   15.60
   0   4  -2  337.67   11.90
   0   4  -2  343.57   12.50
   0   4  -2  309.17   12.50
   0   4  -2  314.27   12.30
   0  -4   2  332.37   12.70
   0  -4   2  342.77   12.60
   0  -4   2  329.67   12.00
   0  -4   2  350.86   12.60
  -1   4  -2  568.34   19.00
  -1   4  -2  560.04   18.60
  -1   4  -2  577.84   19.20
  -1   4  -2  558.94   19.10
   1  -4   2  524.35   18.40
   1  -4   2  578.24   19.10
   1  -4   2  569.14   19.10
   1  -4   2  555.24   18.40
   1  -4   2  464.15   18.70
  -2   4  -2  241.18    9.70
  -2   4  -2  219.18    9.70
  -2   4  -2  226.58    9.10
  -2   4  -2  233.08    9.60
   2  -4   2  227.58    8.90
   2  -4   2  242.68    9.60
   2  -4   2  231.48    9.10
   2  -4   2  241.58    9.50
  -3   4  -2   67.99    4.90
  -3   4  -2   66.79    4.90
  -3   4  -2   61.79    4.40
  -3   4  -2   67.69    4.40
   3  -4   2   61.19    4.50
   3  -4   2   59.39    4.10
   3  -4   2   63.59    3.80
   3  -4   2   42.10    3.70
  -4   4  -2   84.89    5.20
  -4   4  -2   80.09    5.40
  -4   4  -2   76.09    5.20
  -4   4  -2   91.39    5.80
   4  -4   2   87.09    5.30
   4  -4   2   82.79    4.40
   4  -4   2   85.79    4.70
  -5   4  -2   45.60    4.30
  -5   4  -2   43.50    4.80
  -5   4  -2   43.40    4.40
  -5   4  -2   43.40    4.70
   5  -4   2   46.00    3.30
   5  -4   2   44.00    3.40
   5  -4   2   41.50    4.10
  -6   4  -2   27.40    4.20
  -6   4  -2   40.10    4.20
  -6   4  -2   41.10    4.80
  -6   4  -2   40.30    4.60
   6  -4   2   38.60    2.80
   6  -4   2   35.90    2.70
  -7   4  -2   18.10    4.10
  -8   4  -2  207.08   11.70
  -9   4  -2  109.89    9.50
 -10   4  -2   -1.10    4.60
  -9  -3   2    2.30    4.40
  -9  -3   2    0.00    3.60
  -8  -3   2   11.60    4.40
  -8  -3   2    8.50    4.20
  -7  -3   2  115.89    8.60
  -7  -3   2  121.29    8.70
   6   3  -2   36.90    4.70
  -6  -3   2   33.60    4.80
  -6  -3   2   42.60    5.20
  -6  -3   2   49.20    5.50
   5   3  -2    6.80    2.70
   5   3  -2   10.10    1.60
  -5  -3   2   16.90    3.40
  -5  -3   2    6.40    2.60
  -5  -3   2    7.70    2.40
  -5  -3   2   13.70    3.40
   4   3  -2    4.80    2.00
   4   3  -2    5.40    1.60
  -4  -3   2    7.80    2.50
  -4  -3   2    9.80    2.50
  -4  -3   2    7.60    2.70
  -4  -3   2    5.00    2.00
   3   3  -2    1.60    1.30
   3   3  -2    2.60    1.70
   3   3  -2    2.60    2.50
   3   3  -2    1.50    2.00
  -3  -3   2   -0.70    2.00
  -3  -3   2    1.80    1.70
  -3  -3   2    1.40    1.70
  -3  -3   2    3.10    2.00
   2   3  -2   45.20    4.50
   2   3  -2   38.60    3.80
   2   3  -2   42.90    3.60
   2   3  -2   41.10    3.20
  -2  -3   2   38.30    3.70
  -2  -3   2   43.90    3.90
  -2  -3   2   36.50    3.50
  -2  -3   2   48.80    4.10
   1   3  -2  139.39    6.80
   1   3  -2  144.79    6.40
   1   3  -2  151.38    6.60
   1   3  -2  142.49    6.00
   1   3  -2  135.39    6.50
   1   3  -2  133.79    6.10
  -1  -3   2  148.09    6.50
  -1  -3   2  143.89    6.80
  -1  -3   2  136.49    6.30
  -1  -3   2  143.99    6.20
   0   3  -2  393.26   13.70
   0   3  -2  392.16   13.70
   0   3  -2  390.86   13.40
   0   3  -2  383.46   13.30
   0   3  -2  382.96   13.80
   0   3  -2  397.46   13.70
   0  -3   2  391.56   13.30
   0  -3   2  405.56   13.70
   0  -3   2  401.86   13.90
   0  -3   2  384.46   13.20
   0  -3   2  394.56   13.80
  -1   3  -2   -1.50    1.80
  -1   3  -2   -2.00    1.60
  -1   3  -2    3.70    1.70
  -1   3  -2   -1.20    2.20
   1  -3   2    1.80    1.70
   1  -3   2    0.80    1.40
   1  -3   2    0.80    1.60
   1  -3   2    2.20    1.90
  -2   3  -2  293.97   10.90
  -2   3  -2  301.17   10.90
  -2   3  -2  299.87   10.80
  -2   3  -2  288.57   10.30
   2  -3   2  287.07   10.20
   2  -3   2  282.07   10.10
   2  -3   2  274.57   10.50
  -3   3  -2   15.00    2.60
  -3   3  -2   12.50    2.20
  -3   3  -2   13.20    2.50
  -3   3  -2   15.30    2.20
   3  -3   2    9.00    1.40
   3  -3   2   14.60    2.00
   3  -3   2   13.20    2.10
   3  -3   2   14.50    2.20
  -4   3  -2  165.38    7.70
  -4   3  -2  163.68    7.10
  -4   3  -2  157.98    7.50
  -4   3  -2  165.28    7.60
   4  -3   2  171.88    6.30
   4  -3   2  166.68    7.20
   4  -3   2  168.98    6.20
  -5   3  -2   50.89    4.10
  -5   3  -2   60.99    4.90
  -5   3  -2   52.79    4.50
  -5   3  -2   51.89    4.70
  -6   3  -2   71.59    5.40
  -6   3  -2   52.69    4.80
  -6   3  -2   65.89    5.50
  -6   3  -2   71.89    5.60
  -7   3  -2   11.10    3.40
  -8   3  -2   -1.70    2.90
  -9   3  -2   -0.30    3.40
 -10   3  -2    2.50    4.40
 -10  -2   2   11.90    5.50
  -9  -2   2    0.20    4.10
  -9  -2   2    4.10    3.90
  -8  -2   2   32.10    5.50
  -8  -2   2   37.90    5.90
  -7  -2   2   19.70    4.40
   6   2  -2   14.90    3.40
   6   2  -2   11.00    1.50
   6   2  -2    9.80    1.50
  -6  -2   2   10.90    3.20
  -6  -2   2   13.40    3.00
   5   2  -2  125.59    6.80
  -5  -2   2  120.19    6.50
  -5  -2   2  114.49    7.10
  -5  -2   2  119.99    7.00
   4   2  -2   34.30    3.50
   4   2  -2   24.50    3.00
  -4  -2   2   24.30    3.00
  -4  -2   2   26.90    3.40
  -4  -2   2   32.30    3.80
   3   2  -2   25.10    2.80
   3   2  -2   22.90    2.90
  -3  -2   2   32.90    3.50
  -3  -2   2   27.50    3.10
  -3  -2   2   27.10    3.10
   2   2  -2   -0.60    1.40
   2   2  -2   -0.30    1.80
   2   2  -2   -2.10    2.00
   2   2  -2    0.00    1.00
  -2  -2   2   -2.60    1.80
  -2  -2   2    0.60    1.80
  -2  -2   2   -1.40    1.40
  -2  -2   2   -0.50    1.50
   1   2  -2  165.68    6.70
   1   2  -2  162.78    6.40
   1   2  -2  161.98    6.80
   1   2  -2  170.88    6.80
   1   2  -2  169.98    6.90
   1   2  -2  161.78    6.90
  -1  -2   2  165.48    6.40
  -1  -2   2  163.78    6.80
  -1  -2   2  169.78    7.00
  -1  -2   2  157.38    6.70
  -1  -2   2  158.38    6.50
  -1  -2   2  173.08    6.80
  -1  -2   2  160.18    6.50
   0   2  -2  159.38    6.40
   0   2  -2  156.28    6.30
   0   2  -2  153.18    6.20
   0   2  -2  157.98    6.00
   0   2  -2  163.28    6.50
   0  -2   2  154.58    6.50
   0  -2   2  156.28    5.90
   0  -2   2  159.48    6.30
   0  -2   2  157.38    6.10
   0  -2   2  162.28    6.40
   0  -2   2  150.28    6.10
  -1   2  -2  301.27   10.70
  -1   2  -2  313.67   10.40
  -1   2  -2  303.97   10.70
  -1   2  -2  320.97   10.80
  -1   2  -2  311.77   10.40
   1  -2   2  332.57   10.70
   1  -2   2  314.77   10.20
   1  -2   2  287.47   10.50
   1  -2   2  315.17   10.30
  -2   2  -2  667.13   21.40
  -2   2  -2  679.43   21.10
  -2   2  -2  663.23   21.50
  -2   2  -2  686.43   21.50
   2  -2   2  661.53   20.70
   2  -2   2  666.03   21.20
   2  -2   2  659.33   20.70
  -3   2  -2  524.45   17.10
  -3   2  -2  516.05   17.00
  -3   2  -2  506.35   16.50
   3  -2   2  506.55   16.50
   3  -2   2  495.55   16.30
  -4   2  -2   -1.00    1.50
  -4   2  -2   -1.60    1.50
  -5   2  -2   31.00    3.60
  -5   2  -2   37.20    3.90
  -5   2  -2   33.20    3.60
  -5   2  -2   30.70    3.20
  -6   2  -2    8.60    2.60
  -6   2  -2   11.10    2.50
  -6   2  -2    7.20    2.50
  -6   2  -2   11.20    2.80
  -7   2  -2   -0.70    2.20
  -8   2  -2  131.49    8.70
  -9   2  -2   73.49    7.60
 -10   2  -2  106.69    9.60
 -10  -1   2   -1.10    3.80
  -9  -1   2    4.10    4.00
  -8  -1   2  121.19    9.00
  -7  -1   2  188.88    9.50
  -7  -1   2  168.58   10.00
   6   1  -2  193.48    7.70
   6   1  -2  206.98    7.70
  -6  -1   2  197.38   10.10
  -6  -1   2  196.68    9.80
  -6  -1   2  206.68    9.40
   5   1  -2   15.20    3.00
   5   1  -2    6.50    1.80
   5   1  -2    7.00    2.20
  -5  -1   2   14.40    3.00
  -5  -1   2    7.60    2.40
  -5  -1   2   10.30    2.40
   4   1  -2   -0.20    1.50
   4   1  -2   -0.10    1.30
   4   1  -2    0.20    2.00
  -4  -1   2    0.50    2.10
  -4  -1   2    2.80    1.80
  -4  -1   2    1.40    1.60
   3   1  -2    5.20    1.80
   3   1  -2    1.70    1.40
   3   1  -2    5.40    2.10
  -3  -1   2    4.40    1.70
  -3  -1   2    4.50    1.90
  -3  -1   2    0.20    2.00
   2   1  -2   45.40    3.10
   2   1  -2   36.90    3.20
   2   1  -2   44.30    3.70
   2   1  -2   35.90    3.50
  -2  -1   2   44.30    3.40
  -2  -1   2   37.70    3.50
  -2  -1   2   38.50    3.70
  -2  -1   2   34.50    3.10
   1   1  -2  605.54   19.10
   1   1  -2  611.74   19.10
   1   1  -2  573.84   19.00
   1   1  -2  610.44   19.20
   1   1  -2  598.74   18.80
  -1  -1   2  565.74   18.80
  -1  -1   2  593.54   19.10
  -1  -1   2  596.94   18.90
  -1  -1   2  593.34   19.10
  -1  -1   2  590.24   19.10
  -1  -1   2  593.84   19.10
   0   1  -2  330.77   10.60
   0   1  -2  327.47   10.50
   0   1  -2  334.17   10.80
   0   1  -2  332.17   10.70
   0   1  -2  317.97   10.80
   0   1  -2  339.37   10.70
   0   1  -2  317.27   10.60
   0  -1   2  325.87   10.50
   0  -1   2  321.67   10.60
   0  -1   2  336.47   10.50
   0  -1   2  329.67   10.70
   0  -1   2  337.17   10.70
   0  -1   2  326.67   10.70
  -1   1  -2  316.37    9.90
  -1   1  -2  323.67   10.20
  -1   1  -2  310.87    9.90
  -1   1  -2  308.87   10.20
  -1   1  -2  324.17   10.20
   1  -1   2  326.07   10.00
   1  -1   2  317.87    9.80
  -2   1  -2  119.49    4.20
  -2   1  -2  127.89    4.80
  -2   1  -2  124.29    4.70
  -2   1  -2  127.09    4.70
  -3   1  -2  218.38    7.30
  -3   1  -2  217.68    7.90
  -3   1  -2  214.58    7.90
  -4   1  -2    7.00    1.50
  -4   1  -2    9.80    1.90
  -4   1  -2    4.50    1.70
  -4   1  -2    6.40    1.80
  -5   1  -2    0.20    1.60
  -5   1  -2    0.70    1.70
  -5   1  -2   -1.10    1.70
  -5   1  -2   -0.60    1.40
  -6   1  -2    2.60    2.00
  -6   1  -2    2.20    2.20
  -6   1  -2    4.40    2.20
  -6   1  -2    4.60    1.90
  -7   1  -2   46.50    5.20
  -7   1  -2   59.09    5.50
  -8   1  -2   86.09    7.40
  -9   1  -2   -1.40    3.40
 -10   0   2   -5.30    3.30
  -9   0   2    5.70    4.00
  -8   0   2    2.30    3.50
   7   0  -2    0.40    1.60
   7   0  -2    0.70    1.50
  -7   0   2    4.30    2.70
  -7   0   2    3.00    2.80
   6   0  -2   98.79    5.10
   6   0  -2  100.29    5.20
  -6   0   2  104.39    6.40
  -6   0   2   83.99    6.30
  -6   0   2  100.49    7.00
  -6   0   2  103.79    6.70
   5   0  -2  793.32   25.70
   5   0  -2  793.52   26.60
  -5   0   2  814.52   26.60
  -5   0   2  825.82   27.50
  -5   0   2  748.53   27.00
  -5   0   2  787.72   27.20
   4   0  -2  213.58    8.60
   4   0  -2  199.88    8.00
  -4   0   2  215.78    8.60
  -4   0   2  189.28    8.70
   3   0  -2  251.47    9.60
   3   0  -2  233.68    9.00
  -3   0   2  237.18    9.80
  -3   0   2  251.57    9.70
  -3   0   2  231.78    9.20
   2   0  -2  269.87   10.00
   2   0  -2  263.87   10.00
   2   0  -2  277.17    9.90
   2   0  -2  273.37    9.60
  -2   0   2  275.57    9.80
  -2   0   2  260.97    9.70
  -2   0   2  268.07   10.10
  -2   0   2  282.07   10.00
   1   0  -2  427.36   13.80
   1   0  -2  425.46   13.50
   1   0  -2  390.26   13.70
   1   0  -2  434.46   13.90
  -1   0   2  416.96   13.80
  -1   0   2  416.86   13.80
  -1   0   2  413.46   13.50
  -1   0   2  417.66   13.60
  -1   0   2  424.46   13.80
   0   0  -2 1508.45   46.00
   0   0  -2 1488.15   45.80
   0   0  -2 1476.35   45.80
   0   0  -2 1545.75   46.00
   0   0  -2 1508.35   46.00
   0   0  -2 1535.85   46.00
   0   0  -2 1546.95   46.00
   0   0   2 1528.45   45.90
   0   0   2 1555.94   45.90
   0   0   2 1518.35   46.00
   0   0   2 1563.44   45.90
   0   0   2 1469.65   45.90
  -2   0  -2    6.60    1.30
  -2   0  -2    7.30    1.00
  -3   0  -2  207.78    7.00
  -3   0  -2  200.48    7.70
  -4   0  -2   38.30    2.30
  -4   0  -2   29.40    2.70
  -4   0  -2   37.30    3.00
  -5   0  -2   24.70    2.80
  -5   0  -2   23.70    3.00
  -5   0  -2   26.70    2.70
  -6   0  -2   38.50    4.00
  -6   0  -2   30.50    3.60
  -6   0  -2   35.40    4.20
  -7   0  -2    8.30    2.90
  -8   0  -2   -4.10    2.90
  -9   0  -2   19.40    5.00
 -10   1   2   43.30    6.70
  -9   1   2   -0.40    3.40
   8  -1  -2    2.00    1.60
  -8   1   2    7.00    3.10
  -8   1   2    0.00    3.00
   7  -1  -2   -1.40    1.60
  -7   1   2    0.50    2.60
  -7   1   2   -1.60    2.30
   6  -1  -2   43.90    3.80
   6  -1  -2   49.40    4.00
   6  -1  -2   39.10    4.40
  -6   1   2   41.20    4.70
  -6   1   2   49.80    5.30
  -6   1   2   48.50    4.70
  -6   1   2   44.20    5.10
   5  -1  -2  396.16   14.60
   5  -1  -2  403.96   15.30
   5  -1  -2  409.86   14.50
  -5   1   2  388.16   15.60
  -5   1   2  414.66   15.70
  -5   1   2  432.26   16.00
  -5   1   2  417.86   15.10
   4  -1  -2  153.88    6.70
  -4   1   2  155.08    7.10
  -4   1   2  161.28    7.70
  -4   1   2  142.19    7.20
  -4   1   2  147.29    7.40
   3  -1  -2  348.07   12.30
   3  -1  -2  349.17   12.80
  -3   1   2  351.36   12.50
  -3   1   2  348.37   12.90
  -3   1   2  338.37   12.90
  -3   1   2  354.76   12.90
   2  -1  -2   32.30    3.50
   2  -1  -2   39.90    3.60
   2  -1  -2   36.30    3.50
   2  -1  -2   39.90    3.20
  -2   1   2   46.10    3.40
  -2   1   2   39.00    3.60
  -2   1   2   41.80    3.50
  -2   1   2   42.90    3.50
   1  -1  -2   18.10    2.20
   1  -1  -2   14.20    1.60
   1  -1  -2   11.30    1.90
   1  -1  -2   19.20    2.30
  -1   1   2   16.60    1.90
  -1   1   2   17.20    2.00
  -1   1   2   17.10    2.00
   0  -1  -2  478.35   15.40
   0  -1  -2  478.15   15.10
   0  -1  -2  480.15   15.40
   0  -1  -2  500.75   15.50
   0   1   2  486.65   15.30
   0   1   2  506.35   15.20
   0   1   2  494.95   15.20
   1   1   2 3070.79   92.59
  -2  -1  -2  323.87   11.00
   2   1   2  337.07   11.10
  -3  -1  -2   19.70    2.00
  -3  -1  -2   19.00    2.20
  -3  -1  -2   18.60    1.70
  -3  -1  -2   26.40    1.80
  -4  -1  -2   30.00    2.40
  -4  -1  -2   26.00    2.00
  -4  -1  -2   32.20    2.70
  -4  -1  -2   31.30    2.90
  -5  -1  -2  184.38    7.40
  -5  -1  -2  214.48    8.30
  -5  -1  -2  189.98    8.00
  -6  -1  -2    8.50    2.50
  -6  -1  -2   10.60    2.80
  -7  -1  -2    3.20    2.60
  -7  -1  -2    0.50    2.60
  -8  -1  -2    1.70    3.20
  -9  -1  -2    9.60    4.30
 -10   2   2   15.50    4.90
   9  -2  -2    0.00    1.60
  -9   2   2   -0.60    3.10
  -8   2   2    8.80    3.20
  -8   2   2   13.10    4.30
   7  -2  -2    3.70    2.20
  -7   2   2    3.30    2.70
  -7   2   2    0.70    2.80
   6  -2  -2  837.92   27.00
   6  -2  -2  797.62   27.80
   6  -2  -2  812.02   26.90
  -6   2   2  808.02   27.80
  -6   2   2  803.32   28.70
  -6   2   2  800.02   28.40
  -6   2   2  788.52   28.50
   5  -2  -2 1133.69   36.80
   5  -2  -2 1142.79   36.80
   5  -2  -2 1122.19   37.70
  -5   2   2 1160.28   37.30
  -5   2   2 1121.29   38.00
  -5   2   2 1171.68   38.20
  -5   2   2 1146.39   37.90
   4  -2  -2  596.34   20.40
   4  -2  -2  580.34   19.60
   4  -2  -2  565.24   20.30
  -4   2   2  572.54   20.60
  -4   2   2  572.74   20.50
  -4   2   2  575.04   19.90
  -4   2   2  576.04   20.30
   3  -2  -2 1007.40   32.80
   3  -2  -2  919.61   31.00
   3  -2  -2  939.31   30.60
   3  -2  -2  933.91   30.90
  -3   2   2  964.80   31.20
  -3   2   2  959.40   31.00
  -3   2   2  939.91   30.50
  -3   2   2  925.31   31.00
   2  -2  -2  570.14   19.10
   2  -2  -2  561.84   19.00
   2  -2  -2  572.54   19.00
  -2   2   2  575.54   19.10
  -2   2   2  541.55   18.60
  -2   2   2  576.44   19.10
  -2   2   2  543.25   18.90
   1  -2  -2   45.60    3.70
   1  -2  -2   48.90    3.70
   1  -2  -2   50.29    3.90
  -1   2   2   51.09    3.60
  -1   2   2   50.69    3.30
  -1   2   2   49.60    3.30
   0  -2  -2   18.20    2.30
   0  -2  -2   12.80    1.90
   0  -2  -2   24.80    2.90
   0   2   2   19.80    1.70
   0   2   2   22.00    2.40
  -1  -2  -2  639.04   20.00
  -1  -2  -2  637.14   20.00
   1   2   2  627.14   20.50
  -2  -2  -2  839.22   26.20
  -2  -2  -2  864.31   27.00
  -2  -2  -2  830.02   26.30
   2   2   2  860.51   27.00
   2   2   2  850.51   26.00
  -3  -2  -2 1205.68   36.70
  -3  -2  -2 1127.39   36.50
  -3  -2  -2 1175.38   36.50
   3   2   2 1213.58   36.20
   3   2   2 1191.38   37.50
  -4  -2  -2  116.89    5.40
  -4  -2  -2  114.29    4.70
  -4  -2  -2  126.19    5.60
  -5  -2  -2   30.10    3.40
  -5  -2  -2   30.40    3.00
  -5  -2  -2   35.20    3.70
  -6  -2  -2    1.00    2.00
  -7  -2  -2   25.70    4.30
  -7  -2  -2   23.80    4.00
  -7  -2  -2   20.40    3.70
  -8  -2  -2   28.40    4.80
  -8  -2  -2   41.30    5.50
  -9  -2  -2   32.60    5.90
  -9  -2  -2   25.00    5.40
 -10   3   2    4.90    4.80
   9  -3  -2   54.29    4.60
  -9   3   2   51.39    7.40
   8  -3  -2   86.49    5.80
  -8   3   2   76.09    7.40
  -8   3   2   83.39    8.00
   7  -3  -2  170.48    8.50
  -7   3   2  162.48    9.30
  -7   3   2  182.28   10.40
   6  -3  -2   -0.10    2.10
   6  -3  -2    2.20    2.10
   6  -3  -2    0.60    1.80
  -6   3   2    2.40    2.60
  -6   3   2   -0.70    2.20
  -6   3   2    1.90    2.60
   5  -3  -2  119.19    7.10
   5  -3  -2  129.19    6.80
   5  -3  -2  133.49    7.50
  -5   3   2  119.29    7.60
  -5   3   2  132.19    7.20
  -5   3   2  133.69    7.80
   4  -3  -2  436.16   16.10
   4  -3  -2  419.96   16.00
   4  -3  -2  417.96   15.40
  -4   3   2  399.66   16.00
  -4   3   2  448.36   15.70
  -4   3   2  416.66   16.20
   3  -3  -2   22.70    3.40
   3  -3  -2   19.90    2.90
   3  -3  -2   12.60    2.80
  -3   3   2   29.00    3.70
  -3   3   2   20.90    3.00
  -3   3   2   22.60    3.00
   2  -3  -2  400.56   14.80
   2  -3  -2  410.76   14.70
   2  -3  -2  407.26   14.70
  -2   3   2  400.06   14.50
  -2   3   2  394.36   14.00
   1  -3  -2  291.77   11.00
   1  -3  -2  278.17   10.70
   1  -3  -2  284.47   10.80
  -1   3   2  278.07   10.10
  -1   3   2  275.17   10.50
   0  -3  -2   76.09    4.60
   0  -3  -2   80.99    4.60
   0  -3  -2   77.69    4.60
   0   3   2   70.99    4.10
   0   3   2   74.09    3.50
  -1  -3  -2   59.29    3.90
   1   3   2   65.49    4.40
  -2  -3  -2  895.81   28.70
  -2  -3  -2  930.51   28.10
  -2  -3  -2  902.41   28.70
  -2  -3  -2  897.11   28.60
   2   3   2  900.21   28.30
   2   3   2  914.91   29.40
  -3  -3  -2  162.78    6.60
  -3  -3  -2  155.58    6.00
   3   3   2  153.48    6.00
   3   3   2  167.68    7.60
  -4  -3  -2  110.79    5.60
  -4  -3  -2  102.89    4.90
  -4  -3  -2  113.79    5.80
  -4  -3  -2  101.99    5.60
   4   3   2  112.79    4.90
  -5  -3  -2   -2.10    1.80
  -5  -3  -2   -1.20    1.90
  -5  -3  -2    2.10    2.10
  -6  -3  -2    1.30    2.60
  -6  -3  -2    3.30    2.60
  -6  -3  -2    4.30    2.70
  -7  -3  -2   23.60    4.20
  -7  -3  -2   23.20    4.40
  -8  -3  -2    1.80    3.60
  -8  -3  -2    2.70    3.80
  10  -4  -2  212.08    9.00
 -10   4   2  194.08   13.60
   9  -4  -2    2.00    2.40
  -9   4   2   -0.20    3.60
  -9   4   2    3.60    4.50
   8  -4  -2   -1.90    2.30
  -8   4   2    3.60    3.90
  -8   4   2    0.40    3.20
   7  -4  -2    8.90    2.90
  -7   4   2    4.00    3.40
  -7   4   2    7.20    3.30
   6  -4  -2    8.10    2.80
   6  -4  -2    0.90    1.40
   6  -4  -2    7.70    3.00
  -6   4   2    4.00    3.40
  -6   4   2    4.60    3.20
  -6   4   2    7.80    3.00
   5  -4  -2    2.90    2.40
   5  -4  -2    1.50    2.20
   5  -4  -2   -2.90    1.80
  -5   4   2    0.10    2.30
  -5   4   2    1.10    2.40
  -5   4   2    0.20    2.30
   4  -4  -2   22.00    3.40
   4  -4  -2   20.20    3.10
   4  -4  -2   15.80    3.10
  -4   4   2   14.90    3.20
  -4   4   2   25.40    3.60
   3  -4  -2  315.97   13.00
   3  -4  -2  314.17   12.20
   3  -4  -2  307.07   12.70
   3  -4  -2  301.87   12.60
  -3   4   2  316.77   12.60
   2  -4  -2  530.65   18.80
   2  -4  -2  551.64   19.50
   2  -4  -2  548.45   19.50
   2  -4  -2  542.65   19.50
  -2   4   2  564.84   18.80
  -2   4   2  550.04   19.30
   1  -4  -2  546.65   19.30
   1  -4  -2  541.65   19.20
   1  -4  -2  562.24   18.70
   1  -4  -2  544.25   19.20
  -1   4   2  565.64   19.00
  -1   4   2  544.05   18.30
   0  -4  -2  140.59    6.30
   0  -4  -2  138.79    6.90
   0  -4  -2  140.69    6.90
  -1  -4  -2    0.60    1.70
  -1  -4  -2    4.40    2.30
  -1  -4  -2   -1.10    1.40
  -1  -4  -2   -1.00    1.90
   1   4   2   -1.20    2.10
  -2  -4  -2   10.50    2.00
  -2  -4  -2    4.90    1.90
  -2  -4  -2    6.60    2.30
  -2  -4  -2   11.70    2.30
   2   4   2   10.30    2.80
   2   4   2    8.00    1.80
  -3  -4  -2  108.79    5.80
  -3  -4  -2   97.09    5.10
  -3  -4  -2  106.19    5.70
  -3  -4  -2  109.39    5.90
   3   4   2  113.79    5.10
   3   4   2  112.39    6.50
  -4  -4  -2  163.78    8.00
  -4  -4  -2  161.68    7.80
  -4  -4  -2  163.68    7.90
  -4  -4  -2  199.18   10.10
   4   4   2  167.98    6.90
   4   4   2  165.68    8.80
  -5  -4  -2  229.68   10.20
  -5  -4  -2  227.28   10.20
  -5  -4  -2  238.58   10.10
   5   4   2  218.58    8.80
  -6  -4  -2   -0.20    2.90
  -6  -4  -2    0.50    2.70
  -6  -4  -2    0.80    2.70
  -7  -4  -2    5.10    3.50
  -7  -4  -2    5.20    3.60
  -8  -4  -2   -2.40    3.60
  -8  -4  -2    1.30    3.80
  10  -5  -2   68.69    6.10
 -10   5   2   67.39    9.20
   9  -5  -2   44.70    5.10
  -9   5   2   47.20    7.30
  -9   5   2   54.69    7.10
   8  -5  -2   -2.00    2.60
  -8   5   2    2.60    3.70
  -8   5   2    2.30    3.60
   7  -5  -2    5.30    3.00
  -7   5   2    3.20    3.50
  -7   5   2    9.80    4.20
   6  -5  -2   29.70    4.20
   6  -5  -2   32.50    5.00
  -6   5   2   28.60    5.00
  -6   5   2   25.70    4.50
   5  -5  -2  340.77   13.90
   5  -5  -2  315.47   14.30
  -5   5   2  334.57   13.80
  -5   5   2  334.47   14.60
   4  -5  -2   39.10    4.70
   4  -5  -2   34.50    4.30
   4  -5  -2   61.29    5.30
  -4   5   2   54.49    5.10
  -4   5   2   49.40    5.30
   3  -5  -2   42.40    4.50
   3  -5  -2   35.50    4.20
   3  -5  -2   34.90    4.50
  -3   5   2   35.70    4.00
  -3   5   2   43.90    4.80
   2  -5  -2   59.19    5.30
   2  -5  -2   56.69    4.90
   2  -5  -2   64.99    5.40
  -2   5   2   63.69    4.80
  -2   5   2   68.79    5.30
   1  -5  -2   49.60    4.80
   1  -5  -2   50.29    4.70
   1  -5  -2   52.19    4.60
  -1   5   2   53.39    4.10
  -1   5   2   51.59    4.70
   0  -5  -2  180.38    8.60
   0  -5  -2  185.08    8.70
   0  -5  -2  190.28    8.10
   0  -5  -2  169.78    8.60
   0   5   2  178.28    7.10
  -1  -5  -2   89.79    6.00
  -1  -5  -2   94.09    5.40
  -1  -5  -2   84.09    5.80
  -1  -5  -2   95.99    5.90
   1   5   2   98.39    6.40
  -2  -5  -2   98.49    6.10
  -2  -5  -2   98.79    5.90
  -2  -5  -2   88.89    5.30
   2   5   2   94.99    6.50
  -3  -5  -2  224.28    9.90
  -3  -5  -2  225.28    9.80
   3   5   2  204.48   10.30
  -4  -5  -2  270.27   11.30
  -4  -5  -2  255.77   11.00
  -4  -5  -2  241.28   10.90
   4   5   2  245.08   11.80
   4   5   2  238.48    9.70
  -5  -5  -2  112.89    7.10
  -5  -5  -2  100.49    6.80
  -5  -5  -2   94.99    7.20
  -6  -5  -2   13.50    4.00
  -6  -5  -2   19.40    4.10
  -7  -5  -2   -1.50    3.50
  -7  -5  -2   -0.50    3.60
  10  -6  -2    6.40    3.50
 -10   6   2    1.00    5.50
   9  -6  -2    1.20    3.00
  -9   6   2    6.30    4.90
  -9   6   2    2.80    4.20
   8  -6  -2    1.30    3.10
  -8   6   2    3.20    3.90
  -8   6   2   -0.30    4.00
   7  -6  -2   50.69    5.80
  -7   6   2   62.09    6.80
  -7   6   2   55.49    6.90
   6  -6  -2   31.00    4.70
   6  -6  -2   21.80    4.80
  -6   6   2   35.00    5.00
  -6   6   2   12.20    4.00
   5  -6  -2    0.30    2.80
   5  -6  -2    1.00    2.60
   5  -6  -2    2.20    2.90
  -5   6   2   -2.50    2.70
  -5   6   2    2.80    2.80
   4  -6  -2   37.70    5.30
   4  -6  -2   32.00    4.70
   4  -6  -2   42.60    5.00
  -4   6   2   37.70    5.00
  -4   6   2   55.49    5.50
   3  -6  -2    5.50    2.70
   3  -6  -2    4.70    2.80
   3  -6  -2    1.40    2.50
  -3   6   2    3.40    2.70
  -3   6   2    4.10    2.40
   2  -6  -2   19.20    3.80
   2  -6  -2   13.80    3.10
   2  -6  -2   27.70    4.30
   2  -6  -2   21.30    4.00
  -2   6   2   23.20    3.30
   1  -6  -2  152.58    8.50
   1  -6  -2  144.29    8.20
   1  -6  -2  144.29    8.10
   1  -6  -2  158.18    7.90
  -1   6   2  126.19    7.50
  -1   6   2  143.29    7.00
   0  -6  -2    1.20    2.40
   0  -6  -2   -1.90    2.30
   0  -6  -2    1.20    2.20
   0  -6  -2    1.00    2.60
   0   6   2    0.00    1.50
  -1  -6  -2   13.40    3.40
  -1  -6  -2   17.40    3.70
  -1  -6  -2   18.90    3.60
  -1  -6  -2   14.80    2.90
   1   6   2   19.30    3.90
  -2  -6  -2   44.70    5.30
  -2  -6  -2   46.20    4.60
  -2  -6  -2   42.30    5.00
  -2  -6  -2   44.60    5.10
   2   6   2   49.99    5.70
  -3  -6  -2   31.60    4.40
  -3  -6  -2   26.20    4.00
  -3  -6  -2   29.50    4.30
   3   6   2   27.20    3.60
   3   6   2   34.80    5.10
  -4  -6  -2    0.10    3.40
  -4  -6  -2    3.60    2.90
  -4  -6  -2   -0.50    3.10
   4   6   2    2.20    2.20
   4   6   2    1.10    3.40
   5   6   2  178.98   11.00
  -6  -6  -2   66.29    7.30
  -7  -6  -2   10.20    4.50
  -7  -6  -2   26.80    5.40
   9  -7  -2   60.09    6.70
  -9   7   2   47.00    7.20
   8  -7  -2   79.59    7.80
  -8   7   2   74.49    8.20
  -8   7   2   78.59    9.00
   7  -7  -2   20.70    4.40
  -7   7   2   30.00    5.40
  -7   7   2   13.00    4.50
   6  -7  -2   50.79    6.70
   6  -7  -2   44.10    5.60
  -6   7   2   25.80    5.20
  -6   7   2   36.80    5.70
   5  -7  -2   33.50    5.40
   5  -7  -2   44.80    5.40
   5  -7  -2   43.80    6.00
  -5   7   2   28.50    4.60
  -5   7   2   23.90    5.00
   4  -7  -2  509.75   19.30
   4  -7  -2  458.05   19.60
   4  -7  -2  503.25   20.10
  -4   7   2  460.15   19.60
  -4   7   2  494.55   18.90
   3  -7  -2    5.70    3.10
   3  -7  -2    5.40    3.30
   3  -7  -2    4.20    3.20
  -3   7   2    1.30    3.00
  -3   7   2   10.30    3.00
   2  -7  -2    0.20    2.70
   2  -7  -2   -0.30    2.50
   2  -7  -2   -3.40    2.50
   2  -7  -2   -1.30    2.60
  -2   7   2    0.10    2.80
  -2   7   2    0.70    2.40
   1  -7  -2   -2.10    2.50
   1  -7  -2    0.80    2.70
   1  -7  -2    0.00    2.60
   1  -7  -2    3.90    3.00
  -1   7   2    1.80    2.70
  -1   7   2   -0.50    1.90
   0  -7  -2   35.90    5.10
   0  -7  -2   28.90    4.80
   0  -7  -2   32.70    4.30
   0   7   2   34.10    5.10
   0   7   2   31.30    3.20
  -1  -7  -2  219.98   10.90
  -1  -7  -2  204.08    9.80
  -1  -7  -2  206.58   10.80
  -1  -7  -2  173.98   10.30
   1   7   2  218.98   11.20
  -2  -7  -2   26.40    5.30
  -2  -7  -2   19.70    4.40
  -2  -7  -2   14.60    3.70
   2   7   2   24.80    4.90
  -3  -7  -2   68.19    7.00
  -3  -7  -2   69.59    6.70
   3   7   2   59.19    7.00
   3   7   2   56.69    5.40
  -4  -7  -2    6.70    4.00
  -5  -7  -2   83.59    8.00
   5   7   2   87.39    9.10
  -6  -7  -2    6.70    4.40
  -6  -7  -2    2.50    4.20
   9  -8  -2   11.40    4.50
  -9   8   2   12.20    5.40
   8  -8  -2    4.30    3.90
  -8   8   2    3.00    4.40
   7  -8  -2   24.60    5.20
  -7   8   2   25.20    5.30
   6  -8  -2    3.60    3.60
  -6   8   2    0.50    3.50
   5  -8  -2   37.00    5.50
   5  -8  -2   30.30    7.40
   5  -8  -2   25.40    5.20
  -5   8   2   35.90    5.30
   4  -8  -2   97.79    8.70
   4  -8  -2   93.39    8.50
   4  -8  -2  118.09    8.40
  -4   8   2   94.99    7.70
   3  -8  -2  100.89    8.60
   3  -8  -2  100.49    7.90
  -3   8   2  101.19    7.30
   2  -8  -2   19.70    4.50
   2  -8  -2   29.90    4.80
  -2   8   2   26.80    3.90
   1  -8  -2   10.20    3.80
   1  -8  -2   10.90    3.80
   1  -8  -2    5.40    3.30
  -1   8   2    8.70    2.80
   0  -8  -2   -0.80    3.00
   0  -8  -2   -1.20    2.90
   0  -8  -2   -0.50    3.00
   0   8   2    2.10    3.50
  -1  -8  -2    2.00    3.30
  -1  -8  -2    4.50    3.60
   1   8   2    2.20    3.90
  -2  -8  -2    5.70    3.60
  -2  -8  -2   -3.60    3.30
   2   8   2   -1.60    2.90
   2   8   2   -0.50    4.00
  -3  -8  -2    3.30    4.10
  -3  -8  -2    4.40    3.70
   3   8   2    4.30    4.50
  -4  -8  -2   24.00    5.30
  -4  -8  -2   49.99    6.50
   4   8   2   52.39    7.70
  -5  -8  -2    8.10    4.60
  -5  -8  -2   19.10    5.20
   5   8   2    1.10    5.10
   8  -9  -2   11.30    5.00
  -8   9   2   19.50    5.70
   7  -9  -2    8.50    4.40
  -7   9   2   23.90    5.90
   6  -9  -2    4.90    4.10
  -6   9   2    0.80    3.80
   5  -9  -2   24.10    5.30
   5  -9  -2   22.00    5.60
  -5   9   2   26.70    5.50
   4  -9  -2    2.10    4.00
   4  -9  -2    1.50    3.50
   4  -9  -2   -4.70    3.30
  -4   9   2   -1.60    3.30
   3  -9  -2  137.79    9.80
   3  -9  -2  161.28   11.00
   3  -9  -2  126.59   10.00
  -3   9   2  133.49    8.80
   2  -9  -2    8.10    3.80
   2  -9  -2   13.40    4.60
  -2   9   2    4.40    2.90
   1  -9  -2    9.60    4.20
   1  -9  -2    4.80    3.70
   1  -9  -2    3.00    3.60
  -1   9   2    7.30    2.80
   0  -9  -2    1.20    3.80
   0  -9  -2    3.20    3.70
   0  -9  -2    4.50    3.70
   0   9   2    7.60    4.50
  -1  -9  -2   -1.40    3.80
  -1  -9  -2   -0.40    3.50
   1   9   2    7.10    4.70
  -2  -9  -2   -0.60    3.80
  -2  -9  -2    4.30    4.40
   2   9   2   -4.10    4.30
   2   9   2   -2.60    3.70
  -3  -9  -2   18.90    5.30
  -3  -9  -2   12.10    4.80
   3   9   2   26.10    6.50
  -4  -9  -2   -0.40    4.60
  -4  -9  -2   -1.10    4.20
   4   9   2   10.30    5.80
   8 -10  -2    7.40    4.90
  -8  10   2    2.60    5.00
   7 -10  -2   10.20    5.00
  -7  10   2    7.70    5.00
   6 -10  -2   26.20    5.70
  -6  10   2   10.60    4.70
   5 -10  -2    7.70    4.90
   5 -10  -2    2.40    4.20
  -5  10   2    1.70    3.90
   4 -10  -2   -0.50    4.00
   4 -10  -2    1.30    4.30
  -4  10   2   -2.80    3.40
   3 -10  -2   24.80    6.10
   3 -10  -2   31.40    6.20
   3 -10  -2   33.00    5.90
  -3  10   2   34.70    5.50
   2 -10  -2   -2.30    3.60
   2 -10  -2   -2.90    3.90
   2 -10  -2    2.90    4.10
  -2  10   2    0.50    3.20
   1 -10  -2   56.79    6.90
   1 -10  -2   57.69    7.70
   1 -10  -2   55.49    7.40
  -1  10   2   41.80    7.30
  -1  10   2   52.79    5.30
   0 -10  -2   -4.10    3.60
   0 -10  -2   -1.40    4.10
   0  10   2    1.80    5.00
  -1 -10  -2    0.20    4.00
  -1 -10  -2    2.20    4.20
   1  10   2    5.60    5.10
  -2 -10  -2    3.10    4.70
  -2 -10  -2    4.90    4.50
   2  10   2    7.10    5.20
  -3 -10  -2   59.69    8.20
   3  10   2   72.59    9.60
   6 -11  -2   18.10    5.90
  -6  11   2   18.00    6.00
   5 -11  -2    3.60    4.50
  -5  11   2    5.70    4.40
   4 -11  -2    0.50    4.50
   4 -11  -2   -1.70    4.30
  -4  11   2    1.60    3.70
   3 -11  -2    6.30    5.00
   3 -11  -2    0.90    4.30
   3 -11  -2    3.80    4.40
  -3  11   2    2.50    3.70
   2 -11  -2    8.90    5.00
   2 -11  -2    9.40    5.20
   2 -11  -2    4.20    4.60
  -2  11   2   14.90    4.20
   1 -11  -2   -5.10    4.40
   1 -11  -2   -4.30    3.70
  -1  11   2   -2.40    2.60
  -1  11   2   -1.90    5.00
   0 -11  -2    7.30    5.10
   0 -11  -2    3.00    4.80
   0  11   2    1.90    5.40
  -1 -11  -2   -2.10    4.70
  -1 -11  -2    8.30    5.10
   1  11   2   -3.80    5.20
  -2 -11  -2   -1.00    4.20
  -2 -11  -2   -1.20    5.00
   2  11   2   -0.80    5.70
   4 -12  -2   10.30    6.40
   4 -12  -2   -1.70    4.80
  -4  12   2    0.70    4.30
   3 -12  -2   -4.70    4.60
   3 -12  -2    8.30    6.10
  -3  12   2   -0.10    3.90
   2 -12  -2    4.70    5.80
   2 -12  -2   -1.60    5.20
  -2  12   2    3.40    3.80
  -2  12   2    3.90    5.90
   1 -12  -2    1.30    4.60
   1 -12  -2    2.40    5.30
  -1  12   2    5.30    6.30
   1  13  -3   -0.30    5.70
   1  13  -3   -1.90    6.20
  -1 -13   3    2.30    5.90
   0  13  -3   -2.70    5.40
   0 -13   3   -2.40    4.90
   0 -13   3   -4.30    4.60
  -1  13  -3    2.50    5.80
  -1  13  -3    0.30    4.30
   1 -13   3    1.90    4.90
   1 -13   3    3.20    4.90
  -2  13  -3   27.40    6.00
  -2  13  -3   28.00    7.40
   2 -13   3   19.00    5.90
  -3  13  -3    2.10    5.80
  -3  13  -3    4.00    4.90
   3 -13   3    0.00    4.40
  -4  13  -3   -0.50    5.70
  -4  13  -3    1.30    5.00
   4 -13   3   -1.40    4.50
   3  12  -3    6.80    5.90
   3  12  -3   10.30    6.50
  -3 -12   3   18.80    6.90
  -3 -12   3    8.40    5.20
   2  12  -3   -3.50    5.60
   2  12  -3   -1.60    4.80
  -2 -12   3    0.80    4.90
  -2 -12   3    3.20    5.30
   1  12  -3    1.70    5.10
   1  12  -3    8.50    6.10
  -1 -12   3    4.90    4.80
  -1 -12   3    2.40    4.80
  -1 -12   3    7.10    5.50
   0  12  -3    2.50    3.80
   0  12  -3    3.50    5.60
   0 -12   3    4.00    5.00
   0 -12   3   -2.80    4.10
   0 -12   3    3.60    5.00
  -1  12  -3    4.20    5.30
  -1  12  -3    8.80    4.20
   1 -12   3    0.20    4.30
   1 -12   3   12.60    5.40
  -2  12  -3   -0.50    4.70
  -2  12  -3    0.00    4.10
   2 -12   3   -0.10    4.60
   2 -12   3    5.20    4.50
  -3  12  -3    7.30    4.60
  -3  12  -3    3.80    5.20
   3 -12   3    6.70    4.70
  -4  12  -3   13.70    5.00
   4 -12   3   13.10    5.00
  -5  12  -3    0.50    4.20
   5 -12   3    7.80    4.70
  -6  12  -3   -3.70    4.20
   6 -12   3    4.00    4.40
   4  11  -3    6.40    5.10
   4  11  -3    2.90    5.90
  -4 -11   3   -1.60    4.20
  -4 -11   3    8.20    5.60
   3  11  -3    4.30    5.80
   3  11  -3   -1.40    4.30
  -3 -11   3    9.70    5.40
  -3 -11   3    1.60    4.30
   2  11  -3    1.60    5.10
   2  11  -3    3.70    4.60
  -2 -11   3    4.90    4.50
  -2 -11   3    0.50    4.30
  -2 -11   3    4.80    4.70
   1  11  -3   26.40    6.10
   1  11  -3   17.90    6.10
  -1 -11   3   21.20    5.80
  -1 -11   3   32.00    6.80
  -1 -11   3   23.30    5.40
   0  11  -3    6.50    5.00
   0  11  -3    7.50    3.90
   0 -11   3    7.10    4.30
   0 -11   3    8.80    4.50
   0 -11   3    1.90    4.60
  -1  11  -3   -3.80    3.20
  -1  11  -3    2.50    4.60
   1 -11   3   -2.60    3.90
   1 -11   3   -4.40    3.30
   1 -11   3    1.20    4.20
  -2  11  -3    3.10    4.20
  -2  11  -3    3.10    3.60
   2 -11   3    3.50    3.90
  -3  11  -3   12.20    4.50
  -3  11  -3    7.70    5.00
   3 -11   3    0.70    3.90
   3 -11   3    0.10    3.50
  -4  11  -3   19.00    5.30
   4 -11   3   17.70    5.00
  -5  11  -3   36.60    6.10
   5 -11   3   36.60    6.00
  -6  11  -3    4.90    4.50
   6 -11   3   12.00    4.60
  -7  11  -3   17.60    5.90
   7 -11   3   17.00    5.00
   5  10  -3   58.79    7.70
   5  10  -3   41.90    8.50
  -5 -10   3   35.30    6.90
  -5 -10   3   45.30    7.60
   4  10  -3    3.80    5.30
   4  10  -3    0.90    4.40
  -4 -10   3    4.90    4.70
  -4 -10   3   -5.00    3.90
   3  10  -3   13.50    6.00
   3  10  -3   20.80    5.30
  -3 -10   3    7.70    4.60
  -3 -10   3    3.20    4.60
   2  10  -3   13.90    5.50
   2  10  -3   11.60    4.50
  -2 -10   3   15.70    4.60
  -2 -10   3   13.90    4.70
  -2 -10   3   20.00    5.40
   1  10  -3   13.20    4.40
   1  10  -3   18.10    5.40
  -1 -10   3    9.00    4.60
  -1 -10   3   13.40    5.10
  -1 -10   3   15.60    4.70
   0  10  -3    1.40    4.00
   0  10  -3    5.80    3.20
   0 -10   3    1.10    3.40
   0 -10   3   -4.30    3.70
   0 -10   3   -1.20    3.50
  -1  10  -3    6.40    3.40
  -1  10  -3    7.80    4.50
   1 -10   3    3.40    3.80
   1 -10   3    5.30    3.70
   1 -10   3    4.50    4.10
  -2  10  -3   -0.40    3.10
  -2  10  -3    0.60    4.00
   2 -10   3   -0.90    3.60
   2 -10   3   10.30    3.80
   2 -10   3    2.60    3.50
  -3  10  -3   -1.20    3.10
   3 -10   3    3.40    3.50
   3 -10   3   -0.10    3.30
  -4  10  -3   91.59    9.90
  -4  10  -3   90.79    8.10
   4 -10   3   86.29    7.90
  -5  10  -3    7.10    4.70
  -5  10  -3    5.20    4.10
   5 -10   3    8.10    3.80
  -6  10  -3   -1.00    3.90
  -6  10  -3   -1.40    4.50
   6 -10   3   -1.20    3.20
  -7  10  -3   -3.40    3.90
  -7  10  -3   -1.00    4.50
   7 -10   3    0.50    3.30
  -8  10  -3   20.40    7.90
   8 -10   3   16.20    4.20
  -6  -9   3   16.20    6.40
  -6  -9   3   19.70    5.50
   5   9  -3    2.70    5.20
   5   9  -3   -4.30    3.90
  -5  -9   3    0.60    4.20
  -5  -9   3   -4.20    3.80
   4   9  -3   -1.30    3.50
   4   9  -3    1.90    4.70
  -4  -9   3    0.80    4.10
  -4  -9   3   -1.30    3.50
   3   9  -3   24.20    5.90
   3   9  -3   28.80    5.20
  -3  -9   3   32.60    5.30
  -3  -9   3   21.00    5.10
  -3  -9   3   23.20    5.00
   2   9  -3  162.98   10.10
   2   9  -3  175.68   11.50
  -2  -9   3  168.68   10.80
  -2  -9   3  156.38   10.80
  -2  -9   3  172.18   10.30
   1   9  -3    5.40    4.00
  -1  -9   3    0.30    3.40
  -1  -9   3    1.00    3.40
  -1  -9   3   -2.30    3.00
   0   9  -3    6.40    3.70
   0   9  -3   -1.60    2.50
   0  -9   3   -0.40    3.20
   0  -9   3    0.70    3.00
   0  -9   3   -0.70    3.00
  -1   9  -3    4.80    3.90
  -1   9  -3    0.00    2.90
   1  -9   3    5.10    3.20
   1  -9   3    2.40    2.90
   1  -9   3    2.20    3.40
  -2   9  -3    4.10    3.20
  -2   9  -3    2.00    3.60
  -2   9  -3    9.00    4.00
   2  -9   3    8.90    4.00
   2  -9   3    7.60    3.50
   2  -9   3   11.20    3.70
  -3   9  -3   -2.40    2.80
  -3   9  -3    0.50    3.90
   3  -9   3   -1.90    2.80
   3  -9   3   -0.10    2.70
   3  -9   3    0.60    3.30
  -4   9  -3   57.19    7.50
  -4   9  -3   54.89    6.20
   4  -9   3   57.99    6.30
   4  -9   3   42.50    5.80
  -5   9  -3  114.59    9.70
  -5   9  -3  110.59    8.70
   5  -9   3  124.39    8.30
  -6   9  -3    7.30    4.70
  -6   9  -3    7.60    3.90
   6  -9   3    9.10    3.60
  -7   9  -3    2.40    4.20
  -7   9  -3    4.70    4.00
   7  -9   3    3.20    3.00
  -8   9  -3   -2.20    4.60
   8  -9   3    5.00    3.10
  -7  -8   3    8.40    5.00
  -7  -8   3   12.50    5.70
   6   8  -3    8.50    4.50
  -6  -8   3    4.70    4.20
  -6  -8   3    8.10    5.00
   5   8  -3    1.70    3.80
   5   8  -3    2.90    4.70
  -5  -8   3   -2.20    3.50
  -5  -8   3   -1.60    3.70
   4   8  -3   -0.30    4.00
   4   8  -3    2.10    3.50
  -4  -8   3    3.40    3.30
  -4  -8   3    1.00    3.40
  -4  -8   3    0.70    3.50
   3   8  -3   26.70    4.80
   3   8  -3   10.90    4.50
  -3  -8   3    6.30    3.80
  -3  -8   3   21.20    4.70
  -3  -8   3   14.50    3.80
   2   8  -3    0.80    3.60
   2   8  -3    1.40    3.10
  -2  -8   3    0.20    2.80
  -2  -8   3    1.40    3.10
  -2  -8   3    0.90    3.10
   1   8  -3   11.40    3.20
   1   8  -3   12.90    4.20
   1   8  -3    9.50    2.90
  -1  -8   3   15.90    4.10
  -1  -8   3   15.70    3.60
  -1  -8   3   17.80    4.30
   0   8  -3  128.99    8.40
   0   8  -3  144.99    8.10
   0  -8   3  136.19    8.40
   0  -8   3  129.79    8.80
   0  -8   3  138.09    9.20
  -1   8  -3   82.99    6.50
  -1   8  -3   69.39    6.80
  -1   8  -3   85.79    7.20
   1  -8   3   96.09    6.80
   1  -8   3   79.99    7.20
   1  -8   3   86.39    7.00
  -2   8  -3   -0.40    3.30
  -2   8  -3   -0.50    2.60
   2  -8   3    1.40    2.60
   2  -8   3   -0.40    2.90
   2  -8   3    2.50    2.60
  -3   8  -3   17.00    4.40
  -3   8  -3   13.90    3.60
   3  -8   3    6.20    3.60
   3  -8   3   11.20    3.50
   3  -8   3   10.10    3.20
  -4   8  -3   30.90    5.50
  -4   8  -3   22.70    4.20
   4  -8   3   22.20    4.00
   4  -8   3   21.80    4.30
  -5   8  -3   18.00    4.70
  -5   8  -3   19.10    4.10
   5  -8   3   21.80    3.90
  -6   8  -3    7.60    3.70
  -6   8  -3   11.40    4.80
   6  -8   3   13.80    3.50
  -7   8  -3   65.49    8.10
  -7   8  -3   41.40    5.90
   7  -8   3   56.79    5.40
  -8   8  -3    2.70    4.70
   8  -8   3   -0.40    2.30
  -9   8  -3   10.20    5.70
   7   7  -3   51.69    6.80
  -7  -7   3   49.20    7.00
  -7  -7   3   51.89    7.70
   6   7  -3   32.20    5.60
  -6  -7   3   34.40    6.10
  -6  -7   3   37.30    6.00
   5   7  -3   19.10    4.50
  -5  -7   3   22.10    4.90
  -5  -7   3   14.50    4.50
   4   7  -3   22.30    4.50
   4   7  -3   17.10    4.80
  -4  -7   3   23.00    4.70
  -4  -7   3   34.40    5.30
  -4  -7   3   34.20    4.70
   3   7  -3  100.99    7.30
   3   7  -3  123.09    8.70
  -3  -7   3   89.39    7.00
  -3  -7   3  112.19    7.80
  -3  -7   3  109.89    8.10
   2   7  -3   20.70    4.00
   2   7  -3   20.60    3.90
   2   7  -3   23.50    4.50
   2   7  -3   21.30    3.30
  -2  -7   3   22.40    4.30
  -2  -7   3   24.90    4.20
  -2  -7   3   28.80    4.60
  -2  -7   3   15.00    3.40
   1   7  -3   92.99    7.20
   1   7  -3   99.89    6.20
   1   7  -3   77.29    6.20
  -1  -7   3   96.19    7.20
  -1  -7   3   71.09    6.50
  -1  -7   3   88.39    6.30
  -1  -7   3   97.39    7.50
   0   7  -3   37.00    5.10
   0   7  -3   48.20    5.60
   0   7  -3   43.90    4.60
   0  -7   3   34.70    4.20
   0  -7   3   48.70    5.70
   0  -7   3   37.00    4.70
  -1   7  -3   20.90    3.50
  -1   7  -3   27.20    4.40
  -1   7  -3   19.50    3.90
   1  -7   3   15.90    3.10
   1  -7   3   19.00    3.80
   1  -7   3   24.50    4.10
  -2   7  -3   32.40    4.90
  -2   7  -3   44.90    4.70
   2  -7   3   42.00    4.40
   2  -7   3   32.60    4.20
   2  -7   3   33.20    4.50
  -3   7  -3    8.60    3.50
  -3   7  -3   11.10    3.10
  -3   7  -3    4.70    3.60
   3  -7   3    7.70    3.00
   3  -7   3    3.20    2.80
  -4   7  -3    6.70    3.50
  -4   7  -3    7.00    3.00
   4  -7   3    7.70    3.10
   4  -7   3   11.30    2.80
   4  -7   3    6.30    2.90
  -5   7  -3   92.99    7.10
  -5   7  -3   89.39    7.70
   5  -7   3  100.89    6.50
  -6   7  -3   37.30    5.70
  -6   7  -3   41.80    5.30
   6  -7   3   45.40    4.80
  -7   7  -3   98.09    9.10
   7  -7   3  109.49    6.30
  -8   7  -3    5.60    4.10
   8  -7   3    6.30    1.80
  -9   7  -3   -2.70    4.00
  -8  -6   3    4.70    4.90
  -8  -6   3    2.90    4.30
   7   6  -3   -0.10    3.80
  -7  -6   3    4.20    4.50
  -7  -6   3    2.70    3.90
   6   6  -3   38.40    5.50
  -6  -6   3   33.60    5.70
  -6  -6   3   37.50    6.00
   5   6  -3   10.20    3.70
   5   6  -3    9.70    4.50
  -5  -6   3   11.90    3.80
  -5  -6   3   15.30    3.60
   4   6  -3   17.00    4.50
   4   6  -3   22.80    4.00
   4   6  -3   20.20    2.80
  -4  -6   3   31.40    4.30
  -4  -6   3   19.20    4.10
  -4  -6   3   26.40    4.50
   3   6  -3   -1.50    2.10
   3   6  -3   -1.10    1.80
   3   6  -3    3.00    3.20
   3   6  -3   -0.80    2.40
  -3  -6   3    2.20    2.60
  -3  -6   3    0.80    2.60
  -3  -6   3    2.30    2.30
  -3  -6   3   -0.10    2.20
   2   6  -3    3.80    2.70
   2   6  -3   -1.10    2.60
   2   6  -3   -1.10    1.70
   2   6  -3    2.80    2.50
  -2  -6   3    0.10    2.10
  -2  -6   3    3.80    2.30
  -2  -6   3    1.90    2.60
  -2  -6   3    1.80    2.10
   1   6  -3   -0.30    2.70
   1   6  -3    1.00    2.00
   1   6  -3    1.30    2.00
  -1  -6   3   -1.70    2.60
  -1  -6   3    0.00    2.10
  -1  -6   3   -2.20    2.20
  -1  -6   3    1.70    2.20
   0   6  -3  402.16   16.00
   0   6  -3  420.56   15.80
   0   6  -3  401.26   15.00
   0  -6   3  406.46   15.70
   0  -6   3  418.36   15.90
   0  -6   3  384.06   15.60
   0  -6   3  390.56   15.00
  -1   6  -3  515.85   19.80
  -1   6  -3  532.65   19.00
  -1   6  -3  537.65   19.80
   1  -6   3  545.45   19.80
   1  -6   3  529.75   19.00
   1  -6   3  551.64   19.70
  -2   6  -3   14.20    3.60
  -2   6  -3   16.20    3.40
  -2   6  -3   20.50    3.20
   2  -6   3   15.90    3.10
   2  -6   3   16.20    3.20
   2  -6   3   24.30    3.30
  -3   6  -3  190.78    9.00
  -3   6  -3  191.18    9.60
  -3   6  -3  184.98    9.60
  -3   6  -3  207.98   10.10
   3  -6   3  200.98    8.90
   3  -6   3  191.88    9.30
   3  -6   3  194.88    8.70
  -4   6  -3   -1.00    2.40
  -4   6  -3    1.50    2.20
  -4   6  -3    4.40    2.50
   4  -6   3    0.70    2.00
   4  -6   3    0.40    1.80
   4  -6   3   -0.70    2.30
   4  -6   3   -0.90    2.00
  -5   6  -3    8.40    3.40
  -5   6  -3    0.80    2.50
  -5   6  -3    4.70    2.60
   5  -6   3    3.30    2.30
   5  -6   3    6.30    2.30
   5  -6   3    5.20    2.10
  -6   6  -3  106.09    8.00
  -6   6  -3  109.69    7.60
   6  -6   3  111.49    5.90
  -7   6  -3    1.40    3.20
   7  -6   3    9.50    2.00
  -8   6  -3    1.80    4.20
  -9   6  -3   57.09    7.80
  -9  -5   3    5.90    5.40
   8   5  -3   20.30    4.90
  -8  -5   3   15.20    5.20
  -8  -5   3   15.90    4.90
   7   5  -3   -4.20    3.40
  -7  -5   3   -2.80    3.20
   6   5  -3   -0.10    2.90
  -6  -5   3    2.70    3.20
   5   5  -3    9.30    2.10
  -5  -5   3   15.80    3.80
  -5  -5   3   10.30    3.30
  -5  -5   3   10.50    3.20
   4   5  -3  101.49    6.70
   4   5  -3   93.29    6.30
  -4  -5   3   98.69    6.40
  -4  -5   3  113.19    7.30
  -4  -5   3  104.99    7.10
  -4  -5   3   83.49    6.70
   3   5  -3    3.00    2.20
   3   5  -3    6.50    2.60
   3   5  -3    5.00    1.90
   3   5  -3    7.40    3.10
  -3  -5   3    7.40    2.60
  -3  -5   3    7.00    2.50
  -3  -5   3    6.20    3.00
  -3  -5   3    2.90    2.50
   2   5  -3    1.00    1.70
   2   5  -3    2.30    1.80
   2   5  -3    2.00    2.40
   2   5  -3    3.60    2.70
  -2  -5   3   -0.40    1.90
  -2  -5   3    3.30    2.10
  -2  -5   3    0.60    2.00
  -2  -5   3    3.00    2.50
   1   5  -3  129.49    6.80
   1   5  -3  132.49    7.20
   1   5  -3  115.39    6.30
   1   5  -3  123.59    6.70
   1   5  -3  118.89    7.20
  -1  -5   3  112.29    6.70
  -1  -5   3  110.69    6.80
  -1  -5   3  126.09    7.10
  -1  -5   3  119.09    6.40
   0   5  -3  140.69    7.60
   0   5  -3  144.09    7.00
   0   5  -3  147.29    7.50
   0  -5   3  151.38    7.10
   0  -5   3  139.69    7.40
   0  -5   3  139.49    7.60
   0  -5   3  141.89    7.60
  -1   5  -3  293.77   11.60
  -1   5  -3  297.87   13.20
  -1   5  -3  301.37   12.30
  -1   5  -3  297.37   12.10
  -1   5  -3  299.77   12.20
   1  -5   3  294.27   12.00
   1  -5   3  318.47   12.20
  -2   5  -3  142.39    7.90
  -2   5  -3  156.88    7.20
  -2   5  -3  157.68    7.60
  -2   5  -3  132.99    7.60
   2  -5   3  143.09    7.30
   2  -5   3  153.58    7.10
   2  -5   3  150.38    6.80
  -3   5  -3   89.69    5.90
  -3   5  -3   90.89    6.00
  -3   5  -3   88.89    6.10
  -3   5  -3   97.49    5.60
   3  -5   3   82.99    5.20
   3  -5   3   92.09    4.90
   3  -5   3   87.69    5.40
   3  -5   3   80.89    5.40
  -4   5  -3    3.90    2.30
  -4   5  -3    8.60    2.70
  -4   5  -3    7.10    2.30
  -4   5  -3    6.60    2.30
   4  -5   3    6.70    2.20
   4  -5   3    6.80    2.00
   4  -5   3    6.10    2.50
   4  -5   3    4.10    1.70
  -5   5  -3    9.20    2.80
  -5   5  -3   13.80    3.40
  -5   5  -3   16.40    3.00
  -5   5  -3   15.90    3.20
   5  -5   3   10.60    2.60
   5  -5   3   17.70    2.40
   5  -5   3   11.60    2.10
  -6   5  -3  294.67   12.90
  -6   5  -3  252.27   11.50
  -6   5  -3  254.97   15.00
   6  -5   3  255.37    9.30
   6  -5   3  279.17    9.30
  -7   5  -3  106.39    8.20
  -8   5  -3   13.60    4.60
  -9   5  -3   12.70    5.10
  -9  -4   3   12.20    5.40
  -8  -4   3   -0.80    3.80
  -8  -4   3   -1.20    3.90
   7   4  -3    0.90    3.50
  -7  -4   3    3.40    3.60
  -7  -4   3    0.80    3.30
   6   4  -3    7.80    3.40
   6   4  -3    7.60    1.70
  -6  -4   3    9.90    3.40
  -6  -4   3   10.20    3.80
  -6  -4   3   11.40    3.30
   5   4  -3   29.30    3.10
   5   4  -3   33.90    4.40
  -5  -4   3   41.90    5.00
  -5  -4   3   35.10    4.60
  -5  -4   3   43.70    4.60
  -5  -4   3   46.60    5.50
   4   4  -3   51.89    3.90
   4   4  -3   62.09    5.10
   4   4  -3   57.19    4.80
  -4  -4   3   56.99    5.30
  -4  -4   3   65.39    5.60
  -4  -4   3   53.69    5.10
  -4  -4   3   51.59    4.70
   3   4  -3  393.06   15.90
   3   4  -3  402.76   15.00
   3   4  -3  395.46   14.30
   3   4  -3  417.06   15.20
  -3  -4   3  405.06   15.30
  -3  -4   3  409.66   14.90
  -3  -4   3  399.96   15.40
  -3  -4   3  405.26   15.50
   2   4  -3  625.14   20.60
   2   4  -3  604.14   21.60
   2   4  -3  623.24   21.10
  -2  -4   3  602.34   20.80
  -2  -4   3  596.44   21.40
  -2  -4   3  616.84   21.40
  -2  -4   3  627.74   21.30
   1   4  -3  112.49    6.60
   1   4  -3  108.49    5.90
   1   4  -3  113.29    6.30
   1   4  -3  120.19    5.80
   1   4  -3  122.09    6.30
  -1  -4   3  114.79    6.20
  -1  -4   3  124.49    6.60
  -1  -4   3  118.19    6.00
  -1  -4   3  113.49    6.20
   0   4  -3   72.29    5.00
   0   4  -3   65.19    5.00
   0   4  -3   59.29    4.30
   0   4  -3   66.09    4.80
   0   4  -3   69.49    4.60
   0  -4   3   68.39    4.70
   0  -4   3   58.49    5.10
   0  -4   3   63.09    4.80
   0  -4   3   56.89    4.30
  -1   4  -3   98.29    6.20
  -1   4  -3   99.39    5.40
  -1   4  -3   99.39    5.70
   1  -4   3   80.69    5.20
   1  -4   3   79.49    4.90
   1  -4   3   88.19    5.30
   1  -4   3   91.59    4.70
  -2   4  -3 1822.02   58.69
  -2   4  -3 1907.21   59.29
  -2   4  -3 1931.61   59.39
   2  -4   3 1881.61   58.99
   2  -4   3 1837.32   58.99
   2  -4   3 1919.31   58.49
   2  -4   3 1975.20   58.49
  -3   4  -3  116.69    6.50
  -3   4  -3  117.99    5.80
  -3   4  -3  126.59    6.40
  -3   4  -3  132.69    6.60
   3  -4   3  117.29    6.00
   3  -4   3  120.79    5.50
   3  -4   3  120.39    6.00
  -4   4  -3  102.59    6.20
  -4   4  -3  105.79    6.30
  -4   4  -3   96.19    5.50
  -4   4  -3   97.69    5.80
   4  -4   3   97.29    5.40
   4  -4   3  107.69    4.60
   4  -4   3  107.09    4.70
  -5   4  -3   12.00    3.10
  -5   4  -3   14.20    2.90
  -5   4  -3   16.90    3.00
  -5   4  -3   12.00    2.70
  -6   4  -3    3.10    2.30
  -6   4  -3    5.10    2.70
  -6   4  -3    1.60    2.20
  -6   4  -3    2.50    2.50
  -7   4  -3   10.00    3.40
  -8   4  -3  199.98   11.40
  -9   4  -3   30.80    6.10
  -9  -3   3    1.60    4.20
  -9  -3   3    3.30    3.90
  -8  -3   3   21.70    5.10
  -8  -3   3   28.30    5.40
   7   3  -3   -4.50    2.80
  -7  -3   3    4.70    3.60
  -7  -3   3    4.20    3.40
   6   3  -3    5.10    3.00
   6   3  -3    5.80    1.80
  -6  -3   3    8.80    3.40
  -6  -3   3   -0.70    2.60
  -6  -3   3    4.90    2.70
   5   3  -3   40.60    3.60
   5   3  -3   40.50    4.70
   5   3  -3   47.80    5.00
  -5  -3   3   45.60    5.10
  -5  -3   3   45.80    5.10
  -5  -3   3   44.40    5.30
  -5  -3   3   47.40    4.70
   4   3  -3  272.57   11.30
   4   3  -3  262.07   10.30
   4   3  -3  276.37   11.20
  -4  -3   3  289.67   11.80
  -4  -3   3  290.57   11.80
  -4  -3   3  250.67   10.80
  -4  -3   3  289.87   12.00
   3   3  -3  239.18    9.70
   3   3  -3  229.48   10.40
   3   3  -3  226.58    9.00
   3   3  -3  240.28    9.70
  -3  -3   3  228.38   10.00
  -3  -3   3  229.08   10.00
  -3  -3   3  226.28    9.80
  -3  -3   3  229.78    9.40
   2   3  -3  733.43   24.00
   2   3  -3  707.23   24.30
   2   3  -3  728.23   23.40
   2   3  -3  716.33   23.70
  -2  -3   3  702.93   23.50
  -2  -3   3  698.13   23.90
  -2  -3   3  713.33   24.00
  -2  -3   3  730.83   24.10
   1   3  -3    8.30    2.50
   1   3  -3   11.50    2.40
   1   3  -3   10.00    2.50
   1   3  -3    9.90    2.20
   1   3  -3    8.70    2.40
   1   3  -3   10.10    2.20
   1   3  -3    5.90    1.90
  -1  -3   3    6.50    2.00
  -1  -3   3    4.70    1.80
  -1  -3   3    7.90    2.40
  -1  -3   3    9.90    2.30
   0   3  -3  169.78    7.40
   0   3  -3  177.58    7.20
   0   3  -3  155.18    7.20
   0   3  -3  157.28    6.80
   0   3  -3  180.78    7.50
   0  -3   3  188.08    7.60
   0  -3   3  157.88    7.00
   0  -3   3  173.78    6.70
   0  -3   3  161.98    7.20
   0  -3   3  153.58    6.80
  -1   3  -3   17.40    2.40
  -1   3  -3   26.60    3.20
  -1   3  -3   19.50    2.80
  -1   3  -3   17.70    2.50
  -1   3  -3   12.00    2.00
   1  -3   3   19.30    2.30
   1  -3   3   18.20    2.40
   1  -3   3   18.60    2.40
   1  -3   3   20.00    2.10
  -2   3  -3   14.90    2.50
  -2   3  -3   22.10    2.60
  -2   3  -3   14.20    2.00
  -2   3  -3   17.00    2.70
   2  -3   3   21.00    2.30
   2  -3   3   16.30    2.10
   2  -3   3   19.20    2.00
   2  -3   3   17.50    1.80
  -3   3  -3   27.00    2.80
  -3   3  -3   23.20    2.70
  -3   3  -3   27.70    3.10
  -3   3  -3   29.90    3.30
   3  -3   3   24.50    2.70
   3  -3   3   27.60    2.10
   3  -3   3   26.70    1.90
  -4   3  -3   33.10    3.40
  -4   3  -3   35.50    3.90
  -4   3  -3   30.50    3.50
  -4   3  -3   33.30    3.00
  -5   3  -3  131.69    6.50
  -5   3  -3  141.59    7.10
  -5   3  -3  140.19    7.00
  -5   3  -3  143.09    7.30
  -6   3  -3    8.80    2.90
  -6   3  -3    8.90    2.40
  -6   3  -3   14.20    3.10
  -7   3  -3  109.39    7.50
  -7   3  -3  105.59    8.50
  -8   3  -3  166.58   10.00
  -9   3  -3   14.60    4.80
 -10  -2   3   77.49    9.60
 -10  -2   3   80.99    9.90
  -9  -2   3    6.40    4.70
  -9  -2   3    6.30    4.10
  -8  -2   3    0.90    3.50
  -8  -2   3    0.80    3.50
   7   2  -3   32.00    3.10
  -7  -2   3   36.10    4.80
  -7  -2   3   51.69    6.00
  -7  -2   3   30.40    4.90
   6   2  -3    1.90    2.70
   6   2  -3    3.30    1.80
  -6  -2   3    4.50    3.00
  -6  -2   3    0.30    2.30
   5   2  -3   60.29    5.30
   5   2  -3   53.29    4.00
   5   2  -3   46.10    4.60
  -5  -2   3   56.79    4.70
  -5  -2   3   54.89    5.40
  -5  -2   3   52.89    5.30
  -5  -2   3   55.79    5.20
   4   2  -3  117.79    5.80
   4   2  -3  120.99    6.30
   4   2  -3  131.39    6.70
  -4  -2   3  114.79    6.60
  -4  -2   3  118.19    6.80
  -4  -2   3  108.39    6.20
  -4  -2   3  114.59    6.90
   3   2  -3   13.80    2.70
   3   2  -3   14.40    2.20
  -3  -2   3    9.20    2.30
  -3  -2   3   12.20    2.30
  -3  -2   3   17.80    2.90
  -3  -2   3   11.00    2.80
   2   2  -3   14.30    2.40
   2   2  -3   13.20    2.70
   2   2  -3   16.50    2.60
   2   2  -3   13.60    2.10
   2   2  -3   18.10    2.70
  -2  -2   3   16.90    2.70
  -2  -2   3   15.40    2.60
  -2  -2   3   16.00    2.30
  -2  -2   3   16.00    2.80
   1   2  -3    2.10    2.00
   1   2  -3    1.90    1.90
   1   2  -3    1.60    1.90
   1   2  -3    1.80    1.60
   1   2  -3   -0.20    1.90
   1   2  -3    0.20    2.10
  -1  -2   3    0.20    1.70
  -1  -2   3   -1.50    1.20
  -1  -2   3    1.00    1.80
  -1  -2   3   -0.80    1.60
  -1  -2   3    3.80    1.80
  -1  -2   3    2.10    1.60
   0   2  -3    4.90    1.60
   0   2  -3    3.40    1.50
   0   2  -3    5.20    1.90
   0   2  -3    0.70    1.80
   0   2  -3    5.50    1.80
   0   2  -3    0.60    1.30
   0   2  -3    4.30    1.80
   0  -2   3    2.50    1.60
   0  -2   3    4.30    1.60
   0  -2   3    2.50    1.30
   0  -2   3    5.90    1.60
   0  -2   3    0.40    1.90
  -1   2  -3  159.28    6.10
  -1   2  -3  162.78    6.50
  -1   2  -3  166.78    6.40
  -1   2  -3  168.58    6.60
  -1   2  -3  161.08    6.00
   1  -2   3  160.48    5.80
   1  -2   3  157.68    6.10
   1  -2   3  163.38    5.70
   1  -2   3  155.08    6.10
  -2   2  -3   83.29    4.30
  -2   2  -3   94.89    3.90
  -2   2  -3   84.99    4.40
  -2   2  -3   93.99    4.20
   2  -2   3   86.39    3.50
   2  -2   3   92.79    3.80
   2  -2   3   86.49    3.50
  -3   2  -3  902.51   28.50
  -3   2  -3  930.11   29.00
  -3   2  -3  912.61   29.00
  -3   2  -3  920.91   29.00
  -4   2  -3   34.10    3.20
  -4   2  -3   38.20    3.30
  -4   2  -3   33.60    2.70
  -4   2  -3   38.70    3.60
  -5   2  -3   39.80    3.90
  -5   2  -3   37.10    3.70
  -5   2  -3   47.60    3.90
  -5   2  -3   35.80    3.20
  -6   2  -3    9.70    2.70
  -6   2  -3    9.80    2.70
  -6   2  -3   10.30    2.70
  -7   2  -3   79.19    6.00
  -7   2  -3   74.69    6.10
  -8   2  -3   45.00    5.80
  -9   2  -3  161.98   10.30
 -10  -1   3    2.90    4.20
 -10  -1   3    8.30    5.10
  -9  -1   3    0.00    3.50
   8   1  -3   50.49    3.40
  -8  -1   3   46.80    6.40
   7   1  -3   61.09    4.30
  -7  -1   3   71.39    6.90
  -7  -1   3   78.59    6.50
   6   1  -3    1.70    1.10
   6   1  -3    0.40    2.10
  -6  -1   3    1.70    2.50
  -6  -1   3    0.90    2.20
  -6  -1   3   -1.50    2.10
   5   1  -3   47.50    4.80
   5   1  -3   43.80    4.30
   5   1  -3   45.00    3.80
  -5  -1   3   47.50    4.70
  -5  -1   3   43.30    4.40
  -5  -1   3   34.80    4.30
   4   1  -3    4.50    2.00
   4   1  -3    2.60    2.40
   4   1  -3    0.80    1.60
  -4  -1   3    3.90    2.10
  -4  -1   3    5.00    2.10
  -4  -1   3    4.50    2.40
   3   1  -3    4.90    2.10
   3   1  -3    1.20    1.70
   3   1  -3    1.20    1.50
  -3  -1   3    2.30    2.20
  -3  -1   3    3.10    1.80
  -3  -1   3    2.50    1.90
   2   1  -3   92.69    4.70
   2   1  -3   88.09    5.00
   2   1  -3   84.99    5.20
   2   1  -3   83.69    4.90
  -2  -1   3   98.49    5.00
  -2  -1   3   90.19    5.30
  -2  -1   3   89.89    4.80
  -2  -1   3   88.29    5.10
   1   1  -3    1.30    1.80
   1   1  -3    1.00    1.60
   1   1  -3    1.20    1.70
   1   1  -3    4.30    1.50
   1   1  -3    4.20    2.00
  -1  -1   3    3.40    1.60
  -1  -1   3    2.80    1.70
  -1  -1   3    5.20    1.70
  -1  -1   3    5.80    1.80
  -1  -1   3    5.10    2.00
  -1  -1   3    3.90    1.70
   0   1  -3 3575.84  112.09
   0   1  -3 3759.12  111.89
   0   1  -3 3691.03  111.99
   0   1  -3 3660.03  112.19
   0   1  -3 3858.41  112.19
   0   1  -3 3710.03  112.19
   0   1  -3 3661.33  111.89
   0  -1   3 3684.03  111.99
   0  -1   3 3697.73  112.09
   0  -1   3 3729.13  112.09
   0  -1   3 3684.13  111.79
   0  -1   3 3889.81  112.09
  -1   1  -3  589.94   18.20
  -1   1  -3  603.94   18.30
  -1   1  -3  586.24   18.40
  -1   1  -3  590.94   17.80
  -1   1  -3  589.24   18.20
  -1   1  -3  559.84   18.00
  -2   1  -3  122.19    4.30
  -2   1  -3  110.19    4.10
  -2   1  -3  115.19    4.10
  -3   1  -3   40.10    2.60
  -3   1  -3   41.10    2.60
  -3   1  -3   38.70    2.50
  -4   1  -3   -0.30    1.30
  -4   1  -3    1.80    1.00
  -4   1  -3   -1.10    1.30
  -5   1  -3   72.19    4.10
  -5   1  -3   91.29    4.90
  -5   1  -3   85.79    4.80
  -5   1  -3   89.29    4.90
  -6   1  -3   28.80    3.40
  -6   1  -3   34.80    4.00
  -6   1  -3   27.20    3.40
  -7   1  -3    4.40    2.70
  -7   1  -3    4.50    2.70
  -8   1  -3   19.70    4.30
  -9   1  -3   46.80    6.50
 -10   0   3   -4.70    3.80
  -9   0   3    2.60    3.40
   8   0  -3   35.90    3.50
  -8   0   3   36.10    5.10
  -8   0   3   61.19    7.50
   7   0  -3    3.70    2.00
  -7   0   3   -0.60    2.60
  -7   0   3    3.80    2.70
   6   0  -3    0.60    1.80
   6   0  -3    2.70    2.30
  -6   0   3    1.20    2.40
  -6   0   3   -0.40    2.10
  -6   0   3    2.70    2.50
  -6   0   3    0.50    2.50
   5   0  -3   27.70    3.20
   5   0  -3   20.40    3.10
  -5   0   3   19.50    3.20
  -5   0   3   23.70    3.40
  -5   0   3   23.90    3.60
  -5   0   3   20.60    3.70
   4   0  -3    7.10    2.30
   4   0  -3    4.80    1.90
  -4   0   3    6.60    2.40
  -4   0   3    6.50    2.40
  -4   0   3    3.70    2.10
  -4   0   3    7.90    2.30
   3   0  -3    3.70    1.80
   3   0  -3    5.60    2.40
   3   0  -3    6.90    1.80
  -3   0   3   10.90    2.30
  -3   0   3    4.30    2.00
  -3   0   3    5.90    2.00
   2   0  -3  206.78    8.60
   2   0  -3  202.28    8.40
   2   0  -3  215.48    8.70
   2   0  -3  212.48    8.10
  -2   0   3  214.08    8.60
  -2   0   3  195.68    8.10
  -2   0   3  213.98    8.40
  -2   0   3  218.88    8.50
   1   0  -3   -2.70    1.60
   1   0  -3    1.60    1.30
   1   0  -3    0.40    1.70
   1   0  -3    0.20    1.70
  -1   0   3    0.00    0.40
  -1   0   3    3.60    1.60
  -1   0   3    0.60    1.30
  -1   0   3    2.70    1.50
  -1   0   3   -1.10    1.30
   0   0  -3    2.20    1.30
   0   0  -3    1.30    1.40
   0   0  -3    1.60    1.40
   0   0  -3   -0.20    0.80
   0   0  -3    1.10    1.30
   0   0  -3    1.10    0.90
   0   0  -3    1.10    1.20
   0   0   3    0.80    1.00
   0   0   3    1.90    1.00
   0   0   3    2.10    0.90
   0   0   3    0.60    1.20
   0   0   3    2.00    1.10
  -1   0  -3    2.90    0.90
  -2   0  -3  161.68    5.40
  -3   0  -3  177.48    5.80
  -3   0  -3  165.08    6.30
  -4   0  -3    7.70    1.50
  -4   0  -3   10.60    1.50
  -4   0  -3    8.40    1.40
  -4   0  -3   10.20    2.10
  -5   0  -3   45.10    3.20
  -5   0  -3   48.20    3.50
  -5   0  -3   45.50    3.00
  -5   0  -3   51.29    3.90
  -6   0  -3    0.00    2.00
  -6   0  -3    1.60    1.80
  -6   0  -3    0.70    1.80
  -7   0  -3   -0.50    2.10
  -7   0  -3    2.30    2.60
  -8   0  -3   33.80    5.00
  -9   0  -3   27.50    5.40
 -10   1   3   49.30    7.80
   9  -1  -3   14.30    2.50
  -9   1   3   14.00    4.70
   8  -1  -3    0.50    2.10
  -8   1   3   10.50    4.30
  -8   1   3    3.00    3.10
   7  -1  -3   17.50    3.00
  -7   1   3    9.90    3.50
  -7   1   3   21.70    3.90
   6  -1  -3   61.39    5.50
   6  -1  -3   50.29    4.80
  -6   1   3   60.69    5.80
  -6   1   3   58.89    5.60
  -6   1   3   69.29    5.60
  -6   1   3   57.19    5.80
   5  -1  -3  204.28    8.80
  -5   1   3  203.48    9.90
  -5   1   3  202.78    9.80
  -5   1   3  200.18    9.20
  -5   1   3  203.18    9.70
   4  -1  -3  182.28    8.30
   4  -1  -3  183.48    8.40
  -4   1   3  165.38    8.30
  -4   1   3  191.88    8.80
  -4   1   3  192.68    8.70
  -4   1   3  172.48    8.10
   3  -1  -3  134.79    6.90
   3  -1  -3  135.29    6.90
  -3   1   3  140.99    6.80
  -3   1   3  144.49    7.00
  -3   1   3  138.19    6.90
   2  -1  -3   41.90    3.90
   2  -1  -3   51.19    4.20
   2  -1  -3   49.99    4.10
  -2   1   3   61.79    5.30
  -2   1   3   41.10    3.50
  -2   1   3   46.00    4.00
  -2   1   3   47.10    3.90
   1  -1  -3  550.04   18.40
   1  -1  -3  549.95   18.40
   1  -1  -3  541.85   18.30
  -1   1   3  559.24   18.30
  -1   1   3  573.34   17.90
  -1   1   3  564.74   18.20
  -1   1   3  563.44   18.30
   0  -1  -3    8.00    1.60
   0  -1  -3    6.10    1.60
   0  -1  -3    7.10    1.60
   0   1   3    6.80    1.50
   0   1   3   10.90    1.30
   0   1   3    7.30    1.20
   1   1   3  317.47    9.80
   1   1   3  307.97   10.20
   2   1   3 1556.74   47.50
  -3  -1  -3    5.20    1.50
  -4  -1  -3   13.30    1.60
  -4  -1  -3   15.20    1.80
  -5  -1  -3   -0.60    1.40
  -5  -1  -3    1.30    1.20
  -5  -1  -3    3.10    1.80
  -6  -1  -3    8.30    2.60
  -6  -1  -3    3.20    2.00
  -7  -1  -3   -0.70    2.20
  -7  -1  -3    0.40    2.60
  -8  -1  -3   -0.60    3.10
  -9  -1  -3   33.40    5.80
  10  -2  -3    7.00    2.00
 -10   2   3    7.00    4.50
   9  -2  -3   19.80    3.20
  -9   2   3   17.50    5.20
   8  -2  -3    4.70    2.50
  -8   2   3    3.30    3.20
  -8   2   3    3.20    3.70
   7  -2  -3   70.99    5.50
  -7   2   3   74.19    6.60
  -7   2   3   55.29    6.60
   6  -2  -3    6.90    2.70
  -6   2   3   10.90    3.00
  -6   2   3    8.80    3.20
  -6   2   3   10.20    3.10
   5  -2  -3  103.49    6.70
  -5   2   3  102.19    6.70
  -5   2   3  121.99    7.30
  -5   2   3  111.89    6.70
   4  -2  -3  151.38    8.00
   4  -2  -3  172.88    8.20
  -4   2   3  159.08    8.20
  -4   2   3  165.18    7.80
  -4   2   3  148.59    7.80
   3  -2  -3   18.70    3.00
   3  -2  -3   20.60    3.10
   3  -2  -3   24.30    3.40
  -3   2   3   19.60    2.70
  -3   2   3   16.10    2.90
  -3   2   3   20.90    2.80
   2  -2  -3 1115.89   36.00
   2  -2  -3 1140.49   36.10
   2  -2  -3 1104.79   36.10
  -2   2   3 1119.89   35.50
  -2   2   3 1141.49   36.00
   1  -2  -3  135.19    6.30
   1  -2  -3  141.99    6.30
   1  -2  -3  140.59    6.50
  -1   2   3  137.99    5.70
  -1   2   3  137.29    6.10
   0  -2  -3  778.82   25.40
   0  -2  -3  810.22   25.50
   0  -2  -3  816.12   25.50
  -1  -2  -3  185.98    6.70
  -1  -2  -3  184.38    6.80
   1   2   3  186.38    7.20
  -2  -2  -3  167.48    6.00
   2   2   3  167.58    6.70
  -3  -2  -3  198.38    7.10
  -3  -2  -3  222.88    7.40
   3   2   3  205.58    8.30
  -4  -2  -3   18.00    2.30
  -4  -2  -3   14.50    1.80
  -5  -2  -3    0.70    1.60
  -5  -2  -3    0.60    1.90
  -6  -2  -3    7.10    2.80
  -6  -2  -3    4.60    2.30
  -7  -2  -3    7.20    3.40
  -7  -2  -3   10.20    3.10
  -7  -2  -3   13.30    3.30
  -8  -2  -3   44.20    5.60
  -8  -2  -3   31.80    4.80
  10  -3  -3    7.30    2.70
 -10   3   3   14.60    5.70
   9  -3  -3   11.40    3.00
  -9   3   3    7.50    4.30
  -9   3   3    5.40    4.00
  -8   3   3  300.37   15.20
  -8   3   3  294.17   14.20
   7  -3  -3  104.39    6.90
  -7   3   3   95.99    8.20
  -7   3   3  107.59    7.70
   6  -3  -3   45.20    5.20
   6  -3  -3   51.59    5.10
  -6   3   3   61.39    5.80
  -6   3   3   53.09    6.20
  -6   3   3   60.39    6.40
   5  -3  -3   48.10    4.90
   5  -3  -3   42.60    5.10
  -5   3   3   47.50    5.00
  -5   3   3   48.00    5.30
   4  -3  -3   12.40    3.00
   4  -3  -3    9.40    2.70
  -4   3   3   23.90    3.30
  -4   3   3   10.20    3.00
   3  -3  -3  365.86   14.20
   3  -3  -3  359.06   14.10
  -3   3   3  370.86   14.20
   2  -3  -3 1435.86   46.10
   2  -3  -3 1450.55   46.10
   2  -3  -3 1501.75   46.30
  -2   3   3 1417.26   45.80
  -2   3   3 1435.76   45.30
   1  -3  -3   65.99    4.70
   1  -3  -3   65.89    4.60
   1  -3  -3   63.19    4.70
  -1   3   3   76.59    4.00
  -1   3   3   63.09    4.40
   0  -3  -3   79.49    4.60
   0  -3  -3   78.89    4.70
   0  -3  -3   81.69    4.90
  -1  -3  -3  244.58    9.20
  -1  -3  -3  246.18    9.30
  -1  -3  -3  255.17    9.30
   1   3   3  243.48    9.60
  -2  -3  -3    1.80    1.50
  -2  -3  -3   -0.50    1.30
   2   3   3    0.80    1.80
   2   3   3    0.20    1.10
  -3  -3  -3  327.27   11.50
  -3  -3  -3  326.47   11.70
   3   3   3  340.87   12.50
   3   3   3  332.67   10.80
  -4  -3  -3   29.00    3.00
  -4  -3  -3   35.20    3.30
  -4  -3  -3   35.50    3.50
  -4  -3  -3   44.10    3.90
  -5  -3  -3  151.88    7.60
  -5  -3  -3  170.98    7.70
  -5  -3  -3  170.08    7.70
  -6  -3  -3   63.69    5.50
  -6  -3  -3   61.19    5.50
  -7  -3  -3   10.80    3.70
  -7  -3  -3    9.00    3.50
  -8  -3  -3   -0.90    3.40
  -8  -3  -3    2.60    4.00
  10  -4  -3    1.60    2.70
 -10   4   3    2.10    4.80
   9  -4  -3    7.70    3.20
  -9   4   3    4.30    4.40
  -9   4   3    1.60    3.90
   8  -4  -3    3.40    2.80
  -8   4   3    7.50    4.00
  -8   4   3    2.50    3.80
   7  -4  -3   52.49    5.70
  -7   4   3   50.39    6.90
  -7   4   3   48.30    5.80
   6  -4  -3   34.10    4.90
   6  -4  -3   26.50    4.40
   6  -4  -3   24.00    3.80
  -6   4   3   41.40    5.50
  -6   4   3   31.90    4.60
   5  -4  -3    0.40    2.20
   5  -4  -3    0.20    2.60
  -5   4   3    4.70    2.90
  -5   4   3   -0.20    2.40
   4  -4  -3   -1.30    2.00
   4  -4  -3   -0.80    2.20
   4  -4  -3   -2.40    2.00
  -4   4   3    0.60    2.30
   3  -4  -3  199.78    9.80
   3  -4  -3  229.98   10.10
   3  -4  -3  197.08   10.00
  -3   4   3  194.98    9.50
  -3   4   3  233.58    9.40
   2  -4  -3    1.00    2.10
   2  -4  -3    2.30    2.30
   2  -4  -3   -1.20    1.90
  -2   4   3    0.80    1.10
  -2   4   3    1.70    1.90
   1  -4  -3  391.86   14.60
   1  -4  -3  386.26   14.80
   1  -4  -3  383.86   14.60
  -1   4   3  397.46   13.50
   0  -4  -3  271.37   10.80
   0  -4  -3  257.57   10.70
   0  -4  -3  279.77   10.90
   0   4   3  273.57    9.00
  -1  -4  -3   59.99    4.60
  -1  -4  -3   54.39    4.30
   1   4   3   56.09    4.60
  -2  -4  -3   45.40    3.90
  -2  -4  -3   33.20    3.10
  -2  -4  -3   41.80    4.00
   2   4   3   42.30    4.40
  -3  -4  -3   25.40    3.30
  -3  -4  -3   30.20    2.80
  -3  -4  -3   31.00    3.60
  -3  -4  -3   35.80    3.70
   3   4   3   25.20    2.70
   3   4   3   30.20    3.80
  -4  -4  -3  100.19    6.00
  -4  -4  -3  105.99    5.70
  -4  -4  -3   96.69    5.70
   4   4   3  114.69    7.00
   4   4   3   96.09    4.40
  -5  -4  -3   -0.30    2.60
  -5  -4  -3    6.50    2.50
  -5  -4  -3    4.20    2.60
  -6  -4  -3   33.00    4.40
  -6  -4  -3   35.10    4.30
  -6  -4  -3   33.70    4.50
  -7  -4  -3    8.10    3.70
  -7  -4  -3    6.50    3.50
  -8  -4  -3    3.10    3.80
  -8  -4  -3    2.70    4.00
  10  -5  -3   30.60    4.70
 -10   5   3   28.80    7.00
   9  -5  -3   25.70    4.60
  -9   5   3   25.10    5.70
  -9   5   3   12.50    5.10
   8  -5  -3    1.00    3.10
  -8   5   3   -1.10    3.80
  -8   5   3    4.00    4.20
   7  -5  -3   62.99    6.40
  -7   5   3   56.99    6.50
  -7   5   3   44.70    6.40
   6  -5  -3    7.00    3.10
   6  -5  -3    4.80    3.20
   6  -5  -3    5.60    3.30
  -6   5   3    6.80    3.30
  -6   5   3   11.20    4.10
   5  -5  -3   32.40    4.20
   5  -5  -3   30.10    4.80
   5  -5  -3   31.90    4.70
  -5   5   3   32.20    5.10
  -5   5   3   45.10    5.00
   4  -5  -3  225.68   10.80
   4  -5  -3  206.68   10.70
   4  -5  -3  210.48   10.10
  -4   5   3  210.98   10.00
  -4   5   3  205.58   10.50
   3  -5  -3   21.70    3.80
   3  -5  -3   17.30    3.10
   3  -5  -3   12.10    3.30
   3  -5  -3    8.90    3.00
  -3   5   3   19.10    3.50
  -3   5   3   14.40    2.90
   2  -5  -3  180.88    9.10
   2  -5  -3  166.78    8.70
   2  -5  -3  173.08    8.90
   2  -5  -3  169.48    8.20
  -2   5   3  170.48    7.90
  -2   5   3  154.38    8.20
   1  -5  -3  406.66   15.40
   1  -5  -3  390.56   15.20
   1  -5  -3  393.96   14.50
  -1   5   3  378.06   14.60
  -1   5   3  389.16   13.80
   0  -5  -3   -1.20    2.20
   0  -5  -3   -0.20    1.90
   0  -5  -3   -1.30    2.00
   0   5   3   -1.10    1.10
  -1  -5  -3   47.80    4.70
  -1  -5  -3   39.60    4.60
  -1  -5  -3   34.40    3.50
  -1  -5  -3   37.50    4.20
   1   5   3   40.50    4.60
  -2  -5  -3  179.88    8.70
  -2  -5  -3  178.68    8.50
  -2  -5  -3  164.28    8.10
  -2  -5  -3  164.68    7.60
  -3  -5  -3   74.39    5.60
  -3  -5  -3   77.69    5.40
   3   5   3   73.99    4.50
   3   5   3   66.59    6.10
  -4  -5  -3   -0.40    2.50
  -4  -5  -3   -1.90    2.30
  -4  -5  -3    0.20    2.90
   4   5   3   -0.30    3.00
  -5  -5  -3   -6.20    2.70
  -5  -5  -3    1.20    2.80
  -5  -5  -3    0.10    2.50
  -6  -5  -3    8.20    3.60
  -6  -5  -3   21.30    4.20
  -7  -5  -3    4.80    3.50
  -7  -5  -3    1.80    3.80
  10  -6  -3    3.00    3.30
 -10   6   3   -4.10    4.40
   9  -6  -3    1.50    3.30
  -9   6   3    0.70    4.10
   8  -6  -3    0.10    3.40
  -8   6   3    9.80    4.80
  -8   6   3   25.60    5.40
   7  -6  -3   18.40    4.30
  -7   6   3   20.10    4.80
  -7   6   3   18.00    5.20
   6  -6  -3   44.50    6.00
   6  -6  -3   55.29    6.00
  -6   6   3   64.59    6.60
  -6   6   3   32.70    5.60
   5  -6  -3   -0.60    2.80
   5  -6  -3    3.40    2.70
  -5   6   3    0.70    2.70
  -5   6   3    0.30    2.90
   4  -6  -3    2.60    2.90
   4  -6  -3    1.30    2.90
   4  -6  -3    2.10    2.60
  -4   6   3   -1.10    2.60
  -4   6   3    1.70    2.60
   3  -6  -3   41.30    4.70
   3  -6  -3   39.10    5.30
   3  -6  -3   38.60    5.10
   3  -6  -3   31.50    4.70
  -3   6   3   36.10    4.70
  -3   6   3   47.00    5.00
   2  -6  -3    4.90    3.00
   2  -6  -3    3.60    2.60
   2  -6  -3    7.70    3.20
  -2   6   3    5.60    2.40
  -2   6   3    9.50    3.40
   1  -6  -3  161.78    8.70
   1  -6  -3  163.68    8.20
  -1   6   3  146.49    6.90
  -1   6   3  133.29    7.70
   0  -6  -3  276.77   11.40
   0  -6  -3  287.97   12.20
   0  -6  -3  260.77   12.00
   0  -6  -3  252.47   11.80
  -1  -6  -3  262.47   11.20
  -1  -6  -3  266.87   11.90
  -1  -6  -3  281.07   12.20
  -1  -6  -3  274.27   12.10
   1   6   3  261.57   12.30
  -2  -6  -3    5.00    2.90
  -2  -6  -3    8.70    3.40
  -2  -6  -3    3.50    2.70
   2   6   3    2.40    3.10
  -3  -6  -3   91.29    7.10
  -3  -6  -3   88.89    7.40
  -3  -6  -3  107.29    7.00
   3   6   3   91.89    7.50
   3   6   3   88.39    5.60
  -4  -6  -3   -3.60    3.40
  -4  -6  -3    4.20    3.10
  -4  -6  -3    1.60    3.40
   4   6   3    3.70    3.80
  -5  -6  -3    1.60    3.20
  -5  -6  -3    0.80    3.40
  -6  -6  -3    0.80    3.70
   9  -7  -3    0.60    3.70
  -9   7   3   -2.10    4.30
  -8   7   3   12.20    4.90
  -7   7   3    7.20    4.20
   6  -7  -3   -0.60    3.40
   6  -7  -3   -1.40    3.10
  -6   7   3   -3.20    3.10
   5  -7  -3    0.50    3.30
   5  -7  -3   -1.80    3.30
   5  -7  -3   -2.90    2.90
  -5   7   3    1.00    3.10
   4  -7  -3    0.10    3.00
   4  -7  -3   -1.10    3.00
   4  -7  -3    0.10    3.20
  -4   7   3   -0.60    2.70
   3  -7  -3   19.70    4.30
   3  -7  -3   13.60    3.80
   3  -7  -3   15.10    4.20
  -3   7   3   18.30    3.60
   2  -7  -3    5.80    3.30
   2  -7  -3    0.40    2.70
   2  -7  -3   -0.80    2.60
  -2   7   3   -0.20    2.30
   1  -7  -3    1.80    3.40
   1  -7  -3   -5.10    2.30
   1  -7  -3    0.40    3.10
  -1   7   3    0.70    2.10
   0  -7  -3   97.39    7.40
   0  -7  -3  116.29    8.00
   0  -7  -3   94.89    7.00
   0  -7  -3   94.29    7.60
   0   7   3   95.89    7.80
  -1  -7  -3   19.80    4.30
  -1  -7  -3   27.10    6.10
  -1  -7  -3   28.60    5.10
   1   7   3   25.60    5.00
  -2  -7  -3   19.20    4.40
  -2  -7  -3   12.80    3.90
   2   7   3   15.80    4.50
  -3  -7  -3    2.90    3.20
   3   7   3   11.20    4.50
  -4  -7  -3    2.40    3.50
  -4  -7  -3    2.40    4.10
   4   7   3    0.90    4.20
  -5  -7  -3   10.20    4.40
  -5  -7  -3   10.70    4.30
  -6  -7  -3    6.20    4.50
  -6  -7  -3    6.70    4.40
   9  -8  -3    1.70    4.10
  -9   8   3   -3.80    4.40
   8  -8  -3    4.50    4.20
  -8   8   3    1.80    4.80
   7  -8  -3    3.40    4.10
  -7   8   3   12.70    4.90
   6  -8  -3    4.10    3.70
   6  -8  -3    0.00    3.80
  -6   8   3    0.80    3.70
   5  -8  -3    1.20    3.80
   5  -8  -3   -1.40    3.40
   5  -8  -3   -4.30    3.30
  -5   8   3   -3.00    3.00
   4  -8  -3    6.90    3.80
   4  -8  -3   16.30    4.80
   4  -8  -3   12.60    4.30
  -4   8   3    9.10    3.60
   3  -8  -3  132.69    9.60
   3  -8  -3  146.39    9.50
   3  -8  -3  121.59    9.60
  -3   8   3  125.59    8.00
   2  -8  -3  423.56   18.60
   2  -8  -3  422.26   17.70
   2  -8  -3  429.16   18.60
  -2   8   3  425.46   16.40
   1  -8  -3    3.70    3.50
   1  -8  -3    0.50    3.20
   1  -8  -3   -1.30    3.30
  -1   8   3   -0.10    2.20
   0  -8  -3   33.30    5.30
   0  -8  -3   34.50    5.00
   0  -8  -3   46.80    5.90
   0   8   3   31.70    5.80
  -1  -8  -3   14.70    4.50
  -1  -8  -3   18.40    4.50
   1   8   3   18.30    5.00
  -2  -8  -3  187.58   11.10
  -2  -8  -3  188.88   11.20
   2   8   3  199.58   12.00
   2   8   3  181.28    9.50
  -3  -8  -3   11.10    4.10
  -3  -8  -3    7.50    4.40
   3   8   3   22.40    5.80
  -4  -8  -3    7.50    4.70
  -4  -8  -3    3.50    4.10
   4   8   3    0.20    4.80
  -5  -8  -3    9.00    4.60
  -5  -8  -3    1.20    4.10
   8  -9  -3   17.20    5.60
  -8   9   3   18.60    5.80
   7  -9  -3   28.00    6.00
  -7   9   3   28.70    6.40
   6  -9  -3    7.60    4.50
  -6   9   3    3.90    4.30
   5  -9  -3    2.90    4.10
   5  -9  -3    2.30    4.00
  -5   9   3    0.30    3.40
   4  -9  -3    2.90    3.80
   4  -9  -3   13.40    5.10
   4  -9  -3    5.90    4.00
  -4   9   3    6.60    3.70
   3  -9  -3   36.60    6.40
   3  -9  -3   19.00    5.00
   3  -9  -3   36.40    6.60
  -3   9   3   39.20    5.30
   2  -9  -3   -2.00    3.50
   2  -9  -3   -0.80    3.30
   2  -9  -3   -3.50    3.50
  -2   9   3   -0.20    2.60
   1  -9  -3    6.90    4.40
   1  -9  -3    0.20    3.90
   1  -9  -3    3.20    3.70
  -1   9   3   -0.60    2.20
   0  -9  -3   35.00    5.90
   0  -9  -3   30.70    5.70
   0   9   3   32.90    6.20
  -1  -9  -3    2.10    4.00
  -1  -9  -3    1.30    3.70
   1   9   3    2.80    4.60
  -2  -9  -3    4.40    4.10
  -2  -9  -3    6.50    4.40
   2   9   3    7.70    5.20
  -3  -9  -3   -2.60    4.40
  -3  -9  -3    5.70    4.50
   3   9   3    9.40    5.50
  -4  -9  -3    1.10    4.80
  -4  -9  -3    4.10    4.80
   7 -10  -3    3.90    4.70
  -7  10   3    1.90    4.60
   6 -10  -3   -0.30    4.40
  -6  10   3   -3.50    4.10
   5 -10  -3    6.20    4.80
   5 -10  -3    4.70    4.70
  -5  10   3    4.20    4.30
   4 -10  -3    5.00    4.60
   4 -10  -3    6.50    5.70
   4 -10  -3    6.80    4.80
  -4  10   3    8.50    4.00
   3 -10  -3   -1.60    4.00
   3 -10  -3    1.90    4.50
   3 -10  -3    1.50    4.10
  -3  10   3    3.90    3.50
   2 -10  -3    6.70    4.80
   2 -10  -3    8.60    4.70
   2 -10  -3    1.30    4.10
  -2  10   3    9.60    3.60
   1 -10  -3    0.20    4.00
   1 -10  -3   -1.60    4.40
  -1  10   3    3.60    4.70
  -1  10   3   -1.50    2.20
   0 -10  -3   70.59    8.20
   0 -10  -3   51.39    7.30
   0  10   3   54.39    8.00
  -1 -10  -3    0.70    3.90
  -1 -10  -3   -1.20    4.20
   1  10   3   -2.40    4.80
  -2 -10  -3    7.70    5.20
  -2 -10  -3    4.60    4.70
   2  10   3   11.60    6.00
  -3 -10  -3   30.10    6.30
   3  10   3   59.39    8.60
   6 -11  -3    3.80    5.00
  -6  11   3   -1.90    4.60
   5 -11  -3    1.60    4.70
  -5  11   3   -0.90    4.20
   4 -11  -3    2.00    5.20
   4 -11  -3   11.80    5.20
  -4  11   3    0.90    3.80
   3 -11  -3    2.70    4.80
   3 -11  -3    2.60    5.10
   3 -11  -3    5.10    5.10
  -3  11   3    1.30    3.80
   2 -11  -3    2.30    5.00
   2 -11  -3   -2.80    4.50
  -2  11   3    0.60    3.00
   1 -11  -3    4.90    5.00
   1 -11  -3   10.40    5.50
  -1  11   3    6.20    5.80
   0 -11  -3   38.30    7.50
   0 -11  -3   29.90    6.40
   0  11   3   43.10    8.20
  -1 -11  -3   -6.80    4.50
  -1 -11  -3    5.10    5.00
   1  11   3   -2.70    5.70
   3 -12  -3    4.80    6.30
   1  13  -4    2.20    5.40
   1  13  -4    4.90    6.50
  -1 -13   4    6.80    6.10
  -1 -13   4    1.10    5.20
   0  13  -4   94.19   10.20
   0  13  -4   67.59   10.40
   0 -13   4   63.99    8.50
   0 -13   4   73.29    9.80
  -1  13  -4   22.50    7.20
  -1  13  -4   34.80    6.80
   1 -13   4   29.10    6.50
  -2  13  -4    2.70    5.90
  -2  13  -4   13.00    5.30
   2 -13   4    8.80    4.90
  -3  13  -4   -1.90    4.70
  -3  13  -4   -2.60    5.40
   3 -13   4    0.20    4.40
  -4  13  -4    9.70    5.40
  -4  13  -4    4.10    6.00
   4 -13   4    6.70    5.00
  -5  13  -4   15.30    6.10
  -5  13  -4   12.80    6.70
   3  12  -4   16.50    6.30
   3  12  -4   12.80    6.90
  -3 -12   4   17.50    6.50
  -3 -12   4   21.70    6.80
   2  12  -4   -2.90    4.90
   2  12  -4   -2.40    5.40
  -2 -12   4    5.70    5.60
  -2 -12   4   -0.20    5.20
  -2 -12   4    0.80    4.80
   1  12  -4   95.09   10.20
   1  12  -4  107.49   11.60
  -1 -12   4  135.59   13.10
  -1 -12   4  101.49   10.30
  -1 -12   4  114.29   11.40
   0  12  -4   19.50    5.20
   0  12  -4   19.80    6.20
   0 -12   4   16.20    5.60
   0 -12   4   17.50    5.90
  -1  12  -4   -1.00    4.70
  -1  12  -4    0.40    4.00
   1 -12   4   -2.90    4.40
   1 -12   4   -0.30    4.10
  -2  12  -4   -0.60    5.10
  -2  12  -4   -8.00    3.50
   2 -12   4   -1.00    4.10
  -3  12  -4    6.30    4.40
  -3  12  -4   21.70    6.50
   3 -12   4   12.20    4.80
  -4  12  -4   -4.50    5.00
  -4  12  -4    6.30    4.70
   4 -12   4   -0.90    3.70
  -5  12  -4   60.29    8.10
   5 -12   4   61.99    7.60
  -6  12  -4    1.30    4.50
   6 -12   4    0.30    3.90
   4  11  -4   14.30    5.70
   4  11  -4   17.10    6.90
  -4 -11   4   19.00    6.50
  -4 -11   4    5.00    5.60
   3  11  -4    7.90    5.90
   3  11  -4    6.50    5.20
  -3 -11   4    5.60    5.10
  -3 -11   4    8.00    5.50
   2  11  -4    0.30    5.20
   2  11  -4    2.10    4.50
  -2 -11   4   -0.30    4.20
  -2 -11   4   -0.50    4.20
  -2 -11   4    6.10    4.50
   1  11  -4    6.60    4.60
   1  11  -4   -1.70    4.40
  -1 -11   4   -1.70    3.90
  -1 -11   4    5.10    4.80
  -1 -11   4    3.20    4.30
   0  11  -4   -1.10    4.10
   0  11  -4    0.80    3.60
   0 -11   4    1.10    4.00
   0 -11   4   -0.50    3.80
   0 -11   4    4.40    4.60
  -1  11  -4   16.10    5.70
  -1  11  -4    0.50    3.50
   1 -11   4   13.60    4.60
  -2  11  -4   27.00    6.20
  -2  11  -4   38.50    6.10
   2 -11   4   26.00    5.80
   2 -11   4   33.70    5.60
  -3  11  -4    0.70    4.50
  -3  11  -4    1.10    4.00
   3 -11   4    6.60    4.10
  -4  11  -4   47.90    6.90
  -5  11  -4    3.30    4.00
   5 -11   4   -0.90    3.60
  -6  11  -4  498.15   22.10
   6 -11   4  500.35   20.60
  -7  11  -4  151.98   12.00
   7 -11   4  149.88   10.30
   5  10  -4   -6.60    5.20
   5  10  -4   -1.70    4.70
  -5 -10   4    4.30    4.70
  -5 -10   4   -1.40    4.70
   4  10  -4   24.90    7.10
   4  10  -4   24.80    5.90
  -4 -10   4   24.20    6.10
  -4 -10   4   20.70    6.10
   3  10  -4   -0.90    4.60
   3  10  -4    4.70    4.60
  -3 -10   4    7.90    4.20
  -3 -10   4    4.80    4.40
  -3 -10   4    7.10    4.40
   2  10  -4    1.20    4.50
   2  10  -4   -1.70    3.80
  -2 -10   4    0.20    3.90
  -2 -10   4   -1.10    3.80
  -2 -10   4    2.40    4.30
   1  10  -4   17.40    5.40
   1  10  -4    3.10    3.80
  -1 -10   4    3.20    3.80
  -1 -10   4   13.90    4.70
  -1 -10   4   14.30    4.40
   0  10  -4    8.90    3.80
   0 -10   4   11.10    4.90
   0 -10   4   10.80    4.60
   0 -10   4    4.00    3.70
  -1  10  -4   45.30    6.90
  -1  10  -4   71.69    7.10
   1 -10   4   61.99    6.70
   1 -10   4   59.99    7.00
   1 -10   4   60.29    7.80
  -2  10  -4  110.59    8.50
  -2  10  -4  117.19    9.60
   2 -10   4  119.49    9.10
   2 -10   4  110.49    8.70
  -3  10  -4  107.59    9.50
  -3  10  -4   95.79    8.30
  -3  10  -4  110.29    9.70
   3 -10   4  122.19    8.70
   3 -10   4  108.09    8.90
  -4  10  -4   44.20    6.00
   4 -10   4   52.79    6.20
  -5  10  -4   23.20    5.10
  -5  10  -4   31.10    6.50
   5 -10   4   29.60    4.90
  -6  10  -4   17.10    5.20
  -6  10  -4   16.10    5.50
   6 -10   4   14.30    4.10
  -7  10  -4   -3.40    5.20
  -7  10  -4    5.00    4.60
   7 -10   4    2.90    3.50
  -8  10  -4   22.60    7.20
   8 -10   4   29.40    4.70
   6   9  -4   -5.70    4.50
  -6  -9   4   -0.20    4.60
  -6  -9   4   -1.90    4.60
   5   9  -4    8.80    4.70
   5   9  -4    1.90    5.00
  -5  -9   4   -2.50    4.10
  -5  -9   4    0.10    4.20
   4   9  -4   58.39    7.00
   4   9  -4   75.99    9.20
  -4  -9   4   68.89    8.00
  -4  -9   4   52.39    6.60
  -4  -9   4   62.89    7.60
   3   9  -4    4.70    4.70
   3   9  -4    7.10    4.30
  -3  -9   4    1.60    3.70
  -3  -9   4    6.30    3.80
   2   9  -4   76.19    7.50
   2   9  -4   83.69    8.50
  -2  -9   4   70.79    8.20
  -2  -9   4   75.39    7.60
  -2  -9   4   74.09    8.20
   1   9  -4    8.60    3.40
   1   9  -4    9.50    4.40
   1   9  -4    7.40    3.80
  -1  -9   4    9.90    3.70
  -1  -9   4    7.40    3.80
  -1  -9   4    5.30    3.60
   0   9  -4   15.90    5.80
   0   9  -4   16.00    4.60
   0   9  -4   26.90    4.40
   0  -9   4   24.00    4.40
   0  -9   4   19.00    4.50
   0  -9   4   12.70    4.20
  -1   9  -4  433.16   17.50
  -1   9  -4  432.56   18.70
  -1   9  -4  427.26   18.20
   1  -9   4  412.86   18.20
   1  -9   4  443.16   17.50
   1  -9   4  407.96   18.20
  -2   9  -4  121.49    9.40
  -2   9  -4  131.99    8.70
  -2   9  -4  146.89    9.90
   2  -9   4  121.99    9.20
   2  -9   4  137.79    9.10
   2  -9   4  145.39    8.80
  -3   9  -4   52.49    6.90
  -3   9  -4   64.29    6.50
   3  -9   4   62.79    6.70
  -4   9  -4    0.10    3.80
  -4   9  -4    3.60    3.40
   4  -9   4   -3.70    2.50
  -5   9  -4   24.10    4.90
  -5   9  -4   15.70    5.30
   5  -9   4   16.30    3.70
  -6   9  -4   -1.70    3.40
  -6   9  -4    2.00    4.10
   6  -9   4    0.40    2.80
  -7   9  -4    3.80    4.10
  -7   9  -4    9.10    4.90
   7  -9   4    7.00    3.20
  -8   9  -4    7.50    5.40
   8  -9   4   16.50    3.20
   7   8  -4    1.20    4.70
  -7  -8   4    0.30    4.50
  -7  -8   4   -1.60    4.90
   6   8  -4   21.60    5.40
  -6  -8   4   16.70    5.50
  -6  -8   4   22.40    6.00
   5   8  -4   11.20    5.70
   5   8  -4    4.20    4.10
  -5  -8   4    3.10    4.30
  -5  -8   4    5.10    4.00
   4   8  -4   33.10    5.60
   4   8  -4   27.80    6.10
  -4  -8   4   42.00    6.60
  -4  -8   4   25.80    4.90
  -4  -8   4   32.60    5.80
   3   8  -4    4.30    3.90
   3   8  -4    1.30    3.30
  -3  -8   4    3.60    3.20
  -3  -8   4    5.00    3.60
  -3  -8   4   -0.60    3.10
   2   8  -4   65.09    6.70
   2   8  -4   60.39    7.10
  -2  -8   4   63.39    6.60
  -2  -8   4   55.19    6.80
  -2  -8   4   68.09    6.60
   1   8  -4    3.10    3.40
   1   8  -4    6.50    2.90
   1   8  -4    2.30    2.50
  -1  -8   4    8.90    3.20
  -1  -8   4    5.90    3.20
  -1  -8   4    7.30    3.40
   0   8  -4  142.09    8.80
   0   8  -4  127.59    8.00
   0   8  -4  134.59    9.10
   0  -8   4  126.99    8.80
   0  -8   4  152.78    8.50
   0  -8   4  133.79    8.70
  -1   8  -4   42.10    5.00
  -1   8  -4   47.30    5.70
   1  -8   4   58.59    5.70
   1  -8   4   49.40    5.80
   1  -8   4   40.30    5.60
  -2   8  -4  316.97   15.20
  -2   8  -4  343.47   15.40
  -2   8  -4  369.26   14.50
   2  -8   4  336.67   14.80
   2  -8   4  368.16   14.40
   2  -8   4  310.07   14.80
  -3   8  -4    4.30    3.90
  -3   8  -4   10.30    3.20
   3  -8   4    7.40    3.50
   3  -8   4    6.10    3.10
   3  -8   4    9.10    3.00
  -4   8  -4   74.59    6.60
  -4   8  -4   73.99    8.10
   4  -8   4   63.69    5.70
   4  -8   4   63.09    6.20
  -5   8  -4   12.20    4.30
  -5   8  -4   19.50    4.20
   5  -8   4   15.10    3.40
  -6   8  -4   38.00    5.80
  -6   8  -4   26.20    5.60
   6  -8   4   35.10    4.30
  -7   8  -4   21.90    5.80
   7  -8   4   27.10    3.60
  -8   8  -4  102.99   10.40
  -9   8  -4    5.30    5.50
  -8  -7   4   -2.90    5.00
  -8  -7   4    2.70    4.60
   7   7  -4    1.80    4.60
  -7  -7   4    9.80    4.60
  -7  -7   4    9.20    5.30
   6   7  -4   34.30    6.00
  -6  -7   4   41.50    6.40
  -6  -7   4   36.70    6.50
   5   7  -4    3.40    4.30
   5   7  -4    8.40    3.90
  -5  -7   4   18.30    4.00
  -5  -7   4   13.60    4.40
  -5  -7   4   15.50    4.60
   4   7  -4    2.50    3.90
   4   7  -4    0.40    3.00
  -4  -7   4    3.20    3.30
  -4  -7   4   -0.30    3.00
  -4  -7   4    1.70    2.90
   3   7  -4   14.90    4.70
   3   7  -4   19.00    4.10
  -3  -7   4   12.70    3.70
  -3  -7   4   14.40    3.40
  -3  -7   4    8.80    3.70
   2   7  -4   18.80    3.90
   2   7  -4    9.90    3.60
  -2  -7   4   17.00    3.70
  -2  -7   4   13.70    3.90
  -2  -7   4   17.40    4.10
  -2  -7   4   15.60    3.40
   1   7  -4   -4.20    2.30
   1   7  -4    2.50    2.40
   1   7  -4    4.20    2.70
   1   7  -4   -0.90    2.80
  -1  -7   4    3.20    2.70
  -1  -7   4   -1.30    2.60
  -1  -7   4    2.20    2.40
   0   7  -4   17.90    3.90
   0   7  -4   28.60    4.10
   0   7  -4   26.00    4.50
   0  -7   4   29.80    4.30
   0  -7   4   22.50    3.60
   0  -7   4   25.90    4.20
  -1   7  -4   91.09    6.20
  -1   7  -4   75.49    6.70
  -1   7  -4  100.89    7.10
   1  -7   4   93.49    6.90
   1  -7   4   84.49    6.60
   1  -7   4   85.49    6.20
  -2   7  -4    4.90    3.20
  -2   7  -4   -1.30    2.10
   2  -7   4    1.20    2.40
   2  -7   4    2.20    2.50
   2  -7   4    2.80    2.30
  -3   7  -4  171.68    9.00
  -3   7  -4  180.48   10.10
  -3   7  -4  157.48    9.50
   3  -7   4  186.18    8.60
   3  -7   4  178.68    9.20
  -4   7  -4    0.00    2.30
  -4   7  -4    1.70    2.90
  -4   7  -4   -3.10    2.80
   4  -7   4   -0.70    2.20
   4  -7   4    1.30    2.10
   4  -7   4   -1.40    2.60
   4  -7   4   -1.90    2.00
  -5   7  -4  127.19    8.80
  -5   7  -4  118.49    7.80
   5  -7   4  124.39    6.80
  -6   7  -4  113.09    8.90
  -6   7  -4   97.19    7.60
   6  -7   4  116.59    6.20
  -7   7  -4    4.10    3.60
   7  -7   4    6.60    1.90
  -8   7  -4    2.20    4.30
  -9   7  -4   45.50    7.70
   8   6  -4    5.80    4.80
  -8  -6   4    2.30    4.70
  -8  -6   4    2.10    4.10
   7   6  -4    0.30    3.90
  -7  -6   4    0.60    3.70
  -7  -6   4   -3.50    3.70
   6   6  -4    8.20    4.10
  -6  -6   4   -3.80    3.10
  -6  -6   4   -1.60    3.30
   5   6  -4    1.00    3.30
  -5  -6   4   -1.70    2.70
  -5  -6   4   -1.80    2.50
  -5  -6   4    2.50    3.30
   4   6  -4  105.69    8.60
   4   6  -4  111.49    7.50
  -4  -6   4  110.09    7.90
  -4  -6   4   94.89    7.50
  -4  -6   4   85.79    6.80
   3   6  -4  312.27   13.10
   3   6  -4  293.17   13.00
   3   6  -4  299.27   12.10
   3   6  -4  312.27   14.30
  -3  -6   4  308.77   13.50
  -3  -6   4  293.57   12.80
  -3  -6   4  311.57   13.60
  -3  -6   4  320.77   13.90
   2   6  -4   -0.50    2.70
   2   6  -4   -0.10    2.30
   2   6  -4    0.10    2.40
  -2  -6   4   -0.70    2.10
  -2  -6   4    0.00    2.10
  -2  -6   4    1.40    2.30
  -2  -6   4    0.10    2.50
   1   6  -4    1.10    2.10
   1   6  -4    0.60    2.10
   1   6  -4   -3.30    2.20
   1   6  -4    3.50    2.90
  -1  -6   4   10.00    3.30
  -1  -6   4    1.70    2.20
  -1  -6   4    1.70    2.20
  -1  -6   4    0.10    2.50
   0   6  -4   -0.70    1.90
   0   6  -4    3.60    2.80
   0   6  -4   -2.90    2.20
   0  -6   4    5.40    2.60
   0  -6   4    1.60    2.50
   0  -6   4    3.20    2.20
  -1   6  -4   38.20    4.40
  -1   6  -4   45.70    5.10
  -1   6  -4   43.40    4.40
  -1   6  -4   47.60    5.10
   1  -6   4   46.90    4.90
   1  -6   4   45.80    5.00
   1  -6   4   35.70    4.10
  -2   6  -4  489.75   17.80
  -2   6  -4  484.25   18.50
  -2   6  -4  471.55   18.50
  -2   6  -4  509.55   18.90
   2  -6   4  477.45   18.10
   2  -6   4  524.85   18.40
   2  -6   4  469.85   18.00
   2  -6   4  511.25   17.60
  -3   6  -4  254.97   11.60
  -3   6  -4  265.97   11.00
  -3   6  -4  245.78   11.40
  -3   6  -4  286.07   12.00
   3  -6   4  251.37   11.00
   3  -6   4  244.98   10.40
   3  -6   4  245.28   10.90
  -4   6  -4  118.79    7.70
  -4   6  -4  126.39    7.70
  -4   6  -4  122.69    7.10
  -4   6  -4  124.89    7.90
   4  -6   4  138.69    6.60
   4  -6   4  114.39    6.90
   4  -6   4  122.29    6.20
   4  -6   4  118.69    7.00
  -5   6  -4   25.70    3.80
  -5   6  -4   11.20    3.50
   5  -6   4   26.90    3.10
   5  -6   4   19.50    2.60
  -6   6  -4    0.70    3.00
  -6   6  -4    7.80    3.00
   6  -6   4    4.70    1.70
   6  -6   4    5.80    1.70
  -7   6  -4    6.30    3.60
  -8   6  -4   20.90    5.40
  -9   6  -4   -3.80    4.10
  -9  -5   4    8.00    5.40
  -9  -5   4    4.60    4.60
   8   5  -4   16.70    5.10
  -8  -5   4    8.80    4.40
  -8  -5   4   11.00    5.10
   7   5  -4   41.60    6.20
  -7  -5   4   51.99    7.40
  -7  -5   4   47.00    6.70
   6   5  -4    2.90    3.40
  -6  -5   4    5.10    3.50
  -6  -5   4    3.60    3.30
  -6  -5   4   -0.40    3.20
   5   5  -4    6.40    3.20
  -5  -5   4    3.60    3.10
  -5  -5   4   -1.80    2.60
  -5  -5   4    4.70    2.90
   4   5  -4  212.68   10.30
   4   5  -4  219.48    9.40
   4   5  -4  199.78   10.00
   4   5  -4  213.98   11.50
  -4  -5   4  224.48   10.90
  -4  -5   4  222.38   10.20
  -4  -5   4  225.08   11.00
  -4  -5   4  210.58   10.70
   3   5  -4   -0.30    2.10
   3   5  -4    3.30    2.10
   3   5  -4    5.10    3.10
   3   5  -4    3.40    2.10
  -3  -5   4   -1.30    2.00
  -3  -5   4    4.10    2.20
  -3  -5   4    5.60    2.60
  -3  -5   4    2.60    2.40
   2   5  -4    6.30    2.70
   2   5  -4   11.60    3.20
   2   5  -4   13.50    3.20
  -2  -5   4   11.80    2.60
  -2  -5   4    8.60    2.90
  -2  -5   4    5.90    2.60
   1   5  -4  117.99    7.00
   1   5  -4  133.69    7.10
   1   5  -4  115.59    6.60
   1   5  -4  112.29    7.20
  -1  -5   4  141.39    7.20
  -1  -5   4  134.99    7.30
  -1  -5   4  131.19    7.20
  -1  -5   4  130.99    6.80
   0   5  -4    4.20    2.00
   0   5  -4    3.00    2.30
   0   5  -4    9.40    2.60
   0   5  -4    3.70    2.60
   0  -5   4    9.80    2.70
   0  -5   4    7.30    2.30
   0  -5   4    5.50    2.30
  -1   5  -4  117.59    6.90
  -1   5  -4  126.89    6.80
  -1   5  -4  135.49    7.50
  -1   5  -4  125.79    6.90
  -1   5  -4  123.09    6.40
   1  -5   4  118.59    6.70
   1  -5   4  118.99    6.70
   1  -5   4  131.09    6.40
   1  -5   4  123.79    6.10
  -2   5  -4   70.59    5.40
  -2   5  -4   73.79    5.20
  -2   5  -4   67.59    6.00
  -2   5  -4   75.89    4.90
   2  -5   4   69.39    5.10
   2  -5   4   80.19    4.90
   2  -5   4   76.39    4.90
   2  -5   4   65.49    4.30
  -3   5  -4    1.10    2.00
  -3   5  -4   -2.10    2.10
  -3   5  -4    1.90    1.90
  -3   5  -4    2.10    2.40
   3  -5   4    1.60    2.00
   3  -5   4    0.40    1.40
   3  -5   4    0.80    1.60
   3  -5   4    1.60    1.70
  -4   5  -4  201.58    9.00
  -4   5  -4  209.38    9.80
  -4   5  -4  211.88    9.80
  -4   5  -4  197.28    9.40
   4  -5   4  205.78    7.90
   4  -5   4  201.88    7.90
   4  -5   4  195.38    8.90
  -5   5  -4   25.20    3.50
  -5   5  -4   22.80    4.10
   5  -5   4   29.40    2.30
   5  -5   4   23.70    2.30
  -6   5  -4   73.59    6.40
  -6   5  -4   62.39    5.60
  -7   5  -4  120.69    8.60
  -8   5  -4   30.40    5.80
  -9   5  -4   26.90    6.00
  -9  -4   4    6.20    4.70
  -9  -4   4   12.40    5.50
   8   4  -4   -2.20    3.90
  -8  -4   4    0.40    3.80
  -8  -4   4    6.40    4.40
   7   4  -4   10.20    4.00
  -7  -4   4    6.10    4.00
  -7  -4   4    4.10    3.50
   6   4  -4   -2.90    2.70
  -6  -4   4   -1.00    2.70
  -6  -4   4    2.30    2.70
  -6  -4   4   -1.10    2.70
   5   4  -4   17.80    3.70
   5   4  -4   15.10    2.80
   5   4  -4   15.40    3.20
  -5  -4   4   17.70    3.50
  -5  -4   4   26.30    4.50
  -5  -4   4   24.10    4.30
  -5  -4   4   19.60    4.10
   4   4  -4    1.30    2.40
   4   4  -4    3.10    2.00
   4   4  -4   -0.50    2.00
  -4  -4   4    1.10    2.10
  -4  -4   4    4.70    2.90
  -4  -4   4    2.70    2.20
  -4  -4   4    2.10    2.30
   3   4  -4  177.48    7.80
   3   4  -4  170.68    9.30
   3   4  -4  183.68    8.60
   3   4  -4  130.19    7.70
  -3  -4   4  177.08    8.80
  -3  -4   4  193.18    8.30
  -3  -4   4  182.48    8.80
  -3  -4   4  180.38    8.70
   2   4  -4    1.30    2.10
   2   4  -4    4.30    2.60
   2   4  -4    0.60    2.30
  -2  -4   4    2.60    2.00
  -2  -4   4    1.60    1.90
  -2  -4   4    3.00    2.30
  -2  -4   4    5.00    2.20
   1   4  -4  394.96   14.70
   1   4  -4  394.66   14.70
   1   4  -4  409.96   14.20
   1   4  -4  384.06   14.70
   1   4  -4  392.46   14.50
  -1  -4   4  388.76   14.50
  -1  -4   4  377.56   14.40
  -1  -4   4  384.66   14.10
  -1  -4   4  385.16   14.60
   0   4  -4   70.49    4.70
   0   4  -4   63.99    5.10
   0   4  -4   74.09    4.70
   0   4  -4   70.09    5.10
   0   4  -4   72.09    5.10
   0  -4   4   79.99    4.30
   0  -4   4   69.29    4.60
   0  -4   4   63.69    4.70
   0  -4   4   61.39    4.60
  -1   4  -4   13.40    3.40
  -1   4  -4   19.00    2.60
  -1   4  -4   17.30    2.90
  -1   4  -4   15.50    2.60
  -1   4  -4   18.30    2.90
   1  -4   4   18.10    2.60
   1  -4   4   18.60    2.30
   1  -4   4   14.10    2.40
  -2   4  -4  107.79    5.30
  -2   4  -4  110.49    5.90
  -2   4  -4   85.49    5.70
  -2   4  -4  107.49    6.20
   2  -4   4  102.69    5.50
   2  -4   4  102.99    5.30
   2  -4   4  113.79    5.20
   2  -4   4  107.59    4.80
  -3   4  -4  647.24   21.80
  -3   4  -4  628.24   21.10
  -3   4  -4  625.44   21.70
  -3   4  -4  621.84   21.70
   3  -4   4  626.04   21.10
   3  -4   4  636.24   20.20
   3  -4   4  648.34   20.20
  -4   4  -4  214.48    9.30
  -4   4  -4  212.28    9.00
  -4   4  -4  189.08    8.30
  -4   4  -4  201.68    9.20
  -5   4  -4  173.98    8.50
  -5   4  -4  185.68    8.90
  -5   4  -4  166.98    7.90
  -6   4  -4    2.80    2.80
  -6   4  -4    1.10    2.30
  -6   4  -4    1.40    2.70
  -7   4  -4    7.80    3.40
  -8   4  -4   -2.10    3.30
  -9   4  -4  110.09    9.70
  -9  -3   4   17.50    5.50
  -9  -3   4   29.40    6.30
   8   3  -4    1.30    1.40
  -8  -3   4    3.20    3.80
  -8  -3   4   -2.90    3.30
   7   3  -4   18.70    4.30
  -7  -3   4   17.30    4.60
  -7  -3   4   11.00    4.10
  -7  -3   4   13.20    3.60
   6   3  -4    3.70    3.00
  -6  -3   4    4.00    3.10
  -6  -3   4    0.50    2.40
  -6  -3   4   -0.60    2.70
   5   3  -4  524.55   20.60
   5   3  -4  583.44   20.90
   5   3  -4  568.84   19.80
  -5  -3   4  588.94   21.50
  -5  -3   4  601.74   21.70
  -5  -3   4  560.94   21.30
   4   3  -4   27.90    3.90
   4   3  -4   19.90    3.30
   4   3  -4   22.90    3.00
  -4  -3   4   25.10    3.80
  -4  -3   4   32.60    4.20
  -4  -3   4   27.20    4.00
  -4  -3   4   30.40    3.70
   3   3  -4  336.17   13.00
   3   3  -4  320.47   12.70
   3   3  -4  317.87   12.20
  -3  -3   4  332.17   13.10
  -3  -3   4  342.57   12.60
  -3  -3   4  302.67   12.80
  -3  -3   4  333.17   13.20
   2   3  -4    1.70    2.50
   2   3  -4    3.80    2.40
   2   3  -4   -0.50    2.20
  -2  -3   4    4.40    2.30
  -2  -3   4    1.30    2.00
  -2  -3   4    4.70    2.00
  -2  -3   4    1.20    1.90
   1   3  -4  101.09    5.70
   1   3  -4  108.59    5.70
   1   3  -4   94.49    5.60
   1   3  -4   93.59    5.40
   1   3  -4   97.79    5.60
  -1  -3   4  104.69    5.60
  -1  -3   4   92.29    5.20
  -1  -3   4  103.49    5.70
  -1  -3   4   81.99    5.10
   0   3  -4   17.40    2.60
   0   3  -4   20.10    3.00
   0   3  -4   14.70    2.30
   0   3  -4   23.10    3.00
   0   3  -4   22.10    2.90
   0   3  -4   19.70    2.30
   0  -3   4   19.70    2.10
   0  -3   4   12.90    2.10
   0  -3   4   15.40    2.30
  -1   3  -4  407.96   14.10
  -1   3  -4  397.06   13.70
  -1   3  -4  402.16   13.90
  -1   3  -4  410.86   14.30
  -1   3  -4  401.46   14.40
   1  -3   4  411.66   13.90
   1  -3   4  411.16   13.30
   1  -3   4  396.56   13.90
   1  -3   4  391.66   13.40
  -2   3  -4   35.40    2.90
  -2   3  -4   39.60    3.40
  -2   3  -4   37.10    3.70
  -2   3  -4   37.30    3.70
   2  -3   4   35.90    2.10
   2  -3   4   33.80    2.80
   2  -3   4   29.60    2.80
   2  -3   4   36.10    2.30
  -3   3  -4  567.44   19.00
  -3   3  -4  575.74   19.00
  -3   3  -4  581.04   19.10
  -3   3  -4  527.85   18.30
  -4   3  -4    9.40    1.80
  -4   3  -4    7.40    2.20
  -4   3  -4    7.70    2.10
  -4   3  -4    5.90    2.40
  -5   3  -4    7.80    1.90
  -5   3  -4    9.10    2.40
  -5   3  -4    8.50    2.40
  -6   3  -4   -1.80    2.00
  -6   3  -4    1.90    2.10
  -6   3  -4   -2.00    2.00
  -7   3  -4    9.70    3.20
  -7   3  -4   16.00    3.70
  -8   3  -4   -0.80    3.40
  -9   3  -4   -1.30    3.80
 -10  -2   4   -0.50    4.50
 -10  -2   4    7.80    4.90
  -9  -2   4   32.20    6.60
  -9  -2   4   26.60    6.10
   8   2  -4    5.60    2.10
  -8  -2   4   21.00    5.30
  -8  -2   4    5.60    3.80
  -7  -2   4   34.20    5.10
  -7  -2   4   51.19    5.60
  -7  -2   4   60.09    6.90
   6   2  -4   22.40    3.60
   6   2  -4   14.90    3.70
  -6  -2   4   16.10    4.00
  -6  -2   4   23.60    4.30
  -6  -2   4   17.40    3.70
  -6  -2   4   18.10    3.60
   5   2  -4   15.10    3.10
   5   2  -4   21.20    3.10
   5   2  -4   22.30    3.80
  -5  -2   4   24.50    3.50
  -5  -2   4   23.50    4.00
  -5  -2   4   16.20    3.30
  -5  -2   4   26.20    4.10
   4   2  -4   26.20    3.80
   4   2  -4   25.50    3.10
  -4  -2   4   26.30    3.70
  -4  -2   4   31.00    3.50
  -4  -2   4   24.80    3.80
  -4  -2   4   31.40    4.00
   3   2  -4  495.35   17.70
   3   2  -4  494.35   17.20
   3   2  -4  509.05   17.90
  -3  -2   4  505.55   18.00
  -3  -2   4  490.05   18.00
  -3  -2   4  513.35   17.50
  -3  -2   4  496.25   18.00
   2   2  -4  325.27   12.30
   2   2  -4  316.17   12.10
   2   2  -4  311.27   12.00
   2   2  -4  313.17   11.80
  -2  -2   4  297.37   11.60
  -2  -2   4  311.07   12.10
  -2  -2   4  327.47   12.20
  -2  -2   4  329.67   12.20
   1   2  -4  555.44   18.60
   1   2  -4  550.14   18.70
   1   2  -4  562.14   18.60
   1   2  -4  532.95   18.40
   1   2  -4  557.34   18.70
  -1  -2   4  532.65   18.10
  -1  -2   4  565.54   18.00
  -1  -2   4  546.45   18.50
  -1  -2   4  531.65   18.40
  -1  -2   4  560.44   18.50
   0   2  -4   92.79    4.70
   0   2  -4   79.49    4.50
   0   2  -4   83.29    4.70
   0   2  -4   83.39    4.40
   0   2  -4   87.49    4.80
   0   2  -4   82.19    4.20
   0  -2   4   88.79    3.90
   0  -2   4   71.69    4.00
   0  -2   4   84.39    4.50
   0  -2   4   83.79    4.20
   0  -2   4   83.89    4.10
  -1   2  -4    4.60    1.80
  -1   2  -4    1.90    2.00
  -1   2  -4    3.30    1.50
  -1   2  -4    3.20    1.70
  -1   2  -4    3.30    1.30
  -1   2  -4    4.50    1.60
   1  -2   4    2.00    0.70
   1  -2   4    3.40    1.30
   1  -2   4    2.30    0.80
  -2   2  -4   64.89    3.80
  -2   2  -4   69.19    3.10
  -2   2  -4   69.39    3.70
  -2   2  -4   72.29    3.80
  -3   2  -4   23.30    2.50
  -3   2  -4   26.10    2.90
  -3   2  -4   26.00    2.10
  -3   2  -4   25.30    2.60
  -4   2  -4  294.77   10.40
  -4   2  -4  312.77   11.20
  -4   2  -4  306.07   11.00
  -4   2  -4  310.37   11.10
  -5   2  -4  273.77   10.60
  -5   2  -4  271.37   10.00
  -5   2  -4  284.87   10.70
  -6   2  -4    7.80    2.40
  -6   2  -4    6.10    2.30
  -6   2  -4    6.30    2.20
  -7   2  -4  119.79    7.40
  -7   2  -4  126.49    7.40
  -8   2  -4   15.30    3.90
  -9   2  -4    8.10    4.20
 -10  -1   4    5.70    5.00
 -10  -1   4   17.90    6.00
   9   1  -4   -1.20    1.70
  -9  -1   4   -3.10    3.50
   8   1  -4    0.10    2.00
  -8  -1   4    1.40    3.40
  -8  -1   4   -2.10    2.80
  -7  -1   4    5.40    3.10
  -7  -1   4   10.10    3.60
   6   1  -4   13.80    2.80
   6   1  -4   16.70    3.50
  -6  -1   4   18.30    3.70
  -6  -1   4   18.80    3.60
  -6  -1   4   12.10    3.40
   5   1  -4    3.10    2.00
   5   1  -4   11.70    3.20
   5   1  -4    5.90    2.30
  -5  -1   4    4.10    2.40
  -5  -1   4    6.10    2.40
  -5  -1   4    3.80    2.50
   4   1  -4  410.76   15.00
   4   1  -4  427.86   15.80
   4   1  -4  402.16   15.50
  -4  -1   4  419.16   15.90
  -4  -1   4  410.56   15.40
  -4  -1   4  425.26   16.10
   3   1  -4  391.36   14.20
   3   1  -4  377.86   13.90
  -3  -1   4  345.47   13.60
  -3  -1   4  368.16   14.10
  -3  -1   4  401.76   14.50
   2   1  -4   58.39    4.60
   2   1  -4   74.79    4.60
   2   1  -4   54.69    4.50
  -2  -1   4   63.09    4.50
  -2  -1   4   63.79    4.30
  -2  -1   4   56.69    4.30
  -2  -1   4   60.79    4.60
   1   1  -4  271.17   10.10
   1   1  -4  264.77    9.90
   1   1  -4  273.47   10.10
   1   1  -4  269.87   10.10
  -1  -1   4  247.38    9.50
  -1  -1   4  294.07   10.30
  -1  -1   4  265.17    9.90
  -1  -1   4  263.17    9.80
  -1  -1   4  268.67    9.50
   0   1  -4  104.09    5.00
   0   1  -4  109.99    4.90
   0   1  -4  111.09    5.00
   0   1  -4  114.59    5.10
   0   1  -4  107.19    4.50
   0  -1   4  112.19    4.10
   0  -1   4  102.59    4.50
   0  -1   4  109.29    4.20
   0  -1   4  108.59    4.60
   0  -1   4  107.19    4.80
   0  -1   4  110.29    4.60
  -1   1  -4   -0.90    0.60
  -1   1  -4    1.40    1.30
  -1   1  -4    1.60    1.20
  -1   1  -4    0.60    0.70
  -1   1  -4    1.10    1.40
  -1   1  -4    0.30    1.20
  -2   1  -4   42.20    1.90
  -3   1  -4    1.00    1.00
  -4   1  -4    0.70    1.50
  -4   1  -4    1.30    1.30
  -4   1  -4    1.10    1.30
  -5   1  -4  635.24   21.00
  -5   1  -4  650.03   21.40
  -5   1  -4  666.73   21.50
  -5   1  -4  631.44   20.70
  -5   1  -4  679.53   21.50
  -6   1  -4   56.09    4.50
  -6   1  -4   69.19    4.90
  -6   1  -4   62.59    4.70
  -7   1  -4   72.49    5.90
  -7   1  -4   75.39    5.70
  -8   1  -4   -0.40    3.00
  -9   1  -4   26.30    5.30
 -10   0   4   -1.60    3.50
   9   0  -4    3.20    2.30
  -9   0   4    2.90    3.90
   8   0  -4    4.90    2.50
  -8   0   4    0.60    3.30
  -8   0   4    1.90    2.90
  -7   0   4   -0.40    2.60
  -7   0   4   -1.70    2.70
   6   0  -4    3.50    2.20
   6   0  -4    2.30    2.20
  -6   0   4    4.90    2.60
  -6   0   4   -3.00    2.10
  -6   0   4    2.50    2.70
   5   0  -4   16.80    3.10
  -5   0   4   27.20    4.20
  -5   0   4   13.50    3.10
  -5   0   4   18.10    3.10
   4   0  -4   82.59    5.70
  -4   0   4   73.19    5.70
  -4   0   4   76.99    5.40
  -4   0   4   85.09    5.40
   3   0  -4  552.34   19.30
   3   0  -4  542.85   19.40
   3   0  -4  565.64   19.60
  -3   0   4  562.74   19.60
  -3   0   4  559.54   19.50
  -3   0   4  543.15   18.90
   2   0  -4  417.46   15.20
   2   0  -4  421.26   15.20
   2   0  -4  421.06   15.00
  -2   0   4  433.46   15.50
  -2   0   4  422.56   15.10
  -2   0   4  430.76   14.70
   1   0  -4   -0.30    1.70
   1   0  -4    0.20    1.70
   1   0  -4   -1.30    1.80
  -1   0   4    0.00    1.50
  -1   0   4    1.20    1.50
  -1   0   4   -0.10    1.50
  -1   0   4   -1.00    0.80
   0   0  -4   70.49    3.80
   0   0  -4   70.69    3.80
   0   0  -4   68.09    3.70
   0   0  -4   67.99    3.70
   0   0  -4   75.19    3.90
   0   0   4   68.29    3.60
   0   0   4   67.79    3.20
   0   0   4   73.19    3.10
  -1   0  -4   32.70    1.80
  -1   0  -4   33.40    1.90
  -1   0  -4   28.90    2.10
   1   0   4   33.30    2.00
  -3   0  -4   97.99    3.70
  -4   0  -4   56.59    3.30
  -5   0  -4  325.07   11.40
  -5   0  -4  325.47   11.40
  -6   0  -4   27.30    3.20
  -6   0  -4   38.20    4.00
  -6   0  -4   31.40    3.60
  -7   0  -4   30.00    3.90
  -7   0  -4   40.00    4.50
  -8   0  -4   30.80    4.80
  -9   0  -4    4.50    3.90
  10  -1  -4   45.40    4.30
 -10   1   4   61.19    8.50
   9  -1  -4    1.60    2.50
  -9   1   4    6.80    4.50
  -9   1   4    3.80    4.10
   8  -1  -4    3.90    2.50
  -8   1   4    4.90    3.20
  -7   1   4   14.40    3.70
  -7   1   4   15.80    4.20
  -6   1   4   40.20    5.10
  -6   1   4   40.90    4.60
   5  -1  -4   28.40    3.70
  -5   1   4   29.00    4.00
  -5   1   4   20.90    3.40
  -5   1   4   31.80    4.10
   4  -1  -4  418.56   16.10
  -4   1   4  426.76   16.20
  -4   1   4  416.56   16.00
  -4   1   4  425.76   15.60
   3  -1  -4  115.29    6.60
   3  -1  -4  116.79    6.50
  -3   1   4  106.79    6.10
  -3   1   4  109.89    6.30
   2  -1  -4  784.32   25.40
   2  -1  -4  751.32   25.40
  -2   1   4  754.82   25.10
  -2   1   4  761.42   24.70
   1  -1  -4  328.27   11.50
   1  -1  -4  291.17   11.30
   1  -1  -4  301.77   11.20
  -1   1   4  307.47   10.50
  -1   1   4  317.87   11.10
   0  -1  -4  634.74   20.50
   0  -1  -4  625.14   20.60
   0  -1  -4  665.33   20.60
   0   1   4  641.04   20.40
  -1  -1  -4  374.86   11.40
  -1  -1  -4  329.57   11.30
   1   1   4  360.56   11.20
   2   1   4    7.90    1.30
  -4  -1  -4   17.90    2.20
  -5  -1  -4   27.80    2.90
  -5  -1  -4   21.20    2.30
  -6  -1  -4    5.10    2.00
  -6  -1  -4    3.10    2.20
  -7  -1  -4    1.30    2.70
  -7  -1  -4    2.40    2.30
  -8  -1  -4    0.80    3.30
  10  -2  -4   -1.60    2.20
 -10   2   4   -1.00    3.70
   9  -2  -4   14.20    3.50
  -9   2   4   20.20    5.00
  -9   2   4   19.30    5.20
   8  -2  -4   52.29    5.60
  -8   2   4   50.29    6.80
  -8   2   4   36.90    5.60
   7  -2  -4   18.00    3.50
  -7   2   4   19.40    4.30
  -7   2   4   21.50    4.20
   6  -2  -4    2.30    2.60
  -6   2   4   -1.10    2.40
  -6   2   4    2.20    2.90
   5  -2  -4    0.70    2.30
  -5   2   4    3.60    2.40
  -5   2   4   -0.50    2.20
   4  -2  -4    1.60    2.10
   4  -2  -4   -2.50    1.80
  -4   2   4    3.20    2.30
  -4   2   4    2.70    2.40
   3  -2  -4   45.10    4.60
   3  -2  -4   37.20    4.30
   3  -2  -4   50.99    4.60
  -3   2   4   37.10    3.70
  -3   2   4   39.90    4.30
   2  -2  -4   41.10    4.00
   2  -2  -4   50.49    4.50
   2  -2  -4   42.40    4.30
  -2   2   4   47.00    3.80
   1  -2  -4  481.65   16.80
   1  -2  -4  482.75   17.00
  -1   2   4  486.95   15.90
  -1   2   4  494.35   16.40
   0  -2  -4   20.00    2.40
   0  -2  -4   29.30    3.10
   0  -2  -4   25.80    3.10
  -1  -2  -4   77.39    3.80
  -1  -2  -4   76.19    3.70
  -2  -2  -4   17.20    1.90
   2   2   4   25.50    2.40
  -4  -2  -4  110.19    4.60
  -5  -2  -4    0.10    1.50
  -5  -2  -4   -1.70    1.50
  -5  -2  -4    1.40    1.90
  -6  -2  -4    0.00    1.90
  -6  -2  -4    2.80    2.20
  -6  -2  -4    1.00    2.10
  -7  -2  -4  694.23   23.40
  -7  -2  -4  651.53   23.40
  -7  -2  -4  659.83   23.40
  -8  -2  -4   25.30    4.40
  -8  -2  -4   19.60    4.40
  10  -3  -4    8.40    3.30
 -10   3   4   10.10    5.20
   9  -3  -4   36.80    5.00
  -9   3   4   45.50    7.20
  -9   3   4   52.59    6.80
   8  -3  -4   36.80    5.00
  -8   3   4   31.20    5.90
   7  -3  -4   93.29    6.90
  -7   3   4   85.79    7.50
  -7   3   4   79.39    7.90
   6  -3  -4    1.60    2.70
  -6   3   4    1.30    2.60
  -6   3   4   -1.60    2.60
   5  -3  -4  125.09    8.00
   5  -3  -4  119.39    7.80
  -5   3   4  132.39    7.60
  -5   3   4  117.69    8.00
   4  -3  -4   33.10    4.10
   4  -3  -4   37.90    4.60
  -4   3   4   37.70    4.40
  -4   3   4   30.70    3.90
   3  -3  -4   39.00    4.50
   3  -3  -4   35.50    4.10
   3  -3  -4   30.70    4.10
  -3   3   4   36.50    4.10
  -3   3   4   27.70    3.40
   2  -3  -4   46.00    4.70
   2  -3  -4   41.50    4.40
   2  -3  -4   50.89    4.80
  -2   3   4   51.29    4.00
  -2   3   4   46.20    4.30
   1  -3  -4   56.29    4.70
   1  -3  -4   51.39    4.50
   1  -3  -4   53.49    4.40
  -1   3   4   55.29    3.50
  -1   3   4   53.79    4.00
   0  -3  -4  120.59    6.20
   0  -3  -4  122.09    6.00
   0  -3  -4  112.39    5.90
  -1  -3  -4   10.20    2.20
  -1  -3  -4   15.50    2.50
  -1  -3  -4   11.80    2.10
   1   3   4   16.60    2.60
  -2  -3  -4    3.10    1.70
  -2  -3  -4    2.60    1.60
  -2  -3  -4    2.70    1.70
   2   3   4    3.00    2.00
  -3  -3  -4    7.70    1.90
  -3  -3  -4    9.30    1.80
   3   3   4    8.10    2.40
  -4  -3  -4   29.70    3.40
  -4  -3  -4   30.10    3.30
  -4  -3  -4   33.20    3.20
  -5  -3  -4  200.88    8.60
  -5  -3  -4  215.18    8.70
  -6  -3  -4    7.60    2.80
  -6  -3  -4    8.70    2.80
  -6  -3  -4   10.80    3.00
  -7  -3  -4   16.20    3.60
  -7  -3  -4   26.70    4.40
  -8  -3  -4   89.39    8.00
  10  -4  -4   11.70    3.80
 -10   4   4    9.20    5.30
 -10   4   4   10.70    5.60
   9  -4  -4   16.00    4.20
  -9   4   4   15.40    5.50
  -9   4   4   10.10    4.60
   8  -4  -4   -1.20    2.80
  -8   4   4    4.40    3.80
  -8   4   4    0.50    3.80
   7  -4  -4   18.20    4.10
  -7   4   4   16.40    4.30
  -7   4   4    9.90    4.30
   6  -4  -4  108.19    8.20
   6  -4  -4  115.39    7.60
   6  -4  -4  102.69    8.00
  -6   4   4  113.19    8.00
  -6   4   4   90.69    8.00
   5  -4  -4  148.29    8.90
   5  -4  -4  119.49    8.20
  -5   4   4  116.69    8.30
  -5   4   4  138.39    8.20
   4  -4  -4    6.70    2.90
   4  -4  -4    5.40    2.90
  -4   4   4   10.40    2.80
  -4   4   4    6.90    2.90
   3  -4  -4   69.99    5.90
   3  -4  -4   73.69    6.20
   3  -4  -4   73.19    5.90
  -3   4   4   73.59    5.40
  -3   4   4   75.39    5.70
   2  -4  -4  124.29    7.50
   2  -4  -4  119.59    7.10
   2  -4  -4  123.89    7.20
  -2   4   4  115.39    6.70
  -2   4   4  124.79    6.20
   1  -4  -4  193.88    8.90
   1  -4  -4  168.88    8.40
   1  -4  -4  179.68    8.60
  -1   4   4  164.08    7.80
  -1   4   4  185.28    7.10
   0  -4  -4   28.40    3.60
   0  -4  -4   27.20    3.40
   0  -4  -4   31.50    3.70
  -1  -4  -4  117.19    6.20
  -1  -4  -4  119.99    6.30
  -1  -4  -4  112.19    6.10
   1   4   4  122.69    6.60
  -2  -4  -4  185.48    8.40
  -2  -4  -4  193.78    8.30
   2   4   4  204.98    8.90
  -3  -4  -4  270.17   10.70
  -3  -4  -4  283.97   10.60
   3   4   4  263.37   11.10
  -4  -4  -4    7.60    2.30
  -4  -4  -4    4.30    2.20
  -4  -4  -4    9.90    2.80
   4   4   4    6.80    3.10
  -5  -4  -4  116.49    6.60
  -5  -4  -4  119.39    6.70
  -6  -4  -4   42.90    4.70
  -6  -4  -4   38.70    4.60
  -7  -4  -4   33.90    5.00
  -7  -4  -4   21.80    4.30
  10  -5  -4    4.60    3.80
 -10   5   4    3.10    4.90
   9  -5  -4   14.70    4.60
  -9   5   4   11.30    5.10
   8  -5  -4    6.00    3.80
  -8   5   4    1.40    4.00
  -8   5   4   -3.70    3.60
   7  -5  -4   20.60    4.40
  -7   5   4   34.20    5.80
  -7   5   4   45.90    6.10
   6  -5  -4   19.60    4.10
   6  -5  -4   13.50    4.10
   6  -5  -4    7.40    3.90
  -6   5   4   23.40    4.30
  -6   5   4   14.10    4.30
   5  -5  -4   43.20    5.60
   5  -5  -4   35.10    5.40
   5  -5  -4   45.20    5.30
  -5   5   4   30.60    4.70
  -5   5   4   38.10    5.00
   4  -5  -4    0.10    2.50
   4  -5  -4   -0.90    2.60
   4  -5  -4    0.00    2.50
  -4   5   4    0.50    2.50
  -4   5   4   -0.90    2.60
   3  -5  -4   70.79    6.20
   3  -5  -4   49.10    6.00
   3  -5  -4   46.90    5.70
  -3   5   4   66.29    5.30
   2  -5  -4    8.80    3.00
   2  -5  -4   18.30    3.70
  -2   5   4   14.10    3.20
  -2   5   4   18.50    3.00
   1  -5  -4  179.98    8.80
   1  -5  -4  149.19    8.40
   1  -5  -4  161.78    8.70
  -1   5   4  160.98    6.80
   0  -5  -4    0.90    2.40
   0  -5  -4    4.40    2.50
   0  -5  -4    2.40    2.30
  -1  -5  -4   18.00    2.80
  -1  -5  -4   13.90    2.90
  -1  -5  -4   18.00    3.60
   1   5   4   15.80    3.30
  -2  -5  -4   47.40    5.00
  -2  -5  -4   44.50    4.60
  -2  -5  -4   48.40    5.20
   2   5   4   51.49    5.30
  -3  -5  -4  346.27   13.70
  -3  -5  -4  341.37   13.70
  -3  -5  -4  343.97   13.80
   3   5   4  374.16   13.90
  -4  -5  -4   65.59    5.60
   4   5   4   71.99    6.60
  -5  -5  -4    6.40    3.00
  -5  -5  -4    1.00    3.00
  -5  -5  -4   -0.60    3.10
  -6  -5  -4   16.50    4.00
  -6  -5  -4   22.60    4.10
  -7  -5  -4   13.10    4.30
  -7  -5  -4   20.00    4.50
   9  -6  -4   -0.80    3.60
  -9   6   4   -0.60    4.10
   8  -6  -4   -0.60    3.50
  -8   6   4    3.40    4.00
   7  -6  -4   30.30    5.10
  -7   6   4   40.20    5.70
   6  -6  -4   17.80    4.60
   6  -6  -4   21.70    4.50
  -6   6   4   19.10    4.40
  -6   6   4   15.70    5.00
   5  -6  -4   29.50    5.20
   5  -6  -4   21.50    4.40
   5  -6  -4   17.30    4.50
  -5   6   4   13.70    3.70
  -5   6   4   10.60    3.90
   4  -6  -4   23.00    4.30
   4  -6  -4   24.70    4.70
   4  -6  -4   24.50    5.00
  -4   6   4   24.90    4.50
  -4   6   4   22.50    4.00
   3  -6  -4   11.00    3.70
   3  -6  -4   11.70    3.90
   3  -6  -4   11.40    3.40
   3  -6  -4   16.50    4.00
  -3   6   4   12.90    3.10
  -3   6   4    9.80    3.30
   2  -6  -4  103.49    7.60
   2  -6  -4   92.79    7.50
   2  -6  -4  111.89    7.20
   2  -6  -4  111.29    7.80
  -2   6   4   88.79    6.90
  -2   6   4  113.49    6.20
   1  -6  -4   65.09    5.80
   1  -6  -4   67.49    6.40
   1  -6  -4   78.99    6.70
   1  -6  -4   71.79    6.40
  -1   6   4   70.89    4.50
   0  -6  -4  131.89    8.50
   0  -6  -4  158.28    8.00
   0  -6  -4  156.08    8.60
  -1  -6  -4    3.70    3.30
  -1  -6  -4    5.70    2.90
  -1  -6  -4    1.80    2.80
  -1  -6  -4   -0.80    2.90
   1   6   4    2.80    3.20
  -2  -6  -4    3.50    3.50
  -2  -6  -4    2.10    3.00
  -2  -6  -4    6.40    3.20
   2   6   4    1.70    3.30
  -3  -6  -4    4.40    3.10
  -3  -6  -4    4.70    3.30
  -3  -6  -4    4.30    3.70
   3   6   4    3.20    3.60
  -4  -6  -4    1.70    3.10
  -4  -6  -4    0.70    3.60
   4   6   4    5.30    3.60
  -5  -6  -4    2.40    3.80
  -5  -6  -4    7.00    3.60
  -6  -6  -4   -1.70    3.70
  -6  -6  -4    0.90    3.70
   9  -7  -4   12.00    5.00
  -9   7   4   20.30    5.80
   8  -7  -4    3.50    4.30
  -8   7   4   -0.10    4.00
   7  -7  -4    9.00    4.40
  -7   7   4   10.00    4.40
   6  -7  -4    8.10    4.10
   6  -7  -4    4.50    3.80
  -6   7   4    7.70    3.90
   5  -7  -4    0.40    3.20
   5  -7  -4    3.10    3.60
  -5   7   4    9.20    3.70
   4  -7  -4   10.80    3.70
   4  -7  -4   13.40    4.30
  -4   7   4    6.10    3.40
   3  -7  -4   67.39    6.60
   3  -7  -4   69.89    7.20
  -3   7   4   59.29    5.90
   2  -7  -4   91.59    7.50
   2  -7  -4   91.39    7.80
  -2   7   4   98.59    6.20
   1  -7  -4   38.90    5.30
   1  -7  -4   34.10    4.80
   1  -7  -4   34.00    5.20
  -1   7   4   35.70    3.70
   0  -7  -4    2.00    3.20
   0  -7  -4    4.60    3.30
   0  -7  -4    5.20    3.50
  -1  -7  -4   59.69    6.50
  -1  -7  -4   59.59    6.50
   1   7   4   75.19    7.40
  -2  -7  -4    1.80    3.40
  -2  -7  -4   -2.50    3.10
   2   7   4    4.20    3.80
  -3  -7  -4    6.30    3.80
  -3  -7  -4   10.00    4.20
   3   7   4   10.30    4.50
  -4  -7  -4    4.00    3.80
  -4  -7  -4    7.30    4.20
  -5  -7  -4    3.50    4.00
  -5  -7  -4    6.30    4.00
   8  -8  -4    4.90    4.40
  -8   8   4    0.70    4.40
   7  -8  -4    5.00    4.20
  -7   8   4    9.20    4.60
   6  -8  -4   21.70    5.50
   6  -8  -4   22.30    5.60
  -6   8   4   17.50    4.60
   5  -8  -4   25.50    5.30
   5  -8  -4   22.00    5.50
   5  -8  -4   23.60    5.80
  -5   8   4   31.80    5.30
   4  -8  -4   20.50    4.90
   4  -8  -4   18.80    4.80
   4  -8  -4   17.80    4.90
  -4   8   4   19.50    4.40
   3  -8  -4   11.80    4.20
   3  -8  -4   13.30    4.40
   3  -8  -4   12.00    4.60
  -3   8   4   11.60    3.30
   2  -8  -4   11.40    4.30
   2  -8  -4    5.40    4.10
   2  -8  -4   11.70    4.00
  -2   8   4   12.20    3.00
   1  -8  -4   93.59    8.50
   1  -8  -4   84.79    7.80
   1  -8  -4   89.79    8.30
  -1   8   4   89.59    5.20
   0  -8  -4   14.70    4.40
   0  -8  -4   15.60    4.50
   0   8   4    8.20    4.40
  -1  -8  -4    4.80    4.10
  -1  -8  -4   20.50    4.80
   1   8   4   10.80    4.70
  -2  -8  -4   47.40    6.20
  -2  -8  -4   46.50    6.40
   2   8   4   37.10    6.60
  -3  -8  -4   -4.20    3.90
  -3  -8  -4    2.50    4.20
   3   8   4    0.40    4.50
  -4  -8  -4    7.50    4.60
  -4  -8  -4    5.30    4.90
   8  -9  -4    7.30    5.00
   7  -9  -4   25.30    6.10
  -7   9   4    9.80    4.80
   6  -9  -4   13.50    5.20
  -6   9   4   20.50    5.50
   5  -9  -4  128.29   10.70
   5  -9  -4  125.79   11.00
  -5   9   4  150.28   10.30
   4  -9  -4   75.89    8.00
   4  -9  -4   60.79    7.90
   4  -9  -4   62.79    8.30
  -4   9   4   53.29    6.30
   3  -9  -4    8.20    4.40
   3  -9  -4    3.00    4.40
   3  -9  -4    8.70    4.80
  -3   9   4    2.10    3.20
   2  -9  -4   64.99    7.30
   2  -9  -4   48.20    6.90
   2  -9  -4   53.49    7.40
  -2   9   4   47.90    5.10
   1  -9  -4   -3.80    3.40
   1  -9  -4    8.00    4.50
   0  -9  -4   20.10    5.20
   0  -9  -4    6.00    4.20
   0   9   4   16.40    5.50
  -1  -9  -4    8.00    4.40
  -1  -9  -4    4.10    4.20
   1   9   4   11.30    5.10
  -2  -9  -4   17.30    5.00
  -2  -9  -4   11.80    5.20
   2   9   4   15.60    5.90
  -3  -9  -4   12.30    5.00
  -3  -9  -4    4.90    4.80
   7 -10  -4    0.10    4.70
  -7  10   4    8.20    5.20
   6 -10  -4   11.30    5.40
  -6  10   4    1.40    4.60
   5 -10  -4    2.80    4.70
   5 -10  -4    0.60    4.50
  -5  10   4   -1.70    3.70
   4 -10  -4    0.10    4.40
   4 -10  -4   -3.60    4.10
   4 -10  -4   -1.50    4.80
  -4  10   4    2.10    3.60
   3 -10  -4    3.10    4.40
   3 -10  -4    3.30    4.80
   3 -10  -4    1.20    4.60
  -3  10   4   -5.20    2.90
   2 -10  -4   97.99   10.20
   2 -10  -4   93.19   10.10
  -2  10   4   79.89    6.40
   1 -10  -4    0.20    4.40
   1 -10  -4    3.30    4.60
  -1  10   4    8.30    5.40
   0 -10  -4   21.60    5.90
   0 -10  -4   12.50    5.50
   0  10   4   16.60    6.30
  -1 -10  -4    8.60    5.20
  -1 -10  -4   12.40    5.40
   1  10   4   15.80    6.20
  -2 -10  -4    1.50    4.90
  -2 -10  -4   12.60    5.60
   2  10   4    7.50    6.00
   5 -11  -4   -1.20    5.10
   5 -11  -4    0.30    8.90
  -5  11   4   -7.20    4.10
   4 -11  -4    6.10    5.20
   4 -11  -4    5.10    5.20
  -4  11   4    2.70    4.00
   3 -11  -4    4.10    5.30
   3 -11  -4    3.70    5.40
  -3  11   4   -4.60    3.20
   2 -11  -4    7.40    5.60
   2 -11  -4    4.30    5.30
  -2  11   4   13.20    3.40
   1 -11  -4    1.50    4.60
   1 -11  -4    3.40    5.30
  -1  11   4   15.50    6.40
   0 -11  -4   14.20    5.80
   0 -11  -4   15.70    6.00
   0  11   4   19.60    7.10
   1  13  -5   55.79    8.40
   1  13  -5   58.59   10.10
  -1 -13   5   47.90    8.80
  -1 -13   5   48.90    7.70
   0  13  -5    0.90    5.40
   0  13  -5   13.20    5.10
   0  13  -5   16.20    6.70
   0 -13   5    2.10    5.20
  -1  13  -5   73.59    8.50
  -1  13  -5   69.79   10.00
   1 -13   5   74.39    8.60
  -2  13  -5    4.90    4.90
  -2  13  -5   16.30    6.60
   2 -13   5    9.30    5.30
  -3  13  -5   25.70    7.50
  -3  13  -5   32.60    6.60
   3 -13   5   22.00    6.00
  -4  13  -5   -4.80    5.20
  -4  13  -5    0.30    4.70
   4 -13   5    3.00    4.70
   3  12  -5   21.20    6.70
   3  12  -5   29.30    7.90
  -3 -12   5   26.30    7.30
  -3 -12   5   25.60   10.00
   2  12  -5   59.19    9.50
   2  12  -5   79.29    9.30
  -2 -12   5  100.49   10.40
  -2 -12   5   69.59    9.40
   1  12  -5    6.10    5.00
   1  12  -5    1.00    5.40
  -1 -12   5   -1.80    4.40
  -1 -12   5    2.40    4.80
   0  12  -5   31.90    6.50
   0  12  -5   23.10    5.40
   0  12  -5   19.00    6.60
   0 -12   5   10.80    5.40
   0 -12   5   24.00    5.80
  -1  12  -5    1.40    3.90
  -1  12  -5    7.00    5.50
   1 -12   5    4.30    4.50
  -2  12  -5    4.10    5.30
  -2  12  -5    7.80    4.80
   2 -12   5    6.00    4.40
  -3  12  -5   -1.40    4.00
  -3  12  -5   -0.20    4.80
   3 -12   5    2.80    4.20
  -4  12  -5    3.80    5.30
  -4  12  -5    5.10    4.40
   4 -12   5    5.00    4.40
  -5  12  -5   14.40    6.60
  -5  12  -5   -1.10    4.30
   5 -12   5    4.40    4.40
  -6  12  -5   11.30    5.40
   6 -12   5    8.70    4.80
   4  11  -5   63.79    9.40
   4  11  -5   52.19    8.00
  -4 -11   5   40.90    7.60
  -4 -11   5   56.59    8.50
   3  11  -5   98.19   11.00
   3  11  -5   92.69    9.70
  -3 -11   5   79.69    8.80
  -3 -11   5   82.59    9.80
  -3 -11   5   91.49   10.50
   2  11  -5   18.30    5.50
   2  11  -5   19.30    6.40
  -2 -11   5   15.60    5.50
  -2 -11   5   13.90    5.40
  -2 -11   5   14.50    4.90
   1  11  -5    8.10    4.90
   1  11  -5    8.10    5.00
  -1 -11   5    7.60    4.40
  -1 -11   5    7.10    4.80
  -1 -11   5    4.00    4.60
   0  11  -5   -1.80    3.40
   0  11  -5    5.30    4.60
   0 -11   5    0.90    3.80
   0 -11   5    8.30    4.50
  -1  11  -5   29.60    6.40
  -1  11  -5   46.20    6.40
   1 -11   5   47.40    6.60
   1 -11   5   54.59    7.70
  -2  11  -5   82.39    9.30
  -2  11  -5   72.09    7.60
   2 -11   5   74.69    8.00
  -3  11  -5  288.07   14.80
  -3  11  -5  281.37   15.80
   3 -11   5  286.77   14.50
  -4  11  -5    2.90    5.10
  -4  11  -5    0.70    4.00
  -5  11  -5  221.78   13.00
   5 -11   5  207.18   12.00
  -6  11  -5    5.30    4.90
   6 -11   5    1.10    3.70
   7 -11   5   15.10    4.50
   5  10  -5    5.40    5.00
   5  10  -5   -3.00    5.80
  -5 -10   5    5.80    5.10
  -5 -10   5   -1.50    4.90
   4  10  -5   18.60    5.60
   4  10  -5   19.20    6.70
  -4 -10   5    9.70    5.40
  -4 -10   5    7.50    4.40
  -4 -10   5    9.10    4.60
   3  10  -5   -1.50    4.60
   3  10  -5    3.50    4.20
  -3 -10   5    4.80    4.10
  -3 -10   5   -3.20    3.80
  -3 -10   5   -1.10    4.20
   2  10  -5   20.10    5.40
   2  10  -5   20.90    6.00
  -2 -10   5   14.50    5.00
  -2 -10   5   13.30    4.90
  -2 -10   5   19.40    4.80
   1  10  -5   16.30    4.00
   1  10  -5    7.60    4.40
   1  10  -5    2.20    4.00
  -1 -10   5    6.20    4.00
  -1 -10   5    8.20    4.20
  -1 -10   5   14.70    5.20
   0  10  -5    0.90    3.90
   0  10  -5    0.30    3.10
   0 -10   5    5.10    4.00
   0 -10   5    1.30    3.50
   0 -10   5    0.60    3.50
  -1  10  -5   61.09    6.70
  -1  10  -5   47.60    6.90
   1 -10   5   45.40    6.80
   1 -10   5   58.09    7.40
   1 -10   5   50.79    6.20
  -2  10  -5   15.60    4.30
  -2  10  -5   15.30    4.50
  -2  10  -5   14.70    4.90
   2 -10   5   20.40    4.90
   2 -10   5   21.60    4.50
  -3  10  -5  174.38   11.60
  -3  10  -5  168.68   10.50
  -3  10  -5  169.98   11.50
   3 -10   5  169.78   10.20
  -4  10  -5  310.57   14.80
  -4  10  -5  313.37   16.30
   4 -10   5  301.27   14.20
  -5  10  -5   11.40    5.10
  -5  10  -5    8.70    4.60
   5 -10   5   16.90    4.20
  -6  10  -5    3.90    5.20
  -6  10  -5   -5.00    3.30
   6 -10   5    1.20    3.20
  -7  10  -5    0.30    4.70
   7 -10   5    1.80    3.20
   8 -10   5    5.20    2.90
   6   9  -5    4.90    5.20
  -6  -9   5   13.40    5.80
  -6  -9   5    7.30    5.30
   5   9  -5   -0.20    4.20
   5   9  -5   -1.90    5.10
  -5  -9   5   -0.90    4.10
  -5  -9   5    3.60    4.40
   4   9  -5   -4.60    3.80
   4   9  -5    4.50    4.90
  -4  -9   5    1.80    3.90
  -4  -9   5    1.90    3.80
  -4  -9   5   -0.60    3.90
   3   9  -5    3.80    4.40
   3   9  -5    2.50    3.90
  -3  -9   5    2.30    3.70
  -3  -9   5    0.60    3.70
  -3  -9   5   -1.00    3.30
   2   9  -5   45.50    6.70
  -2  -9   5   40.60    5.70
  -2  -9   5   46.40    6.30
  -2  -9   5   42.80    6.40
   1   9  -5   30.50    4.60
   1   9  -5    7.20    4.00
   1   9  -5   12.20    4.20
  -1  -9   5   19.90    4.30
  -1  -9   5   20.60    4.90
  -1  -9   5   12.40    4.20
   0   9  -5  837.62   28.50
   0   9  -5  803.72   29.90
   0   9  -5  764.62   29.30
   0  -9   5  758.52   29.40
   0  -9   5  791.92   28.60
   0  -9   5  788.52   29.50
  -1   9  -5   14.80    4.60
  -1   9  -5   20.50    4.90
  -1   9  -5   18.20    4.20
   1  -9   5   28.60    4.50
   1  -9   5   19.70    4.70
   1  -9   5   15.40    4.50
  -2   9  -5   69.99    7.40
  -2   9  -5   49.10    5.70
  -2   9  -5   56.99    6.70
   2  -9   5   62.89    6.60
   2  -9   5   75.99    6.70
   2  -9   5   54.69    6.50
  -3   9  -5   76.89    7.70
  -3   9  -5   66.39    7.70
  -3   9  -5   67.69    6.90
   3  -9   5   79.29    6.90
  -4   9  -5  140.89    9.40
  -4   9  -5  117.19   10.00
   4  -9   5  156.98    8.80
  -5   9  -5    0.70    3.30
  -5   9  -5    2.50    4.30
   5  -9   5   -3.10    2.60
  -6   9  -5   -1.80    3.30
  -6   9  -5    1.70    3.80
   6  -9   5    0.70    2.70
  -7   9  -5    7.20    5.50
   7  -9   5    5.10    2.80
  -8   9  -5    1.90    5.00
   7   8  -5    5.90    5.10
  -7  -8   5    7.80    4.90
  -7  -8   5    0.90    4.90
   6   8  -5    1.10    4.50
  -6  -8   5    0.30    4.10
  -6  -8   5    2.50    4.20
   5   8  -5    4.00    4.30
   5   8  -5   -3.00    4.40
  -5  -8   5    0.00    3.60
  -5  -8   5   -3.10    3.20
  -5  -8   5    3.30    4.30
   4   8  -5   98.39    9.50
   4   8  -5   93.49    8.40
  -4  -8   5  106.99    9.00
  -4  -8   5  118.29    8.70
  -4  -8   5  113.29    9.20
   3   8  -5   30.30    5.30
   3   8  -5   33.30    6.20
  -3  -8   5   24.20    4.80
  -3  -8   5   34.60    5.70
  -3  -8   5   33.90    5.10
   2   8  -5  700.93   26.70
   2   8  -5  694.63   27.70
  -2  -8   5  735.53   27.50
  -2  -8   5  734.53   27.40
  -2  -8   5  789.62   26.80
   1   8  -5 1007.30   35.10
   1   8  -5  985.90   34.20
   1   8  -5  954.30   34.40
  -1  -8   5  982.40   33.70
  -1  -8   5  982.10   34.80
  -1  -8   5  967.80   34.60
   0   8  -5   -1.70    3.10
   0   8  -5    0.50    2.80
   0   8  -5   -0.40    2.60
   0  -8   5    0.00    2.60
   0  -8   5   -2.40    2.70
   0  -8   5    2.50    2.70
  -1   8  -5    9.20    3.10
  -1   8  -5   10.50    3.80
  -1   8  -5   19.80    4.50
   1  -8   5   10.60    3.50
   1  -8   5    7.10    3.10
   1  -8   5   13.90    3.40
  -2   8  -5   60.79    5.90
  -2   8  -5   77.79    6.90
  -2   8  -5   60.99    6.90
   2  -8   5   59.79    6.40
   2  -8   5   63.29    5.80
   2  -8   5   56.09    6.00
  -3   8  -5   14.70    3.60
  -3   8  -5   14.20    4.60
   3  -8   5   12.70    3.20
   3  -8   5   14.90    3.70
  -4   8  -5    1.20    3.40
  -4   8  -5    2.00    2.90
   4  -8   5    1.70    2.40
  -5   8  -5   17.10    4.90
  -5   8  -5    5.30    3.40
   5  -8   5   16.50    3.30
  -6   8  -5    5.90    4.20
  -6   8  -5    1.70    3.50
   6  -8   5    3.90    2.40
  -7   8  -5   25.20    6.00
  -8   8  -5   -3.70    4.10
   8   7  -5   18.60    5.80
  -8  -7   5   28.60    7.30
  -8  -7   5   11.30    5.40
   7   7  -5   64.29    7.70
  -7  -7   5   52.19    7.50
  -7  -7   5   38.40    7.10
   6   7  -5  144.89    9.90
  -6  -7   5  112.99    9.70
  -6  -7   5  105.89    9.80
   5   7  -5   44.60    6.10
   5   7  -5   51.89    7.50
  -5  -7   5   29.10    4.80
  -5  -7   5   42.80    6.20
  -5  -7   5   32.10    5.50
   4   7  -5    2.70    3.40
   4   7  -5    1.40    4.00
  -4  -7   5    0.70    3.50
  -4  -7   5    3.90    3.20
  -4  -7   5   -3.30    2.50
   3   7  -5  141.19    9.80
   3   7  -5  151.68    9.00
  -3  -7   5  143.39    9.40
  -3  -7   5  139.69    9.00
  -3  -7   5  135.99    8.60
   2   7  -5    0.50    2.80
   2   7  -5    3.50    3.20
   2   7  -5    1.50    2.80
  -2  -7   5   -0.90    2.80
  -2  -7   5   -2.60    2.30
  -2  -7   5    1.00    2.70
   1   7  -5  257.37   11.40
   1   7  -5  239.98   11.80
   1   7  -5  244.58   12.30
   1   7  -5  254.87   11.70
  -1  -7   5  246.58   11.80
  -1  -7   5  262.27   12.10
  -1  -7   5  248.68   11.40
   0   7  -5   11.50    3.50
   0   7  -5    9.00    2.90
   0   7  -5    9.90    3.10
   0  -7   5    1.30    2.50
   0  -7   5    7.50    2.80
   0  -7   5    2.20    2.60
  -1   7  -5   26.80    3.60
  -1   7  -5   35.00    4.90
  -1   7  -5   45.20    5.40
   1  -7   5   39.80    4.50
   1  -7   5   16.80    3.50
   1  -7   5   40.40    4.90
  -2   7  -5  456.25   17.80
  -2   7  -5  465.45   18.30
  -2   7  -5  452.75   17.10
  -2   7  -5  427.66   17.80
   2  -7   5  459.55   17.50
   2  -7   5  431.06   17.30
   2  -7   5  438.16   16.60
  -3   7  -5  245.88   11.30
  -3   7  -5  243.28   12.10
  -3   7  -5  249.78   12.00
  -3   7  -5  259.07   12.50
   3  -7   5  254.47   11.60
   3  -7   5  252.27   10.60
   3  -7   5  251.47   11.50
   3  -7   5  258.37   10.80
  -4   7  -5  167.88   10.00
  -4   7  -5  164.58    9.00
   4  -7   5  169.98    8.10
   4  -7   5  184.78   10.20
  -5   7  -5   56.99    5.60
  -5   7  -5   47.20    5.90
   5  -7   5   42.40    4.30
  -6   7  -5  161.48   10.40
   6  -7   5  147.09    6.20
  -7   7  -5    2.60    3.90
  -8   7  -5    5.00    4.50
  -9   7  -5   -3.80    4.50
   8   6  -5    5.30    4.90
  -8  -6   5   -1.30    4.20
  -8  -6   5    4.20    4.60
   7   6  -5   25.50    5.60
  -7  -6   5   22.60    5.60
  -7  -6   5   27.60    5.90
   6   6  -5  164.08   10.60
  -6  -6   5  166.28   10.40
  -6  -6   5  180.58   11.50
  -6  -6   5  196.08   11.70
   5   6  -5   -2.10    3.10
  -5  -6   5    1.80    3.20
  -5  -6   5    1.30    3.30
  -5  -6   5    1.40    3.00
   4   6  -5  129.39    9.50
   4   6  -5  117.79    8.30
  -4  -6   5  143.39    9.00
  -4  -6   5  139.09    9.00
  -4  -6   5  127.99    8.00
   3   6  -5    3.80    2.70
   3   6  -5   11.20    3.40
  -3  -6   5    8.60    3.30
  -3  -6   5    9.00    3.00
  -3  -6   5   12.80    3.50
  -3  -6   5   10.90    3.20
   2   6  -5   44.60    5.40
   2   6  -5   57.09    5.40
   2   6  -5   51.59    6.00
  -2  -6   5   58.79    5.80
  -2  -6   5   55.69    5.40
  -2  -6   5   49.90    5.20
   1   6  -5   78.29    6.10
   1   6  -5   74.59    5.80
   1   6  -5   87.79    6.40
   1   6  -5   80.09    6.60
  -1  -6   5   82.79    6.30
  -1  -6   5   85.09    5.90
  -1  -6   5   83.09    6.10
   0   6  -5   93.09    6.00
   0   6  -5   98.49    6.80
   0   6  -5   91.39    6.50
   0  -6   5   92.19    6.00
   0  -6   5   98.29    6.60
   0  -6   5   91.39    6.30
  -1   6  -5   23.50    4.20
  -1   6  -5   10.20    3.10
  -1   6  -5    9.50    3.20
   1  -6   5   15.10    3.00
   1  -6   5   15.50    3.20
   1  -6   5    7.70    2.70
  -2   6  -5  153.18    7.60
  -2   6  -5  156.18    8.40
  -2   6  -5  156.18    8.20
  -2   6  -5  135.59    7.80
  -2   6  -5  145.59    8.70
   2  -6   5  151.98    7.40
   2  -6   5  141.49    7.60
   2  -6   5  148.09    7.00
   2  -6   5  148.89    7.90
  -3   6  -5   62.59    5.80
  -3   6  -5   54.19    6.10
  -3   6  -5   57.79    4.90
  -3   6  -5   62.79    5.40
   3  -6   5   60.29    4.90
   3  -6   5   55.89    4.20
   3  -6   5   57.79    5.30
   3  -6   5   63.49    4.60
  -4   6  -5    6.50    3.30
  -4   6  -5    6.80    2.90
  -4   6  -5    7.70    3.20
   4  -6   5   10.60    2.20
   4  -6   5    5.70    1.90
   4  -6   5    5.70    2.40
  -5   6  -5   19.10    4.30
  -5   6  -5   14.50    3.30
  -5   6  -5   10.90    4.00
   5  -6   5   17.90    2.00
   5  -6   5   16.70    2.00
  -6   6  -5   26.40    4.70
  -7   6  -5   37.10    5.90
  -8   6  -5    2.50    4.20
  -9   6  -5    4.70    5.00
  -9  -5   5   -2.90    4.40
  -9  -5   5   -4.60    4.20
   8   5  -5    2.90    4.50
  -8  -5   5   -4.60    3.80
  -8  -5   5   -1.50    4.00
   7   5  -5    0.80    4.00
  -7  -5   5   -1.40    3.40
  -7  -5   5    2.20    3.60
   6   5  -5  349.27   15.30
  -6  -5   5  350.66   16.10
  -6  -5   5  325.97   15.00
  -6  -5   5  346.27   16.10
   5   5  -5    3.00    3.10
  -5  -5   5    2.10    2.80
  -5  -5   5    1.00    2.90
  -5  -5   5    1.60    3.20
   4   5  -5  181.68    9.70
   4   5  -5  161.48    9.30
   4   5  -5  179.18    8.80
   4   5  -5  187.38   10.60
  -4  -5   5  193.68   10.30
  -4  -5   5  198.98   10.40
  -4  -5   5  197.48   10.20
  -4  -5   5  198.98    9.50
   3   5  -5  102.49    7.00
   3   5  -5  109.59    7.80
   3   5  -5  125.29    7.50
  -3  -5   5  115.89    7.40
  -3  -5   5  115.89    7.40
  -3  -5   5  115.89    6.90
  -3  -5   5  124.39    7.70
   2   5  -5   93.79    6.40
   2   5  -5  119.29    7.40
   2   5  -5  105.49    6.80
  -2  -5   5   99.09    6.50
  -2  -5   5   91.69    6.60
  -2  -5   5   98.99    6.20
   1   5  -5  569.44   20.60
   1   5  -5  559.44   20.20
   1   5  -5  585.54   20.60
   1   5  -5  542.15   19.80
  -1  -5   5  559.14   19.80
  -1  -5   5  562.74   20.40
  -1  -5   5  572.44   20.30
   0   5  -5  487.55   17.40
   0   5  -5  481.25   18.10
   0   5  -5  505.85   18.20
   0   5  -5  473.95   17.70
   0   5  -5  506.95   20.10
   0   5  -5  494.45   18.10
   0  -5   5  490.55   17.90
   0  -5   5  480.85   17.90
   0  -5   5  487.85   17.30
  -1   5  -5 1393.56   44.40
  -1   5  -5 1368.96   44.50
  -1   5  -5 1419.76   44.80
  -1   5  -5 1347.57   43.90
  -1   5  -5 1349.96   44.50
   1  -5   5 1352.26   43.70
   1  -5   5 1388.96   43.60
   1  -5   5 1433.46   44.60
  -2   5  -5   85.49    5.70
  -2   5  -5   98.39    6.10
  -2   5  -5   84.89    5.80
  -2   5  -5   91.39    5.40
  -2   5  -5   88.99    6.60
   2  -5   5   95.59    5.40
   2  -5   5   93.39    5.20
   2  -5   5   91.69    4.70
   2  -5   5   83.79    5.40
  -3   5  -5  209.58   10.00
  -3   5  -5  218.68    9.80
  -3   5  -5  205.18    9.00
  -3   5  -5  213.98    9.80
   3  -5   5  216.98    9.40
   3  -5   5  204.08    9.00
   3  -5   5  225.18    8.20
   3  -5   5  206.58    8.00
  -4   5  -5   91.09    5.60
  -4   5  -5   90.29    6.30
  -4   5  -5   84.29    6.10
  -4   5  -5   89.49    6.40
   4  -5   5   90.69    3.80
   4  -5   5   93.39    3.80
  -5   5  -5    0.00    2.10
  -5   5  -5   -1.30    2.30
  -5   5  -5    2.60    2.20
  -5   5  -5   -0.60    2.70
  -6   5  -5    5.20    3.10
  -7   5  -5    6.60    3.70
  -8   5  -5   -0.20    3.60
  -9   5  -5   22.10    5.60
  -9  -4   5   15.90    5.70
  -9  -4   5    6.00    4.20
   8   4  -5   31.90    6.10
  -8  -4   5   21.70    5.60
  -8  -4   5   15.40    5.10
   7   4  -5   48.40    6.50
  -7  -4   5   36.90    5.90
  -7  -4   5   41.10    6.30
  -7  -4   5   42.50    5.80
   6   4  -5   -0.70    3.10
  -6  -4   5    2.70    3.30
  -6  -4   5    2.50    2.90
  -6  -4   5    4.60    3.40
   5   4  -5    3.70    2.70
   5   4  -5    3.90    3.10
   5   4  -5    3.00    2.60
  -5  -4   5    3.30    2.90
  -5  -4   5    4.90    3.30
  -5  -4   5    4.30    2.90
  -5  -4   5    1.40    2.50
   4   4  -5    1.20    1.70
   4   4  -5   -2.40    2.40
  -4  -4   5    1.90    2.30
  -4  -4   5    3.20    2.80
  -4  -4   5    3.50    2.50
  -4  -4   5    0.30    2.40
   3   4  -5   -1.30    2.20
   3   4  -5    2.00    2.90
   3   4  -5    2.30    2.30
  -3  -4   5    0.50    2.10
  -3  -4   5    3.50    2.60
  -3  -4   5   -0.40    2.00
  -3  -4   5   -1.90    2.00
   2   4  -5   28.90    4.10
   2   4  -5   25.30    3.70
   2   4  -5   25.50    3.60
  -2  -4   5   32.00    3.80
  -2  -4   5   38.00    5.20
  -2  -4   5   28.00    3.90
  -2  -4   5   31.40    3.70
   1   4  -5   27.10    3.50
   1   4  -5   25.40    3.50
   1   4  -5   28.40    3.70
   1   4  -5   23.00    3.30
   1   4  -5   32.00    3.60
  -1  -4   5   23.70    3.10
  -1  -4   5   28.00    3.30
  -1  -4   5   27.80    3.60
   0   4  -5  403.76   15.20
   0   4  -5  395.06   14.90
   0   4  -5  398.16   14.90
   0   4  -5  415.66   15.20
   0   4  -5  395.76   14.60
   0   4  -5  425.26   15.10
   0  -4   5  425.26   14.40
   0  -4   5  405.36   14.90
   0  -4   5  406.86   14.50
   0  -4   5  418.96   14.90
  -1   4  -5  402.16   14.30
  -1   4  -5  400.86   14.50
  -1   4  -5  407.36   14.80
  -1   4  -5  418.76   15.10
  -1   4  -5  409.06   14.90
   1  -4   5  396.06   14.40
   1  -4   5  394.36   13.90
   1  -4   5  406.66   13.90
  -2   4  -5  181.68    8.30
  -2   4  -5  169.88    7.90
  -2   4  -5  151.78    7.20
  -2   4  -5  171.28    7.80
  -2   4  -5  175.78    7.50
   2  -4   5  180.68    7.40
   2  -4   5  168.58    6.70
   2  -4   5  174.98    7.30
   2  -4   5  176.48    6.60
  -3   4  -5  634.34   22.90
  -3   4  -5  690.93   23.10
  -3   4  -5  664.03   22.20
   3  -4   5  704.13   22.40
  -4   4  -5  271.07   10.90
  -4   4  -5  244.88   10.00
  -4   4  -5  256.97   11.00
  -4   4  -5  264.47   10.80
  -5   4  -5   99.39    6.10
  -5   4  -5   98.09    6.60
  -5   4  -5   90.99    5.50
  -5   4  -5   97.69    6.30
  -6   4  -5    3.70    2.80
  -6   4  -5   -0.30    2.30
  -7   4  -5   17.50    4.20
  -8   4  -5    8.90    4.40
  -9   4  -5   11.70    5.10
   9   3  -5   48.60    3.70
  -9  -3   5   52.19    8.10
  -9  -3   5   63.59    8.30
  -8  -3   5   29.10    5.90
  -8  -3   5   14.70    4.50
   7   3  -5   18.60    4.50
  -7  -3   5   10.10    4.10
  -7  -3   5   15.90    4.50
  -7  -3   5   27.30    4.70
   6   3  -5    3.90    3.40
  -6  -3   5    0.30    3.10
  -6  -3   5    2.00    3.10
  -6  -3   5    4.90    2.90
   5   3  -5    2.20    2.20
   5   3  -5   -2.30    2.50
   5   3  -5    0.40    2.20
  -5  -3   5    0.30    2.50
  -5  -3   5   -0.50    2.50
  -5  -3   5    0.10    2.30
  -5  -3   5    3.90    2.80
   4   3  -5  397.06   15.40
   4   3  -5  389.56   15.40
  -4  -3   5  387.46   15.70
  -4  -3   5  396.96   15.10
  -4  -3   5  366.46   15.50
  -4  -3   5  408.76   15.90
   3   3  -5  291.07   12.30
   3   3  -5  285.67   12.00
  -3  -3   5  302.97   12.30
  -3  -3   5  296.87   12.40
  -3  -3   5  297.87   11.90
  -3  -3   5  316.57   12.60
   2   3  -5  287.47   11.70
   2   3  -5  299.37   12.20
   2   3  -5  297.17   12.00
   2   3  -5  288.97   12.00
  -2  -3   5  303.17   11.90
  -2  -3   5  292.37   11.50
  -2  -3   5  301.17   12.00
   1   3  -5   75.49    5.00
   1   3  -5   71.19    5.00
   1   3  -5   67.19    4.80
   1   3  -5   72.39    4.60
   1   3  -5   82.09    5.20
   1   3  -5   70.49    5.10
  -1  -3   5   76.29    5.10
  -1  -3   5   75.99    4.40
  -1  -3   5   63.89    4.70
  -1  -3   5   66.89    4.60
   0   3  -5  195.08    8.10
   0   3  -5  188.48    8.30
   0   3  -5  193.48    8.20
   0   3  -5  196.78    7.90
   0   3  -5  196.08    8.30
   0   3  -5  194.88    8.50
   0  -3   5  195.08    7.50
   0  -3   5  192.38    8.10
   0  -3   5  188.68    7.70
  -1   3  -5  182.38    7.60
  -1   3  -5  179.58    7.30
  -1   3  -5  176.68    7.10
  -1   3  -5  175.78    7.60
  -1   3  -5  182.48    8.00
  -1   3  -5  176.78    7.80
   1  -3   5  183.08    7.30
   1  -3   5  181.88    6.60
   1  -3   5  176.78    7.20
   1  -3   5  184.38    6.70
  -2   3  -5  214.78    8.10
  -2   3  -5  222.38    8.80
  -2   3  -5  212.28    8.00
  -2   3  -5  220.18    8.60
  -2   3  -5  209.08    8.70
   2  -3   5  202.18    7.70
  -3   3  -5  534.35   17.50
  -3   3  -5  496.95   17.30
  -3   3  -5  495.85   16.70
  -3   3  -5  504.85   17.40
  -4   3  -5   49.90    3.80
  -4   3  -5   56.59    4.20
  -4   3  -5   44.70    4.30
  -5   3  -5   48.00    3.70
  -5   3  -5   49.10    4.50
  -5   3  -5   51.69    4.90
  -5   3  -5   56.19    4.40
  -6   3  -5   18.40    3.20
  -6   3  -5   20.40    3.30
  -6   3  -5   18.20    3.40
  -7   3  -5    1.80    2.80
  -7   3  -5    0.80    2.90
  -8   3  -5    1.30    3.60
  -9   3  -5   34.00    5.90
 -10  -2   5   -2.10    4.00
 -10  -2   5   -2.80    4.50
   9   2  -5    2.40    2.30
  -9  -2   5    3.60    4.30
  -9  -2   5    1.40    4.10
  -8  -2   5   33.00    6.00
  -8  -2   5   24.60    5.00
  -8  -2   5   18.40    4.70
   7   2  -5   73.89    7.20
  -7  -2   5   71.99    7.40
  -7  -2   5   65.39    6.80
  -7  -2   5   76.29    7.60
   6   2  -5    8.40    3.30
  -6  -2   5    3.70    3.10
  -6  -2   5    4.40    3.10
  -6  -2   5    9.60    3.10
   5   2  -5   15.00    2.80
   5   2  -5   28.30    4.30
  -5  -2   5   48.80    5.30
  -5  -2   5   25.60    4.40
  -5  -2   5   43.50    5.10
  -5  -2   5   35.80    4.20
   4   2  -5  456.05   16.90
   4   2  -5  428.36   16.50
  -4  -2   5  433.16   16.40
  -4  -2   5  427.76   16.80
  -4  -2   5  430.46   16.90
  -4  -2   5  455.25   17.30
   3   2  -5  286.17   12.10
   3   2  -5  320.37   12.50
  -3  -2   5  313.77   12.40
  -3  -2   5  303.47   12.50
  -3  -2   5  304.67   12.00
  -3  -2   5  295.67   12.30
   2   2  -5  924.41   30.80
   2   2  -5  952.30   30.90
   2   2  -5  945.01   30.80
   2   2  -5  933.41   30.60
  -2  -2   5  920.91   30.30
  -2  -2   5  980.20   31.00
  -2  -2   5  905.71   30.70
   1   2  -5  253.27   10.10
   1   2  -5  253.07   10.30
   1   2  -5  252.07   10.00
   1   2  -5  263.17   10.10
  -1  -2   5  239.28    9.80
  -1  -2   5  249.18    9.60
  -1  -2   5  269.77    9.40
   0   2  -5  432.26   15.10
   0   2  -5  433.86   15.10
   0   2  -5  412.66   14.60
   0   2  -5  417.36   14.80
   0   2  -5  437.66   15.00
   0   2  -5  440.96   14.60
   0  -2   5  449.56   14.80
   0  -2   5  439.36   14.70
   0  -2   5  436.06   14.30
   0  -2   5  434.46   14.60
  -1   2  -5    7.80    1.90
  -1   2  -5    6.10    1.50
  -1   2  -5    4.10    1.80
  -1   2  -5    7.20    1.50
  -1   2  -5    8.20    1.90
   1  -2   5    4.40    1.30
  -2   2  -5   46.20    2.50
  -2   2  -5   45.60    3.30
  -2   2  -5   51.29    3.30
  -2   2  -5   47.60    3.40
  -2   2  -5   47.40    3.20
  -2   2  -5   45.70    2.60
  -3   2  -5    0.30    1.40
  -3   2  -5    1.10    1.40
  -3   2  -5    0.90    1.60
  -3   2  -5    0.70    0.90
  -4   2  -5  289.27   10.00
  -4   2  -5  267.57    9.90
  -4   2  -5  262.57    9.80
  -4   2  -5  258.47    9.10
  -5   2  -5   63.99    4.30
  -5   2  -5   69.89    5.10
  -5   2  -5   68.49    4.40
  -5   2  -5   61.69    4.60
  -6   2  -5   -0.70    1.90
  -6   2  -5   -1.00    1.90
  -6   2  -5   -2.80    2.00
  -7   2  -5  186.38    9.20
  -7   2  -5  174.58    8.90
  -8   2  -5    7.80    3.70
  -9   2  -5    0.90    4.10
  10   1  -5   21.70    2.70
 -10  -1   5   22.50    6.30
 -10  -1   5   21.90    6.30
   9   1  -5    5.80    2.60
  -9  -1   5    1.40    3.60
  -8  -1   5   12.50    4.60
  -8  -1   5    8.20    3.70
  -7  -1   5   41.10    6.00
  -7  -1   5   44.40    5.60
   6   1  -5   27.60    4.50
   6   1  -5   39.00    5.20
  -6  -1   5   38.50    5.60
  -6  -1   5   31.80    4.50
  -6  -1   5   40.90    6.70
   5   1  -5   75.69    5.90
   5   1  -5   65.79    6.00
  -5  -1   5   69.59    6.10
  -5  -1   5   75.39    6.30
  -5  -1   5   73.89    5.80
   4   1  -5    3.90    2.30
   4   1  -5    1.10    2.40
  -4  -1   5    4.10    2.30
  -4  -1   5    1.60    2.30
  -4  -1   5    2.60    2.30
   3   1  -5  124.49    7.10
   3   1  -5  142.39    7.20
   3   1  -5  130.39    6.90
  -3  -1   5  122.19    7.00
  -3  -1   5  125.19    6.70
  -3  -1   5  120.19    7.00
   2   1  -5   99.49    5.90
   2   1  -5   90.89    5.50
   2   1  -5   96.49    5.80
  -2  -1   5   93.19    5.50
  -2  -1   5   97.39    5.30
  -2  -1   5  100.59    5.70
   1   1  -5  478.95   16.70
   1   1  -5  490.85   16.90
   1   1  -5  491.15   16.90
   1   1  -5  490.65   16.90
  -1  -1   5  496.35   16.70
  -1  -1   5  482.45   16.20
  -1  -1   5  490.75   16.10
   0   1  -5  360.06   12.40
   0   1  -5  378.46   13.00
   0   1  -5  374.66   12.90
   0   1  -5  372.86   12.80
   0  -1   5  381.86   12.70
   0  -1   5  371.66   12.30
   0  -1   5  378.16   11.70
   0  -1   5  375.36   12.50
   0  -1   5  380.76   12.50
   0  -1   5  359.16   11.70
  -1   1  -5   19.00    1.60
  -1   1  -5   19.00    2.00
  -1   1  -5   20.70    2.30
  -1   1  -5   17.10    2.00
  -2   1  -5   10.40    1.40
  -2   1  -5   10.90    1.40
  -3   1  -5   17.00    1.60
  -4   1  -5   51.39    2.90
  -4   1  -5   45.00    2.70
  -5   1  -5   26.00    2.70
  -5   1  -5   26.80    3.10
  -6   1  -5   26.90    3.20
  -6   1  -5   29.70    3.40
  -6   1  -5   30.40    3.40
  -7   1  -5   10.90    2.80
  -7   1  -5    5.30    3.00
  -8   1  -5   -1.50    3.10
  -9   1  -5   -3.60    3.40
  10   0  -5   22.30    3.40
 -10   0   5   25.50    6.70
   9   0  -5    5.20    2.90
  -9   0   5    3.60    3.90
  -9   0   5    9.90    4.20
  -8   0   5    3.00    3.30
  -8   0   5   12.70    4.20
  -7   0   5   39.30    5.20
  -7   0   5   45.00    6.40
   6   0  -5   84.89    6.50
  -6   0   5   80.39    7.00
  -6   0   5   74.59    6.30
  -6   0   5   69.49    6.60
   5   0  -5   17.50    3.30
  -5   0   5   26.50    4.40
  -5   0   5   21.10    3.40
  -4   0   5    2.10    2.10
  -4   0   5    2.00    2.20
   3   0  -5   16.40    3.20
   3   0  -5   20.10    3.00
   3   0  -5   15.40    3.00
  -3   0   5   14.80    2.80
   2   0  -5   70.09    5.10
   2   0  -5   75.19    5.10
   2   0  -5   62.19    4.90
  -2   0   5   70.39    4.60
  -2   0   5   73.49    4.60
  -2   0   5   81.09    4.90
   1   0  -5   82.49    4.70
   1   0  -5   81.59    5.00
   1   0  -5   79.89    4.80
  -1   0   5   76.29    4.30
  -1   0   5   69.89    3.90
  -1   0   5   73.19    4.30
   0   0  -5  102.89    4.90
   0   0  -5  111.49    5.10
   0   0  -5  108.39    5.10
   0   0  -5  105.09    5.00
   0   0  -5   99.39    4.90
   0   0   5  110.49    4.20
   0   0   5  102.79    4.80
  -1   0  -5   30.10    2.20
  -1   0  -5   31.90    2.40
  -1   0  -5   32.30    2.20
  -1   0  -5   33.00    2.40
  -1   0  -5   32.30    2.40
   1   0   5   30.00    2.30
  -5   0  -5  136.69    5.60
  -5   0  -5  135.19    5.60
  -5   0  -5  133.19    5.40
  -6   0  -5  107.59    5.50
  -6   0  -5  113.29    5.70
  -6   0  -5  108.39    5.80
  -7   0  -5   11.50    3.20
  -7   0  -5    7.00    2.50
  -8   0  -5    5.80    3.50
  10  -1  -5    5.00    3.00
 -10   1   5   -1.10    3.90
   9  -1  -5   22.50    4.10
  -9   1   5   22.50    5.30
  -9   1   5   34.80    6.60
   8  -1  -5   73.89    6.60
  -8   1   5   71.29    8.10
  -7   1   5    5.80    3.10
  -7   1   5    0.00    3.10
   6  -1  -5    8.30    3.30
  -6   1   5    9.40    3.70
  -6   1   5   11.10    3.10
   5  -1  -5    6.30    2.70
  -5   1   5    9.40    3.00
  -5   1   5    8.60    2.90
   4  -1  -5   25.20    3.60
  -4   1   5   34.10    3.90
  -4   1   5   33.30    4.00
   3  -1  -5   44.10    4.80
   3  -1  -5   52.09    4.90
  -3   1   5   49.99    4.50
  -3   1   5   50.59    4.50
   2  -1  -5   21.70    3.30
   2  -1  -5   26.70    3.30
   2  -1  -5   25.40    3.40
  -2   1   5   27.40    2.90
  -2   1   5   27.00    3.10
   1  -1  -5  759.82   25.60
   1  -1  -5  789.82   25.70
  -1   1   5  806.62   25.10
  -1   1   5  767.12   25.20
  -1   1   5  776.42   24.50
   0  -1  -5   16.30    2.30
   0   1   5   18.80    2.10
  -1  -1  -5  272.27    9.20
  -1  -1  -5  265.87    9.00
  -1  -1  -5  267.37    9.00
   1   1   5  264.77    8.90
  -5  -1  -5   33.80    2.80
  -6  -1  -5   40.90    4.00
  -6  -1  -5   33.30    3.50
  -7  -1  -5   16.50    3.30
  -7  -1  -5    7.60    2.50
  -8  -1  -5    0.40    3.40
  10  -2  -5   32.50    4.90
 -10   2   5   48.40    8.40
   9  -2  -5    3.60    3.10
  -9   2   5    5.30    4.20
  -9   2   5    2.10    4.10
   8  -2  -5   18.60    4.00
  -8   2   5    7.90    3.90
  -8   2   5   27.70    6.10
  -7   2   5    3.90    3.00
  -7   2   5   -1.90    3.00
   6  -2  -5    8.40    3.40
  -6   2   5    5.50    3.30
  -6   2   5   12.90    3.60
   5  -2  -5   20.60    4.20
  -5   2   5   24.50    3.90
  -5   2   5   15.70    3.70
   4  -2  -5   44.00    5.10
   4  -2  -5   34.70    4.50
  -4   2   5   47.10    4.80
  -4   2   5   37.30    4.40
   3  -2  -5  275.47   12.00
   3  -2  -5  284.17   12.10
   3  -2  -5  271.57   11.90
  -3   2   5  286.57   11.30
  -3   2   5  295.07   11.80
   2  -2  -5  571.04   20.10
   2  -2  -5  539.75   20.10
   2  -2  -5  557.24   19.80
  -2   2   5  567.24   19.60
  -2   2   5  581.94   18.90
   1  -2  -5   86.99    5.30
   1  -2  -5   89.79    5.40
   1  -2  -5   79.49    5.40
  -1   2   5   86.69    4.00
  -1   2   5   88.79    4.70
   0  -2  -5  114.09    5.70
   0  -2  -5  115.69    5.70
   0  -2  -5  114.89    5.70
   0   2   5  116.49    5.80
  -1  -2  -5  206.68    7.90
  -1  -2  -5  218.78    7.90
  -1  -2  -5  215.78    8.00
   1   2   5  210.98    7.50
  -2  -2  -5   12.70    1.70
  -2  -2  -5   11.30    1.40
  -2  -2  -5    5.70    1.30
   2   2   5   12.80    1.90
  -5  -2  -5   28.50    2.90
  -6  -2  -5  207.68    8.40
  -6  -2  -5  178.88    8.10
  -7  -2  -5   53.69    5.30
  -7  -2  -5   51.69    5.60
  -7  -2  -5   53.99    5.20
  -8  -2  -5   99.79    7.60
  10  -3  -5    0.40    3.20
 -10   3   5   -3.50    4.40
 -10   3   5    6.80    7.90
   9  -3  -5    7.20    3.90
  -9   3   5    5.00    4.40
  -9   3   5    9.30    4.40
   8  -3  -5   29.60    4.90
  -8   3   5   30.40    6.00
  -8   3   5   25.00    5.20
  -7   3   5  113.89    9.20
  -7   3   5  122.89    8.70
   6  -3  -5   22.90    4.70
  -6   3   5   39.20    5.50
   5  -3  -5    0.30    2.50
   5  -3  -5    0.80    2.60
  -5   3   5    3.90    2.90
  -5   3   5    0.80    2.70
   4  -3  -5    2.50    2.40
   4  -3  -5   -0.30    2.50
  -4   3   5    1.90    2.40
  -4   3   5    0.10    2.30
   3  -3  -5  110.49    7.00
   3  -3  -5  108.09    6.90
   3  -3  -5   96.69    6.80
  -3   3   5  112.79    6.10
  -3   3   5   92.29    6.30
   2  -3  -5  107.09    6.70
   2  -3  -5  109.59    6.70
   2  -3  -5  108.59    6.50
  -2   3   5  115.19    6.30
  -2   3   5  117.99    5.80
   1  -3  -5   41.90    4.30
   1  -3  -5   41.40    4.50
  -1   3   5   41.50    2.80
   0  -3  -5  550.54   18.90
   0  -3  -5  543.75   19.00
   0  -3  -5  553.04   19.00
  -1  -3  -5    4.30    1.90
  -1  -3  -5    1.60    1.70
  -2  -3  -5    4.60    1.90
  -2  -3  -5    7.50    1.90
  -2  -3  -5    8.50    2.10
   2   3   5    6.20    2.10
  -3  -3  -5    0.20    1.50
  -3  -3  -5    0.80    1.60
   3   3   5    1.50    2.00
  -4  -3  -5   69.19    4.10
  -4  -3  -5   63.59    4.10
  -4  -3  -5   72.69    4.30
  -5  -3  -5  327.37   12.30
  -5  -3  -5  354.26   12.40
  -6  -3  -5   25.10    3.40
  -6  -3  -5   20.20    3.20
  -6  -3  -5   22.10    3.40
  -7  -3  -5    4.00    2.80
  -7  -3  -5    4.70    3.10
  -7  -3  -5   -0.40    3.90
  10  -4  -5   29.20    5.50
 -10   4   5   28.40    6.50
   9  -4  -5   30.80    5.40
  -9   4   5    8.10    4.60
   8  -4  -5   -0.10    3.10
  -8   4   5    0.50    3.80
  -8   4   5    3.90    4.00
   7  -4  -5  177.88   10.00
  -7   4   5  142.59   10.60
   6  -4  -5    9.00    3.90
   6  -4  -5   10.90    4.00
  -6   4   5   12.10    3.90
  -6   4   5    9.40    3.80
   5  -4  -5    1.20    3.20
   5  -4  -5   10.70    3.70
  -5   4   5    4.60    2.80
  -5   4   5   12.30    3.70
   4  -4  -5   -2.20    2.60
   4  -4  -5    2.10    2.60
  -4   4   5    1.80    2.60
  -4   4   5    3.00    2.40
   3  -4  -5    7.50    2.80
   3  -4  -5    8.80    3.20
   3  -4  -5   12.00    3.30
  -3   4   5   13.80    2.90
  -3   4   5    6.40    2.40
   2  -4  -5   30.30    4.10
   2  -4  -5   25.00    3.80
   2  -4  -5   21.00    3.60
  -2   4   5   21.70    3.40
  -2   4   5   26.20    3.10
   1  -4  -5  104.29    6.80
   1  -4  -5  107.89    6.70
   1  -4  -5   96.89    6.50
  -1   4   5  104.69    4.60
   0  -4  -5    1.40    2.30
   0  -4  -5    1.10    2.30
   0  -4  -5    3.90    2.40
  -1  -4  -5  300.47   11.80
  -1  -4  -5  308.57   11.90
  -1  -4  -5  300.47   12.00
   1   4   5  307.57   12.10
  -2  -4  -5   -1.50    2.00
  -2  -4  -5   -1.00    2.40
  -2  -4  -5    0.00    1.90
   2   4   5    2.30    2.40
  -3  -4  -5  450.85   15.60
  -3  -4  -5  425.96   15.40
   3   4   5  425.66   15.90
  -4  -4  -5   78.99    5.20
  -4  -4  -5   87.99    5.60
  -5  -4  -5  363.56   14.30
  -5  -4  -5  412.26   14.60
  -5  -4  -5  383.36   14.60
  -6  -4  -5    0.00    2.60
  -6  -4  -5    0.90    2.80
  -6  -4  -5   -1.50    2.90
  -7  -4  -5   10.10    3.70
  -7  -4  -5    6.10    3.30
  10  -5  -5    7.00    4.30
 -10   5   5    1.90    4.80
   9  -5  -5    4.60    4.10
  -9   5   5    3.30    4.60
   8  -5  -5    9.90    4.20
  -8   5   5   12.70    4.60
   7  -5  -5   48.60    6.20
  -7   5   5   27.40    5.20
   6  -5  -5   33.00    5.70
   6  -5  -5   14.80    4.10
   6  -5  -5   23.80    5.40
  -6   5   5   16.30    4.50
  -6   5   5   18.80    4.30
   5  -5  -5   -0.30    2.80
   5  -5  -5   -2.40    3.20
  -5   5   5   -1.00    2.80
  -5   5   5   -0.10    2.70
   4  -5  -5   -0.50    2.90
   4  -5  -5    5.90    3.50
  -4   5   5    6.10    2.90
  -4   5   5   11.90    3.30
   3  -5  -5    3.00    2.90
   3  -5  -5    2.00    2.80
   3  -5  -5    1.60    2.80
  -3   5   5   12.00    2.80
  -3   5   5    3.70    2.50
   2  -5  -5    1.20    2.80
   2  -5  -5    0.40    2.60
   2  -5  -5   -3.10    2.40
  -2   5   5   -2.40    1.80
  -2   5   5   -0.30    2.60
   1  -5  -5  444.36   17.00
   1  -5  -5  433.86   17.20
   1  -5  -5  426.76   16.90
  -1   5   5  414.96   14.10
   0  -5  -5  662.63   23.20
   0  -5  -5  609.84   22.80
   0  -5  -5  669.03   23.20
  -1  -5  -5    4.60    2.50
  -1  -5  -5    3.80    2.50
  -1  -5  -5    5.80    2.90
   1   5   5    5.70    2.90
  -2  -5  -5  197.38    9.80
  -2  -5  -5  229.58   10.20
  -2  -5  -5  222.98   10.00
   2   5   5  235.48   10.50
  -3  -5  -5    5.30    3.40
  -3  -5  -5    5.60    2.80
  -3  -5  -5    6.80    3.20
   3   5   5   10.10    3.30
  -4  -5  -5   45.40    5.00
  -4  -5  -5   46.10    5.10
  -5  -5  -5   12.30    3.70
  -5  -5  -5   10.90    4.10
  -5  -5  -5   10.10    3.50
  -6  -5  -5   18.00    4.00
  -6  -5  -5   16.80    4.00
   9  -6  -5   -3.50    4.00
  -9   6   5    4.50    4.60
   8  -6  -5   11.00    4.40
  -8   6   5   14.00    4.80
   7  -6  -5    0.80    3.60
  -7   6   5    0.30    3.70
   6  -6  -5   17.20    4.50
   6  -6  -5   10.50    4.60
  -6   6   5   13.00    4.20
   5  -6  -5   -1.60    3.50
   5  -6  -5   -0.10    3.20
   5  -6  -5    3.00    3.30
  -5   6   5    7.30    3.40
   4  -6  -5   20.40    4.30
   4  -6  -5   23.50    4.90
   4  -6  -5   26.10    4.90
  -4   6   5   27.40    4.30
   3  -6  -5   38.80    5.00
   3  -6  -5   46.50    5.90
   3  -6  -5   33.40    5.20
  -3   6   5   36.70    4.40
   2  -6  -5   44.20    5.70
   2  -6  -5   47.60    5.80
   2  -6  -5   53.89    5.50
  -2   6   5   50.29    4.50
   1  -6  -5    3.20    3.00
   1  -6  -5    1.50    2.70
   1  -6  -5    2.40    3.10
   1  -6  -5    1.00    3.20
  -1   6   5    0.00    1.40
   0  -6  -5  336.17   14.50
   0  -6  -5  348.57   14.70
   0  -6  -5  330.27   13.60
  -1  -6  -5  217.58   10.40
  -1  -6  -5  197.78   10.50
  -1  -6  -5  212.58   10.60
   1   6   5  207.28   10.70
  -2  -6  -5    4.50    3.90
  -2  -6  -5    0.10    2.60
  -2  -6  -5    2.50    3.10
   2   6   5    1.10    3.20
  -3  -6  -5    9.50    3.80
  -3  -6  -5    3.60    4.10
  -3  -6  -5    3.60    3.30
   3   6   5    3.80    3.70
  -4  -6  -5    0.30    3.20
  -4  -6  -5    5.90    3.90
  -5  -6  -5   57.39    6.60
   9  -7  -5   -0.40    4.30
  -9   7   5   -4.00    4.40
   8  -7  -5    0.10    4.40
  -8   7   5    9.40    5.00
   7  -7  -5    9.30    4.50
  -7   7   5    3.10    4.20
   6  -7  -5    1.80    4.00
   6  -7  -5   -1.80    3.50
  -6   7   5    4.90    3.70
   5  -7  -5  189.58   12.40
   5  -7  -5  215.58   12.00
   5  -7  -5  183.98   12.50
  -5   7   5  205.78   11.10
   4  -7  -5    2.10    3.50
   4  -7  -5    2.10    4.00
   4  -7  -5    4.50    3.60
  -4   7   5    0.10    2.90
   3  -7  -5   32.80    5.60
   3  -7  -5   47.80    5.80
   3  -7  -5   44.60    6.50
  -3   7   5   44.90    4.90
   2  -7  -5   -2.10    3.00
   2  -7  -5   -2.60    3.10
  -2   7   5    2.10    2.30
   1  -7  -5   65.19    7.10
   1  -7  -5   76.09    6.90
  -1   7   5   53.49    3.30
   0  -7  -5    6.90    3.80
   0  -7  -5   14.40    4.00
  -1  -7  -5   79.99    7.20
  -1  -7  -5   79.59    7.60
   1   7   5   75.59    7.80
  -2  -7  -5    3.80    3.80
  -2  -7  -5   -2.60    3.00
   2   7   5    1.10    3.60
  -3  -7  -5   -1.70    3.30
  -3  -7  -5    6.40    4.10
  -4  -7  -5    4.00    4.00
  -4  -7  -5    6.30    4.40
  -5  -7  -5   11.20    4.50
  -5  -7  -5   31.50    5.40
   8  -8  -5    0.80    4.50
  -8   8   5    4.50    4.70
   7  -8  -5    1.10    4.30
  -7   8   5    2.30    4.50
   6  -8  -5    3.30    4.40
   6  -8  -5   11.90    5.20
  -6   8   5    3.40    3.80
   5  -8  -5  130.79   10.40
   5  -8  -5  154.28   11.40
  -5   8   5  117.79    9.20
   4  -8  -5  150.58   10.50
   4  -8  -5  127.49   10.60
  -4   8   5  130.19    9.00
   3  -8  -5    1.30    3.70
   3  -8  -5    3.40    4.00
   3  -8  -5    2.40    3.90
  -3   8   5    0.80    2.70
   2  -8  -5   58.89    7.30
   2  -8  -5   62.19    6.70
   2  -8  -5   46.70    6.40
  -2   8   5   51.69    5.00
   1  -8  -5    5.10    3.80
   1  -8  -5    1.10    3.60
   0  -8  -5   11.20    4.30
   0  -8  -5   12.50    4.20
   0   8   5   11.50    4.90
  -1  -8  -5    3.00    4.10
  -1  -8  -5   -0.70    3.60
   1   8   5   -3.10    4.10
  -2  -8  -5   23.60    5.10
  -2  -8  -5   20.30    5.40
   2   8   5   21.60    5.90
  -3  -8  -5    7.70    5.00
  -3  -8  -5   15.30    5.00
  -4  -8  -5   24.00    5.70
  -4  -8  -5   25.80    5.50
   7  -9  -5    2.30    4.70
  -7   9   5    0.90    4.40
   6  -9  -5    9.00    5.20
  -6   9   5   16.30    5.20
   5  -9  -5    3.40    4.60
   5  -9  -5   -1.80    4.50
  -5   9   5    1.00    3.90
   4  -9  -5   28.90    6.70
   4  -9  -5   39.90    7.70
   4  -9  -5   62.19    7.90
  -4   9   5   50.89    6.10
   3  -9  -5    0.30    4.10
   3  -9  -5    0.30    4.40
   3  -9  -5    3.10    4.40
  -3   9   5   -0.10    3.00
   2  -9  -5    4.90    4.60
   2  -9  -5   -2.00    4.20
  -2   9   5    0.20    2.30
   1  -9  -5    6.60    4.60
   1  -9  -5    6.40    4.60
   0  -9  -5    7.90    4.60
   0   9   5    4.80    4.90
  -1  -9  -5    4.00    4.50
  -1  -9  -5   -1.80    4.10
   1   9   5   -4.90    4.70
  -2  -9  -5   18.90    5.60
  -2  -9  -5   13.50    5.60
   6 -10  -5    4.50    5.10
  -6  10   5    7.10    4.90
   5 -10  -5    3.30    5.10
   5 -10  -5   -1.00    4.60
  -5  10   5   -1.50    3.80
   4 -10  -5   17.10    6.40
   4 -10  -5   12.60    5.80
   4 -10  -5    9.20    5.30
  -4  10   5   10.00    4.20
   3 -10  -5   -1.20    4.20
   3 -10  -5    4.30    5.20
  -3  10   5    1.60    3.10
   2 -10  -5   -4.00    4.70
   2 -10  -5   -5.10    4.30
  -2  10   5    3.40    2.40
   1 -10  -5   64.29    9.10
   1 -10  -5   65.59    8.70
  -1  10   5   64.29    8.70
   0 -10  -5    6.90    5.30
   0 -10  -5    0.90    4.50
   0  10   5    7.00    6.00
  -1 -10  -5   72.29    9.00
  -1 -10  -5   78.69    9.60
   1  10   5   79.49    9.60
   4 -11  -5    5.30    6.10
   3 -11  -5   13.20    6.50
   3 -11  -5   10.80    5.90
  -3  11   5   13.70    3.80
   2 -11  -5   33.00    8.00
   2 -11  -5   16.90    6.70
   1  13  -6   16.40    6.50
   1  13  -6   16.20    7.00
  -1 -13   6    5.60    5.40
   0  13  -6  125.09   11.90
   0  13  -6  137.59   13.00
   0  13  -6  135.49   11.20
   0 -13   6  134.99   11.70
  -1  13  -6    9.40    6.30
  -1  13  -6    2.30    4.80
   1 -13   6    5.40    5.00
  -2  13  -6    6.50    5.90
  -2  13  -6    3.60    4.80
   2 -13   6    1.40    4.50
  -3  13  -6    8.60    5.30
  -3  13  -6    1.50    5.30
   3 -13   6    9.50    5.00
  -4  13  -6    0.80    5.70
  -4  13  -6    8.70    5.50
   4 -13   6    7.30    4.90
   3  12  -6    4.00    5.80
   3  12  -6   -1.60    5.80
  -3 -12   6   -6.30    4.30
  -3 -12   6    4.10    5.50
   2  12  -6   26.20    6.90
   2  12  -6   19.60    7.10
  -2 -12   6   26.40    6.00
  -2 -12   6   22.00    6.50
   1  12  -6   37.60    7.00
   1  12  -6   37.90    7.90
  -1 -12   6   33.60    7.00
  -1 -12   6   30.50    6.20
   0  12  -6    0.10    4.20
   0  12  -6   -1.80    5.00
   0  12  -6    0.40    4.70
   0 -12   6   -7.20    4.60
   0 -12   6    2.00    4.40
  -1  12  -6   12.10    5.70
  -1  12  -6    9.90    4.70
   1 -12   6   17.20    5.10
  -2  12  -6   -7.10    4.20
  -2  12  -6    5.10    4.40
   2 -12   6   -2.80    3.80
  -3  12  -6    2.10    4.30
  -3  12  -6    0.40    5.10
   3 -12   6    1.60    4.30
  -4  12  -6   31.70    7.30
  -4  12  -6   36.20    6.70
   4 -12   6   23.80    5.40
  -5  12  -6    5.10    5.60
  -5  12  -6    2.80    4.90
   5 -12   6   11.20    4.70
  -6  12  -6    5.80    6.00
  -6  12  -6   10.70    5.40
   6 -12   6    5.00    4.20
   4  11  -6   -6.20    5.30
   4  11  -6    8.60    5.70
  -4 -11   6   -3.40    4.10
  -4 -11   6    6.20    5.70
  -4 -11   6   -3.00    4.80
   3  11  -6   47.80    7.60
   3  11  -6   26.10    7.20
  -3 -11   6   30.80    6.70
  -3 -11   6   27.40    5.90
  -3 -11   6   42.80    7.50
   2  11  -6   15.00    5.90
   2  11  -6   11.60    5.30
  -2 -11   6   13.60    5.00
  -2 -11   6   13.30    7.80
  -2 -11   6   11.00    5.60
   1  11  -6    0.60    4.40
   1  11  -6   -0.50    4.70
  -1 -11   6    2.20    4.20
  -1 -11   6   -0.70    3.50
   0  11  -6    0.90    3.80
   0  11  -6    4.00    4.50
   0  11  -6   -0.50    4.40
   0 -11   6    0.30    4.00
   0 -11   6   -2.60    3.40
  -1  11  -6   44.70    7.30
  -1  11  -6   43.50    6.40
   1 -11   6   49.30    8.70
   1 -11   6   42.70    6.50
  -2  11  -6   16.30    4.60
  -2  11  -6   37.20    7.00
   2 -11   6   25.00    5.30
  -3  11  -6    5.50    5.00
  -3  11  -6   -2.60    3.60
   3 -11   6    4.50    3.70
  -4  11  -6   23.40    6.10
  -4  11  -6   21.10    5.40
  -4  11  -6   24.80    6.40
   4 -11   6   16.80    4.60
  -5  11  -6   33.70    7.20
  -5  11  -6   37.30    6.40
  -5  11  -6   22.00    6.10
   5 -11   6   32.30    5.40
  -6  11  -6   94.29   11.40
  -6  11  -6  107.09   10.30
   6 -11   6  108.69    8.60
  -7  11  -6   77.19   10.10
   7 -11   6  103.79    7.70
   5  10  -6   13.50    5.90
   5  10  -6    8.80    6.40
  -5 -10   6   -0.40    4.90
  -5 -10   6   -4.00    4.60
   4  10  -6    6.30    4.90
   4  10  -6    8.60    5.80
  -4 -10   6    2.50    4.30
  -4 -10   6    6.40    5.00
  -4 -10   6    4.50    4.20
   3  10  -6   48.00    7.00
   3  10  -6   70.69    9.30
  -3 -10   6   41.30    6.50
  -3 -10   6   61.99    8.10
  -3 -10   6   47.50    6.90
   2  10  -6    4.60    4.50
   2  10  -6    1.10    4.00
  -2 -10   6    0.70    3.70
  -2 -10   6    4.30    4.00
  -2 -10   6   -1.30    3.50
   1  10  -6   27.30    5.60
   1  10  -6   21.40    5.40
   1  10  -6   38.60    5.50
  -1 -10   6   42.80    6.60
  -1 -10   6   39.60    6.60
  -1 -10   6   29.60    5.30
   0  10  -6   66.99    7.30
   0  10  -6   47.60    6.20
   0  10  -6   45.50    7.00
   0 -10   6   72.39    7.60
   0 -10   6   67.79    7.80
   0 -10   6   46.40    7.90
  -1  10  -6   12.60    5.30
  -1  10  -6    4.10    4.20
  -1  10  -6    8.90    3.90
   1 -10   6    7.50    3.80
   1 -10   6    7.50    4.00
  -2  10  -6  181.88   11.60
  -2  10  -6  151.58   10.10
  -2  10  -6  146.79   10.70
   2 -10   6  175.38   10.20
  -3  10  -6   10.10    4.70
  -3  10  -6    6.60    3.80
  -3  10  -6    0.60    4.30
   3 -10   6    5.70    3.50
  -4  10  -6    8.60    4.80
  -4  10  -6    7.90    4.20
  -4  10  -6    3.30    4.70
   4 -10   6    1.50    3.20
  -5  10  -6   47.70    6.60
  -5  10  -6   35.40    6.90
   5 -10   6   36.00    5.10
  -6  10  -6   11.60    5.60
  -6  10  -6    9.90    4.90
   6 -10   6    5.80    3.40
  -7  10  -6    0.20    5.10
   7 -10   6   -1.10    2.50
   6   9  -6    4.50    5.20
  -6  -9   6    8.30    5.00
  -6  -9   6    0.90    5.00
   5   9  -6    3.90    4.80
   5   9  -6    6.10    5.80
  -5  -9   6   -3.20    3.60
  -5  -9   6    3.00    4.50
  -5  -9   6    9.40    4.50
   4   9  -6    4.50    4.40
   4   9  -6    1.50    4.60
  -4  -9   6    5.60    4.20
  -4  -9   6    4.00    4.40
  -4  -9   6    2.40    3.60
   3   9  -6  216.18   13.40
   3   9  -6  193.58   12.00
  -3  -9   6  224.28   12.80
  -3  -9   6  203.68   12.70
  -3  -9   6  209.28   12.00
   2   9  -6   19.90    5.50
   2   9  -6   14.50    4.60
  -2  -9   6   23.60    5.40
  -2  -9   6   36.00    5.70
  -2  -9   6   18.70    4.50
   1   9  -6  203.48   12.00
   1   9  -6  190.68   10.40
   1   9  -6  175.68   10.80
  -1  -9   6  169.28   11.00
  -1  -9   6  184.08   11.30
   0   9  -6  229.68   11.90
   0   9  -6  204.58   11.90
   0   9  -6  212.98   11.20
   0   9  -6  224.68   12.50
   0  -9   6  190.48   11.50
   0  -9   6  218.48   11.40
   0  -9   6  208.38   11.90
  -1   9  -6  673.13   26.80
  -1   9  -6  751.72   27.50
  -1   9  -6  700.93   26.10
   1  -9   6  700.03   27.00
   1  -9   6  737.03   26.00
   1  -9   6  687.03   26.80
  -2   9  -6   67.79    7.50
  -2   9  -6   67.29    6.70
  -2   9  -6   51.99    6.80
   2  -9   6   63.79    6.30
   2  -9   6   58.09    6.60
  -3   9  -6   20.00    5.00
  -3   9  -6   25.80    5.40
  -3   9  -6   28.40    4.80
   3  -9   6   20.90    4.10
  -4   9  -6    1.20    4.00
  -4   9  -6    4.00    3.50
  -4   9  -6    7.80    4.20
   4  -9   6    6.70    3.10
  -5   9  -6   -2.60    3.20
  -5   9  -6   -2.50    3.80
   5  -9   6    0.80    2.70
  -6   9  -6    8.70    4.90
   6  -9   6    3.60    2.70
  -7   9  -6   18.50    6.10
  -8   9  -6   -1.50    5.30
   7   8  -6   14.20    5.80
  -7  -8   6    3.20    4.60
  -7  -8   6    5.30    5.30
   6   8  -6   14.50    5.40
  -6  -8   6   16.60    5.30
  -6  -8   6   12.60    5.10
   5   8  -6  133.79    9.90
   5   8  -6  125.89   11.00
  -5  -8   6   97.99    9.40
  -5  -8   6  125.59    9.30
  -5  -8   6  101.09    9.70
   4   8  -6   36.00    6.00
   4   8  -6   26.60    6.30
  -4  -8   6   32.20    5.40
  -4  -8   6   25.40    5.30
  -4  -8   6   29.80    6.00
   3   8  -6  309.17   15.70
   3   8  -6  290.67   14.40
  -3  -8   6  315.87   15.00
  -3  -8   6  312.07   14.20
  -3  -8   6  307.87   15.20
   2   8  -6   -6.00    2.80
   2   8  -6    2.10    3.40
   2   8  -6    2.50    3.40
  -2  -8   6    1.30    3.10
  -2  -8   6    3.40    3.10
  -2  -8   6    2.60    3.10
   1   8  -6   18.10    3.90
   1   8  -6   21.90    4.60
   1   8  -6   19.30    4.30
   1   8  -6   20.80    4.80
  -1  -8   6   14.60    4.00
  -1  -8   6   17.30    3.80
  -1  -8   6   17.60    4.20
   0   8  -6   18.60    3.70
   0   8  -6   20.70    4.70
   0   8  -6   20.80    4.80
   0   8  -6   20.40    4.10
   0  -8   6   16.70    3.70
   0  -8   6   18.40    4.10
   0  -8   6   27.90    4.60
  -1   8  -6   59.69    6.10
  -1   8  -6   57.69    6.60
  -1   8  -6   42.10    5.30
   1  -8   6   51.69    6.10
   1  -8   6   52.89    6.10
   1  -8   6   71.59    6.10
  -2   8  -6   53.79    6.30
  -2   8  -6   57.49    6.70
  -2   8  -6   42.10    5.20
   2  -8   6   56.79    5.60
   2  -8   6   48.80    5.60
   2  -8   6   52.19    6.10
  -3   8  -6   -2.50    3.00
  -3   8  -6   -1.20    2.50
  -3   8  -6    1.00    3.60
   3  -8   6    0.40    3.80
  -4   8  -6   14.00    4.60
  -4   8  -6   22.40    4.30
   4  -8   6   14.70    3.30
  -5   8  -6    2.00    3.70
  -5   8  -6    2.20    3.10
   5  -8   6   -0.40    2.20
  -6   8  -6    0.90    4.20
   6  -8   6   -1.90    1.70
  -7   8  -6   17.50    5.30
  -8   8  -6   12.60    5.60
   8   7  -6    1.50    5.10
  -8  -7   6    1.60    5.40
  -8  -7   6   -3.40    4.80
   7   7  -6   14.90    5.30
  -7  -7   6   21.40    5.60
  -7  -7   6   19.00    5.80
   6   7  -6  125.19    9.80
  -6  -7   6  121.89   10.40
  -6  -7   6  115.69    9.40
  -6  -7   6  114.59   10.10
   5   7  -6  383.66   16.70
  -5  -7   6  381.76   16.50
  -5  -7   6  391.66   17.50
  -5  -7   6  332.47   17.00
   4   7  -6  463.45   20.40
   4   7  -6  487.25   19.40
  -4  -7   6  455.05   18.70
  -4  -7   6  455.35   19.70
  -4  -7   6  462.45   19.60
   3   7  -6   49.00    6.00
   3   7  -6   48.00    6.50
   3   7  -6   54.69    6.20
  -3  -7   6   49.70    5.90
  -3  -7   6   47.10    5.80
  -3  -7   6   34.50    4.80
   2   7  -6  204.18   10.60
   2   7  -6  186.58   10.70
   2   7  -6  205.88   11.20
  -2  -7   6  204.28   11.00
  -2  -7   6  197.98   10.60
  -2  -7   6  210.88   10.40
   1   7  -6   10.60    3.70
   1   7  -6    9.50    3.40
   1   7  -6    1.90    2.70
   1   7  -6    5.10    2.90
  -1  -7   6    3.10    2.70
  -1  -7   6    9.40    3.30
  -1  -7   6    4.40    2.60
   0   7  -6   19.50    3.90
   0   7  -6   31.50    4.30
   0   7  -6   22.20    4.40
   0   7  -6   37.50    5.40
   0  -7   6   33.90    4.70
   0  -7   6   20.20    3.50
   0  -7   6   21.70    3.90
  -1   7  -6   12.70    3.40
  -1   7  -6   13.30    3.70
  -1   7  -6   11.20    3.10
  -1   7  -6   21.50    4.00
   1  -7   6   11.20    3.20
   1  -7   6   16.70    3.10
   1  -7   6   18.70    3.80
  -2   7  -6    3.00    3.10
  -2   7  -6   12.90    3.90
  -2   7  -6   14.80    4.40
  -2   7  -6    8.80    2.90
   2  -7   6    6.30    2.80
   2  -7   6    5.00    2.50
   2  -7   6    7.30    2.60
   2  -7   6    6.60    2.40
  -3   7  -6  148.49    9.40
  -3   7  -6  131.69    8.70
  -3   7  -6  140.49   10.50
  -3   7  -6  138.89    8.00
  -3   7  -6  148.59    8.60
   3  -7   6  125.09    7.60
   3  -7   6  134.29    9.00
   3  -7   6  136.29    7.00
   3  -7   6  139.99    7.20
  -4   7  -6   -0.10    2.50
   4  -7   6    0.20    1.90
  -5   7  -6    5.30    3.90
  -5   7  -6   10.90    3.20
   5  -7   6    3.60    1.80
  -6   7  -6   -2.10    3.50
  -7   7  -6   -0.80    3.60
  -8   7  -6   -5.70    4.10
   8   6  -6   92.79    9.90
  -8  -6   6  125.59   11.10
  -8  -6   6  112.29   10.80
   7   6  -6    9.60    4.70
  -7  -6   6   11.10    4.80
  -7  -6   6   16.80    5.10
   6   6  -6    4.70    4.20
  -6  -6   6    4.60    3.60
  -6  -6   6    4.40    3.80
  -6  -6   6    0.40    3.50
   5   6  -6   96.99    8.10
  -5  -6   6  102.89    8.70
  -5  -6   6  119.69    8.30
  -5  -6   6  111.79    8.90
   4   6  -6  403.06   18.70
  -4  -6   6  418.96   18.30
  -4  -6   6  454.25   18.60
  -4  -6   6  470.75   17.70
   3   6  -6  279.57   13.00
   3   6  -6  304.97   14.00
   3   6  -6  278.97   12.80
  -3  -6   6  281.57   12.50
  -3  -6   6  281.27   13.00
  -3  -6   6  283.17   13.30
   2   6  -6   20.40    4.40
   2   6  -6    7.10    3.00
   2   6  -6    5.70    3.20
  -2  -6   6   11.70    3.00
  -2  -6   6    7.40    2.90
  -2  -6   6   12.70    3.20
   1   6  -6  248.58   11.00
   1   6  -6  239.58   11.60
   1   6  -6  253.37   11.70
   1   6  -6  235.98   11.20
  -1  -6   6  249.48   10.80
  -1  -6   6  258.97   11.60
  -1  -6   6  225.18   11.10
   0   6  -6  331.67   13.90
   0   6  -6  343.27   14.10
   0   6  -6  340.27   14.30
   0   6  -6  343.27   14.30
   0   6  -6  331.07   13.50
   0  -6   6  348.37   14.00
   0  -6   6  337.37   14.00
   0  -6   6  342.07   13.40
  -1   6  -6   79.49    6.20
  -1   6  -6   83.79    5.70
  -1   6  -6   87.29    6.10
  -1   6  -6   96.49    6.70
  -1   6  -6   78.29    6.10
   1  -6   6   85.79    5.60
   1  -6   6   77.99    5.80
   1  -6   6   72.19    5.10
  -2   6  -6    9.70    3.60
  -2   6  -6    3.10    2.60
  -2   6  -6    5.80    2.70
  -2   6  -6    9.80    2.60
  -2   6  -6    6.60    2.80
   2  -6   6    4.90    2.20
   2  -6   6    7.50    2.10
   2  -6   6    0.20    1.20
   2  -6   6    1.80    2.30
  -3   6  -6   71.39    6.40
  -3   6  -6   80.69    6.20
  -3   6  -6   82.99    6.70
  -3   6  -6   81.19    6.00
  -3   6  -6   77.59    5.60
   3  -6   6   80.09    5.40
   3  -6   6   76.59    4.80
  -4   6  -6    4.80    3.10
  -4   6  -6    0.40    2.50
  -4   6  -6    1.50    2.30
  -4   6  -6    0.20    2.90
   4  -6   6    2.70    1.50
   4  -6   6    3.30    1.50
  -5   6  -6    5.50    3.20
  -5   6  -6   10.10    3.00
  -6   6  -6    6.80    3.80
  -7   6  -6    3.00    3.70
  -8   6  -6    5.40    4.50
  -9   6  -6    5.00    5.10
   9   5  -6  559.34   24.60
  -9  -5   6  598.44   26.20
   8   5  -6   12.70    5.40
  -8  -5   6    5.40    5.00
  -8  -5   6   14.30    5.20
   7   5  -6   54.59    7.00
  -7  -5   6   56.59    7.50
  -7  -5   6   52.89    7.80
  -7  -5   6   46.30    6.30
   6   5  -6   20.90    4.70
  -6  -5   6   11.10    4.20
  -6  -5   6   14.20    4.60
  -6  -5   6   16.20    4.20
   5   5  -6   87.49    7.20
  -5  -5   6   73.19    6.70
  -5  -5   6   81.19    7.40
  -5  -5   6   68.29    7.00
   4   5  -6  243.68   11.40
   4   5  -6  216.88   11.40
  -4  -5   6  232.28   11.70
  -4  -5   6  241.28   11.20
  -4  -5   6  231.98   11.90
   3   5  -6  514.55   20.30
   3   5  -6  503.75   19.40
   3   5  -6  493.05   19.60
  -3  -5   6  519.65   19.10
  -3  -5   6  539.75   20.00
  -3  -5   6  515.95   19.80
   2   5  -6   46.00    5.50
   2   5  -6   51.19    5.20
   2   5  -6   53.79    5.80
  -2  -5   6   50.89    4.90
  -2  -5   6   51.09    5.00
  -2  -5   6   54.79    5.40
   1   5  -6  206.58    9.90
   1   5  -6  207.78    9.70
   1   5  -6  204.18   10.00
   1   5  -6  207.38    9.40
   1   5  -6  212.48   10.10
  -1  -5   6  208.88    9.30
  -1  -5   6  194.88    9.50
  -1  -5   6  216.18    9.90
   0   5  -6  136.89    7.70
   0   5  -6  131.29    7.40
   0   5  -6  143.49    7.10
   0   5  -6  148.39    7.60
   0   5  -6  132.69    7.70
   0   5  -6  134.39    7.50
   0  -5   6  148.09    6.90
   0  -5   6  124.49    7.20
   0  -5   6  146.69    7.00
  -1   5  -6   18.30    3.20
  -1   5  -6   17.00    3.00
  -1   5  -6   17.10    3.50
  -1   5  -6   19.30    3.30
  -1   5  -6   16.80    3.40
   1  -5   6   16.20    2.70
   1  -5   6   17.10    2.50
   1  -5   6   15.60    2.90
   1  -5   6   15.90    2.60
  -2   5  -6    0.90    2.10
  -2   5  -6    4.20    3.20
  -2   5  -6    6.10    2.40
  -2   5  -6    8.40    2.30
  -2   5  -6    6.80    2.40
   2  -5   6    7.40    2.10
   2  -5   6    6.50    2.30
   2  -5   6    6.00    1.60
  -3   5  -6   53.19    4.80
  -3   5  -6   48.50    4.50
  -3   5  -6   47.90    5.00
  -3   5  -6   44.30    4.10
  -3   5  -6   52.99    5.50
   3  -5   6   51.39    2.90
   3  -5   6   45.70    4.00
  -4   5  -6  322.77   13.30
  -4   5  -6  308.67   13.20
  -4   5  -6  307.37   12.30
  -4   5  -6  332.67   13.40
  -5   5  -6    2.10    3.10
  -5   5  -6    2.70    2.70
  -5   5  -6   -2.00    2.70
  -6   5  -6    0.50    2.80
  -7   5  -6   -0.70    3.30
  -8   5  -6   28.30    5.60
  -9   5  -6   -1.00    4.60
   9   4  -6   23.70    3.10
  -9  -4   6   23.00    6.00
  -9  -4   6   25.00    6.10
   8   4  -6    3.90    4.10
  -8  -4   6   -2.50    3.80
  -8  -4   6    2.40    4.00
   7   4  -6   92.99    8.40
  -7  -4   6   94.79    9.00
  -7  -4   6   76.89    8.20
  -7  -4   6   87.59    8.00
   6   4  -6  123.09    8.50
  -6  -4   6  113.49    8.10
  -6  -4   6  109.79    8.80
   5   4  -6  162.58    9.60
  -5  -4   6  181.88   10.30
  -5  -4   6  179.08    9.50
  -5  -4   6  183.18   10.30
   4   4  -6   49.50    5.40
   4   4  -6   37.30    4.80
  -4  -4   6   46.30    5.50
  -4  -4   6   47.30    5.50
  -4  -4   6   40.80    4.70
   3   4  -6   64.89    5.60
   3   4  -6   65.29    5.60
  -3  -4   6   56.79    5.20
  -3  -4   6   60.99    5.60
   2   4  -6  652.33   23.50
   2   4  -6  678.63   23.60
   2   4  -6  618.64   23.00
  -2  -4   6  661.93   23.40
  -2  -4   6  675.23   23.40
  -2  -4   6  660.43   22.70
   1   4  -6  320.57   12.80
   1   4  -6  317.67   12.60
   1   4  -6  298.77   12.60
   1   4  -6  313.47   12.10
   1   4  -6  324.47   12.80
   1   4  -6  327.07   12.70
  -1  -4   6  295.77   12.40
  -1  -4   6  321.67   12.10
  -1  -4   6  298.17   12.30
   0   4  -6    7.70    2.10
   0   4  -6    8.00    2.50
   0   4  -6   11.70    2.90
   0   4  -6   11.30    2.50
   0   4  -6    5.50    2.20
   0   4  -6    8.30    2.50
   0  -4   6    9.60    2.60
   0  -4   6    9.00    1.90
   0  -4   6    5.60    2.20
   0  -4   6    4.50    1.90
  -1   4  -6   48.70    4.00
  -1   4  -6   40.80    3.70
  -1   4  -6   50.69    4.80
  -1   4  -6   43.00    4.40
  -1   4  -6   38.50    3.90
  -1   4  -6   48.70    4.30
   1  -4   6   43.00    3.80
   1  -4   6   48.70    3.90
   1  -4   6   42.60    3.50
  -2   4  -6    1.70    1.90
  -2   4  -6    4.50    1.90
  -2   4  -6    4.70    2.80
  -2   4  -6   -1.10    1.50
  -2   4  -6   -1.30    2.20
   2  -4   6    1.20    1.10
   2  -4   6    2.10    1.60
   2  -4   6   -0.10    0.90
  -3   4  -6   42.80    3.70
  -3   4  -6   44.90    4.40
  -3   4  -6   52.59    4.70
  -3   4  -6   38.90    4.10
  -4   4  -6    1.00    2.10
  -4   4  -6   -0.20    2.40
  -4   4  -6    0.00    2.10
  -4   4  -6    1.30    1.60
  -5   4  -6    1.30    2.40
  -5   4  -6   -3.10    2.00
  -5   4  -6    0.60    2.70
  -6   4  -6   -0.10    2.60
  -7   4  -6    3.80    3.30
  -8   4  -6    2.70    3.90
  -9   4  -6    5.70    4.80
  -9  -3   6    3.10    4.10
  -9  -3   6   -1.10    4.40
   8   3  -6  164.68   11.10
  -8  -3   6  166.78   11.00
  -8  -3   6  153.68   11.50
  -8  -3   6  166.78   11.50
   7   3  -6   22.50    5.10
  -7  -3   6   16.40    4.60
  -7  -3   6   14.90    4.30
  -7  -3   6   23.00    5.10
   6   3  -6    8.10    3.70
  -6  -3   6    2.20    3.50
  -6  -3   6    4.50    3.30
  -6  -3   6    6.20    3.00
   5   3  -6   24.60    4.10
   5   3  -6   27.00    4.40
  -5  -3   6   33.90    5.10
  -5  -3   6   22.50    6.80
  -5  -3   6   37.50    4.90
  -5  -3   6   43.10    5.10
   4   3  -6    3.70    2.60
   4   3  -6    2.00    2.60
  -4  -3   6    1.00    2.50
  -4  -3   6    3.90    2.90
  -4  -3   6    2.60    2.40
   3   3  -6  928.21   30.90
   3   3  -6  896.01   30.40
  -3  -3   6  885.91   30.00
  -3  -3   6  890.41   30.70
   2   3  -6 1504.75   48.00
   2   3  -6 1539.55   48.00
   2   3  -6 1473.25   47.60
  -2  -3   6 1449.76   47.10
  -2  -3   6 1446.36   47.70
  -2  -3   6 1515.45   47.80
   1   3  -6    8.60    2.20
   1   3  -6    6.50    2.50
   1   3  -6    6.50    2.60
   1   3  -6    4.80    2.30
   1   3  -6    7.70    2.50
   1   3  -6    7.10    2.50
  -1  -3   6    8.80    1.90
  -1  -3   6    7.70    2.20
  -1  -3   6    0.90    1.00
  -1  -3   6    8.90    2.20
   0   3  -6   11.40    2.30
   0   3  -6    8.20    2.40
   0   3  -6    4.60    2.20
   0   3  -6   10.60    2.40
   0   3  -6    6.30    2.00
   0   3  -6   11.60    2.50
   0  -3   6    8.70    2.00
   0  -3   6   12.40    2.20
   0  -3   6    8.90    2.20
   0  -3   6   10.60    1.80
  -1   3  -6  258.37   10.50
  -1   3  -6  278.77   10.50
  -1   3  -6  261.87   10.40
  -1   3  -6  265.77   10.60
  -1   3  -6  266.77    9.90
  -1   3  -6  261.77    9.90
   1  -3   6  275.37    8.90
   1  -3   6  273.57    8.90
  -2   3  -6    6.10    2.50
  -2   3  -6    6.40    2.00
  -2   3  -6    3.40    1.50
  -2   3  -6    7.30    2.30
  -2   3  -6    8.80    2.00
  -3   3  -6    4.30    1.50
  -3   3  -6    5.70    2.20
  -3   3  -6    3.30    1.50
  -3   3  -6    5.20    2.00
  -3   3  -6    4.80    1.90
  -4   3  -6   12.70    2.50
  -4   3  -6   17.00    2.90
  -4   3  -6   10.20    1.90
  -4   3  -6   23.10    3.00
  -5   3  -6   51.69    4.30
  -5   3  -6   44.50    4.80
  -5   3  -6   49.00    4.50
  -6   3  -6    2.90    2.80
  -6   3  -6    0.30    2.00
  -7   3  -6    2.80    3.30
  -7   3  -6    6.90    3.80
  -8   3  -6    2.90    3.80
  -9   3  -6    9.70    5.00
  10   2  -6    2.50    2.40
 -10  -2   6    3.10    4.90
 -10  -2   6    8.60    5.50
  -9  -2   6   55.89    8.30
  -9  -2   6   48.90    7.90
  -8  -2   6   62.49    7.30
  -8  -2   6   58.49    7.40
  -8  -2   6   72.19    8.20
   7   2  -6  335.87   15.60
  -7  -2   6  346.47   15.50
  -7  -2   6  315.77   16.10
  -7  -2   6  361.76   16.40
   6   2  -6   66.69    6.70
  -6  -2   6   48.80    5.50
  -6  -2   6   70.69    7.00
  -6  -2   6   55.79    6.40
   5   2  -6  152.28    8.90
   5   2  -6  164.98    9.20
  -5  -2   6  150.48    9.40
  -5  -2   6  161.88    9.30
  -5  -2   6  187.98    9.10
   4   2  -6   44.20    4.90
   4   2  -6   33.70    4.30
  -4  -2   6   42.50    4.40
  -4  -2   6   55.29    5.30
   3   2  -6   57.99    5.10
   3   2  -6   44.80    4.70
  -3  -2   6   43.70    4.70
  -3  -2   6   54.59    4.80
  -3  -2   6   45.20    4.80
   2   2  -6   39.80    4.40
   2   2  -6   32.70    3.90
  -2  -2   6   29.30    3.10
  -2  -2   6   33.50    3.50
  -2  -2   6   42.80    4.30
  -2  -2   6   44.10    4.10
   1   2  -6   47.70    4.30
   1   2  -6   41.20    4.40
   1   2  -6   41.90    4.00
   1   2  -6   41.30    4.10
  -1  -2   6   41.40    3.70
  -1  -2   6   29.10    2.90
  -1  -2   6   41.90    3.20
  -1  -2   6   33.70    3.60
   0   2  -6   -0.40    1.80
   0   2  -6   -1.20    1.60
   0   2  -6   -1.80    1.30
   0   2  -6    0.60    1.90
   0   2  -6    1.80    1.80
   0  -2   6    2.20    1.40
   0  -2   6   -1.10    1.00
   0  -2   6   -0.70    1.40
   0  -2   6   -0.30    1.40
  -1   2  -6  107.09    4.70
  -1   2  -6  106.89    5.40
  -1   2  -6  110.59    5.20
  -2   2  -6   42.70    2.70
  -2   2  -6   50.69    3.60
  -2   2  -6   45.50    3.20
  -2   2  -6   41.20    3.30
  -2   2  -6   50.39    3.40
  -3   2  -6   20.10    2.20
  -3   2  -6   17.70    2.20
  -3   2  -6   16.10    2.10
  -3   2  -6   15.40    2.30
  -3   2  -6   17.50    1.80
  -4   2  -6  116.59    5.60
  -4   2  -6  133.79    5.80
  -4   2  -6  131.89    5.80
  -5   2  -6    8.80    2.60
  -5   2  -6    8.10    2.10
  -5   2  -6    8.40    2.10
  -6   2  -6   18.40    2.90
  -6   2  -6   21.40    3.30
  -6   2  -6   14.10    2.70
  -7   2  -6   28.40    3.90
  -7   2  -6   20.00    4.00
  -8   2  -6    1.60    3.40
 -10  -1   6   -3.80    4.40
 -10  -1   6    5.90    4.60
   9   1  -6    2.00    2.90
  -9  -1   6    2.50    3.90
  -9  -1   6    0.00    3.70
  -9  -1   6    1.80    4.40
  -8  -1   6  149.79    9.90
  -8  -1   6  131.99   10.30
  -8  -1   6  137.79   10.60
  -7  -1   6    0.70    3.00
  -7  -1   6   -1.50    3.00
   6   1  -6  378.86   16.80
   6   1  -6  390.16   16.60
  -6  -1   6  401.66   16.30
  -6  -1   6  415.86   17.50
   5   1  -6  391.06   15.80
  -5  -1   6  401.36   15.40
  -5  -1   6  360.56   15.80
  -5  -1   6  371.36   16.00
   4   1  -6  233.28   10.80
  -4  -1   6  231.18   10.40
  -4  -1   6  252.27   11.30
  -4  -1   6  240.48   11.10
   3   1  -6   10.90    3.00
   3   1  -6   10.00    3.00
   3   1  -6   12.30    2.90
  -3  -1   6   11.60    2.50
  -3  -1   6   10.50    2.60
  -3  -1   6    8.50    2.70
   2   1  -6    1.20    2.20
   2   1  -6    2.30    2.20
   2   1  -6    3.60    2.40
  -2  -1   6    1.90    1.40
  -2  -1   6    1.10    1.90
  -2  -1   6    4.40    2.10
   1   1  -6  741.33   24.80
   1   1  -6  764.52   24.70
   1   1  -6  723.83   24.40
   1   1  -6  738.83   24.80
  -1  -1   6  741.93   24.30
  -1  -1   6  729.43   24.30
  -1  -1   6  736.93   23.70
  -1  -1   6  745.33   23.70
   0   1  -6  399.96   14.20
   0   1  -6  405.46   13.90
   0   1  -6  419.26   14.40
   0   1  -6  430.66   14.50
   0   1  -6  402.06   14.50
   0  -1   6  418.36   13.80
   0  -1   6  416.46   13.90
  -1   1  -6    1.00    1.00
  -1   1  -6    1.20    1.40
  -1   1  -6    1.20    1.70
  -1   1  -6    0.10    1.40
  -1   1  -6    4.80    1.60
   1  -1   6    1.30    0.90
  -2   1  -6    7.00    1.50
  -2   1  -6    8.50    1.50
  -2   1  -6   10.50    1.50
  -5   1  -6    0.80    1.60
  -5   1  -6    2.60    2.00
  -5   1  -6    0.50    1.40
  -6   1  -6   30.10    3.30
  -6   1  -6   23.40    2.90
  -6   1  -6   28.70    3.10
  -7   1  -6   10.30    3.10
  -7   1  -6   12.70    2.80
  -8   1  -6   -0.80    3.20
  10   0  -6    7.50    3.30
 -10   0   6   11.70    5.40
   9   0  -6   -0.80    2.90
  -9   0   6    4.40    4.00
  -9   0   6   -2.70    3.60
  -8   0   6   18.20    5.20
  -8   0   6   19.10    4.70
  -7   0   6   45.40    5.90
  -7   0   6   50.69    6.50
   6   0  -6   56.89    6.60
  -6   0   6   64.29    6.60
  -6   0   6   52.69    5.50
   5   0  -6  303.17   13.50
  -5   0   6  277.67   13.10
  -5   0   6  302.97   12.80
   4   0  -6  112.59    7.00
   4   0  -6   90.59    6.60
  -4   0   6  102.69    6.50
  -4   0   6  109.59    6.90
   3   0  -6  196.28    9.20
   3   0  -6  202.88    9.60
   3   0  -6  186.18    9.30
  -3   0   6  193.28    8.70
  -3   0   6  194.88    9.10
   2   0  -6   15.40    2.90
   2   0  -6    8.90    2.80
   2   0  -6   11.30    2.70
  -2   0   6   10.10    2.30
  -2   0   6   14.80    2.40
   1   0  -6   66.89    4.90
   1   0  -6   72.49    4.70
   1   0  -6   57.89    4.60
  -1   0   6   54.19    4.00
  -1   0   6   66.09    3.60
  -1   0   6   71.29    4.30
  -1   0   6   64.19    3.40
   0   0  -6    3.30    1.80
   0   0  -6    2.50    1.80
   0   0  -6    4.70    1.80
  -1   0  -6  590.14   18.80
  -1   0  -6  602.94   18.20
  -1   0  -6  597.84   19.00
  -1   0  -6  573.04   18.80
  -1   0  -6  571.04   18.90
  -1   0  -6  589.34   18.80
   1   0   6  579.24   18.70
  -6   0  -6   12.60    2.20
  -6   0  -6   14.50    2.50
  -6   0  -6   12.70    2.10
  -7   0  -6    6.10    2.40
  -7   0  -6    7.70    3.00
  -8   0  -6    0.60    3.20
  10  -1  -6   10.60    3.70
 -10   1   6    0.90    5.60
 -10   1   6    7.20    5.00
   9  -1  -6   14.20    4.00
  -9   1   6   10.90    4.80
  -9   1   6    4.30    4.40
  -8   1   6    0.50    3.30
  -8   1   6    0.10    3.70
  -7   1   6   25.60    4.70
  -7   1   6   31.30    5.50
   6  -1  -6   64.09    6.40
  -6   1   6   70.69    6.60
  -6   1   6   68.09    6.90
   5  -1  -6    2.20    2.70
  -5   1   6    1.40    2.60
  -5   1   6    3.20    2.60
   4  -1  -6   46.80    5.70
  -4   1   6   41.60    4.90
  -4   1   6   37.60    4.20
   3  -1  -6   -0.90    2.10
   3  -1  -6    1.50    2.50
  -3   1   6   -2.70    1.80
  -3   1   6   -0.10    2.00
   2  -1  -6   -0.90    2.00
   2  -1  -6    0.90    2.10
   2  -1  -6    2.90    2.20
  -2   1   6   -1.20    1.70
  -2   1   6   -0.40    1.70
   1  -1  -6  693.83   23.00
   1  -1  -6  692.83   23.00
   1  -1  -6  661.13   22.80
  -1   1   6  687.43   21.30
  -1   1   6  658.33   22.20
  -1   1   6  651.93   22.00
  -1   1   6  694.83   21.30
   0  -1  -6  191.38    7.90
   0  -1  -6  187.68    7.90
  -1  -1  -6   33.50    2.90
  -1  -1  -6   34.50    3.00
  -1  -1  -6   33.20    2.80
   1   1   6   28.30    2.40
  -6  -1  -6   28.50    3.10
  -6  -1  -6   27.40    3.00
  -7  -1  -6   35.00    4.00
  -7  -1  -6   28.40    3.40
  -8  -1  -6   10.40    3.30
  -8  -1  -6    8.10    3.60
  10  -2  -6   17.90    4.50
 -10   2   6   13.10    5.40
   9  -2  -6    2.50    3.50
  -9   2   6   -2.20    3.80
  -9   2   6   -2.90    3.70
  -8   2   6   26.70    5.80
  -8   2   6   19.90    5.00
  -7   2   6    1.40    3.30
  -7   2   6   -0.20    3.10
   6  -2  -6   11.00    3.90
  -6   2   6   19.40    4.10
  -6   2   6   11.00    3.80
   5  -2  -6  101.99    7.60
  -5   2   6  120.09    7.50
  -5   2   6  107.59    7.70
   4  -2  -6  195.48   10.30
   4  -2  -6  202.88   10.20
  -4   2   6  209.98    9.50
  -4   2   6  185.48    9.70
   3  -2  -6   45.50    5.20
   3  -2  -6   50.39    5.50
   3  -2  -6   57.89    5.50
  -3   2   6   52.59    4.70
   2  -2  -6  451.65   17.20
   2  -2  -6  453.25   17.10
   2  -2  -6  472.35   17.50
  -2   2   6  458.95   15.80
  -2   2   6  464.65   16.50
   1  -2  -6   43.70    4.40
   1  -2  -6   30.40    3.60
   1  -2  -6   33.70    3.90
  -1   2   6   36.20    2.40
  -1   2   6   31.30    3.40
  -1   2   6   37.00    2.30
   0  -2  -6  451.15   16.10
   0  -2  -6  458.65   16.20
   0  -2  -6  468.25   16.20
  -1  -2  -6   42.10    3.50
  -1  -2  -6   50.89    3.60
  -1  -2  -6   38.00    3.50
   1   2   6   35.40    2.80
  -2  -2  -6   36.10    2.90
  -2  -2  -6   46.00    2.90
  -2  -2  -6   46.70    3.00
  -6  -2  -6   44.00    4.10
  -6  -2  -6   45.40    4.10
  -7  -2  -6   33.00    3.70
  -7  -2  -6   36.60    4.00
  -7  -2  -6   30.90    4.10
  10  -3  -6    1.60    3.90
 -10   3   6   -5.30    4.50
   9  -3  -6    6.70    3.90
  -9   3   6    2.20    4.40
   8  -3  -6    7.50    3.80
  -8   3   6   10.80    4.60
  -8   3   6   10.60    4.30
  -7   3   6   -0.80    3.10
  -7   3   6    4.30    3.60
   6  -3  -6  168.48   10.70
  -6   3   6  171.58   10.60
  -6   3   6  174.18   10.00
   5  -3  -6   26.20    4.70
   5  -3  -6   31.10    5.00
  -5   3   6   27.50    4.70
   4  -3  -6   -0.30    2.50
   4  -3  -6    2.70    4.40
   4  -3  -6   -0.40    2.60
  -4   3   6   -0.30    2.50
  -4   3   6    2.60    2.60
   3  -3  -6  329.77   14.00
   3  -3  -6  315.37   14.00
   3  -3  -6  337.67   14.10
  -3   3   6  328.57   12.70
   2  -3  -6   -0.80    2.10
   2  -3  -6    0.20    2.50
   2  -3  -6    0.50    2.40
  -2   3   6    1.00    2.10
  -2   3   6   -2.10    1.50
   1  -3  -6   22.00    3.60
   1  -3  -6   19.60    3.30
   1  -3  -6   26.20    3.50
  -1   3   6   17.30    1.70
   0  -3  -6   37.80    4.20
   0  -3  -6   40.20    4.20
   0  -3  -6   43.40    4.50
  -1  -3  -6   10.70    2.60
  -1  -3  -6   11.10    2.40
  -1  -3  -6    7.70    2.30
   1   3   6   10.10    2.00
  -2  -3  -6   -0.20    1.70
  -2  -3  -6    2.80    2.10
  -2  -3  -6    4.60    1.90
   2   3   6    2.50    2.00
  -3  -3  -6  111.69    5.60
  -3  -3  -6  129.79    5.60
  -3  -3  -6  106.29    5.60
  -4  -3  -6   54.59    4.10
  -5  -3  -6   83.49    4.80
  -5  -3  -6   91.39    5.40
  -5  -3  -6   90.39    5.00
  -6  -3  -6    0.60    2.50
  -6  -3  -6   -0.40    2.30
  -7  -3  -6   23.30    4.00
  -7  -3  -6   25.40    3.60
  -7  -3  -6   24.40    4.20
  10  -4  -6   -4.70    3.70
 -10   4   6    3.40    5.00
   9  -4  -6  115.89    9.80
   8  -4  -6    1.50    3.40
  -8   4   6    0.50    3.80
  -7   4   6    0.90    3.60
   6  -4  -6    0.30    3.60
   6  -4  -6    0.40    3.20
  -6   4   6   -0.70    3.30
  -6   4   6    0.40    3.10
   5  -4  -6  292.97   14.10
   5  -4  -6  292.77   14.30
  -5   4   6  259.57   13.40
  -5   4   6  287.77   12.80
   4  -4  -6  244.48   12.50
   4  -4  -6  247.28   12.40
   4  -4  -6  253.87   16.90
  -4   4   6  246.68   11.10
  -4   4   6  235.38   11.60
   3  -4  -6  310.47   13.80
   3  -4  -6  286.57   13.10
   3  -4  -6  302.77   13.40
  -3   4   6  284.87   11.70
  -3   4   6  272.47   12.40
   2  -4  -6    1.30    2.50
   2  -4  -6    0.50    2.60
   2  -4  -6    2.00    2.70
  -2   4   6   -0.60    2.90
  -2   4   6    0.00    1.70
   1  -4  -6    0.10    2.40
   1  -4  -6   -3.00    2.30
   1  -4  -6    3.00    2.70
   0  -4  -6  298.37   12.80
   0  -4  -6  313.77   12.80
   0  -4  -6  332.27   13.10
  -1  -4  -6  175.58    8.60
  -1  -4  -6  180.18    8.70
  -1  -4  -6  191.08    8.60
   1   4   6  175.18    8.50
  -2  -4  -6  446.16   16.70
  -2  -4  -6  449.56   16.60
  -2  -4  -6  500.95   16.90
   2   4   6  474.35   17.00
  -3  -4  -6   19.00    3.60
  -3  -4  -6   20.40    3.10
   3   4   6   18.30    3.30
  -4  -4  -6   17.60    3.40
  -4  -4  -6    7.90    2.60
  -4  -4  -6   10.30    2.90
  -5  -4  -6   11.30    3.10
  -5  -4  -6   14.80    3.00
  -5  -4  -6   12.10    3.60
  -6  -4  -6    1.50    3.30
  -6  -4  -6    1.80    2.80
  -6  -4  -6   -4.50    2.80
   9  -5  -6    4.70    4.40
  -9   5   6   10.80    5.00
   8  -5  -6   -0.90    3.80
  -8   5   6   -1.10    3.90
   7  -5  -6   12.50    4.20
  -7   5   6   21.40    5.10
   6  -5  -6   57.29    7.40
   6  -5  -6   84.89    8.50
  -6   5   6   74.89    7.30
   5  -5  -6    3.40    3.70
   5  -5  -6    1.50    3.30
  -5   5   6    0.50    2.90
   4  -5  -6    1.10    3.50
   4  -5  -6    1.30    3.10
  -4   5   6    8.80    3.10
   3  -5  -6    9.70    3.50
   3  -5  -6   19.60    4.50
  -3   5   6   10.20    2.90
   2  -5  -6  120.99    8.20
   2  -5  -6  120.49    8.60
   2  -5  -6  135.29    8.60
  -2   5   6  119.79    6.10
   1  -5  -6   40.90    5.20
   1  -5  -6   27.50    4.40
   0  -5  -6  114.79    7.80
   0  -5  -6  118.79    7.60
   0  -5  -6  110.59    7.60
  -1  -5  -6    3.70    2.80
  -1  -5  -6    9.30    3.20
  -1  -5  -6    2.40    3.00
   1   5   6    9.30    3.20
  -2  -5  -6   61.89    6.00
   2   5   6   65.29    6.00
  -3  -5  -6  104.69    7.20
  -3  -5  -6   94.59    6.60
  -3  -5  -6  101.79    7.10
  -4  -5  -6   -2.70    3.10
  -4  -5  -6   -0.90    2.70
  -4  -5  -6   -5.10    3.30
  -5  -5  -6   -3.80    5.50
  -5  -5  -6   -4.70    3.40
  -5  -5  -6   -3.20    2.70
  -6  -5  -6    5.40    3.50
  -6  -5  -6    7.60    3.60
   9  -6  -6    8.50    4.80
  -9   6   6    5.30    4.70
   8  -6  -6  101.79    9.90
  -8   6   6  116.49   10.10
   7  -6  -6   -0.10    3.60
  -7   6   6    2.50    3.70
   6  -6  -6   21.90    5.70
   6  -6  -6    9.90    4.40
  -6   6   6   12.50    4.20
   5  -6  -6    3.30    4.10
   5  -6  -6    4.20    3.90
   5  -6  -6   11.70    4.10
  -5   6   6    3.20    3.40
   4  -6  -6   66.69    7.60
   4  -6  -6   47.00    6.50
  -4   6   6   47.80    5.30
   3  -6  -6  430.46   18.80
   3  -6  -6  440.56   18.70
  -3   6   6  420.96   16.30
   2  -6  -6   96.49    8.30
   2  -6  -6   98.79    8.00
   1  -6  -6  233.68   12.20
   1  -6  -6  254.87   12.50
   0  -6  -6    4.50    3.30
   0  -6  -6    0.60    3.00
  -1  -6  -6  170.38    9.60
   1   6   6  181.38   10.10
  -2  -6  -6    6.60    3.70
  -2  -6  -6    5.30    3.20
   2   6   6    8.90    3.60
  -3  -6  -6   -0.30    3.00
  -3  -6  -6   -0.80    3.60
  -4  -6  -6    5.80    4.40
  -4  -6  -6   -0.90    3.30
  -5  -6  -6   -0.20    3.40
  -5  -6  -6   -8.20    3.80
   8  -7  -6    4.00    4.50
  -8   7   6    9.80    5.00
   7  -7  -6   64.09    7.80
   6  -7  -6   14.70    5.40
   6  -7  -6    9.50    4.60
  -6   7   6    7.30    4.20
   5  -7  -6    0.80    4.20
   5  -7  -6   -1.20    4.00
   5  -7  -6   -2.50    3.70
  -5   7   6    3.90    3.50
   4  -7  -6   23.90    4.90
   4  -7  -6   23.80    5.40
   4  -7  -6   34.20    6.20
  -4   7   6   31.80    4.70
   3  -7  -6  316.37   15.10
   3  -7  -6  326.87   16.30
   3  -7  -6  360.66   16.70
  -3   7   6  318.57   13.30
   2  -7  -6  319.77   14.40
   2  -7  -6  312.87   15.40
   2  -7  -6  312.07   15.50
  -2   7   6  307.67   11.70
   1  -7  -6   10.50    4.20
   0  -7  -6   13.20    4.30
   0  -7  -6    7.00    3.80
   0   7   6   10.00    4.30
  -1  -7  -6    6.30    3.80
  -1  -7  -6    5.70    4.00
   1   7   6    1.10    4.00
  -2  -7  -6   36.30    5.40
  -2  -7  -6   47.90    6.50
   2   7   6   47.80    7.90
  -3  -7  -6   15.20    4.80
  -3  -7  -6   17.90    4.40
  -4  -7  -6    4.20    4.60
  -4  -7  -6    3.70    4.10
   8  -8  -6  152.78   12.80
  -8   8   6  167.88   12.50
   7  -8  -6   86.09    9.40
  -7   8   6   75.59    8.50
   6  -8  -6  148.99   11.80
   6  -8  -6  152.18   12.80
  -6   8   6  171.88   11.20
   5  -8  -6    5.70    4.40
   5  -8  -6    3.00    4.50
  -5   8   6    3.60    3.80
   4  -8  -6   72.89    8.00
   4  -8  -6   78.29    9.10
  -4   8   6   61.29    6.50
   3  -8  -6    1.50    3.80
   3  -8  -6    4.60    4.40
  -3   8   6   -0.50    2.70
   2  -8  -6    5.70    4.50
  -2   8   6   11.90    2.30
   1  -8  -6   14.90    5.10
   1  -8  -6    6.50    4.40
   0  -8  -6   21.00    5.30
   0  -8  -6   23.80    5.60
   0   8   6   13.60    4.90
  -1  -8  -6    9.80    4.50
  -1  -8  -6    4.70    4.60
   1   8   6   14.80    5.20
  -2  -8  -6   15.80    4.90
  -2  -8  -6   18.50    5.40
  -3  -8  -6   31.00    6.20
  -3  -8  -6   20.60    5.30
   7  -9  -6   65.69    8.70
  -7   9   6   88.79    9.20
   6  -9  -6    3.40    6.10
   6  -9  -6    6.40    5.30
  -6   9   6    2.80    4.50
   5  -9  -6   23.00    6.00
   5  -9  -6   14.60    6.20
   4  -9  -6    5.00    5.10
   4  -9  -6    6.40    5.10
   4  -9  -6    8.00    4.90
  -4   9   6   10.20    4.00
   3  -9  -6    3.80    5.00
   3  -9  -6    6.90    4.80
  -3   9   6    9.20    3.20
   2  -9  -6    3.60    4.40
   2  -9  -6    8.30    5.30
   1  -9  -6   17.30    5.50
   1  -9  -6   19.60    5.90
   0  -9  -6   42.90    7.40
   0   9   6   65.19    8.30
  -1  -9  -6   15.40    5.80
  -1  -9  -6   18.80    5.80
   1   9   6   18.70    7.60
  -2  -9  -6    1.90    4.60
   5 -10  -6   29.10    6.80
   5 -10  -6   17.50    6.60
  -5  10   6   21.00    5.10
   4 -10  -6    0.00    5.00
  -4  10   6    5.90    3.60
   3 -10  -6    8.50    5.80
   3 -10  -6   29.80    7.20
  -3  10   6   16.10    3.40
   2 -10  -6   26.30    6.90
   2 -10  -6   24.40    6.30
   1 -10  -6   43.90    7.90
   1 -10  -6   50.09    8.40
  -1  10   6   54.19    8.90
   0 -10  -6   28.20    7.00
   1  13  -7   32.40    7.60
   1  13  -7   15.80    7.10
  -1 -13   7   29.50    6.80
   0  13  -7    1.50    5.70
   0  13  -7    6.30    5.20
   0  13  -7    4.80    5.90
   0 -13   7    6.00    5.20
  -1  13  -7    6.50    6.20
  -1  13  -7   15.90    6.60
  -1  13  -7   11.80    5.60
   1 -13   7   19.40    5.90
  -2  13  -7    4.90    6.00
  -2  13  -7    2.90    4.90
   2 -13   7   -3.40    4.40
  -3  13  -7    4.20    5.10
  -3  13  -7   14.00    6.40
   3 -13   7   11.90    5.40
  -4  13  -7   -4.60    4.50
  -4  13  -7    4.90    6.10
   4 -13   7    7.40    4.90
   3  12  -7   49.90    9.70
   3  12  -7   55.49    8.70
  -3 -12   7   31.40    6.90
  -3 -12   7   33.40    7.80
   2  12  -7   22.10    6.40
   2  12  -7   12.30    6.50
  -2 -12   7   18.40    5.90
  -2 -12   7   10.10    5.70
   1  12  -7   -2.30    4.90
  -1 -12   7   -0.10    4.40
   0  12  -7   47.50    7.10
   0  12  -7   83.29    9.60
   0  12  -7   45.10    8.00
   0 -12   7   64.09    7.70
  -1  12  -7    8.70    5.70
  -1  12  -7    7.90    4.90
  -1  12  -7    4.80    5.20
   1 -12   7    1.80    4.20
  -2  12  -7    2.80    4.40
  -2  12  -7    1.80    5.10
   2 -12   7    1.30    4.10
  -3  12  -7    2.40    4.60
  -3  12  -7    1.00    5.00
   3 -12   7   -2.90    3.70
  -4  12  -7    9.00    5.20
  -4  12  -7    1.00    5.40
   4 -12   7    2.10    4.00
  -5  12  -7   22.80    6.20
  -5  12  -7   19.40    7.00
   5 -12   7   19.90    5.20
   4  11  -7   13.30    6.80
   4  11  -7   26.30    7.00
  -4 -11   7    8.30    5.00
  -4 -11   7   11.20    6.00
   3  11  -7   28.60    7.60
   3  11  -7   24.50    6.70
  -3 -11   7   17.80    5.80
  -3 -11   7   35.50    6.40
   2  11  -7    6.60    5.30
   2  11  -7    7.90    5.00
  -2 -11   7    9.10    4.70
  -2 -11   7    8.60    5.20
   1  11  -7    1.50    4.70
   1  11  -7   -0.90    4.20
  -1 -11   7   -1.90    3.80
  -1 -11   7   -2.20    3.90
   0  11  -7    2.30    4.50
   0  11  -7    0.40    4.30
   0  11  -7    0.40    4.00
   0 -11   7   -4.80    4.20
   0 -11   7    2.30    3.80
  -1  11  -7  161.08   10.70
  -1  11  -7  156.78   11.70
   1 -11   7  129.69   10.10
  -2  11  -7   61.09    8.40
  -2  11  -7   72.19    7.80
   2 -11   7   55.09    6.90
  -3  11  -7   12.70    5.80
  -3  11  -7   22.00    6.20
  -3  11  -7   22.10    5.50
   3 -11   7   23.10    5.00
  -4  11  -7   -0.70    3.80
  -4  11  -7    2.10    4.70
  -4  11  -7   13.80    5.60
   4 -11   7    5.70    3.90
  -5  11  -7    5.70    5.50
  -5  11  -7    8.90    5.60
  -5  11  -7   10.90    4.80
   5 -11   7    8.00    3.90
  -6  11  -7    6.60    6.10
  -6  11  -7   17.00    6.30
   6 -11   7   11.20    3.80
   5  10  -7   -3.30    5.40
   5  10  -7    5.70    5.10
  -5 -10   7    8.10    4.50
  -5 -10   7   -6.60    4.20
  -5 -10   7   -3.80    4.60
   4  10  -7   41.90    7.10
   4  10  -7   50.39    8.80
  -4 -10   7   32.70    6.80
  -4 -10   7   33.30    6.20
  -4 -10   7   34.40    6.30
   3  10  -7    7.80    5.30
  -3 -10   7    0.00    3.70
  -3 -10   7   -0.50    4.20
  -3 -10   7    0.60    3.90
   2  10  -7  184.48   13.00
   2  10  -7  200.58   12.30
  -2 -10   7  196.78   12.80
  -2 -10   7  218.68   14.10
  -2 -10   7  186.68   11.90
   1  10  -7    6.50    4.80
   1  10  -7    1.60    4.00
   1  10  -7    0.30    3.50
  -1 -10   7   -1.00    3.40
   0  10  -7   43.80    6.00
   0  10  -7   34.70    6.10
   0  10  -7   28.80    6.10
   0 -10   7   27.50    5.50
   0 -10   7   44.60    5.90
  -1  10  -7    2.40    3.90
  -1  10  -7    8.00    4.60
  -1  10  -7   -5.40    3.10
   1 -10   7    0.90    3.30
  -2  10  -7  133.39    9.50
  -2  10  -7  160.78   10.70
  -2  10  -7  107.89    9.70
   2 -10   7  110.59    8.60
  -3  10  -7   26.80    6.20
  -3  10  -7   38.50    5.90
  -3  10  -7   35.90    6.30
   3 -10   7   24.00    4.70
  -4  10  -7    5.60    3.80
  -4  10  -7    1.70    4.40
  -4  10  -7    1.90    4.20
   4 -10   7   -0.50    3.00
  -5  10  -7    4.40    5.20
  -5  10  -7    2.20    4.50
  -5  10  -7   -2.90    3.60
   5 -10   7    0.70    3.10
  -6  10  -7   11.30    5.70
   6 -10   7    1.70    2.70
  -7  10  -7    8.20    5.80
   6   9  -7   -2.60    4.70
  -6  -9   7    7.80    5.40
  -6  -9   7   -1.90    4.80
   5   9  -7    8.50    5.20
   5   9  -7    1.30    5.30
  -5  -9   7    1.10    4.90
  -5  -9   7    8.20    5.20
  -5  -9   7    3.80    4.20
   4   9  -7   13.10    5.20
   4   9  -7   19.00    6.00
  -4  -9   7   16.40    4.70
  -4  -9   7   15.30    4.90
  -4  -9   7   11.00    4.60
   3   9  -7   46.80    6.60
   3   9  -7   72.99    8.70
  -3  -9   7   56.89    6.70
  -3  -9   7   75.39    8.20
  -3  -9   7   50.49    6.60
   2   9  -7   16.00    5.00
   2   9  -7   12.50    4.50
  -2  -9   7    9.30    3.90
  -2  -9   7   14.40    4.40
  -2  -9   7   16.70    4.80
   1   9  -7   78.59    8.30
   1   9  -7   86.19    7.50
   1   9  -7   64.99   10.40
   1   9  -7   80.99    7.80
  -1  -9   7   69.29    7.30
  -1  -9   7   63.79    7.40
  -1  -9   7   67.49    7.50
   0   9  -7    0.70    3.20
   0   9  -7    0.60    3.40
   0   9  -7    6.10    4.10
   0   9  -7    0.60    3.50
   0  -9   7    7.80    3.60
   0  -9   7    5.60    3.60
   0  -9   7    3.90    4.00
  -1   9  -7    6.80    3.80
  -1   9  -7    6.70    3.40
  -1   9  -7    7.70    4.10
   1  -9   7    3.70    3.40
   1  -9   7    0.00    3.00
  -2   9  -7  220.28   11.20
  -2   9  -7  205.78   11.80
  -2   9  -7  171.88   11.40
   2  -9   7  202.08   10.40
  -3   9  -7   10.70    4.40
  -3   9  -7    9.00    4.30
  -3   9  -7   13.50    3.90
   3  -9   7   14.30    3.70
  -4   9  -7  221.58   12.10
  -4   9  -7  191.08   12.50
  -4   9  -7  186.88   11.00
   4  -9   7  213.48   10.00
  -5   9  -7   11.10    5.50
  -5   9  -7    6.50    4.20
   5  -9   7    2.20    2.60
  -6   9  -7  106.99   10.60
   6  -9   7  114.29    5.60
  -7   9  -7    5.30    4.90
   7   8  -7    1.80    5.00
  -7  -8   7   -2.60    4.60
  -7  -8   7   -3.30    4.40
   6   8  -7   12.90    5.40
  -6  -8   7   18.70    5.60
  -6  -8   7   23.60    5.50
  -6  -8   7    3.40    4.40
   5   8  -7   -1.90    4.10
  -5  -8   7    2.00    3.80
  -5  -8   7    2.40    3.50
  -5  -8   7   -0.30    3.80
   4   8  -7    4.70    5.00
   4   8  -7    3.70    4.10
  -4  -8   7    9.10    4.20
  -4  -8   7    3.20    3.70
  -4  -8   7    2.70    3.30
   3   8  -7   -1.80    3.80
   3   8  -7    0.10    3.20
  -3  -8   7    2.70    3.70
  -3  -8   7    5.00    3.50
  -3  -8   7    3.30    3.20
   2   8  -7  464.95   19.70
   2   8  -7  460.45   20.00
   2   8  -7  502.95   20.70
  -2  -8   7  483.45   20.10
  -2  -8   7  478.95   20.20
  -2  -8   7  502.65   19.30
   1   8  -7  447.36   18.70
   1   8  -7  447.46   19.10
   1   8  -7  447.66   19.30
   1   8  -7  466.35   18.20
  -1  -8   7  456.15   18.00
  -1  -8   7  429.76   18.80
  -1  -8   7  460.45   19.00
   0   8  -7   -1.90    3.00
   0   8  -7   10.40    4.00
   0   8  -7    2.20    3.20
   0   8  -7    6.00    3.00
   0  -8   7    1.60    2.80
   0  -8   7    1.10    3.00
   0  -8   7    0.40    2.70
  -1   8  -7   21.30    4.80
  -1   8  -7   23.80    4.40
  -1   8  -7   12.10    3.90
   1  -8   7   24.90    4.00
   1  -8   7   16.60    4.10
   1  -8   7   25.20    4.60
  -2   8  -7   34.90    5.30
  -2   8  -7   39.10    5.60
  -2   8  -7   40.10    5.10
   2  -8   7   34.50    4.30
   2  -8   7   32.00    4.70
  -3   8  -7   -0.20    3.60
  -3   8  -7    4.00    3.30
  -3   8  -7    3.40    2.90
   3  -8   7    3.00    2.40
  -4   8  -7    7.70    3.80
  -4   8  -7    6.00    3.30
  -4   8  -7    5.70    4.50
   4  -8   7    8.90    2.70
  -5   8  -7    0.60    3.90
   5  -8   7    0.50    1.90
  -6   8  -7   -1.10    3.90
  -7   8  -7    0.20    4.50
  -8   8  -7    7.70    5.40
   8   7  -7   18.80    6.50
  -8  -7   7   14.40    6.20
  -8  -7   7    9.00    5.40
   7   7  -7   28.80    6.30
  -7  -7   7   20.10    5.90
  -7  -7   7   29.40    6.80
   6   7  -7   21.30    5.70
  -6  -7   7   21.80    5.00
  -6  -7   7   18.30    5.60
  -6  -7   7   16.30    5.30
   5   7  -7  103.29    8.70
  -5  -7   7  102.79    8.90
  -5  -7   7   90.19    8.40
  -5  -7   7  109.49    9.30
   4   7  -7    2.60    4.20
   4   7  -7   -6.70    3.10
  -4  -7   7   -1.00    2.80
  -4  -7   7    2.50    3.60
  -4  -7   7   -0.60    3.20
   3   7  -7   79.89    7.60
   3   7  -7   85.49    7.40
   3   7  -7  100.39    8.60
  -3  -7   7   89.99    7.80
  -3  -7   7   86.09    7.50
  -3  -7   7   85.79    7.10
   2   7  -7   18.80    4.20
   2   7  -7   17.70    4.30
   2   7  -7   20.00    4.90
  -2  -7   7   22.10    4.30
  -2  -7   7   19.60    3.80
  -2  -7   7   15.40    3.90
   1   7  -7   11.50    3.60
   1   7  -7   18.90    4.40
   1   7  -7   24.90    4.40
   1   7  -7   15.00    3.40
  -1  -7   7   13.30    3.50
  -1  -7   7   13.60    3.50
  -1  -7   7   10.40    3.20
   0   7  -7   28.00    4.60
   0   7  -7   33.00    5.20
   0   7  -7   29.40    4.20
   0   7  -7   31.10    4.90
   0  -7   7   19.20    3.80
   0  -7   7   22.20    4.10
  -1   7  -7    4.60    2.60
  -1   7  -7   13.40    3.70
  -1   7  -7   11.80    3.70
  -1   7  -7   11.70    3.60
  -1   7  -7   14.60    3.60
   1  -7   7    8.40    3.00
   1  -7   7    1.60    1.60
   1  -7   7   10.10    2.90
  -2   7  -7    3.20    3.30
  -2   7  -7    4.40    2.90
  -2   7  -7    4.70    2.60
  -2   7  -7    3.80    3.10
  -2   7  -7    2.10    3.30
   2  -7   7    0.10    1.30
   2  -7   7    2.70    2.10
   2  -7   7    4.90    2.70
   2  -7   7    3.00    2.30
  -3   7  -7   15.80    3.80
  -3   7  -7   14.50    4.40
  -3   7  -7    8.30    2.80
   3  -7   7   14.30    2.80
  -4   7  -7  143.69    8.50
  -4   7  -7  149.88    9.70
  -4   7  -7  145.19    8.80
   4  -7   7  146.99    6.80
   4  -7   7  146.69    6.60
  -5   7  -7   48.20    6.40
  -6   7  -7   50.79    6.80
  -7   7  -7   18.50    5.50
  -8   7  -7   -0.10    4.80
   8   6  -7   29.20    6.60
  -8  -6   7   28.20    6.90
  -8  -6   7   23.60    6.10
   7   6  -7  412.66   18.90
  -7  -6   7  411.76   20.00
  -7  -6   7  401.06   19.70
  -7  -6   7  425.26   18.80
   6   6  -7   57.79    7.10
  -6  -6   7   44.10    6.00
  -6  -6   7   45.20    6.90
   5   6  -7   -1.10    3.60
  -5  -6   7    4.20    3.50
  -5  -6   7    1.80    3.70
  -5  -6   7    0.50    2.90
   4   6  -7   21.80    4.60
  -4  -6   7   16.80    4.50
  -4  -6   7   12.90    3.70
  -4  -6   7   16.00    4.20
   3   6  -7   -1.40    2.70
   3   6  -7   -1.40    2.70
   3   6  -7    2.20    3.50
  -3  -6   7    1.70    2.90
  -3  -6   7    0.50    2.60
  -3  -6   7   -2.10    2.30
   2   6  -7   -0.10    3.00
   2   6  -7   -1.60    2.70
   2   6  -7   -2.60    2.60
  -2  -6   7    0.30    2.30
  -2  -6   7    2.70    2.40
  -2  -6   7   -0.10    2.60
   1   6  -7  335.07   14.30
   1   6  -7  314.37   13.20
   1   6  -7  314.17   13.80
   1   6  -7  339.07   13.80
  -1  -6   7  298.77   13.60
   0   6  -7    0.30    2.50
   0   6  -7   -3.30    2.30
   0   6  -7    3.10    3.00
   0   6  -7    0.00    2.60
   0   6  -7    4.10    2.50
   0  -6   7    0.80    2.30
   0  -6   7    1.20    2.20
   0  -6   7   -2.20    2.00
  -1   6  -7   55.09    5.40
  -1   6  -7   39.70    4.90
  -1   6  -7   43.20    5.30
  -1   6  -7   47.60    4.80
  -1   6  -7   42.70    5.00
  -1   6  -7   42.70    4.80
   1  -6   7   40.60    4.50
   1  -6   7   37.60    4.50
   1  -6   7   40.10    4.00
   1  -6   7   43.00    4.40
  -2   6  -7   65.79    5.70
  -2   6  -7   58.89    5.90
  -2   6  -7   71.89    6.40
  -2   6  -7   63.39    5.50
  -2   6  -7   61.79    5.10
   2  -6   7   52.09    5.20
   2  -6   7   66.79    4.70
   2  -6   7   63.49    5.10
  -3   6  -7   16.60    3.20
  -3   6  -7    7.30    2.90
  -3   6  -7   11.40    4.00
  -3   6  -7   10.20    3.10
  -3   6  -7   11.70    3.50
   3  -6   7   13.40    2.80
   3  -6   7   11.50    1.90
   3  -6   7   10.00    2.10
  -4   6  -7    0.60    2.40
  -4   6  -7   -3.00    2.30
  -4   6  -7   -0.20    3.20
  -5   6  -7    2.00    3.40
  -6   6  -7   65.59    7.00
  -7   6  -7    6.40    4.20
  -8   6  -7   12.40    5.20
   9   5  -7   39.20    7.40
  -9  -5   7   33.40    7.30
  -9  -5   7   36.70    7.70
   8   5  -7  100.49    9.90
  -8  -5   7   98.99   10.70
  -8  -5   7   99.39   10.20
   7   5  -7  160.58   10.90
  -7  -5   7  146.99   11.00
  -7  -5   7  141.89   11.20
  -7  -5   7  143.39   10.30
   6   5  -7  124.09    9.30
  -6  -5   7  136.49   10.00
  -6  -5   7  134.09   10.20
  -6  -5   7  140.59    9.30
   5   5  -7   74.59    7.20
  -5  -5   7   68.79    7.30
  -5  -5   7   71.19    6.90
  -5  -5   7   86.79    7.60
   4   5  -7   -1.00    2.80
   4   5  -7    0.90    2.90
  -4  -5   7    1.00    2.60
  -4  -5   7    3.70    2.90
  -4  -5   7   -0.60    2.40
   3   5  -7    5.50    3.40
   3   5  -7    7.90    3.30
   3   5  -7    9.30    3.30
  -3  -5   7   12.90    3.80
  -3  -5   7    6.40    3.10
  -3  -5   7    6.20    2.80
   2   5  -7   26.60    4.10
   2   5  -7   27.60    4.50
   2   5  -7   19.40    4.20
  -2  -5   7   24.10    3.70
  -2  -5   7   24.50    3.80
  -2  -5   7   18.90    3.80
   1   5  -7  219.28   10.70
   1   5  -7  215.78   10.50
   1   5  -7  210.98   10.70
   1   5  -7  221.78    9.90
   1   5  -7  224.88   10.40
  -1  -5   7  235.58   10.40
  -1  -5   7  214.88   10.30
  -1  -5   7  225.28    9.90
   0   5  -7   13.10    3.30
   0   5  -7    6.20    2.80
   0   5  -7    6.20    2.60
   0   5  -7    6.70    2.70
   0   5  -7    6.30    2.40
   0   5  -7    6.70    2.80
   0  -5   7    3.60    1.90
   0  -5   7    4.00    2.30
   0  -5   7    3.60    2.30
   0  -5   7    6.20    2.40
  -1   5  -7   43.20    4.60
  -1   5  -7   52.39    5.30
  -1   5  -7   51.69    4.30
  -1   5  -7   51.89    4.70
  -1   5  -7   42.90    5.00
  -1   5  -7   53.69    5.00
   1  -5   7   46.90    4.30
   1  -5   7   47.40    3.60
   1  -5   7   44.30    4.40
   1  -5   7   52.79    4.20
  -2   5  -7   25.50    3.90
  -2   5  -7   21.10    3.10
  -2   5  -7   19.90    3.30
  -2   5  -7   16.20    2.80
  -2   5  -7   25.40    4.10
   2  -5   7   19.10    2.80
   2  -5   7   20.40    2.30
   2  -5   7   14.20    1.90
  -3   5  -7   23.70    3.30
  -3   5  -7   21.70    3.60
  -3   5  -7   24.40    3.90
  -3   5  -7   22.20    3.00
  -3   5  -7   29.80    4.30
  -4   5  -7   -0.50    2.70
  -4   5  -7    0.90    2.40
  -4   5  -7   -1.20    2.00
  -4   5  -7    4.20    3.00
  -4   5  -7    3.00    2.30
  -5   5  -7   57.69    6.00
  -5   5  -7   58.19    6.30
  -6   5  -7   22.10    4.60
  -7   5  -7    5.20    3.90
  -8   5  -7    2.70    4.20
  -9  -4   7    2.90    4.20
  -9  -4   7   -1.70    4.40
   8   4  -7   -1.40    4.10
  -8  -4   7    5.00    4.90
  -8  -4   7    0.10    4.30
  -8  -4   7    0.30    3.60
   7   4  -7    3.30    4.10
  -7  -4   7   -1.60    3.30
  -7  -4   7   -3.70    3.50
  -7  -4   7    5.50    4.00
   6   4  -7   -2.00    3.30
  -6  -4   7    3.80    3.30
  -6  -4   7    0.40    3.30
   5   4  -7  229.78   12.10
   5   4  -7  253.87   12.20
  -5  -4   7  256.57   12.60
  -5  -4   7  243.98   12.70
  -5  -4   7  245.18   11.90
   4   4  -7   62.29    6.10
   4   4  -7   61.29    6.10
  -4  -4   7   64.39    5.80
  -4  -4   7   52.49    6.00
  -4  -4   7   59.89    6.10
   3   4  -7    1.70    2.50
   3   4  -7    3.00    2.70
  -3  -4   7    5.50    2.70
  -3  -4   7   -1.50    1.90
  -3  -4   7    1.20    2.50
   2   4  -7   14.90    3.30
   2   4  -7   23.30    3.90
   2   4  -7   23.80    3.90
   2   4  -7   15.10    3.40
  -2  -4   7   17.70    3.10
  -2  -4   7   15.20    3.00
  -2  -4   7   12.50    2.90
   1   4  -7   25.60    3.80
   1   4  -7   14.10    3.10
   1   4  -7   25.40    3.90
   1   4  -7   21.80    3.70
   1   4  -7   25.90    3.40
   1   4  -7   22.70    3.80
  -1  -4   7   22.80    3.30
  -1  -4   7   18.90    2.90
  -1  -4   7   19.00    2.70
   0   4  -7    1.70    2.20
   0   4  -7    1.90    1.80
   0   4  -7    1.90    2.30
   0   4  -7    2.80    2.30
   0   4  -7    0.40    1.90
   0   4  -7    2.40    2.20
   0  -4   7   -0.20    1.40
   0  -4   7   -0.60    1.40
   0  -4   7    2.30    2.00
  -1   4  -7  856.71   29.00
  -1   4  -7  858.01   28.80
  -1   4  -7  877.61   28.30
  -1   4  -7  863.61   28.70
  -1   4  -7  850.71   28.20
  -1   4  -7  838.02   29.00
   1  -4   7  879.71   27.40
   1  -4   7  869.71   27.20
   1  -4   7  867.11   28.40
  -2   4  -7    0.50    2.00
  -2   4  -7    3.00    1.80
  -2   4  -7    1.90    2.70
  -2   4  -7    1.60    2.30
  -2   4  -7    1.30    1.70
  -3   4  -7   13.80    3.30
  -3   4  -7    8.30    2.10
  -3   4  -7    8.90    2.10
  -3   4  -7    8.80    2.50
  -3   4  -7   10.30    2.90
  -4   4  -7    7.70    2.00
  -4   4  -7    3.80    2.60
  -4   4  -7    5.40    2.70
  -4   4  -7    6.50    2.10
  -4   4  -7    7.20    2.60
  -5   4  -7    9.00    3.00
  -5   4  -7    7.10    3.30
  -5   4  -7    8.10    2.80
  -6   4  -7    4.60    3.40
  -6   4  -7    2.70    3.00
  -7   4  -7    4.10    3.60
  -8   4  -7   -1.40    3.80
  -9  -3   7   72.89    8.80
  -9  -3   7   65.49    8.70
   8   3  -7   51.29    7.50
  -8  -3   7   49.40    6.70
  -8  -3   7   45.90    7.10
  -8  -3   7   43.40    6.80
   7   3  -7    2.50    4.00
  -7  -3   7    0.20    3.20
  -7  -3   7    7.60    4.20
  -7  -3   7    2.20    3.70
   6   3  -7  126.39    8.90
  -6  -3   7  120.59    9.00
  -6  -3   7  129.19    9.50
  -6  -3   7  123.99    8.50
   5   3  -7  137.19    8.70
   5   3  -7  129.39    8.60
  -5  -3   7  149.19    8.70
  -5  -3   7  127.69    8.70
  -5  -3   7  139.19    9.20
   4   3  -7   -1.20    2.30
   4   3  -7    3.20    2.80
  -4  -3   7    2.70    2.60
  -4  -3   7    4.20    2.90
  -4  -3   7    4.70    2.80
   3   3  -7  103.69    6.90
   3   3  -7  112.39    7.30
  -3  -3   7  117.89    7.30
  -3  -3   7   99.29    6.60
  -3  -3   7   96.19    6.70
   2   3  -7  168.78   12.40
   2   3  -7  158.68    8.60
   2   3  -7  162.78    8.60
   2   3  -7  155.18    8.10
  -2  -3   7  159.68    8.10
  -2  -3   7  162.38    8.30
   1   3  -7   24.30    3.50
   1   3  -7   17.00    3.20
   1   3  -7   23.50    3.70
   1   3  -7   31.10    3.70
  -1  -3   7   28.10    3.30
  -1  -3   7   23.30    2.80
  -1  -3   7   27.70    2.90
  -1  -3   7   19.40    3.10
   0   3  -7   -0.80    2.10
   0   3  -7    3.90    2.20
   0   3  -7    3.00    2.20
   0   3  -7    3.70    1.80
   0   3  -7    2.60    2.00
   0  -3   7    4.40    1.70
   0  -3   7    6.10    1.50
   0  -3   7    3.50    1.70
   0  -3   7    0.80    1.90
  -1   3  -7   57.39    4.40
  -1   3  -7   58.29    4.20
  -1   3  -7   54.89    4.60
  -1   3  -7   62.89    4.70
  -1   3  -7   59.49    3.90
  -1   3  -7   56.49    3.90
   1  -3   7   61.89    4.20
  -2   3  -7   61.49    4.90
  -2   3  -7   53.69    4.50
  -2   3  -7   60.19    4.30
  -2   3  -7   64.29    4.30
  -2   3  -7   61.99    3.80
  -3   3  -7   31.30    3.00
  -3   3  -7   24.60    2.30
  -3   3  -7   34.30    3.90
  -3   3  -7   31.40    3.30
  -3   3  -7   34.70    3.40
  -3   3  -7   35.20    3.70
  -4   3  -7  196.98    8.50
  -4   3  -7  180.08    8.30
  -4   3  -7  207.98    8.60
  -5   3  -7   56.19    4.90
  -5   3  -7   56.89    5.30
  -6   3  -7   16.50    3.70
  -6   3  -7   28.50    4.20
  -6   3  -7   25.60    3.90
  -7   3  -7    0.60    3.40
  -8   3  -7    0.20    3.70
  -9  -2   7    9.30    4.70
  -9  -2   7    0.90    4.20
  -9  -2   7    3.10    4.60
  -8  -2   7   57.99    7.10
  -8  -2   7   40.40    7.20
  -8  -2   7   34.10    6.70
   7   2  -7    0.30    3.50
  -7  -2   7    2.10    3.70
  -7  -2   7    0.60    3.00
  -7  -2   7    1.30    3.50
   6   2  -7   16.20    4.40
  -6  -2   7   20.70    4.50
  -6  -2   7   22.40    4.30
  -6  -2   7   21.70    4.70
   5   2  -7   22.10    4.20
   5   2  -7   19.90    3.80
  -5  -2   7   24.90    4.50
  -5  -2   7   26.20    4.70
  -5  -2   7   17.70    3.80
   4   2  -7  679.63   25.30
   4   2  -7  706.43   25.00
  -4  -2   7  713.53   25.30
  -4  -2   7  699.93   24.70
   3   2  -7   63.49    5.70
   3   2  -7   74.19    6.10
  -3  -2   7   62.29    5.20
  -3  -2   7   76.49    5.80
  -3  -2   7   57.19    5.40
   2   2  -7  173.68    8.80
   2   2  -7  185.28    8.90
   2   2  -7  175.98    8.50
  -2  -2   7  178.58    7.70
  -2  -2   7  175.68    7.90
  -2  -2   7  163.78    8.20
   1   2  -7    8.80    2.50
   1   2  -7    6.30    2.50
   1   2  -7    8.10    2.70
   1   2  -7    7.20    2.40
  -1  -2   7    6.20    2.10
  -1  -2   7    7.40    2.00
  -1  -2   7    4.10    1.90
  -1  -2   7    6.70    1.70
   0   2  -7   65.99    4.00
   0   2  -7   59.39    4.70
   0   2  -7   64.89    4.50
   0   2  -7   64.99    4.50
   0   2  -7   62.79    4.80
   0  -2   7   62.89    3.10
   0  -2   7   61.19    3.90
   0  -2   7   62.89    3.00
  -1   2  -7    3.20    1.90
  -1   2  -7    6.20    1.60
  -1   2  -7    6.70    2.10
  -1   2  -7    6.40    1.90
  -1   2  -7    3.70    1.80
  -2   2  -7  275.87   10.40
  -2   2  -7  286.97   10.30
  -2   2  -7  277.07    9.60
  -2   2  -7  266.87   10.00
  -2   2  -7  287.17   10.30
  -3   2  -7    7.60    2.10
  -3   2  -7    5.90    1.70
  -3   2  -7    4.70    1.70
  -3   2  -7    5.30    1.40
  -4   2  -7   93.99    4.90
  -4   2  -7   93.49    4.90
  -4   2  -7   86.19    4.90
  -4   2  -7   86.49    4.20
  -5   2  -7  103.29    5.50
  -5   2  -7  102.69    5.70
  -6   2  -7    8.60    2.90
  -6   2  -7    5.10    2.20
  -7   2  -7   19.60    3.80
  -7   2  -7   24.30    3.60
  -8   2  -7    2.00    3.60
  10   1  -7   11.20    4.00
 -10  -1   7    5.70    5.30
  -9  -1   7   31.00    6.20
  -9  -1   7   32.90    6.80
  -9  -1   7   20.60    6.00
  -8  -1   7   25.00    6.00
  -8  -1   7   23.50    5.80
  -8  -1   7   38.10    5.90
  -7  -1   7    8.70    4.10
  -7  -1   7   18.50    4.80
  -7  -1   7    8.00    3.70
   6   1  -7   -4.70    2.90
   6   1  -7   -0.60    2.70
  -6  -1   7    2.20    3.20
  -6  -1   7   -3.10    2.50
  -6  -1   7   -0.70    3.00
   5   1  -7   67.39    6.40
   5   1  -7   69.09    6.40
  -5  -1   7   71.39    6.60
  -5  -1   7   51.69    5.90
  -5  -1   7   72.09    6.20
   4   1  -7    8.40    3.20
   4   1  -7    4.40    2.70
  -4  -1   7   -2.50    2.20
  -4  -1   7    4.40    2.50
  -4  -1   7    2.40    2.50
   3   1  -7   65.29    5.60
   3   1  -7   52.49    5.50
   3   1  -7   67.69    5.70
  -3  -1   7   52.19    5.00
  -3  -1   7   71.19    5.20
  -3  -1   7   57.89    5.10
   2   1  -7  316.07   13.00
   2   1  -7  326.97   12.70
   2   1  -7  309.87   12.80
  -2  -1   7  318.17   11.80
  -2  -1   7  301.47   12.30
  -2  -1   7  317.67   11.90
   1   1  -7  859.41   28.90
   1   1  -7  869.91   28.90
   1   1  -7  869.81   28.50
  -1  -1   7  876.81   27.50
  -1  -1   7  865.01   28.40
  -1  -1   7  871.51   27.50
  -1  -1   7  864.21   28.20
   0   1  -7   27.70    3.10
   0   1  -7   33.60    3.80
   0   1  -7   26.00    3.00
   0   1  -7   25.20    2.60
   0   1  -7   31.20    3.70
   0  -1   7   26.30    2.70
  -1   1  -7   64.09    4.10
  -1   1  -7   66.29    4.10
  -1   1  -7   66.69    4.00
  -1   1  -7   62.89    4.20
  -1   1  -7   62.49    3.30
   1  -1   7   63.29    2.90
  -2   1  -7   43.10    3.20
  -2   1  -7   45.40    2.90
  -2   1  -7   42.00    3.00
  -3   1  -7    0.80    1.30
  -3   1  -7    1.70    1.30
  -3   1  -7    4.60    1.40
  -5   1  -7    1.10    2.00
  -5   1  -7   -1.20    1.70
  -6   1  -7   28.20    3.20
  -6   1  -7   20.50    2.70
  -6   1  -7   22.90    2.60
  -7   1  -7   26.90    3.50
  -7   1  -7   30.60    4.10
  -8   1  -7   12.30    3.90
  10   0  -7   22.90    4.80
 -10   0   7   21.20    5.80
 -10   0   7    9.10    5.40
  -9   0   7   82.59    9.80
  -8   0   7   25.80    5.80
  -8   0   7   19.20    4.90
  -7   0   7   65.39    7.60
  -7   0   7   51.59    6.30
   6   0  -7   -0.40    2.80
  -6   0   7    3.30    2.90
  -6   0   7    1.50    2.90
   5   0  -7   13.50    3.50
  -5   0   7   10.60    3.30
   4   0  -7   15.40    3.70
   4   0  -7   19.00    3.80
  -4   0   7   21.30    3.50
  -4   0   7   16.60    3.40
  -4   0   7   26.50    4.10
   3   0  -7   68.29    5.70
   3   0  -7   66.09    5.70
   3   0  -7   57.19    5.70
  -3   0   7   69.59    5.10
  -3   0   7   53.89    5.10
  -3   0   7   54.29    5.00
   2   0  -7  182.88    8.90
   2   0  -7  172.98    8.70
  -2   0   7  183.98    7.60
  -2   0   7  181.68    7.80
  -2   0   7  179.08    8.20
   1   0  -7  161.98    7.90
   1   0  -7  190.68    8.60
   1   0  -7  174.18    8.20
  -1   0   7  175.58    7.50
  -1   0   7  181.88    6.50
  -1   0   7  170.38    6.50
   0   0  -7    2.90    1.90
   0   0  -7    0.10    1.80
   0   0  -7    2.20    1.90
  -1   0  -7    3.60    1.70
  -1   0  -7    0.60    1.50
  -1   0  -7   -0.20    1.50
  -1   0  -7    0.40    1.00
   1   0   7    0.90    1.50
  -2   0  -7   23.30    2.30
  -2   0  -7   30.20    2.60
  -7   0  -7    3.10    2.10
  -7   0  -7    3.40    2.70
  -8   0  -7    0.40    3.20
  10  -1  -7    4.80    3.90
 -10   1   7    0.00    4.50
  -9   1   7    3.80    4.30
  -8   1   7   -2.10    3.40
  -8   1   7    1.40    3.80
  -7   1   7   35.60    5.60
  -7   1   7   22.20    5.00
   6  -1  -7   11.80    3.80
  -6   1   7    7.00    3.60
  -6   1   7    7.70    3.40
   5  -1  -7    1.50    2.80
  -5   1   7   -1.10    2.70
  -5   1   7   -0.10    2.60
   4  -1  -7   56.39    6.00
  -4   1   7   60.29    5.40
  -4   1   7   49.70    5.40
   3  -1  -7   -3.30    2.20
   3  -1  -7   -0.20    2.30
  -3   1   7   -4.30    1.70
  -3   1   7   -2.30    1.90
   2  -1  -7   65.69    5.60
   2  -1  -7   68.29    5.50
   2  -1  -7   71.79    5.70
  -2   1   7   66.89    4.90
  -2   1   7   74.89    4.50
  -2   1   7   59.69    4.80
   1  -1  -7  556.44   19.70
   1  -1  -7  554.34   19.90
   1  -1  -7  547.45   19.80
  -1   1   7  557.84   17.50
  -1   1   7  546.15   18.90
  -1   1   7  600.54   17.50
   0  -1  -7  244.18    9.90
   0  -1  -7  239.58    9.80
   0  -1  -7  246.48    9.80
  -1  -1  -7  461.65   16.10
  -1  -1  -7  476.45   16.30
  -1  -1  -7  513.55   16.30
   1   1   7  463.35   15.60
  -2  -1  -7    3.80    1.40
  -2  -1  -7    3.90    1.40
  -2  -1  -7    4.20    1.50
  -7  -1  -7    1.10    2.70
  -7  -1  -7    2.70    2.10
  10  -2  -7    4.50    4.20
 -10   2   7   11.90    5.70
   9  -2  -7   21.30    5.20
  -9   2   7   20.60    5.50
  -8   2   7   -0.40    3.70
  -7   2   7   23.70    4.90
  -7   2   7   21.30    5.00
   6  -2  -7    5.40    3.70
  -6   2   7    3.50    3.30
  -6   2   7    9.70    3.60
   5  -2  -7    0.90    3.00
  -5   2   7    0.50    2.90
  -5   2   7    6.20    3.10
   4  -2  -7   40.00    5.10
   4  -2  -7   42.90    5.50
  -4   2   7   49.60    5.10
  -4   2   7   37.10    4.80
   3  -2  -7   93.19    6.90
   3  -2  -7   97.99    7.30
   3  -2  -7   88.49    6.80
  -3   2   7  110.09    6.10
  -3   2   7   87.19    6.40
   2  -2  -7   12.10    3.30
   2  -2  -7   19.60    3.60
   2  -2  -7   15.80    3.30
  -2   2   7   14.80    3.00
  -2   2   7   17.80    2.50
   1  -2  -7  110.29    6.70
   1  -2  -7  112.09    6.50
   1  -2  -7  110.89    6.70
   0  -2  -7   83.09    5.40
   0  -2  -7   81.79    5.40
   0  -2  -7   81.69    5.40
  -1  -2  -7   14.20    2.50
  -1  -2  -7   12.60    2.50
  -1  -2  -7   14.50    2.60
   1   2   7   13.30    2.00
  -2  -2  -7   -0.50    1.50
  -2  -2  -7   -0.90    1.50
  -2  -2  -7    0.50    1.80
  -3  -2  -7    0.20    1.30
  -7  -2  -7   20.70    3.50
  -7  -2  -7   27.30    3.50
  10  -3  -7    1.80    4.20
 -10   3   7    7.80    5.40
   9  -3  -7    2.80    4.00
  -9   3   7   -3.30    3.90
  -8   3   7    5.80    4.30
  -7   3   7   81.69    8.10
   6  -3  -7  194.98   12.20
  -6   3   7  218.38   11.40
   5  -3  -7  176.48   10.90
  -5   3   7  186.88   10.40
  -5   3   7  172.18    9.70
   4  -3  -7    3.80    3.70
   4  -3  -7    1.70    2.90
   4  -3  -7   -3.50    2.60
  -4   3   7    0.10    1.80
  -4   3   7    0.10    2.20
   3  -3  -7   69.69    6.80
   3  -3  -7   80.19    6.80
   3  -3  -7   67.39    6.30
  -3   3   7   66.39    5.80
  -3   3   7   79.29    5.40
   2  -3  -7    9.10    3.20
   2  -3  -7    7.10    2.90
   2  -3  -7    8.90    2.90
  -2   3   7    7.20    2.00
   1  -3  -7   59.99    5.40
   1  -3  -7   52.19    5.30
   1  -3  -7   55.99    5.50
   0  -3  -7   69.49    5.50
   0  -3  -7   72.09    5.40
   0  -3  -7   58.69    5.30
  -1  -3  -7   80.49    5.30
  -1  -3  -7   70.29    5.50
  -1  -3  -7   68.49    5.10
  -2  -3  -7  193.68    8.30
  -2  -3  -7  206.88    8.40
  -2  -3  -7  182.38    8.30
  -3  -3  -7   68.79    4.50
  -3  -3  -7   64.69    4.30
  -3  -3  -7   70.29    4.70
  -4  -3  -7    3.00    2.30
  -5  -3  -7   10.00    2.80
  -6  -3  -7   56.79    4.80
   9  -4  -7   10.30    5.10
  -9   4   7    7.90    4.90
  -8   4   7   53.99    7.00
  -7   4   7   10.80    4.40
   6  -4  -7   11.40    4.50
  -6   4   7    1.90    3.40
   5  -4  -7   33.60    5.80
   5  -4  -7   43.20    6.00
  -5   4   7   33.30    4.70
   4  -4  -7    4.90    3.40
   4  -4  -7    3.80    3.50
  -4   4   7    8.70    3.00
   3  -4  -7   -1.50    3.00
   3  -4  -7    0.80    2.90
  -3   4   7    2.60    2.30
   2  -4  -7   21.90    4.30
   2  -4  -7   19.70    3.90
   2  -4  -7   23.70    4.30
  -2   4   7   21.50    2.60
   1  -4  -7   11.50    3.50
   1  -4  -7   15.40    3.70
   1  -4  -7   16.70    3.70
   0  -4  -7  176.38    9.10
   0  -4  -7  172.48    9.30
   0  -4  -7  199.18    9.60
  -1  -4  -7    7.40    2.90
  -1  -4  -7    4.10    2.70
  -1  -4  -7   -0.90    2.70
   1   4   7    1.90    2.60
  -2  -4  -7    1.70    2.50
  -2  -4  -7   -1.50    2.20
  -2  -4  -7    0.80    2.90
   2   4   7    1.30    2.60
  -3  -4  -7   14.00    2.80
  -3  -4  -7   16.20    3.50
  -4  -4  -7    4.80    3.30
  -4  -4  -7    2.50    3.10
  -4  -4  -7    2.50    3.10
  -5  -4  -7    0.70    2.60
  -5  -4  -7   -1.30    3.00
  -5  -4  -7    0.20    3.10
  -6  -4  -7    4.50    3.40
  -6  -4  -7   -2.00    2.90
   9  -5  -7   -1.60    4.40
  -9   5   7    1.30    4.70
   8  -5  -7   33.70    6.30
  -8   5   7   35.10    6.50
   7  -5  -7   80.79    8.60
  -7   5   7   46.70    6.50
   6  -5  -7   32.90    6.20
   6  -5  -7   32.30    6.30
  -6   5   7   33.10    5.40
   5  -5  -7   45.20    6.40
   5  -5  -7   46.10    6.70
  -5   5   7   49.99    5.80
   4  -5  -7   61.59    7.40
   4  -5  -7   66.79    7.60
  -4   5   7   69.59    6.30
   3  -5  -7  161.18   10.70
   3  -5  -7  157.98   10.20
  -3   5   7  163.98    8.10
   2  -5  -7   15.20    4.30
   2  -5  -7   22.00    4.50
  -2   5   7   19.00    2.50
   1  -5  -7  195.28   10.90
   1  -5  -7  196.18   10.60
   0  -5  -7  208.08   10.70
   0  -5  -7  193.78   10.60
   0  -5  -7  199.78   10.40
  -1  -5  -7   -2.50    2.60
  -1  -5  -7   -0.40    3.40
  -1  -5  -7    0.90    2.90
   1   5   7    1.50    3.10
  -2  -5  -7   24.80    4.00
  -2  -5  -7   21.80    4.30
  -3  -5  -7   12.10    3.20
  -3  -5  -7   13.00    4.10
  -3  -5  -7   21.40    4.30
  -4  -5  -7   26.90    4.50
  -4  -5  -7   23.10    3.90
  -4  -5  -7   24.40    4.50
  -5  -5  -7    8.50    4.10
  -5  -5  -7    7.50    3.30
   9  -6  -7   51.09    7.90
  -9   6   7   62.29    8.50
   8  -6  -7   10.00    5.10
  -8   6   7   -2.30    3.90
   7  -6  -7   20.40    5.50
  -7   6   7   17.60    5.00
   6  -6  -7   11.40    4.80
   6  -6  -7    2.40    4.30
  -6   6   7    7.60    4.10
   5  -6  -7  126.79   11.00
   5  -6  -7  139.89   10.80
  -5   6   7  124.49    8.90
   4  -6  -7    8.00    4.30
   4  -6  -7   15.20    4.90
  -4   6   7   13.80    3.80
   3  -6  -7   35.90    6.00
   3  -6  -7   36.50    5.80
  -3   6   7   41.00    4.40
   2  -6  -7    0.50    3.90
   2  -6  -7   -3.00    3.30
   1  -6  -7   18.40    4.60
   1  -6  -7   11.10    4.20
   0  -6  -7   -0.90    3.20
   0  -6  -7   -0.70    3.30
  -1  -6  -7    5.20    3.60
   1   6   7    4.00    3.70
  -2  -6  -7    3.90    3.70
  -2  -6  -7    4.70    3.50
  -3  -6  -7    0.50    3.90
  -3  -6  -7    2.50    3.30
  -4  -6  -7   -0.20    3.30
  -4  -6  -7    1.20    4.30
   8  -7  -7   10.10    5.50
  -8   7   7   20.80    5.90
   7  -7  -7   11.80    5.40
  -7   7   7    1.30    4.20
   6  -7  -7  198.38   12.60
   6  -7  -7  146.89   12.50
  -6   7   7  171.48   11.10
   5  -7  -7   83.79    8.50
   5  -7  -7   49.10    7.40
   5  -7  -7   58.99    8.10
  -5   7   7   59.29    6.60
   4  -7  -7   21.60    5.10
   4  -7  -7   26.80    6.00
   4  -7  -7   21.20    5.70
  -4   7   7   17.60    4.00
   3  -7  -7  113.19   10.20
   3  -7  -7  107.49    9.40
  -3   7   7  118.29    6.90
   2  -7  -7   69.59    7.90
   2  -7  -7   54.69    7.20
   1  -7  -7    3.00    3.90
   1  -7  -7    4.30    4.00
   0  -7  -7   -3.30    3.30
   0   7   7    0.80    4.20
  -1  -7  -7    2.60    4.10
  -1  -7  -7    0.90    3.70
   1   7   7    2.00    4.20
  -2  -7  -7   13.90    5.20
  -2  -7  -7   11.80    4.40
  -3  -7  -7   27.30    5.20
  -3  -7  -7   25.80    5.90
   7  -8  -7   10.40    5.70
  -7   8   7    7.30    4.60
   6  -8  -7   12.60    5.40
   6  -8  -7    5.20    5.50
  -6   8   7   10.70    4.80
   5  -8  -7  302.87   16.70
   5  -8  -7  326.37   18.10
   5  -8  -7  337.17   18.30
  -5   8   7  315.47   15.10
   4  -8  -7   -1.00    4.20
   4  -8  -7    0.80    4.50
   4  -8  -7   -0.80    4.30
  -4   8   7   -1.50    2.90
   3  -8  -7    1.10    4.30
  -3   8   7    1.10    2.60
   2  -8  -7    2.70    4.40
   1  -8  -7    7.80    4.50
   1  -8  -7   17.00    5.40
   0  -8  -7    4.60    4.40
   0  -8  -7   -0.90    4.10
   0   8   7    5.30    4.90
  -1  -8  -7    1.40    4.60
  -1  -8  -7    4.60    4.70
  -2  -8  -7    0.90    4.20
  -2  -8  -7    4.40    5.00
   6  -9  -7    1.90    5.00
   6  -9  -7    8.60    6.00
  -6   9   7    2.80    4.50
   5  -9  -7    6.70    5.20
   5  -9  -7    2.60    5.70
  -5   9   7   10.90    4.40
   4  -9  -7    5.50    5.40
   4  -9  -7    2.60    5.30
  -4   9   7   -0.50    3.30
   3  -9  -7    4.00    5.30
   3  -9  -7    4.90    4.50
  -3   9   7    1.50    2.50
   2  -9  -7    4.90    5.00
   2  -9  -7   -0.40    4.30
   1  -9  -7   -2.60    4.10
   1  -9  -7   -6.80    4.40
  -1   9   7   -1.00    5.10
   0  -9  -7   26.20    6.40
   0  -9  -7   23.20    6.30
   0   9   7   29.00    8.30
   1  13  -8   -7.50    5.20
   1  13  -8    5.70    5.90
  -1 -13   8    3.30    5.10
   0  13  -8    0.30    5.40
   0  13  -8    1.00    4.70
   0  13  -8    3.70    5.90
   0 -13   8    4.50    4.90
  -1  13  -8   -4.50    4.70
  -1  13  -8   -0.90    5.30
  -1  13  -8    1.40    5.80
   1 -13   8    6.20    5.10
  -2  13  -8    1.80    5.90
  -2  13  -8    2.00    4.90
   2 -13   8    6.30    4.80
  -3  13  -8    3.50    6.00
  -3  13  -8    8.80    5.70
   3 -13   8    7.80    4.90
   3  12  -8    3.00    5.70
   3  12  -8    4.60    6.20
  -3 -12   8   -2.90    4.40
   2  12  -8    7.00    5.80
   2  12  -8   -0.90    5.30
  -2 -12   8    7.10    4.80
   1  12  -8    6.30    5.60
   1  12  -8    5.70    5.50
  -1 -12   8    8.30    5.00
   0  12  -8   22.90    6.00
   0  12  -8   30.10    7.10
   0  12  -8   24.10    6.60
   0 -12   8   24.90    6.00
  -1  12  -8   -1.50    4.30
  -1  12  -8   -2.50    5.00
  -1  12  -8    1.30    4.50
   1 -12   8   -0.10    4.10
  -2  12  -8    9.80    5.40
  -2  12  -8    0.20    4.40
   2 -12   8    8.60    4.50
  -3  12  -8   13.80    5.30
  -3  12  -8   28.50    7.00
   3 -12   8   27.30    5.80
  -4  12  -8   -2.90    5.00
  -4  12  -8    0.10    4.60
   4 -12   8    2.70    4.10
  -5  12  -8   13.90    5.50
  -5  12  -8    6.20    6.20
   5 -12   8   11.80    4.30
   4  11  -8   31.90    7.90
   4  11  -8   34.80    7.60
  -4 -11   8   22.30    6.20
  -4 -11   8   29.40    6.30
   3  11  -8   85.09    9.70
   3  11  -8   78.79   10.40
  -3 -11   8  106.39   10.00
  -3 -11   8   87.09   10.30
   2  11  -8   14.30    6.00
   2  11  -8   18.50    6.00
  -2 -11   8   14.70    4.90
  -2 -11   8   17.40    5.70
   1  11  -8   28.60    6.50
   1  11  -8   15.70    6.10
  -1 -11   8   12.00    4.80
   0  11  -8    4.80    4.20
   0  11  -8   -3.00    4.00
   0  11  -8    2.30    4.90
   0 -11   8    7.00    4.30
  -1  11  -8   12.20    4.70
  -1  11  -8    0.50    4.60
  -1  11  -8    3.90    4.50
   1 -11   8    9.40    4.40
  -2  11  -8   10.00    4.60
  -2  11  -8    8.70    5.10
  -3  11  -8   21.90    5.80
  -3  11  -8   28.10    5.60
  -3  11  -8   45.80    7.60
   3 -11   8   25.30    4.90
  -4  11  -8   14.50    5.70
  -4  11  -8   16.50    5.20
  -4  11  -8   11.50    5.70
   4 -11   8    9.20    3.80
  -5  11  -8   10.00    6.00
  -5  11  -8   20.40    6.20
   5 -11   8   17.00    4.10
  -6  11  -8    2.20    5.40
  -6  11  -8    6.30    5.40
   6 -11   8   -0.30    2.80
   5  10  -8    0.40    5.70
   5  10  -8   -3.30    5.10
  -5 -10   8    2.40    4.60
  -5 -10   8    2.60    5.00
   4  10  -8   14.10    5.60
   4  10  -8   11.00    6.50
  -4 -10   8   20.90    6.00
  -4 -10   8   23.40    5.60
   3  10  -8   -2.40    4.20
   3  10  -8    6.00    5.10
  -3 -10   8   -0.10    4.00
  -3 -10   8    4.50    4.60
   2  10  -8   42.80    7.00
  -2 -10   8   46.30    6.20
   1  10  -8    4.60    3.90
   1  10  -8    6.40    4.50
   1  10  -8    4.40    4.50
  -1 -10   8    3.30    3.60
  -1 -10   8    6.90    4.10
   0  10  -8   26.40    5.60
   0  10  -8   19.20    5.00
   0  10  -8   26.80    6.00
   0 -10   8   29.90    5.20
  -1  10  -8   34.70    6.10
  -1  10  -8   33.70    6.60
  -1  10  -8   48.40    6.50
  -1  10  -8   28.20    5.80
   1 -10   8   32.90    5.40
  -2  10  -8    9.90    4.50
  -2  10  -8   20.10    5.00
  -2  10  -8   17.00    5.00
   2 -10   8   15.90    4.20
  -3  10  -8   -1.40    4.00
  -3  10  -8    3.90    3.80
  -3  10  -8    5.90    4.30
   3 -10   8    2.40    3.20
  -4  10  -8   23.50    6.00
  -4  10  -8   17.50    5.60
  -4  10  -8   19.00    5.00
   4 -10   8   21.80    4.10
  -5  10  -8   -0.10    4.20
  -5  10  -8   -5.10    4.60
   5 -10   8    3.10    2.80
  -6  10  -8   34.50    7.20
  -6  10  -8   21.30    5.70
  -7  10  -8    4.70    5.90
   6   9  -8    0.70    5.40
  -6  -9   8    0.90    4.80
  -6  -9   8    0.10    4.70
   5   9  -8   -5.90    4.10
  -5  -9   8    1.20    4.50
  -5  -9   8    3.60    4.20
  -5  -9   8   -0.20    6.40
   4   9  -8   18.60    5.60
   4   9  -8   20.10    6.40
  -4  -9   8   27.60    5.50
  -4  -9   8   23.20    5.90
  -4  -9   8   20.30    5.50
   3   9  -8   32.20    5.80
   3   9  -8   43.30    7.70
  -3  -9   8   39.20    6.10
  -3  -9   8   40.20    5.90
  -3  -9   8   39.50    6.70
   2   9  -8   14.20    5.30
   2   9  -8   18.60    5.00
  -2  -9   8   15.60    4.80
  -2  -9   8   13.70    4.10
   1   9  -8  276.47   13.10
   1   9  -8  254.67   14.00
   1   9  -8  234.18   13.60
  -1  -9   8  248.08   12.60
  -1  -9   8  253.67   13.50
   0   9  -8    8.20    4.10
   0   9  -8   12.20    4.30
   0   9  -8   -1.20    3.50
   0   9  -8   13.40    4.10
   0  -9   8   10.30    3.90
   0  -9   8   12.50    3.70
  -1   9  -8   21.60    4.40
  -1   9  -8   25.80    5.40
  -1   9  -8   25.40    5.60
  -1   9  -8   24.80    5.10
   1  -9   8   18.10    3.90
  -2   9  -8    0.10    3.40
  -2   9  -8    2.20    3.30
  -2   9  -8    6.00    4.00
   2  -9   8    5.20    3.10
  -3   9  -8   16.40    4.80
  -3   9  -8   26.30    5.00
  -3   9  -8   35.30    5.80
   3  -9   8   41.20    4.90
  -4   9  -8   11.20    4.90
  -4   9  -8   15.10    4.30
   4  -9   8   10.80    3.10
  -5   9  -8    2.20    4.70
  -5   9  -8    2.90    3.80
   5  -9   8   -0.60    2.10
  -6   9  -8   -0.30    3.80
  -6   9  -8   -1.70    4.80
  -7   9  -8    5.10    5.30
   7   8  -8   41.20    7.30
  -7  -8   8   28.60    8.70
  -7  -8   8   32.10    7.20
   6   8  -8    8.80    5.30
  -6  -8   8   10.90    5.50
  -6  -8   8    9.00    4.90
  -6  -8   8   10.80    5.50
   5   8  -8   -1.00    4.10
  -5  -8   8   -0.90    3.80
  -5  -8   8    2.30    4.20
  -5  -8   8    0.70    3.80
   4   8  -8    5.50    4.70
   4   8  -8    4.20    4.40
  -4  -8   8    5.20    3.60
  -4  -8   8    7.90    4.00
  -4  -8   8    5.10    4.00
   3   8  -8   -1.00    3.30
   3   8  -8    3.00    4.40
  -3  -8   8   -2.70    2.60
  -3  -8   8    0.20    3.20
  -3  -8   8    4.10    3.40
   2   8  -8    8.10    4.50
   2   8  -8    8.50    3.90
   2   8  -8    8.40    4.10
  -2  -8   8    9.70    3.70
  -2  -8   8   15.40    4.30
  -2  -8   8   15.80    4.00
   1   8  -8   87.89    8.30
   1   8  -8   99.99    7.90
   1   8  -8  104.89    8.50
   1   8  -8  102.39    7.80
  -1  -8   8   98.59    8.20
  -1  -8   8  111.49    7.70
  -1  -8   8   95.99    8.00
   0   8  -8   27.20    5.30
   0   8  -8   23.20    4.60
   0   8  -8   27.90    5.20
   0   8  -8   26.90    4.60
   0  -8   8   25.20    4.50
   0  -8   8   28.80    4.40
  -1   8  -8   85.79    7.30
  -1   8  -8   85.49    7.50
  -1   8  -8   85.79    7.70
  -1   8  -8   79.29    6.90
   1  -8   8   58.09    6.00
   1  -8   8   88.99    7.10
  -2   8  -8   33.90    5.10
  -2   8  -8   34.80    4.80
  -2   8  -8   41.60    6.20
   2  -8   8   40.70    4.60
  -3   8  -8  183.68   11.20
  -3   8  -8  163.38   10.10
  -3   8  -8  188.48   10.00
   3  -8   8  187.08    8.70
  -4   8  -8   -2.10    3.20
  -4   8  -8   -6.10    2.50
   4  -8   8    2.50    2.10
  -5   8  -8   -1.50    4.20
  -5   8  -8    4.80    3.60
  -6   8  -8    8.80    5.10
  -7   8  -8    1.70    5.00
   8   7  -8    0.10    5.70
  -8  -7   8   -4.40    4.80
   7   7  -8   14.40    5.40
  -7  -7   8    9.10    4.40
  -7  -7   8    6.40    5.30
  -7  -7   8   12.20    5.90
   6   7  -8   42.60    7.00
  -6  -7   8   24.50    6.10
  -6  -7   8   40.30    7.10
  -6  -7   8   33.40    5.90
   5   7  -8   92.19    8.90
  -5  -7   8   89.79    8.30
  -5  -7   8   89.79    8.70
  -5  -7   8   84.89    8.60
   4   7  -8   10.10    4.30
   4   7  -8    9.40    4.70
  -4  -7   8   11.80    4.50
  -4  -7   8   17.30    4.40
  -4  -7   8    6.90    3.70
   3   7  -8   11.80    4.70
   3   7  -8    2.30    3.40
   3   7  -8    7.30    4.00
  -3  -7   8    2.30    3.30
  -3  -7   8    3.00    3.20
  -3  -7   8    3.90    3.20
   2   7  -8    3.80    3.70
   2   7  -8   11.80    4.00
   2   7  -8    5.40    3.80
  -2  -7   8    5.80    3.50
  -2  -7   8    5.90    3.10
  -2  -7   8   10.20    3.40
   1   7  -8   11.20    3.90
   1   7  -8    8.40    3.70
   1   7  -8    8.80    3.70
   1   7  -8    5.60    3.00
  -1  -7   8    5.20    3.00
  -1  -7   8    6.60    2.90
  -1  -7   8   10.10    3.30
   0   7  -8   41.50    4.90
   0   7  -8   34.60    5.20
   0   7  -8   35.90    5.80
   0   7  -8   42.80    5.50
   0   7  -8   39.70    5.30
   0  -7   8   46.30    5.50
   0  -7   8   42.90    5.20
   0  -7   8   47.10    5.10
  -1   7  -8   62.09    7.00
  -1   7  -8   50.89    5.50
  -1   7  -8   46.90    5.50
  -1   7  -8   38.70    7.80
  -1   7  -8   48.20    5.50
   1  -7   8   47.00    5.50
   1  -7   8   51.49    5.00
  -2   7  -8   56.99    6.60
  -2   7  -8   52.59    5.50
  -2   7  -8   46.30    5.50
  -2   7  -8   52.29    5.80
   2  -7   8   59.39    5.00
  -3   7  -8   26.50    4.10
  -3   7  -8   32.50    4.70
  -3   7  -8   18.50    4.40
   3  -7   8   28.80    3.20
  -4   7  -8   26.30    4.50
  -4   7  -8   25.10    5.50
  -4   7  -8   28.10    5.90
  -5   7  -8   75.49    8.10
  -5   7  -8   69.79    6.40
  -6   7  -8   13.80    4.80
  -7   7  -8   -2.20    4.40
  -8   7  -8   30.10    6.70
   8   6  -8   47.70    8.00
  -8  -6   8   55.09    9.20
  -8  -6   8   42.20    7.60
  -8  -6   8   43.70    7.80
   7   6  -8   30.30    6.40
  -7  -6   8   57.99    8.40
  -7  -6   8   39.90    7.20
  -7  -6   8   49.70    6.70
   6   6  -8   68.59    8.00
  -6  -6   8   71.49    8.60
  -6  -6   8   72.29    7.90
  -6  -6   8   82.39    8.80
   5   6  -8    1.40    3.70
  -5  -6   8    3.30    4.00
  -5  -6   8    3.90    3.60
  -5  -6   8    0.40    3.10
   4   6  -8  184.58   10.60
  -4  -6   8  178.98   10.90
  -4  -6   8  193.48   10.50
  -4  -6   8  166.38   10.60
   3   6  -8   20.70    4.40
   3   6  -8   22.60    5.10
   3   6  -8   17.70    4.50
  -3  -6   8   24.00    4.50
  -3  -6   8   27.00    4.20
  -3  -6   8   25.30    4.30
   2   6  -8  184.68   10.80
   2   6  -8  192.98   10.80
   2   6  -8  203.18   10.40
  -2  -6   8  221.58   10.20
  -2  -6   8  189.08   10.40
  -2  -6   8  178.08   10.10
   1   6  -8   69.29    6.60
   1   6  -8   61.29    6.50
   1   6  -8   68.29    5.90
   1   6  -8   74.59    6.40
  -1  -6   8   58.89    5.70
  -1  -6   8   74.79    5.90
  -1  -6   8   65.09    6.10
   0   6  -8   32.10    4.50
   0   6  -8   27.70    4.60
   0   6  -8   33.80    4.60
   0   6  -8   35.10    4.10
   0   6  -8   39.40    5.00
   0  -6   8   34.70    4.00
   0  -6   8   28.50    4.00
   0  -6   8   27.10    3.70
   0  -6   8   35.50    4.50
  -1   6  -8   32.60    4.70
  -1   6  -8   65.79    5.80
  -1   6  -8   48.40    5.10
  -1   6  -8   51.69    4.90
  -1   6  -8   56.39    5.90
  -1   6  -8   52.19    5.30
   1  -6   8   46.00    4.10
   1  -6   8   54.09    4.70
   1  -6   8   47.60    4.90
   1  -6   8   46.30    5.10
  -2   6  -8    9.50    3.00
  -2   6  -8   10.10    3.40
  -2   6  -8   10.40    3.60
  -2   6  -8    7.40    2.70
  -2   6  -8    6.20    3.00
  -2   6  -8    9.60    3.20
   2  -6   8   13.60    2.40
   2  -6   8   11.30    2.00
   2  -6   8    9.40    2.60
  -3   6  -8   -1.90    3.10
  -3   6  -8    2.70    2.40
  -3   6  -8   -0.10    2.90
  -3   6  -8    2.30    2.40
  -4   6  -8   63.89    6.60
  -4   6  -8   48.90    5.00
  -5   6  -8    6.20    2.90
  -5   6  -8   11.90    4.40
  -6   6  -8    6.90    4.30
  -7   6  -8    3.50    4.40
  -8   6  -8   16.60    5.70
   8   5  -8  201.38   12.90
  -8  -5   8  172.78   12.20
  -8  -5   8  154.98   12.60
   7   5  -8    7.20    4.70
  -7  -5   8   14.20    4.90
  -7  -5   8   19.50    5.50
  -7  -5   8   26.70    5.90
   6   5  -8   -2.50    3.70
  -6  -5   8    5.40    3.70
  -6  -5   8    1.90    3.50
  -6  -5   8    3.60    4.00
   5   5  -8    1.90    3.70
  -5  -5   8   -0.50    3.00
  -5  -5   8    2.40    3.60
  -5  -5   8    1.40    3.00
   4   5  -8   41.70    6.10
   4   5  -8   40.70    5.40
  -4  -5   8   39.20    5.90
  -4  -5   8   45.30    5.90
  -4  -5   8   36.60    4.90
   3   5  -8   10.30    3.50
   3   5  -8   19.00    4.20
  -3  -5   8   12.00    3.60
  -3  -5   8   13.80    3.40
  -3  -5   8   15.60    3.80
   2   5  -8    7.40    3.20
   2   5  -8    8.50    3.40
   2   5  -8    9.70    3.40
  -2  -5   8   10.30    3.00
  -2  -5   8   15.60    3.30
  -2  -5   8   10.30    3.10
   1   5  -8    0.90    2.50
   1   5  -8    4.10    2.80
   1   5  -8    1.20    2.10
   1   5  -8    0.80    2.80
   1   5  -8    0.20    2.50
  -1  -5   8    0.90    1.50
  -1  -5   8    5.90    2.50
  -1  -5   8    1.10    2.10
   0   5  -8   49.90    5.10
   0   5  -8   51.59    5.70
   0   5  -8   49.70    4.70
   0   5  -8   50.49    5.10
   0   5  -8   44.20    4.80
   0   5  -8   52.89    5.60
   0  -5   8   47.10    4.10
   0  -5   8   58.59    4.60
   0  -5   8   47.90    4.80
  -1   5  -8   40.30    4.40
  -1   5  -8   40.40    4.50
  -1   5  -8   38.40    4.80
  -1   5  -8   30.00    4.30
  -1   5  -8   35.00    4.00
  -1   5  -8   39.60    4.60
   1  -5   8   32.60    3.60
   1  -5   8   28.30    2.90
   1  -5   8   37.30    4.10
  -2   5  -8   13.20    3.40
  -2   5  -8   10.20    2.70
  -2   5  -8   14.60    3.30
  -2   5  -8   10.70    2.90
  -2   5  -8    9.80    2.60
  -2   5  -8   11.00    3.30
  -3   5  -8    7.80    2.50
  -3   5  -8   13.80    3.50
  -3   5  -8    8.50    2.90
  -3   5  -8    4.00    3.00
  -3   5  -8   10.70    3.00
  -3   5  -8    7.70    2.60
  -4   5  -8   17.40    4.00
  -4   5  -8   12.50    2.60
  -4   5  -8    6.40    3.70
  -4   5  -8   13.80    3.60
  -5   5  -8   71.59    6.90
  -5   5  -8   59.59    6.40
  -6   5  -8   83.59    7.50
  -7   5  -8   53.69    6.70
  -8   5  -8   -4.00    4.20
  -9  -4   8  321.47   17.60
  -9  -4   8  230.48   19.50
   8   4  -8   71.79    8.70
  -8  -4   8   69.49    9.40
  -8  -4   8   65.99    7.90
  -8  -4   8   57.79    8.30
   7   4  -8   21.10    5.40
  -7  -4   8   10.20    4.10
  -7  -4   8    4.60    4.00
   6   4  -8   -1.00    3.50
  -6  -4   8    5.10    3.50
  -6  -4   8    0.50    3.60
  -6  -4   8    3.00    3.50
   5   4  -8    6.80    3.40
   5   4  -8    9.50    3.70
  -5  -4   8   10.40    3.70
  -5  -4   8   11.00    4.10
  -5  -4   8   12.40    3.90
   4   4  -8   86.99    7.50
   4   4  -8   86.29    7.10
  -4  -4   8   96.99    7.10
  -4  -4   8   83.49    7.10
  -4  -4   8   81.89    7.40
   3   4  -8   10.70    3.20
   3   4  -8    6.10    3.30
  -3  -4   8   14.80    3.40
  -3  -4   8    8.30    3.10
  -3  -4   8   12.30    3.10
   2   4  -8   -1.40    2.30
   2   4  -8    0.60    2.90
   2   4  -8    0.80    2.60
  -2  -4   8   -0.80    1.80
  -2  -4   8    2.30    2.40
  -2  -4   8    2.00    2.40
   1   4  -8   73.59    6.20
   1   4  -8   75.39    6.00
   1   4  -8   59.59    5.70
   1   4  -8   72.99    6.20
  -1  -4   8   71.39    5.50
  -1  -4   8   76.49    5.30
  -1  -4   8   76.59    5.50
   0   4  -8    4.00    2.40
   0   4  -8    7.90    2.90
   0   4  -8    8.50    2.40
   0   4  -8    7.70    2.70
   0   4  -8    3.50    2.40
   0   4  -8    3.50    2.30
   0  -4   8    2.40    1.90
   0  -4   8    4.90    2.40
   0  -4   8    0.20    0.70
   0  -4   8    4.70    2.00
  -1   4  -8    3.30    2.00
  -1   4  -8    9.30    2.70
  -1   4  -8    5.10    2.10
  -1   4  -8    4.90    2.50
  -1   4  -8   11.10    3.00
  -1   4  -8    8.00    2.60
   1  -4   8    7.50    2.20
  -2   4  -8  120.59    6.60
  -2   4  -8  110.39    5.90
  -2   4  -8  115.29    6.90
  -2   4  -8  116.29    5.70
  -2   4  -8  114.99    6.50
  -2   4  -8  117.59    7.00
  -3   4  -8   67.89    5.10
  -3   4  -8   69.79    4.90
  -3   4  -8   60.29    5.60
  -3   4  -8   57.69    5.40
  -3   4  -8   65.49    3.90
  -3   4  -8   55.39    4.30
  -4   4  -8   26.30    3.70
  -4   4  -8   26.20    3.50
  -4   4  -8   18.50    3.70
  -4   4  -8   26.30    4.20
  -4   4  -8   22.50    2.40
  -5   4  -8    2.90    2.70
  -5   4  -8    3.90    4.00
  -5   4  -8    0.80    3.20
  -6   4  -8   21.10    4.70
  -6   4  -8   23.20    4.50
  -7   4  -8   13.00    4.30
  -8   4  -8   -1.40    3.70
  -9  -3   8    0.60    4.10
  -9  -3   8    7.30    6.10
  -9  -3   8    8.20    5.00
   8   3  -8   24.90    6.00
  -8  -3   8   23.00    5.60
  -8  -3   8   15.40    5.10
  -8  -3   8   20.60    5.60
   7   3  -8  452.95   19.40
  -7  -3   8  429.36   18.90
  -7  -3   8  400.36   19.40
  -7  -3   8  441.86   20.10
   6   3  -8  235.08   12.90
  -6  -3   8  269.07   13.00
  -6  -3   8  273.57   14.00
  -6  -3   8  249.78   13.50
   5   3  -8   22.20    4.40
   5   3  -8   37.70    5.40
  -5  -3   8   28.20    4.90
  -5  -3   8   23.40    4.20
  -5  -3   8   26.40    4.60
   4   3  -8    0.30    2.70
   4   3  -8    4.80    2.80
  -4  -3   8    1.10    2.60
  -4  -3   8    1.40    2.70
  -4  -3   8   -0.20    2.50
   3   3  -8    3.30    2.80
   3   3  -8    3.30    2.80
  -3  -3   8    0.10    2.30
  -3  -3   8   -1.00    2.40
  -3  -3   8    2.30    2.50
   2   3  -8  298.07   13.00
   2   3  -8  320.77   12.90
   2   3  -8  294.47   13.10
   2   3  -8  298.77   13.00
  -2  -3   8  314.97   12.80
  -2  -3   8  294.77   11.80
  -2  -3   8  289.17   12.00
   1   3  -8  115.19    6.80
   1   3  -8  128.59    7.50
   1   3  -8  109.69    7.00
  -1  -3   8  128.29    5.90
  -1  -3   8  111.39    6.60
  -1  -3   8  118.49    6.00
  -1  -3   8  116.89    6.40
   0   3  -8  478.65   18.00
   0   3  -8  494.55   17.40
   0   3  -8  489.85   17.80
   0   3  -8  501.25   18.30
   0   3  -8  513.25   18.10
   0  -3   8  504.25   16.30
   0  -3   8  509.05   16.30
   0  -3   8  478.45   17.20
  -1   3  -8   -0.30    1.50
  -1   3  -8   -2.00    1.80
  -1   3  -8   -0.30    1.90
  -1   3  -8   -0.10    2.10
  -1   3  -8    1.60    2.10
  -2   3  -8    2.70    2.00
  -2   3  -8    5.00    1.70
  -2   3  -8    2.20    2.00
  -2   3  -8    4.30    2.30
  -2   3  -8    4.20    2.30
  -3   3  -8   25.80    3.50
  -3   3  -8   30.70    3.60
  -3   3  -8   32.00    3.50
  -3   3  -8   34.10    3.50
  -3   3  -8   27.80    2.90
  -4   3  -8    7.20    2.40
  -4   3  -8    2.70    2.00
  -4   3  -8    4.80    2.60
  -5   3  -8    6.30    3.10
  -5   3  -8    6.60    2.80
  -5   3  -8    3.90    2.40
  -6   3  -8   30.70    4.40
  -6   3  -8   41.60    4.70
  -7   3  -8   36.80    5.00
  -8   3  -8   15.50    4.60
  -9  -2   8   -2.20    4.10
  -9  -2   8    3.40    4.30
  -8  -2   8   78.19    8.50
  -8  -2   8   80.79    9.20
  -8  -2   8   57.19    7.80
   7   2  -8  584.84   23.20
  -7  -2   8  535.55   23.10
  -7  -2   8  530.15   23.40
  -7  -2   8  583.44   22.60
   6   2  -8   -1.20    3.30
  -6  -2   8   -1.20    3.00
  -6  -2   8    3.30    3.40
  -6  -2   8   -0.30    2.70
   5   2  -8  251.17   12.90
   5   2  -8  283.47   13.00
  -5  -2   8  250.47   12.90
  -5  -2   8  268.07   12.30
  -5  -2   8  249.68   12.70
   4   2  -8    0.60    2.80
   4   2  -8   -0.30    2.50
  -4  -2   8    0.80    2.60
  -4  -2   8    3.20    2.60
  -4  -2   8    3.60    2.60
   3   2  -8  211.68   10.90
   3   2  -8  234.68   11.10
   3   2  -8  216.18   10.50
  -3  -2   8  228.18   10.00
  -3  -2   8  215.68   10.50
  -3  -2   8  234.28   10.70
   2   2  -8    2.50    2.70
   2   2  -8    3.80    2.70
   2   2  -8    1.00    2.30
  -2  -2   8    1.10    1.90
  -2  -2   8   -0.60    1.40
  -2  -2   8    0.20    1.90
  -2  -2   8    0.30    2.10
   1   2  -8   22.50    3.50
   1   2  -8   21.70    3.40
   1   2  -8   17.90    3.40
   1   2  -8   12.70    2.80
  -1  -2   8   15.30    2.60
  -1  -2   8   11.80    2.60
  -1  -2   8   18.50    2.30
  -1  -2   8   15.40    2.30
   0   2  -8   40.20    4.40
   0   2  -8   45.50    4.20
   0   2  -8   42.20    4.10
   0   2  -8   42.20    3.60
   0   2  -8   41.10    4.40
  -1   2  -8  113.79    5.30
  -1   2  -8  100.69    5.90
  -1   2  -8  101.59    5.50
  -1   2  -8  109.89    5.90
  -1   2  -8  113.69    6.00
   1  -2   8  106.39    4.70
  -2   2  -8  172.08    7.60
  -2   2  -8  180.58    7.40
  -2   2  -8  166.48    6.70
  -2   2  -8  167.58    7.50
  -2   2  -8  177.78    7.20
  -3   2  -8    0.40    1.60
  -3   2  -8   -0.10    2.00
  -3   2  -8    0.60    1.90
  -3   2  -8   -0.90    1.40
  -4   2  -8   -0.50    1.80
  -4   2  -8   -1.80    2.00
  -5   2  -8    8.40    2.30
  -5   2  -8    7.90    2.40
  -6   2  -8    5.70    2.70
  -6   2  -8    6.50    2.50
  -6   2  -8    2.10    3.00
  -7   2  -8    0.90    2.40
  -7   2  -8    1.20    3.00
  -8   2  -8    1.40    3.70
  -9  -1   8    5.50    4.50
  -9  -1   8    3.30    5.00
  -8  -1   8    6.00    4.10
  -8  -1   8    2.80    4.30
  -8  -1   8   -3.50    3.30
  -7  -1   8  148.89   10.00
  -7  -1   8  131.49   10.20
  -7  -1   8  140.49   10.30
   6   1  -8  249.18   13.70
   6   1  -8  270.27   13.60
  -6  -1   8  278.67   14.00
  -6  -1   8  281.77   13.20
  -6  -1   8  271.17   13.70
   5   1  -8  807.42   29.80
   5   1  -8  831.52   30.30
  -5  -1   8  836.42   30.20
  -5  -1   8  814.22   30.10
  -5  -1   8  872.21   29.50
   4   1  -8    1.90    2.80
   4   1  -8   -2.10    2.70
  -4  -1   8    2.70    2.80
  -4  -1   8    0.50    2.30
  -4  -1   8    5.00    2.80
   3   1  -8    2.90    2.70
   3   1  -8   -0.30    2.70
   3   1  -8   -0.10    2.40
  -3  -1   8   -2.30    2.10
  -3  -1   8    0.10    1.60
  -3  -1   8   -0.80    2.00
   2   1  -8  136.79    7.70
   2   1  -8  138.29    8.00
   2   1  -8  131.39    7.90
  -2  -1   8  136.69    7.20
  -2  -1   8  148.39    6.60
   1   1  -8   19.20    3.20
   1   1  -8   16.00    3.00
   1   1  -8   11.40    3.00
  -1  -1   8   11.30    1.90
  -1  -1   8   12.80    2.40
   0   1  -8   15.90    2.80
   0   1  -8   14.90    2.90
   0   1  -8   19.90    2.90
   0   1  -8   16.50    2.90
   0  -1   8   19.80    2.70
  -1   1  -8  129.89    6.10
  -1   1  -8  131.39    6.20
  -1   1  -8  122.89    5.80
  -1   1  -8  115.49    5.30
  -1   1  -8  115.89    6.20
  -2   1  -8  317.87   10.50
  -2   1  -8  273.07   10.80
  -2   1  -8  311.97   11.00
  -3   1  -8   -0.80    1.80
  -3   1  -8    0.10    1.60
  -3   1  -8   -0.40    1.40
  -5   1  -8   26.10    3.10
  -6   1  -8    4.80    2.40
  -7   1  -8   -0.20    2.00
  -7   1  -8    1.90    2.80
  10   0  -8    8.70    4.60
 -10   0   8    4.10    5.70
  -9   0   8   -0.30    4.60
  -9   0   8    3.30    4.60
  -8   0   8   -2.50    3.60
  -8   0   8   -2.80    3.90
  -7   0   8   50.49    6.40
  -7   0   8   51.59    7.10
   6   0  -8  371.26   17.50
  -6   0   8  399.96   16.70
  -6   0   8  386.36   17.30
  -6   0   8  388.16   17.50
   5   0  -8  109.59    8.30
  -5   0   8  107.39    8.00
  -5   0   8  119.19    7.80
  -5   0   8   97.69    7.90
   4   0  -8  849.52   30.30
  -4   0   8  837.22   29.80
  -4   0   8  868.81   29.00
  -4   0   8  825.92   29.70
   3   0  -8    8.40    3.30
   3   0  -8    6.80    3.20
   3   0  -8   12.90    3.40
  -3   0   8    9.60    2.80
  -3   0   8    8.70    2.80
   2   0  -8  178.68    9.10
   2   0  -8  175.58    8.70
   2   0  -8  177.68    9.00
  -2   0   8  174.28    8.30
  -2   0   8  171.68    7.30
  -2   0   8  170.18    7.50
  -2   0   8  167.78    8.20
   1   0  -8  120.49    6.70
   1   0  -8  125.29    7.30
   1   0  -8  133.09    7.30
  -1   0   8  127.19    4.70
  -1   0   8  133.89    6.20
   0   0  -8  194.68    8.50
   0   0  -8  166.88    7.80
   0   0  -8  187.88    8.40
  -1   0  -8    1.00    1.30
  -1   0  -8    1.50    1.90
  -1   0  -8    2.30    1.90
  -2   0  -8   22.40    2.50
  -2   0  -8   16.00    2.20
  -2   0  -8   15.30    2.20
  -2   0  -8   15.30    2.20
  -7   0  -8   37.00    3.70
  10  -1  -8   24.10    5.70
 -10   1   8   28.80    6.90
  -9   1   8   -1.30    4.10
  -8   1   8    2.40    3.90
  -7   1   8    4.40    3.70
   6  -1  -8   19.40    4.90
  -6   1   8    9.60    4.00
  -6   1   8   20.40    4.60
   5  -1  -8   82.39    7.80
  -5   1   8   68.69    6.90
  -5   1   8   94.69    7.20
   4  -1  -8 1041.50   35.80
   4  -1  -8  991.90   35.50
  -4   1   8 1007.70   34.90
  -4   1   8 1035.30   34.10
   3  -1  -8   39.80    4.90
   3  -1  -8   35.40    4.70
  -3   1   8   27.30    3.90
  -3   1   8   37.60    4.30
  -3   1   8   34.00    3.80
   2  -1  -8   15.80    3.40
   2  -1  -8   20.60    3.70
  -2   1   8   10.10    4.10
  -2   1   8   13.70    2.80
  -2   1   8   17.30    2.40
  -2   1   8   18.80    2.50
   1  -1  -8   38.20    4.40
   1  -1  -8   37.70    4.30
   1  -1  -8   41.10    4.70
   0  -1  -8    5.40    2.40
   0  -1  -8   -0.70    2.00
   0  -1  -8   -0.50    1.80
  -1  -1  -8   15.90    2.70
  -1  -1  -8   21.80    2.90
   1   1   8   16.90    2.30
  -2  -1  -8   92.09    4.80
  -2  -1  -8   95.89    4.70
  -2  -1  -8   82.59    4.70
  -9   2   8    5.90    4.90
  -8   2   8    5.10    4.30
  -7   2   8   -0.30    3.40
   6  -2  -8   20.50    4.80
  -6   2   8   20.80    4.50
   5  -2  -8   51.29    6.50
  -5   2   8   59.89    6.30
   4  -2  -8   60.49    6.90
  -4   2   8   64.79    5.60
  -4   2   8   51.19    5.80
   3  -2  -8   21.50    4.00
   3  -2  -8   18.70    4.00
   3  -2  -8   18.90    4.20
  -3   2   8   25.90    3.30
  -3   2   8   16.20    3.50
   2  -2  -8  408.46   16.60
   2  -2  -8  433.76   17.00
   2  -2  -8  425.76   16.90
  -2   2   8  419.16   14.40
  -2   2   8  413.66   14.30
   1  -2  -8   42.00    5.00
   1  -2  -8   40.40    4.70
   1  -2  -8   40.00    4.60
   0  -2  -8  405.46   15.00
   0  -2  -8  373.96   14.70
   0  -2  -8  380.56   14.70
  -1  -2  -8   63.39    4.90
  -1  -2  -8   58.79    4.60
  -1  -2  -8   52.09    4.90
  -2  -2  -8   51.09    4.40
  -2  -2  -8   51.89    4.20
  -2  -2  -8   54.59    4.10
  -3  -2  -8    0.80    2.10
  -3  -2  -8    0.60    1.60
   9  -3  -8   10.50    5.10
  -9   3   8   12.10    5.40
  -7   3   8    1.80    3.90
   6  -3  -8    9.50    4.40
  -6   3   8    7.20    3.90
   5  -3  -8    3.10    3.90
  -5   3   8    1.40    2.90
   4  -3  -8   47.40    6.20
   4  -3  -8   38.60    5.60
  -4   3   8   53.19    5.50
   3  -3  -8  176.58   10.20
   3  -3  -8  153.68    9.90
  -3   3   8  164.08    8.00
   2  -3  -8   20.40    4.30
   2  -3  -8    9.90    3.50
   2  -3  -8   12.50    3.50
  -2   3   8   10.50    2.00
   1  -3  -8   20.00    3.90
   1  -3  -8   20.20    3.70
   1  -3  -8   21.20    4.00
   0  -3  -8    0.50    2.30
   0  -3  -8    4.80    3.00
   0  -3  -8    1.40    2.60
  -1  -3  -8   26.90    3.70
  -1  -3  -8   26.10    3.90
  -1  -3  -8   23.20    3.60
   1   3   8   21.40    3.20
  -2  -3  -8   30.00    3.60
  -2  -3  -8   24.10    3.30
  -2  -3  -8   26.40    3.90
  -3  -3  -8   -1.00    2.50
  -3  -3  -8    0.30    2.20
  -3  -3  -8   -1.40    2.10
  -4  -3  -8    8.90    2.70
  -5  -3  -8   36.70    4.30
  -5  -3  -8   35.60    3.70
   9  -4  -8   31.40    6.50
  -9   4   8   21.60    5.90
  -8   4   8   -1.30    3.90
  -7   4   8   11.50    4.50
   6  -4  -8    4.10    4.30
  -6   4   8   -1.20    3.10
   5  -4  -8    0.50    3.30
   5  -4  -8    1.50    3.70
  -5   4   8    7.70    3.30
   4  -4  -8   -0.50    3.50
   4  -4  -8   -0.40    3.50
  -4   4   8   -0.80    2.60
   3  -4  -8    0.40    3.40
   3  -4  -8    8.90    4.00
  -3   4   8    9.30    2.70
   2  -4  -8   -2.00    2.80
   2  -4  -8    0.00    3.00
  -2   4   8   -1.50    1.20
   1  -4  -8   67.79    6.70
   1  -4  -8   61.39    6.80
   1  -4  -8   59.79    6.40
   0  -4  -8    0.10    2.80
   0  -4  -8   -0.60    3.10
   0  -4  -8   -1.20    2.80
  -1  -4  -8   -1.20    2.60
  -1  -4  -8    1.40    2.80
  -1  -4  -8    0.10    3.20
   1   4   8   -0.90    2.50
  -2  -4  -8   98.29    7.10
  -2  -4  -8   91.09    6.50
  -2  -4  -8  103.39    7.00
  -3  -4  -8   54.49    5.80
  -3  -4  -8   50.89    5.10
  -3  -4  -8   62.59    5.50
  -4  -4  -8   16.80    3.70
  -4  -4  -8   12.70    3.70
  -4  -4  -8   12.20    2.90
  -5  -4  -8    3.60    3.30
  -5  -4  -8    0.60    3.20
   9  -5  -8   14.30    5.50
  -9   5   8   16.20    5.90
  -8   5   8   15.20    5.10
  -7   5   8    2.20    3.80
   6  -5  -8   25.90    6.10
   6  -5  -8   18.70    5.30
  -6   5   8   24.90    5.00
   5  -5  -8    0.80    3.90
   5  -5  -8    3.50    4.10
  -5   5   8   -1.30    2.90
   4  -5  -8   14.70    4.70
   4  -5  -8    5.90    4.10
  -4   5   8   13.90    3.50
   3  -5  -8    4.10    3.90
   3  -5  -8    4.60    3.80
  -3   5   8    4.40    2.50
   2  -5  -8   -3.80    3.20
   2  -5  -8    2.60    3.60
   1  -5  -8   82.39    8.00
   1  -5  -8   89.09    7.80
   0  -5  -8   31.90    5.00
  -1  -5  -8   11.30    3.90
  -1  -5  -8    6.00    3.30
  -2  -5  -8   27.20    4.60
  -2  -5  -8   39.50    5.10
  -3  -5  -8    1.20    3.70
  -3  -5  -8    0.90    3.10
  -4  -5  -8   36.50    5.30
  -4  -5  -8   27.90    4.20
   8  -6  -8    4.40    5.00
  -8   6   8    2.60    4.60
   7  -6  -8    2.70    4.50
  -7   6   8    3.30    4.40
   6  -6  -8   27.40    6.20
  -6   6   8   33.60    5.60
   5  -6  -8    6.80    4.40
   5  -6  -8    8.60    5.00
  -5   6   8    2.30    3.50
   4  -6  -8    0.60    4.00
   4  -6  -8    6.90    4.50
  -4   6   8   -2.20    2.90
   3  -6  -8    1.70    3.90
   3  -6  -8    2.80    4.00
  -3   6   8    1.70    2.30
   2  -6  -8   37.40    6.00
   2  -6  -8   45.40    6.90
   1  -6  -8   45.60    6.40
   1  -6  -8   39.00    6.10
   0  -6  -8    6.80    4.00
   0  -6  -8   14.30    4.50
  -1  -6  -8    5.20    4.00
  -1  -6  -8    2.20    3.80
  -2  -6  -8    2.30    3.90
  -2  -6  -8    6.40    4.10
  -3  -6  -8   10.70    4.10
  -3  -6  -8   15.50    5.20
   7  -7  -8   19.60    5.80
  -7   7   8   15.40    5.30
   6  -7  -8   18.90    6.30
   6  -7  -8    5.80    4.80
  -6   7   8    8.30    4.50
   5  -7  -8   11.80    5.70
   5  -7  -8   14.40    5.50
   5  -7  -8   12.00    5.20
  -5   7   8   13.00    4.50
   4  -7  -8    8.20    5.20
   4  -7  -8   -0.50    4.10
   4  -7  -8    8.20    5.30
  -4   7   8    4.40    3.10
   3  -7  -8   -1.80    4.00
   3  -7  -8   -0.70    4.30
  -3   7   8    2.70    2.30
   2  -7  -8    1.50    4.20
   2  -7  -8    0.90    4.10
   1  -7  -8   16.80    5.20
   1  -7  -8   28.40    6.20
   0  -7  -8    5.00    4.40
   0   7   8   13.60    4.90
  -1  -7  -8    0.50    4.20
  -1  -7  -8    2.80    4.40
  -2  -7  -8    5.30    4.30
  -2  -7  -8    8.60    5.20
   6  -8  -8    2.20    5.50
   6  -8  -8    3.90    5.10
  -6   8   8    3.20    4.40
   5  -8  -8    6.90    5.60
   5  -8  -8    6.30    5.10
   5  -8  -8   -1.00    5.00
  -5   8   8   -5.20    3.50
   4  -8  -8   -0.90    4.70
   4  -8  -8    1.80    5.20
  -4   8   8    4.40    3.20
   3  -8  -8    2.30    4.90
   3  -8  -8    6.30    4.80
  -3   8   8   -0.40    1.80
   2  -8  -8    5.60    5.10
   1  -8  -8    2.30    4.80
   0  -8  -8    1.60    4.80
   0  -8  -8    1.70    4.90
  -1  -8  -8    0.10    4.80
  -1  -8  -8    3.90    4.80
   4  -9  -8    8.40    6.20
  -4   9   8    1.90    3.10
   3  -9  -8    2.10    5.50
   3  -9  -8   -5.50    4.80
   2  -9  -8    3.00    5.10
   2  -9  -8    4.10    5.40
   1  -9  -8   -4.20    5.20
   1  13  -9    2.80    6.40
   1  13  -9   -2.90    5.50
  -1 -13   9   11.90    5.50
   0  13  -9   -1.50    4.90
   0  13  -9    2.10    5.70
   0  13  -9   -2.40    5.90
   0 -13   9    4.60    4.70
  -1  13  -9    8.30    6.10
  -1  13  -9    8.30    6.40
  -1  13  -9    5.80    5.50
   1 -13   9   12.40    5.30
  -2  13  -9    9.20    7.00
  -2  13  -9   -1.70    5.20
  -2  13  -9   20.00    6.20
   2 -13   9   21.30    5.70
  -3  13  -9   18.00    6.70
  -3  13  -9   14.10    6.20
   3 -13   9   15.30    5.20
   3  12  -9   -0.50    5.80
   3  12  -9    4.90    5.80
  -3 -12   9   13.30    5.50
   2  12  -9    8.70    5.80
   2  12  -9    4.30    6.30
  -2 -12   9    9.40    5.00
   1  12  -9    2.20    5.10
   1  12  -9   -4.30    4.60
  -1 -12   9   -2.10    4.20
   0  12  -9    8.80    5.10
   0  12  -9    9.90    5.70
   0  12  -9    9.00    5.90
   0 -12   9    7.60    4.70
  -1  12  -9    1.20    4.70
  -1  12  -9    3.30    5.00
  -1  12  -9    0.00    4.50
   1 -12   9   -0.80    4.00
  -2  12  -9   -2.50    4.20
  -2  12  -9   -2.70    4.60
  -2  12  -9    2.80    5.60
   2 -12   9    0.90    4.00
  -3  12  -9   -2.00    4.90
  -3  12  -9    4.80    4.80
   3 -12   9    6.30    4.10
  -4  12  -9   -5.00    5.10
  -4  12  -9   -3.20    4.50
   4 -12   9    5.90    4.00
   4  11  -9   13.00    6.50
   4  11  -9    8.50    6.80
  -4 -11   9    6.40    4.80
   3  11  -9  172.08   14.00
   3  11  -9  179.28   13.00
  -3 -11   9  170.88   12.20
   2  11  -9   32.90    7.00
   2  11  -9   28.00    7.30
  -2 -11   9   33.30    6.10
   1  11  -9    1.40    4.90
   1  11  -9   -3.50    4.30
  -1 -11   9    2.10    4.10
   0  11  -9   -0.10    4.20
   0  11  -9    5.90    5.10
   0  11  -9    2.80    4.90
   0 -11   9   11.40    4.30
  -1  11  -9    2.90    4.30
  -1  11  -9    0.40    4.70
  -1  11  -9   -0.40    4.40
   1 -11   9    7.50    4.10
  -2  11  -9    2.30    5.20
  -2  11  -9   -0.10    4.20
  -2  11  -9   -0.40    4.50
  -2  11  -9   -2.60    4.00
   2 -11   9    1.50    3.60
  -3  11  -9    1.10    4.10
  -3  11  -9   -0.90    4.60
  -3  11  -9    2.20    4.80
   3 -11   9    3.60    3.50
  -4  11  -9    0.00    4.20
  -4  11  -9   -0.10    4.70
  -4  11  -9   -5.20    4.10
   4 -11   9   -0.50    3.30
  -5  11  -9    5.70    5.40
  -5  11  -9    9.60    6.30
   5 -11   9    7.60    3.50
   5  10  -9    5.10    5.40
  -5 -10   9    6.60    5.10
  -5 -10   9    9.50    5.90
   4  10  -9   19.10    7.10
   4  10  -9   19.80    6.00
  -4 -10   9   13.50    5.70
  -4 -10   9   19.20    5.30
   3  10  -9  173.08   13.20
   3  10  -9  166.08   11.90
  -3 -10   9  186.38   12.60
  -3 -10   9  169.58   11.40
   2  10  -9   89.89   10.20
   2  10  -9  113.09    9.80
  -2 -10   9  114.29    9.30
   1  10  -9  118.99    9.80
   1  10  -9  103.99   10.10
   1  10  -9  109.29    9.40
  -1 -10   9  108.59    9.10
   0  10  -9    0.80    4.00
   0  10  -9    4.80    4.10
   0  10  -9   -0.90    4.20
   0 -10   9    1.20    3.40
  -1  10  -9   14.90    4.70
  -1  10  -9   13.80    5.20
  -1  10  -9   10.00    5.10
  -1  10  -9   13.60    4.80
   1 -10   9   11.30    4.10
  -2  10  -9    7.50    4.60
  -2  10  -9    3.30    4.30
  -2  10  -9   -0.70    3.50
  -2  10  -9    3.70    4.30
   2 -10   9   -1.90    3.00
  -3  10  -9    1.40    4.20
  -3  10  -9   -4.70    3.50
  -3  10  -9    0.30    4.10
   3 -10   9    2.50    3.10
  -4  10  -9   -0.50    4.40
  -4  10  -9   -3.90    3.90
   4 -10   9    0.00    2.90
  -5  10  -9   29.00    6.60
  -5  10  -9   57.89    7.80
   5 -10   9   42.80    4.50
  -6  10  -9   13.40    6.00
   6   9  -9    1.50    5.30
  -6  -9   9    7.70    4.70
  -6  -9   9   -2.30    4.90
   5   9  -9   16.50    5.70
  -5  -9   9   24.10    6.20
  -5  -9   9   11.30    4.90
   4   9  -9   -7.10    4.40
   4   9  -9   -1.40    4.70
  -4  -9   9    0.50    4.00
  -4  -9   9    3.20    4.30
   3   9  -9   26.00    5.90
   3   9  -9   64.39    8.60
  -3  -9   9   40.90    6.60
  -3  -9   9   24.80    5.20
   2   9  -9  156.28   11.00
   2   9  -9  181.98   12.20
  -2  -9   9  179.58   10.70
  -2  -9   9  165.08   11.20
   1   9  -9  623.14   23.30
   1   9  -9  554.64   23.40
   1   9  -9  559.24   23.90
   1   9  -9  604.34   24.30
  -1  -9   9  552.04   27.20
  -1  -9   9  592.84   22.70
   0   9  -9    2.40    3.60
   0   9  -9    2.00    3.90
   0   9  -9    0.00    3.90
   0   9  -9   -0.70    3.80
   0  -9   9    1.50    3.10
  -1   9  -9    2.40    4.00
  -1   9  -9    4.60    3.40
   1  -9   9    6.30    3.30
  -2   9  -9    9.80    4.90
  -2   9  -9    9.30    4.30
  -2   9  -9   20.60    5.10
  -2   9  -9    0.20    3.30
   2  -9   9   12.70    3.50
  -3   9  -9   30.80    5.80
  -3   9  -9   25.10    5.10
  -3   9  -9   40.50    6.20
   3  -9   9   35.80    4.50
  -4   9  -9   25.50    6.10
  -4   9  -9   32.80    5.80
   4  -9   9   28.90    3.60
  -5   9  -9   -1.60    4.60
  -5   9  -9    6.90    4.20
  -6   9  -9    3.00    5.30
  -7   9  -9   -0.30    5.30
   7   8  -9   15.50    5.90
  -7  -8   9   35.20    7.70
  -7  -8   9   17.80    5.70
   6   8  -9   -0.60    5.10
  -6  -8   9    7.50    5.10
  -6  -8   9   -0.70    4.20
   5   8  -9   41.90    7.30
  -5  -8   9   41.80    7.20
  -5  -8   9   22.20    5.20
   4   8  -9   37.90    7.00
   4   8  -9   27.30    5.90
  -4  -8   9   27.30    5.40
  -4  -8   9   45.70    7.20
   3   8  -9   38.00    6.20
   3   8  -9   51.79    7.30
  -3  -8   9   47.10    6.00
  -3  -8   9   63.19    7.60
   2   8  -9  135.09   10.40
   2   8  -9  156.18   10.80
   2   8  -9  154.88   10.10
  -2  -8   9  142.69    9.50
  -2  -8   9  148.99   10.00
   1   8  -9  268.07   13.90
   1   8  -9  261.07   12.90
   1   8  -9  271.27   14.00
   1   8  -9  278.37   13.60
  -1  -8   9  272.07   12.80
  -1  -8   9  245.28   13.20
   0   8  -9  227.48   12.10
   0   8  -9  236.98   11.80
   0   8  -9  224.68   12.20
   0   8  -9  210.28   12.40
   0  -8   9  224.08   11.10
  -1   8  -9   65.19    7.00
  -1   8  -9   63.49    7.20
  -1   8  -9   77.69    6.90
  -1   8  -9   76.39    8.40
   1  -8   9   69.29    6.30
  -2   8  -9   63.79    6.70
  -2   8  -9   54.99    5.90
  -2   8  -9   76.69    7.20
  -2   8  -9   56.09    7.00
   2  -8   9   57.19    5.60
  -3   8  -9   50.09    6.70
  -3   8  -9   61.89    6.50
  -3   8  -9   61.29    6.60
   3  -8   9   59.79    5.00
  -4   8  -9   15.20    5.20
  -5   8  -9   17.30    5.40
  -5   8  -9   18.50    5.30
  -6   8  -9   -4.00    4.40
  -7   8  -9    3.10    5.40
   7   7  -9    4.70    5.10
  -7  -7   9    9.70    5.50
  -7  -7   9    2.00    4.30
   6   7  -9   -0.70    4.40
  -6  -7   9   -1.60    3.50
  -6  -7   9    5.20    4.80
   5   7  -9    0.80    4.20
  -5  -7   9    6.20    3.70
  -5  -7   9    4.70    4.10
  -5  -7   9    6.10    5.10
   4   7  -9   50.79    6.60
  -4  -7   9   40.10    6.40
  -4  -7   9   56.19    7.00
  -4  -7   9   53.19    6.50
   3   7  -9   15.30    4.80
   3   7  -9   19.00    5.10
   3   7  -9   12.10    4.60
  -3  -7   9   15.10    4.10
  -3  -7   9   18.70    4.50
  -3  -7   9   11.20    3.90
   2   7  -9    3.00    3.70
   2   7  -9    0.00    3.50
   2   7  -9   -0.10    3.00
  -2  -7   9    1.70    2.90
  -2  -7   9   -2.20    2.80
  -2  -7   9   -2.30    2.60
   1   7  -9  107.89    8.20
   1   7  -9  117.39    8.70
   1   7  -9  112.19    7.90
   1   7  -9  105.69    8.30
  -1  -7   9  100.69    7.70
  -1  -7   9  132.09    7.90
   0   7  -9 1193.48   40.30
   0   7  -9 1227.28   40.50
   0   7  -9 1153.08   39.80
   0   7  -9 1184.48   41.00
   0  -7   9 1189.28   39.30
   0  -7   9 1164.78   40.20
  -1   7  -9  159.68   10.30
  -1   7  -9  191.78    9.90
  -1   7  -9  182.78    9.60
  -1   7  -9  167.58    9.90
   1  -7   9  168.98    8.60
  -2   7  -9   10.90    3.90
  -2   7  -9   14.70    3.80
  -2   7  -9   12.10    3.40
  -2   7  -9   13.00    3.90
   2  -7   9   17.20    3.00
  -3   7  -9    1.00    3.40
  -3   7  -9   -1.70    3.00
  -3   7  -9    5.30    3.10
  -3   7  -9    4.00    3.00
   3  -7   9    4.40    1.50
   3  -7   9    2.70    1.40
  -4   7  -9    1.10    4.00
  -4   7  -9    0.90    2.90
  -5   7  -9    3.80    4.40
  -6   7  -9   -0.70    4.30
  -7   7  -9  173.08   12.20
   8   6  -9   15.80    6.20
  -8  -6   9   14.10    5.80
  -8  -6   9   12.60    5.40
   7   6  -9   16.70    5.60
  -7  -6   9   15.40    5.70
  -7  -6   9   10.20    5.30
   6   6  -9    1.90    4.40
  -6  -6   9    7.30    4.10
  -6  -6   9    4.60    4.30
  -6  -6   9    4.50    4.40
   5   6  -9   -2.30    3.80
  -5  -6   9    1.20    3.30
  -5  -6   9   -0.40    3.30
   4   6  -9   33.50    5.60
  -4  -6   9   25.60    4.60
  -4  -6   9   37.50    5.70
  -4  -6   9   32.60    5.60
   3   6  -9   59.59    6.90
   3   6  -9   54.59    6.40
  -3  -6   9   65.79    6.50
  -3  -6   9   59.59    6.70
  -3  -6   9   56.79    6.60
   2   6  -9   -2.80    3.10
   2   6  -9   -1.50    2.90
   2   6  -9   -2.30    3.00
  -2  -6   9   -0.40    2.50
  -2  -6   9    0.10    2.80
  -2  -6   9    0.10    2.50
   1   6  -9   27.00    4.60
   1   6  -9   33.70    5.20
   1   6  -9   23.80    3.90
   1   6  -9   34.40    8.20
   1   6  -9   32.40    5.10
  -1  -6   9   41.60    5.20
   0   6  -9  160.08    8.60
   0   6  -9  162.58    9.10
   0   6  -9  144.69    9.40
   0   6  -9  164.18    9.00
   0   6  -9  167.88    9.80
   0  -6   9  130.49    8.10
   0  -6   9  160.38    8.60
   0  -6   9  154.98    8.00
   0  -6   9  166.98    9.60
  -1   6  -9   39.30    4.60
  -1   6  -9   33.60    4.60
  -1   6  -9   32.20    4.40
  -1   6  -9   32.90    4.90
  -1   6  -9   27.90    4.70
   1  -6   9   29.90    3.50
   1  -6   9   24.70    3.10
  -2   6  -9  290.17   12.70
  -2   6  -9  282.17   11.90
  -2   6  -9  271.17   13.10
  -2   6  -9  262.57   13.00
  -2   6  -9  284.87   12.20
   2  -6   9  287.17   10.00
   2  -6   9  282.17    9.80
  -3   6  -9    4.60    3.00
  -3   6  -9   -1.10    2.30
  -3   6  -9   -3.30    3.10
  -4   6  -9  122.59    9.00
  -4   6  -9  134.79    7.30
  -4   6  -9  133.59    8.20
  -5   6  -9  238.28   12.60
  -6   6  -9   83.69    8.60
  -7   6  -9   16.30    5.60
  -8  -5   9   28.40    6.40
  -8  -5   9   32.20    7.20
   7   5  -9   -3.20    4.10
  -7  -5   9    5.10    4.50
  -7  -5   9    0.40    3.80
  -6  -5   9   24.60    5.10
  -6  -5   9   32.20    6.10
  -6  -5   9   34.10    6.00
   5   5  -9   67.59    7.30
  -5  -5   9   64.79    7.60
  -5  -5   9   57.49    6.50
  -5  -5   9   64.29    7.30
   4   5  -9    2.70    3.40
   4   5  -9    1.30    3.20
  -4  -5   9    2.30    3.10
  -4  -5   9    5.20    3.40
  -4  -5   9    5.70    3.40
   3   5  -9   -0.50    2.70
   3   5  -9   -2.50    2.90
  -3  -5   9    0.20    2.90
  -3  -5   9   -0.30    2.40
   2   5  -9   32.30    5.00
   2   5  -9   31.90    5.00
  -2  -5   9   23.80    4.20
  -2  -5   9   24.70    4.30
  -2  -5   9   30.90    4.20
   1   5  -9    3.50    3.10
   1   5  -9   17.20    3.30
   1   5  -9    9.60    4.00
   1   5  -9   16.00    3.80
   1   5  -9   14.10    3.60
   1   5  -9   11.30    3.40
  -1  -5   9    7.00    2.90
  -1  -5   9    2.90    2.40
  -1  -5   9   12.60    3.10
  -1  -5   9    8.60    2.60
   0   5  -9   14.10    3.70
   0   5  -9   14.10    3.40
   0   5  -9   12.50    3.30
   0   5  -9   17.30    3.70
   0   5  -9   29.30    4.00
   0   5  -9   25.00    4.60
   0  -5   9   17.50    3.30
   0  -5   9   23.80    3.20
   0  -5   9   20.20    3.50
   0  -5   9   16.40    2.60
  -1   5  -9  441.36   17.80
  -1   5  -9  462.95   18.10
  -1   5  -9  460.75   17.00
  -1   5  -9  464.35   17.90
  -1   5  -9  449.16   17.30
  -1   5  -9  468.15   16.90
   1  -5   9  439.56   15.20
   1  -5   9  451.55   16.80
   1  -5   9  465.75   15.40
  -2   5  -9  204.28   10.20
  -2   5  -9  177.28    9.60
  -2   5  -9  218.58    9.80
  -2   5  -9  195.38    8.80
  -2   5  -9  200.98   10.30
  -2   5  -9  213.08    9.40
  -3   5  -9    1.00    2.50
  -3   5  -9    0.60    2.00
  -3   5  -9   -0.70    2.80
  -3   5  -9   -2.40    2.80
  -4   5  -9   41.40    4.60
  -4   5  -9   27.00    4.30
  -5   5  -9   -2.80    2.50
  -5   5  -9    2.80    3.70
  -6   5  -9   84.89    7.80
  -7   5  -9  161.28   10.60
  -9  -4   9   14.10    6.00
  -9  -4   9   11.10    5.30
   8   4  -9   66.39    8.80
  -8  -4   9   52.89    7.90
  -8  -4   9   58.89    7.70
   7   4  -9   15.90    5.40
  -7  -4   9   10.90    4.70
  -7  -4   9    4.70    4.90
  -7  -4   9   12.20    4.80
   6   4  -9    5.40    4.10
  -6  -4   9   -2.70    3.00
  -6  -4   9   -0.10    3.40
  -6  -4   9    0.70    3.40
   5   4  -9    0.30    3.20
   5   4  -9    4.30    3.50
  -5  -4   9   -1.10    2.90
  -5  -4   9   -0.70    3.20
  -5  -4   9   -0.90    2.80
   4   4  -9   35.00    5.30
   4   4  -9   21.00    4.40
  -4  -4   9   39.30    5.70
  -4  -4   9   48.60    6.00
  -4  -4   9   48.30    5.50
   3   4  -9  160.98    9.40
   3   4  -9  171.28   10.00
  -3  -4   9  168.18    9.50
  -3  -4   9  151.38    9.40
  -3  -4   9  172.58    9.10
   2   4  -9  170.18    9.80
   2   4  -9  200.08    9.70
   2   4  -9  173.98    9.90
  -2  -4   9  175.48    8.70
  -2  -4   9  158.78    8.80
   1   4  -9    5.10    2.90
   1   4  -9    3.00    2.70
   1   4  -9    5.60    3.20
  -1  -4   9    2.20    2.10
  -1  -4   9    1.90    1.70
  -1  -4   9    3.60    2.50
  -1  -4   9    6.80    2.20
   0   4  -9    1.70    2.70
   0   4  -9    6.50    2.80
   0   4  -9    3.20    2.20
   0   4  -9    0.20    2.60
   0   4  -9    4.80    2.70
   0  -4   9    5.50    2.20
   0  -4   9    2.20    1.60
   0  -4   9    1.30    1.70
  -1   4  -9  122.59    7.40
  -1   4  -9  108.79    6.80
  -1   4  -9  103.09    6.20
  -1   4  -9  118.09    6.70
  -1   4  -9  115.29    7.30
  -2   4  -9   -1.20    2.40
  -2   4  -9   -0.20    1.90
  -2   4  -9   -1.70    1.80
  -2   4  -9    0.00    2.70
  -3   4  -9  486.15   17.60
  -3   4  -9  472.95   17.60
  -3   4  -9  458.25   17.00
  -4   4  -9   12.60    3.40
  -4   4  -9   10.20    2.80
  -4   4  -9    6.90    3.30
  -4   4  -9    5.80    2.60
  -5   4  -9   55.09    6.10
  -6   4  -9   65.19    6.80
  -7   4  -9    6.60    4.30
  -9  -3   9    4.80    5.10
   8   3  -9   -2.60    4.50
  -8  -3   9   -2.60    3.70
  -8  -3   9   -3.30    4.00
   7   3  -9    8.20    4.70
  -7  -3   9    2.80    4.50
  -7  -3   9    4.20    3.80
  -7  -3   9    5.70    4.40
   6   3  -9   -1.30    3.50
  -6  -3   9   -0.20    3.40
  -6  -3   9    4.60    3.80
  -6  -3   9    0.10    3.20
   5   3  -9   35.80    5.30
   5   3  -9   28.80    5.10
  -5  -3   9   36.90    5.50
  -5  -3   9   27.90    4.90
   4   3  -9   51.69    6.30
   4   3  -9   60.29    6.30
  -4  -3   9   55.19    6.30
  -4  -3   9   51.39    6.10
  -4  -3   9   56.99    6.00
   3   3  -9  147.99    8.50
   3   3  -9  129.49    8.70
   3   3  -9  122.19    9.20
  -3  -3   9  135.19    8.10
  -3  -3   9  121.29    8.10
  -3  -3   9  127.79    7.60
   2   3  -9   34.50    4.80
   2   3  -9   31.30    4.70
   2   3  -9   52.49    5.50
   2   3  -9   40.90    4.80
  -2  -3   9   41.10    4.80
  -2  -3   9   38.60    4.10
  -2  -3   9   42.40    4.50
  -2  -3   9   38.10    4.70
   1   3  -9    5.00    2.60
   1   3  -9    1.50    2.50
   1   3  -9    3.30    2.70
   1   3  -9    3.60    2.70
  -1  -3   9    0.10    0.80
  -1  -3   9    0.50    2.00
  -1  -3   9   -0.30    1.80
  -1  -3   9    2.80    2.20
   0   3  -9    1.60    1.90
   0   3  -9   -2.20    2.00
   0   3  -9    0.80    2.40
   0   3  -9    0.70    2.30
   0  -3   9    0.30    1.10
   0  -3   9    1.40    2.20
   0  -3   9    0.00    1.00
  -1   3  -9  148.59    8.00
  -1   3  -9  152.08    7.60
  -1   3  -9  162.98    8.10
  -1   3  -9  155.18    7.80
  -2   3  -9  109.39    5.90
  -2   3  -9   96.39    6.20
  -2   3  -9  105.69    6.20
  -2   3  -9   99.69    5.50
  -2   3  -9  110.49    6.50
  -3   3  -9  311.77   11.60
  -3   3  -9  298.77   12.10
  -3   3  -9  312.67   12.10
  -4   3  -9    2.10    2.70
  -4   3  -9    2.00    2.80
  -4   3  -9    3.30    2.20
  -5   3  -9    5.90    2.60
  -5   3  -9    3.60    2.90
  -5   3  -9    7.80    3.20
  -6   3  -9   13.20    4.00
  -6   3  -9   23.20    4.10
  -7   3  -9    7.50    3.80
  -9  -2   9    2.90    5.00
  -9  -2   9   -2.80    4.10
  -8  -2   9   77.59    8.50
  -8  -2   9   82.39    9.60
   7   2  -9  104.39    9.30
  -7  -2   9  112.29    9.10
  -7  -2   9   93.69    9.20
   6   2  -9   14.00    4.70
  -6  -2   9   11.60    4.50
  -6  -2   9   14.00    4.10
  -6  -2   9    3.40    3.60
   5   2  -9  201.88   11.70
   5   2  -9  200.88   11.20
  -5  -2   9  186.58   11.20
  -5  -2   9  189.38   11.10
  -5  -2   9  226.88   11.00
   4   2  -9    3.70    3.50
   4   2  -9    7.00    3.50
  -4  -2   9    4.30    2.90
  -4  -2   9   12.90    3.40
  -4  -2   9    6.20    3.30
   3   2  -9   25.90    4.30
   3   2  -9   12.50    4.00
   3   2  -9   20.10    4.10
  -3  -2   9    9.90    3.10
  -3  -2   9   15.90    3.40
   2   2  -9    4.40    2.80
   2   2  -9    2.00    2.60
   2   2  -9    5.50    2.70
  -2  -2   9    3.50    2.20
  -2  -2   9    1.30    1.70
  -2  -2   9    1.30    1.70
  -2  -2   9    1.60    2.10
   1   2  -9  143.79    8.20
   1   2  -9  163.38    8.70
   1   2  -9  158.58    8.50
   1   2  -9  164.88    8.30
  -1  -2   9  162.88    6.70
  -1  -2   9  152.48    7.50
  -1  -2   9  160.68    6.50
[truncated: 77,852 more chars]
