# Supplementary material for: Supramolecular construction of a cyclobutane ring system with four different substituents in the solid state
Source: Commun Chem. 2021 May 10;4:60. doi: 10.1038/s42004-021-00493-3 (PMC9814370; doi:10.1038/s42004-021-00493-3)
Supplement: Supplementary file 5 — Supplementary Data 5 [file 42004_2021_493_MOESM5_ESM.cif]

####################################################################### 
# 
# This file contains crystal structure data downloaded from the 
# Cambridge Structural Database (CSD) hosted by the Cambridge 
# Crystallographic Data Centre (CCDC).
# 
# Full information about CCDC data access policies and citation 
# guidelines are available at http://www.ccdc.cam.ac.uk/access/V1 
# 
# Audit and citation data items may have been added by the CCDC. 
# Please retain this information to preserve the provenance of 
# this file and to allow appropriate attribution of the data. 
# 
#######################################################################

data_5
_database_code_depnum_ccdc_archive 'CCDC 2042040'
loop_
_audit_author_name
_audit_author_address
'Michael Sinnwell'
;Pacific Northwest National Lab
United States of America
;
_audit_update_record             
;
2020-11-02 deposited with the CCDC.	2020-11-02 downloaded from the CCDC.
;
_audit_creation_date             2017-03-13
_audit_creation_method           
;
Olex2 1.2
(compiled Mar  2 2017 14:02:25 for OlexSys, GUI svn.r5324)
;
_shelx_SHELXL_version_number     2014/7
_publ_contact_author_address     ?
_publ_contact_author_email       ?
_publ_contact_author_id_orcid    ?
_publ_contact_author_phone       ?
_publ_section_references         
;
Dolomanov, O.V., Bourhis, L.J., Gildea, R.J, Howard, J.A.K. & Puschmann, H.
 (2009), J. Appl. Cryst. 42, 339-341.

Sheldrick, G.M. (2015). Acta Cryst. A71, 3-8.

Sheldrick, G.M. (2015). Acta Cryst. C71, 3-8.
;
_chemical_name_common            ?
_chemical_name_systematic        ?
_chemical_formula_moiety         'C14 H4 F8, C13 H11 N'
_chemical_formula_sum            'C27 H15 F8 N'
_chemical_formula_weight         505.40
_chemical_melting_point          ?
loop_
_atom_type_symbol
_atom_type_description
_atom_type_scat_dispersion_real
_atom_type_scat_dispersion_imag
_atom_type_scat_source
C C 0.0033 0.0016 'International Tables Vol C Tables 4.2.6.8 and 6.1.1.4'
H H 0.0000 0.0000 'International Tables Vol C Tables 4.2.6.8 and 6.1.1.4'
F F 0.0171 0.0103 'International Tables Vol C Tables 4.2.6.8 and 6.1.1.4'
N N 0.0061 0.0033 'International Tables Vol C Tables 4.2.6.8 and 6.1.1.4'

_shelx_space_group_comment       
;
The symmetry employed for this shelxl refinement is uniquely defined
by the following loop, which should always be used as a source of
symmetry information in preference to the above space-group names.
They are only intended as comments.
;
_space_group_crystal_system      triclinic
_space_group_IT_number           2
_space_group_name_H-M_alt        'P -1'
_space_group_name_Hall           '-P 1'
loop_
_space_group_symop_operation_xyz
'x, y, z'
'-x, -y, -z'

_cell_length_a                   6.2524(8)
_cell_length_b                   7.6581(12)
_cell_length_c                   23.133(3)
_cell_angle_alpha                87.316(9)
_cell_angle_beta                 85.878(9)
_cell_angle_gamma                81.898(9)
_cell_volume                     1093.0(3)
_cell_formula_units_Z            2
_cell_measurement_reflns_used    4154
_cell_measurement_temperature    300(2)
_cell_measurement_theta_max      27.91
_cell_measurement_theta_min      2.69
_shelx_estimated_absorpt_T_max   0.979
_shelx_estimated_absorpt_T_min   0.943
_exptl_absorpt_coefficient_mu    0.138
_exptl_absorpt_correction_T_max  ?
_exptl_absorpt_correction_T_min  ?
_exptl_absorpt_correction_type   none
_exptl_absorpt_process_details   ?
_exptl_absorpt_special_details   ?
_exptl_crystal_colour            colourless
_exptl_crystal_colour_primary    colourless
_exptl_crystal_density_diffrn    1.536
_exptl_crystal_density_meas      ?
_exptl_crystal_density_method    ?
_exptl_crystal_description       rectangular
_exptl_crystal_F_000             512
_exptl_crystal_size_max          0.432
_exptl_crystal_size_mid          0.343
_exptl_crystal_size_min          0.153
_exptl_transmission_factor_max   ?
_exptl_transmission_factor_min   ?
_diffrn_reflns_av_R_equivalents  0.0293
_diffrn_reflns_av_unetI/netI     0.0266
_diffrn_reflns_Laue_measured_fraction_full 0.987
_diffrn_reflns_Laue_measured_fraction_max 0.987
_diffrn_reflns_limit_h_max       8
_diffrn_reflns_limit_h_min       -8
_diffrn_reflns_limit_k_max       9
_diffrn_reflns_limit_k_min       -9
_diffrn_reflns_limit_l_max       29
_diffrn_reflns_limit_l_min       -29
_diffrn_reflns_number            20678
_diffrn_reflns_point_group_measured_fraction_full 0.987
_diffrn_reflns_point_group_measured_fraction_max 0.987
_diffrn_reflns_theta_full        26.000
_diffrn_reflns_theta_max         27.102
_diffrn_reflns_theta_min         1.766
_diffrn_ambient_temperature      299.79
_diffrn_detector_area_resol_mean ?
_diffrn_measured_fraction_theta_full 0.987
_diffrn_measured_fraction_theta_max 0.987
_diffrn_measurement_device_type  'Bruker APEX-II CCD'
_diffrn_measurement_method       '\f and \w scans'
_diffrn_radiation_type           MoK\a
_diffrn_radiation_wavelength     0.71073
_diffrn_source                   ?
_diffrn_standards_number         0
_reflns_Friedel_coverage         0.000
_reflns_Friedel_fraction_full    .
_reflns_Friedel_fraction_max     .
_reflns_number_gt                2500
_reflns_number_total             4748
_reflns_special_details          
;
 Reflections were merged by SHELXL according to the crystal
 class for the calculation of statistics and refinement.
 
 _reflns_Friedel_fraction is defined as the number of unique
 Friedel pairs measured divided by the number that would be
 possible theoretically, ignoring centric projections and
 systematic absences.
;
_reflns_threshold_expression     'I > 2\s(I)'
_computing_cell_refinement       ?
_computing_data_collection       ?
_computing_data_reduction        ?
_computing_molecular_graphics    'Olex2 (Dolomanov et al., 2009)'
_computing_publication_material  'Olex2 (Dolomanov et al., 2009)'
_computing_structure_refinement  'ShelXL (Sheldrick, 2015)'
_computing_structure_solution    'ShelXT (Sheldrick, 2015)'
_refine_diff_density_max         0.279
_refine_diff_density_min         -0.179
_refine_diff_density_rms         0.041
_refine_ls_extinction_coef       .
_refine_ls_extinction_method     none
_refine_ls_goodness_of_fit_ref   1.024
_refine_ls_hydrogen_treatment    constr
_refine_ls_matrix_type           full
_refine_ls_number_parameters     325
_refine_ls_number_reflns         4748
_refine_ls_number_restraints     0
_refine_ls_R_factor_all          0.0968
_refine_ls_R_factor_gt           0.0517
_refine_ls_restrained_S_all      1.024
_refine_ls_shift/su_max          0.000
_refine_ls_shift/su_mean         0.000
_refine_ls_structure_factor_coef Fsqd
_refine_ls_weighting_details     
'w=1/[\s^2^(Fo^2^)+(0.0860P)^2^+0.2140P] where P=(Fo^2^+2Fc^2^)/3'
_refine_ls_weighting_scheme      calc
_refine_ls_wR_factor_gt          0.1495
_refine_ls_wR_factor_ref         0.1862
_refine_special_details          ?
_olex2_refinement_description    
;
1. Fixed Uiso
 At 1.2 times of:
  All C(H) groups
2.a Aromatic/amide H refined with riding coordinates:
 C1(H1), C7(H7), C13(H13), C14(H14), C15(H15), C16(H16), C18(H18), C19(H19),
 C21(H21), C22(H22), C23(H23), C24(H24), C25(H25), C26(H26), C27(H27)
;
_atom_sites_solution_hydrogens   geom
_atom_sites_solution_primary     direct
_atom_sites_solution_secondary   ?
loop_
_atom_site_label
_atom_site_type_symbol
_atom_site_fract_x
_atom_site_fract_y
_atom_site_fract_z
_atom_site_U_iso_or_equiv
_atom_site_adp_type
_atom_site_occupancy
_atom_site_site_symmetry_order
_atom_site_calc_flag
_atom_site_refinement_flags_posn
_atom_site_refinement_flags_adp
_atom_site_refinement_flags_occupancy
_atom_site_disorder_assembly
_atom_site_disorder_group
F1 F 0.2726(2) 0.4834(2) 0.42041(6) 0.0849(5) Uani 1 1 d . . . . .
F2 F 0.41486(19) 0.55212(18) 0.31198(6) 0.0712(4) Uani 1 1 d . . . . .
F3 F 1.09658(19) 0.23001(18) 0.34901(5) 0.0690(4) Uani 1 1 d . . . . .
F4 F 0.9506(2) 0.1622(2) 0.45627(6) 0.0860(5) Uani 1 1 d . . . . .
F5 F 1.5721(2) 0.3664(2) 0.08283(6) 0.0827(5) Uani 1 1 d . . . . .
F6 F 1.43556(19) 0.29924(17) 0.19213(5) 0.0695(4) Uani 1 1 d . . . . .
F7 F 0.74871(19) 0.61475(17) 0.15631(5) 0.0674(4) Uani 1 1 d . . . . .
F8 F 0.8881(2) 0.67854(19) 0.04844(6) 0.0790(4) Uani 1 1 d . . . . .
C1 C 0.6074(4) 0.3198(3) 0.44085(9) 0.0635(6) Uani 1 1 d . . . . .
H1 H 0.5563 0.2941 0.4786 0.076 Uiso 1 1 calc R . . . .
C2 C 0.4791(3) 0.4180(3) 0.40301(10) 0.0602(6) Uani 1 1 d . . . . .
C3 C 0.5516(3) 0.4549(3) 0.34714(9) 0.0525(5) Uani 1 1 d . . . . .
C4 C 0.7618(3) 0.3962(2) 0.32596(8) 0.0462(5) Uani 1 1 d . . . . .
C5 C 0.8900(3) 0.2966(3) 0.36514(9) 0.0513(5) Uani 1 1 d . . . . .
C6 C 0.8152(4) 0.2604(3) 0.42103(9) 0.0601(6) Uani 1 1 d . . . . .
C7 C 1.2344(4) 0.5252(3) 0.06347(9) 0.0619(6) Uani 1 1 d . . . . .
H7 H 1.2829 0.5493 0.0254 0.074 Uiso 1 1 calc R . . . .
C8 C 1.3667(3) 0.4299(3) 0.10109(10) 0.0588(6) Uani 1 1 d . . . . .
C9 C 1.2960(3) 0.3947(3) 0.15732(9) 0.0512(5) Uani 1 1 d . . . . .
C10 C 1.0864(3) 0.4525(2) 0.17929(8) 0.0462(5) Uani 1 1 d . . . . .
C11 C 0.9547(3) 0.5501(3) 0.13994(8) 0.0491(5) Uani 1 1 d . . . . .
C12 C 1.0272(4) 0.5843(3) 0.08377(9) 0.0570(5) Uani 1 1 d . . . . .
C13 C 0.8295(3) 0.4437(3) 0.26622(8) 0.0526(5) Uani 1 1 d . . . . .
H13 H 0.7238 0.5090 0.2447 0.063 Uiso 1 1 calc R . . . .
C14 C 1.0212(3) 0.4056(3) 0.23911(8) 0.0524(5) Uani 1 1 d . . . . .
H14 H 1.1277 0.3412 0.2606 0.063 Uiso 1 1 calc R . . . .
N1 N 0.6017(4) -0.1790(3) 0.43438(8) 0.0733(6) Uani 1 1 d . . . . .
C15 C 0.4770(4) -0.0867(3) 0.39677(11) 0.0731(7) Uani 1 1 d . . . . .
H15 H 0.3337 -0.0486 0.4090 0.088 Uiso 1 1 calc R . . . .
C16 C 0.5453(4) -0.0436(3) 0.34097(10) 0.0628(6) Uani 1 1 d . . . . .
H16 H 0.4493 0.0212 0.3165 0.075 Uiso 1 1 calc R . . . .
C17 C 0.7573(3) -0.0967(3) 0.32108(9) 0.0549(5) Uani 1 1 d . . . . .
C18 C 0.8907(4) -0.1922(3) 0.36036(9) 0.0610(6) Uani 1 1 d . . . . .
H18 H 1.0350 -0.2308 0.3494 0.073 Uiso 1 1 calc R . . . .
C19 C 0.8078(4) -0.2294(3) 0.41573(10) 0.0699(6) Uani 1 1 d . . . . .
H19 H 0.8999 -0.2928 0.4414 0.084 Uiso 1 1 calc R . . . .
C20 C 1.0945(3) -0.0487(3) 0.17613(9) 0.0533(5) Uani 1 1 d . . . . .
C21 C 0.9600(4) 0.0426(3) 0.13668(9) 0.0605(6) Uani 1 1 d . . . . .
H21 H 0.8160 0.0807 0.1482 0.073 Uiso 1 1 calc R . . . .
C22 C 1.0362(4) 0.0779(3) 0.08069(10) 0.0687(6) Uani 1 1 d . . . . .
H22 H 0.9435 0.1389 0.0546 0.082 Uiso 1 1 calc R . . . .
C23 C 1.2492(4) 0.0233(3) 0.06312(10) 0.0696(7) Uani 1 1 d . . . . .
H23 H 1.3006 0.0472 0.0253 0.083 Uiso 1 1 calc R . . . .
C24 C 1.3849(4) -0.0665(3) 0.10164(11) 0.0703(7) Uani 1 1 d . . . . .
H24 H 1.5289 -0.1036 0.0900 0.084 Uiso 1 1 calc R . . . .
C25 C 1.3085(4) -0.1018(3) 0.15752(10) 0.0622(6) Uani 1 1 d . . . . .
H25 H 1.4022 -0.1625 0.1834 0.075 Uiso 1 1 calc R . . . .
C26 C 0.8286(4) -0.0506(3) 0.26149(9) 0.0602(6) Uani 1 1 d . . . . .
H26 H 0.7260 0.0155 0.2392 0.072 Uiso 1 1 calc R . . . .
C27 C 1.0226(4) -0.0929(3) 0.23625(9) 0.0591(6) Uani 1 1 d . . . . .
H27 H 1.1253 -0.1578 0.2588 0.071 Uiso 1 1 calc R . . . .

loop_
_atom_site_aniso_label
_atom_site_aniso_U_11
_atom_site_aniso_U_22
_atom_site_aniso_U_33
_atom_site_aniso_U_23
_atom_site_aniso_U_13
_atom_site_aniso_U_12
F1 0.0555(8) 0.1096(12) 0.0836(10) -0.0067(8) 0.0198(7) -0.0016(8)
F2 0.0501(7) 0.0856(9) 0.0715(8) 0.0056(7) -0.0047(6) 0.0102(6)
F3 0.0515(7) 0.0878(9) 0.0598(7) 0.0104(6) -0.0039(6) 0.0134(6)
F4 0.0887(10) 0.1055(11) 0.0573(8) 0.0200(7) -0.0137(7) 0.0067(8)
F5 0.0566(8) 0.1063(11) 0.0779(9) -0.0024(8) 0.0180(7) 0.0021(7)
F6 0.0463(7) 0.0859(9) 0.0700(8) 0.0068(7) -0.0046(6) 0.0099(6)
F7 0.0503(7) 0.0840(9) 0.0603(7) 0.0101(6) -0.0034(6) 0.0123(6)
F8 0.0822(9) 0.0929(10) 0.0563(8) 0.0163(7) -0.0127(6) 0.0056(8)
C1 0.0706(15) 0.0720(15) 0.0472(12) 0.0006(10) 0.0073(10) -0.0144(12)
C2 0.0490(12) 0.0673(15) 0.0624(13) -0.0078(11) 0.0096(10) -0.0071(10)
C3 0.0482(12) 0.0529(12) 0.0553(12) -0.0004(9) -0.0038(9) -0.0032(9)
C4 0.0429(11) 0.0469(11) 0.0483(11) -0.0010(8) -0.0037(8) -0.0046(9)
C5 0.0442(11) 0.0567(13) 0.0513(11) -0.0007(9) -0.0023(9) -0.0015(9)
C6 0.0650(14) 0.0643(14) 0.0498(12) 0.0066(10) -0.0079(10) -0.0058(11)
C7 0.0678(15) 0.0689(15) 0.0479(12) -0.0004(10) 0.0076(10) -0.0118(12)
C8 0.0504(12) 0.0638(14) 0.0602(13) -0.0054(10) 0.0071(10) -0.0054(10)
C9 0.0431(11) 0.0529(12) 0.0560(12) -0.0006(9) -0.0041(9) -0.0015(9)
C10 0.0465(11) 0.0454(11) 0.0464(10) -0.0022(8) -0.0026(8) -0.0055(9)
C11 0.0442(11) 0.0499(12) 0.0517(11) -0.0012(9) -0.0033(8) -0.0012(9)
C12 0.0626(14) 0.0585(13) 0.0490(12) 0.0051(9) -0.0091(10) -0.0042(10)
C13 0.0465(11) 0.0601(13) 0.0493(11) 0.0043(9) -0.0063(9) -0.0015(9)
C14 0.0460(11) 0.0588(13) 0.0498(11) 0.0052(9) -0.0061(9) 0.0003(9)
N1 0.0758(14) 0.0772(14) 0.0631(12) 0.0026(10) 0.0097(10) -0.0065(11)
C15 0.0597(14) 0.0762(17) 0.0790(16) -0.0007(13) 0.0127(12) -0.0033(12)
C16 0.0550(13) 0.0631(14) 0.0676(14) 0.0036(11) -0.0024(11) -0.0011(11)
C17 0.0575(13) 0.0486(12) 0.0578(12) -0.0026(9) 0.0006(10) -0.0060(10)
C18 0.0534(13) 0.0636(14) 0.0634(14) -0.0026(11) 0.0003(10) -0.0013(10)
C19 0.0745(16) 0.0711(16) 0.0609(14) 0.0038(11) -0.0039(12) -0.0012(13)
C20 0.0552(13) 0.0488(12) 0.0559(12) -0.0006(9) -0.0040(10) -0.0071(10)
C21 0.0520(12) 0.0632(14) 0.0631(13) 0.0021(10) -0.0014(10) 0.0006(10)
C22 0.0688(15) 0.0731(16) 0.0613(14) 0.0089(11) -0.0081(11) -0.0013(12)
C23 0.0741(16) 0.0738(16) 0.0570(13) 0.0062(11) 0.0076(12) -0.0058(13)
C24 0.0570(14) 0.0753(16) 0.0739(16) 0.0001(12) 0.0093(12) -0.0005(12)
C25 0.0547(13) 0.0646(14) 0.0645(14) 0.0034(11) -0.0072(10) 0.0009(11)
C26 0.0589(13) 0.0576(13) 0.0620(13) 0.0036(10) -0.0077(10) -0.0005(10)
C27 0.0592(13) 0.0569(13) 0.0594(13) 0.0023(10) -0.0048(10) -0.0027(10)

_geom_special_details            
;
 All esds (except the esd in the dihedral angle between two l.s. planes)
 are estimated using the full covariance matrix.  The cell esds are taken
 into account individually in the estimation of esds in distances, angles
 and torsion angles; correlations between esds in cell parameters are only
 used when they are defined by crystal symmetry.  An approximate (isotropic)
 treatment of cell esds is used for estimating esds involving l.s. planes.
;
loop_
_geom_bond_atom_site_label_1
_geom_bond_atom_site_label_2
_geom_bond_distance
_geom_bond_site_symmetry_2
_geom_bond_publ_flag
F1 C2 1.357(2) . ?
F2 C3 1.346(2) . ?
F3 C5 1.353(2) . ?
F4 C6 1.345(2) . ?
F5 C8 1.353(2) . ?
F6 C9 1.345(2) . ?
F7 C11 1.347(2) . ?
F8 C12 1.347(2) . ?
C1 H1 0.9300 . ?
C1 C2 1.358(3) . ?
C1 C6 1.368(3) . ?
C2 C3 1.369(3) . ?
C3 C4 1.389(3) . ?
C4 C5 1.383(3) . ?
C4 C13 1.460(3) . ?
C5 C6 1.372(3) . ?
C7 H7 0.9300 . ?
C7 C8 1.359(3) . ?
C7 C12 1.368(3) . ?
C8 C9 1.371(3) . ?
C9 C10 1.390(3) . ?
C10 C11 1.391(3) . ?
C10 C14 1.457(3) . ?
C11 C12 1.371(3) . ?
C13 H13 0.9300 . ?
C13 C14 1.314(3) . ?
C14 H14 0.9300 . ?
N1 C15 1.322(3) . ?
N1 C19 1.338(3) . ?
C15 H15 0.9300 . ?
C15 C16 1.370(3) . ?
C16 H16 0.9300 . ?
C16 C17 1.383(3) . ?
C17 C18 1.390(3) . ?
C17 C26 1.461(3) . ?
C18 H18 0.9300 . ?
C18 C19 1.379(3) . ?
C19 H19 0.9300 . ?
C20 C21 1.383(3) . ?
C20 C25 1.386(3) . ?
C20 C27 1.470(3) . ?
C21 H21 0.9300 . ?
C21 C22 1.376(3) . ?
C22 H22 0.9300 . ?
C22 C23 1.377(3) . ?
C23 H23 0.9300 . ?
C23 C24 1.368(3) . ?
C24 H24 0.9300 . ?
C24 C25 1.374(3) . ?
C25 H25 0.9300 . ?
C26 H26 0.9300 . ?
C26 C27 1.312(3) . ?
C27 H27 0.9300 . ?

loop_
_geom_angle_atom_site_label_1
_geom_angle_atom_site_label_2
_geom_angle_atom_site_label_3
_geom_angle
_geom_angle_site_symmetry_1
_geom_angle_site_symmetry_3
_geom_angle_publ_flag
C2 C1 H1 121.4 . . ?
C2 C1 C6 117.12(19) . . ?
C6 C1 H1 121.4 . . ?
F1 C2 C1 119.89(19) . . ?
F1 C2 C3 118.1(2) . . ?
C1 C2 C3 122.0(2) . . ?
F2 C3 C2 118.69(19) . . ?
F2 C3 C4 119.28(17) . . ?
C2 C3 C4 122.03(19) . . ?
C3 C4 C13 119.06(17) . . ?
C5 C4 C3 115.11(17) . . ?
C5 C4 C13 125.82(17) . . ?
F3 C5 C4 120.30(17) . . ?
F3 C5 C6 117.42(18) . . ?
C6 C5 C4 122.28(19) . . ?
F4 C6 C1 120.12(19) . . ?
F4 C6 C5 118.4(2) . . ?
C1 C6 C5 121.5(2) . . ?
C8 C7 H7 121.3 . . ?
C8 C7 C12 117.48(19) . . ?
C12 C7 H7 121.3 . . ?
F5 C8 C7 119.70(19) . . ?
F5 C8 C9 118.86(19) . . ?
C7 C8 C9 121.43(19) . . ?
F6 C9 C8 118.24(17) . . ?
F6 C9 C10 119.22(17) . . ?
C8 C9 C10 122.54(19) . . ?
C9 C10 C11 114.84(17) . . ?
C9 C10 C14 119.37(17) . . ?
C11 C10 C14 125.78(18) . . ?
F7 C11 C10 120.34(17) . . ?
F7 C11 C12 117.58(17) . . ?
C12 C11 C10 122.08(19) . . ?
F8 C12 C7 120.22(18) . . ?
F8 C12 C11 118.16(19) . . ?
C7 C12 C11 121.62(19) . . ?
C4 C13 H13 116.0 . . ?
C14 C13 C4 128.02(19) . . ?
C14 C13 H13 116.0 . . ?
C10 C14 H14 116.2 . . ?
C13 C14 C10 127.52(19) . . ?
C13 C14 H14 116.2 . . ?
C15 N1 C19 116.4(2) . . ?
N1 C15 H15 117.9 . . ?
N1 C15 C16 124.2(2) . . ?
C16 C15 H15 117.9 . . ?
C15 C16 H16 120.1 . . ?
C15 C16 C17 119.9(2) . . ?
C17 C16 H16 120.1 . . ?
C16 C17 C18 116.5(2) . . ?
C16 C17 C26 119.5(2) . . ?
C18 C17 C26 124.0(2) . . ?
C17 C18 H18 120.2 . . ?
C19 C18 C17 119.6(2) . . ?
C19 C18 H18 120.2 . . ?
N1 C19 C18 123.4(2) . . ?
N1 C19 H19 118.3 . . ?
C18 C19 H19 118.3 . . ?
C21 C20 C25 117.82(19) . . ?
C21 C20 C27 123.7(2) . . ?
C25 C20 C27 118.51(19) . . ?
C20 C21 H21 119.5 . . ?
C22 C21 C20 120.9(2) . . ?
C22 C21 H21 119.5 . . ?
C21 C22 H22 119.9 . . ?
C21 C22 C23 120.2(2) . . ?
C23 C22 H22 119.9 . . ?
C22 C23 H23 120.2 . . ?
C24 C23 C22 119.7(2) . . ?
C24 C23 H23 120.2 . . ?
C23 C24 H24 120.0 . . ?
C23 C24 C25 120.1(2) . . ?
C25 C24 H24 120.0 . . ?
C20 C25 H25 119.4 . . ?
C24 C25 C20 121.3(2) . . ?
C24 C25 H25 119.4 . . ?
C17 C26 H26 116.7 . . ?
C27 C26 C17 126.6(2) . . ?
C27 C26 H26 116.7 . . ?
C20 C27 H27 116.6 . . ?
C26 C27 C20 126.8(2) . . ?
C26 C27 H27 116.6 . . ?

loop_
_geom_torsion_atom_site_label_1
_geom_torsion_atom_site_label_2
_geom_torsion_atom_site_label_3
_geom_torsion_atom_site_label_4
_geom_torsion
_geom_torsion_site_symmetry_1
_geom_torsion_site_symmetry_2
_geom_torsion_site_symmetry_3
_geom_torsion_site_symmetry_4
_geom_torsion_publ_flag
F1 C2 C3 F2 -0.7(3) . . . . ?
F1 C2 C3 C4 178.77(18) . . . . ?
F2 C3 C4 C5 -179.72(17) . . . . ?
F2 C3 C4 C13 0.8(3) . . . . ?
F3 C5 C6 F4 0.2(3) . . . . ?
F3 C5 C6 C1 -178.93(19) . . . . ?
F5 C8 C9 F6 0.5(3) . . . . ?
F5 C8 C9 C10 -178.91(18) . . . . ?
F6 C9 C10 C11 179.98(17) . . . . ?
F6 C9 C10 C14 -1.2(3) . . . . ?
F7 C11 C12 F8 -0.6(3) . . . . ?
F7 C11 C12 C7 179.47(19) . . . . ?
C1 C2 C3 F2 179.6(2) . . . . ?
C1 C2 C3 C4 -0.9(4) . . . . ?
C2 C1 C6 F4 -179.9(2) . . . . ?
C2 C1 C6 C5 -0.7(3) . . . . ?
C2 C3 C4 C5 0.8(3) . . . . ?
C2 C3 C4 C13 -178.7(2) . . . . ?
C3 C4 C5 F3 178.90(17) . . . . ?
C3 C4 C5 C6 -0.7(3) . . . . ?
C3 C4 C13 C14 177.9(2) . . . . ?
C4 C5 C6 F4 179.87(19) . . . . ?
C4 C5 C6 C1 0.7(4) . . . . ?
C4 C13 C14 C10 179.44(19) . . . . ?
C5 C4 C13 C14 -1.6(4) . . . . ?
C6 C1 C2 F1 -178.86(19) . . . . ?
C6 C1 C2 C3 0.8(3) . . . . ?
C7 C8 C9 F6 179.86(19) . . . . ?
C7 C8 C9 C10 0.4(3) . . . . ?
C8 C7 C12 F8 -179.6(2) . . . . ?
C8 C7 C12 C11 0.3(3) . . . . ?
C8 C9 C10 C11 -0.6(3) . . . . ?
C8 C9 C10 C14 178.3(2) . . . . ?
C9 C10 C11 F7 -179.37(17) . . . . ?
C9 C10 C11 C12 0.6(3) . . . . ?
C9 C10 C14 C13 -177.7(2) . . . . ?
C10 C11 C12 F8 179.38(18) . . . . ?
C10 C11 C12 C7 -0.5(3) . . . . ?
C11 C10 C14 C13 1.0(4) . . . . ?
C12 C7 C8 F5 179.06(19) . . . . ?
C12 C7 C8 C9 -0.3(3) . . . . ?
C13 C4 C5 F3 -1.6(3) . . . . ?
C13 C4 C5 C6 178.8(2) . . . . ?
C14 C10 C11 F7 1.9(3) . . . . ?
C14 C10 C11 C12 -178.1(2) . . . . ?
N1 C15 C16 C17 -0.4(4) . . . . ?
C15 N1 C19 C18 -1.1(4) . . . . ?
C15 C16 C17 C18 -0.3(3) . . . . ?
C15 C16 C17 C26 179.8(2) . . . . ?
C16 C17 C18 C19 0.3(3) . . . . ?
C16 C17 C26 C27 -179.1(2) . . . . ?
C17 C18 C19 N1 0.4(4) . . . . ?
C17 C26 C27 C20 179.2(2) . . . . ?
C18 C17 C26 C27 1.0(4) . . . . ?
C19 N1 C15 C16 1.0(4) . . . . ?
C20 C21 C22 C23 -0.3(4) . . . . ?
C21 C20 C25 C24 -0.5(3) . . . . ?
C21 C20 C27 C26 -1.9(4) . . . . ?
C21 C22 C23 C24 0.0(4) . . . . ?
C22 C23 C24 C25 0.0(4) . . . . ?
C23 C24 C25 C20 0.2(4) . . . . ?
C25 C20 C21 C22 0.6(3) . . . . ?
C25 C20 C27 C26 178.5(2) . . . . ?
C26 C17 C18 C19 -179.9(2) . . . . ?
C27 C20 C21 C22 -179.0(2) . . . . ?
C27 C20 C25 C24 179.1(2) . . . . ?

_shelx_res_file                  
;
    g23515.res created by SHELXL-2014/7

TITL g23515_a.res in P-1
REM Old TITL g23515 in P-1 #2
REM SHELXT solution in P-1
REM R1 0.203, Rweak 0.002, Alpha 0.071, Orientation as input
REM Formula found by SHELXT: C28 F5
CELL 0.71073 6.2524 7.6581 23.1325 87.316 85.878 81.898
ZERR 2 0.0008 0.0012 0.0032 0.009 0.009 0.009
LATT 1
SFAC C H F N
UNIT 54 30 16 2

L.S. 4 0 0
PLAN  20
SIZE 0.153 0.343 0.432
TEMP 26.64
BOND $H
LIST 6
MORE -1
CONF
fmap 2 53
acta 52
OMIT 0 0 1
OMIT -3 6 0
REM <olex2.extras>
REM <HklSrc "%./g23515.hkl">
REM </olex2.extras>

WGHT    0.086000    0.214000
FVAR       0.76581
F1    3    0.272560    0.483398    0.420405    11.00000    0.05549    0.10960 =
         0.08359   -0.00672    0.01980   -0.00161
F2    3    0.414856    0.552124    0.311983    11.00000    0.05010    0.08556 =
         0.07151    0.00562   -0.00474    0.01018
F3    3    1.096582    0.230012    0.349009    11.00000    0.05153    0.08778 =
         0.05977    0.01038   -0.00388    0.01344
F4    3    0.950566    0.162181    0.456272    11.00000    0.08868    0.10548 =
         0.05728    0.01995   -0.01370    0.00668
F5    3    1.572101    0.366363    0.082832    11.00000    0.05661    0.10630 =
         0.07786   -0.00245    0.01804    0.00210
F6    3    1.435564    0.299241    0.192128    11.00000    0.04631    0.08588 =
         0.07001    0.00678   -0.00464    0.00993
F7    3    0.748707    0.614752    0.156312    11.00000    0.05032    0.08398 =
         0.06034    0.01007   -0.00341    0.01230
F8    3    0.888143    0.678540    0.048445    11.00000    0.08222    0.09288 =
         0.05628    0.01633   -0.01269    0.00555
C1    1    0.607411    0.319849    0.440848    11.00000    0.07058    0.07203 =
         0.04715    0.00058    0.00732   -0.01440
AFIX  43
H1    2    0.556282    0.294148    0.478595    11.00000   -1.20000
AFIX   0
C2    1    0.479081    0.418038    0.403012    11.00000    0.04902    0.06729 =
         0.06245   -0.00780    0.00961   -0.00710
C3    1    0.551597    0.454870    0.347137    11.00000    0.04817    0.05287 =
         0.05525   -0.00042   -0.00377   -0.00317
C4    1    0.761783    0.396227    0.325958    11.00000    0.04291    0.04686 =
         0.04829   -0.00102   -0.00366   -0.00459
C5    1    0.889979    0.296643    0.365140    11.00000    0.04418    0.05673 =
         0.05129   -0.00073   -0.00231   -0.00150
C6    1    0.815177    0.260374    0.421032    11.00000    0.06501    0.06428 =
         0.04984    0.00662   -0.00789   -0.00581
C7    1    1.234398    0.525200    0.063474    11.00000    0.06784    0.06886 =
         0.04785   -0.00041    0.00759   -0.01184
AFIX  43
H7    2    1.282938    0.549291    0.025378    11.00000   -1.20000
AFIX   0
C8    1    1.366665    0.429903    0.101086    11.00000    0.05039    0.06375 =
         0.06022   -0.00536    0.00714   -0.00537
C9    1    1.295988    0.394704    0.157323    11.00000    0.04312    0.05291 =
         0.05601   -0.00058   -0.00409   -0.00147
C10   1    1.086372    0.452483    0.179288    11.00000    0.04651    0.04537 =
         0.04640   -0.00222   -0.00259   -0.00553
C11   1    0.954666    0.550118    0.139940    11.00000    0.04416    0.04991 =
         0.05170   -0.00117   -0.00332   -0.00116
C12   1    1.027176    0.584338    0.083774    11.00000    0.06256    0.05847 =
         0.04900    0.00507   -0.00914   -0.00417
C13   1    0.829465    0.443703    0.266224    11.00000    0.04655    0.06013 =
         0.04927    0.00426   -0.00625   -0.00148
AFIX  43
H13   2    0.723776    0.508979    0.244719    11.00000   -1.20000
AFIX   0
C14   1    1.021246    0.405588    0.239106    11.00000    0.04603    0.05876 =
         0.04984    0.00524   -0.00611    0.00030
AFIX  43
H14   2    1.127724    0.341237    0.260577    11.00000   -1.20000
AFIX   0

N1    4    0.601676   -0.178982    0.434376    11.00000    0.07583    0.07724 =
         0.06311    0.00260    0.00972   -0.00646
C15   1    0.477006   -0.086694    0.396774    11.00000    0.05969    0.07622 =
         0.07897   -0.00067    0.01273   -0.00332
AFIX  43
H15   2    0.333749   -0.048568    0.408980    11.00000   -1.20000
AFIX   0
C16   1    0.545303   -0.043610    0.340974    11.00000    0.05496    0.06311 =
         0.06758    0.00360   -0.00239   -0.00107
AFIX  43
H16   2    0.449266    0.021183    0.316535    11.00000   -1.20000
AFIX   0
C17   1    0.757316   -0.096679    0.321083    11.00000    0.05746    0.04857 =
         0.05783   -0.00264    0.00063   -0.00603
C18   1    0.890724   -0.192185    0.360359    11.00000    0.05341    0.06359 =
         0.06341   -0.00259    0.00029   -0.00129
AFIX  43
H18   2    1.035037   -0.230789    0.349385    11.00000   -1.20000
AFIX   0
C19   1    0.807754   -0.229367    0.415725    11.00000    0.07455    0.07109 =
         0.06093    0.00381   -0.00389   -0.00115
AFIX  43
H19   2    0.899867   -0.292784    0.441445    11.00000   -1.20000
AFIX   0
C20   1    1.094453   -0.048651    0.176131    11.00000    0.05517    0.04883 =
         0.05589   -0.00064   -0.00402   -0.00714
C21   1    0.960014    0.042611    0.136681    11.00000    0.05199    0.06325 =
         0.06310    0.00215   -0.00137    0.00058
AFIX  43
H21   2    0.816032    0.080669    0.148170    11.00000   -1.20000
AFIX   0
C22   1    1.036213    0.077899    0.080690    11.00000    0.06882    0.07306 =
         0.06129    0.00886   -0.00805   -0.00133
AFIX  43
H22   2    0.943529    0.138867    0.054627    11.00000   -1.20000
AFIX   0
C23   1    1.249199    0.023260    0.063116    11.00000    0.07408    0.07376 =
         0.05703    0.00625    0.00757   -0.00581
AFIX  43
H23   2    1.300632    0.047194    0.025262    11.00000   -1.20000
AFIX   0
C24   1    1.384862   -0.066463    0.101637    11.00000    0.05697    0.07533 =
         0.07389    0.00011    0.00927   -0.00050
AFIX  43
H24   2    1.528911   -0.103581    0.089969    11.00000   -1.20000
AFIX   0
C25   1    1.308515   -0.101763    0.157519    11.00000    0.05470    0.06459 =
         0.06455    0.00340   -0.00721    0.00089
AFIX  43
H25   2    1.402249   -0.162478    0.183373    11.00000   -1.20000
AFIX   0
C26   1    0.828560   -0.050576    0.261494    11.00000    0.05892    0.05757 =
         0.06198    0.00359   -0.00775   -0.00047
AFIX  43
H26   2    0.726049    0.015493    0.239181    11.00000   -1.20000
AFIX   0
C27   1    1.022555   -0.092925    0.236245    11.00000    0.05923    0.05695 =
         0.05942    0.00228   -0.00480   -0.00267
AFIX  43
H27   2    1.125333   -0.157773    0.258765    11.00000   -1.20000
AFIX   0
HKLF 4

REM  g23515_a.res in P-1
REM R1 =  0.0517 for    2500 Fo > 4sig(Fo)  and  0.0968 for all    4748 data
REM    325 parameters refined using      0 restraints

END

WGHT      0.0858      0.2157

REM Highest difference peak  0.279,  deepest hole -0.179,  1-sigma level  0.041
Q1    1   0.7581  0.1158  0.1602  11.00000  0.05    0.20
Q2    1   1.0860 -0.2593  0.3391  11.00000  0.05    0.17
Q3    1   0.4519  0.2246  0.5051  11.00000  0.05    0.16
Q4    1   0.6461 -0.3197  0.4755  11.00000  0.05    0.16
Q5    1   1.0138  0.4495  0.1594  11.00000  0.05    0.16
Q6    1   1.3616  0.2438  0.2592  11.00000  0.05    0.15
Q7    1   0.8723  0.3209  0.3926  11.00000  0.05    0.15
Q8    1   1.4395 -0.2024  0.1968  11.00000  0.05    0.15
Q9    1   1.5892 -0.1208  0.0793  11.00000  0.05    0.15
Q10   1   1.3031  0.5680  0.0039  11.00000  0.05    0.15
Q11   1   0.8046  0.3050  0.3356  11.00000  0.05    0.15
Q12   1   0.9805  0.5184  0.1037  11.00000  0.05    0.14
Q13   1   0.6785  0.0725  0.2218  11.00000  0.05    0.14
Q14   1   0.4761  0.6061  0.2405  11.00000  0.05    0.13
Q15   1   1.1695 -0.2010  0.2763  11.00000  0.05    0.13
Q16   1   1.1653  0.2953  0.2815  11.00000  0.05    0.13
Q17   1   0.8067 -0.2025  0.3326  11.00000  0.05    0.13
Q18   1   1.3462  0.4523  0.1354  11.00000  0.05    0.13
Q19   1   1.4917  0.4822  0.0145  11.00000  0.05    0.13
Q20   1   0.9619 -0.1223  0.2795  11.00000  0.05    0.13
;
_shelx_res_checksum              56824
_shelx_hkl_file                  
;
  -1   0   0  501.55   14.10
  -1   0   0  506.05   14.00
  -1   0   0  525.25   13.90
  -1   0   0  505.35   14.00
  -1   0   0  498.35   14.00
  -1   0   0  517.45   14.10
   1   0   0  490.85   14.00
   1   0   0  513.85   14.10
   1   0   0  520.45   14.00
   1   0   0  496.05   14.00
   1   0   0  531.75   14.10
   1   0   0  495.95   13.90
  -2   0   0  769.32   21.70
  -2   0   0  777.42   21.70
  -2   0   0  795.62   21.50
  -2   0   0  793.92   21.70
   2   0   0  788.42   21.80
   2   0   0  791.72   21.70
   2   0   0  763.62   21.70
   2   0   0  780.22   21.50
  -3   0   0    3.70    0.90
  -3   0   0    0.20    0.70
  -3   0   0    4.00    1.00
  -3   0   0    2.10    1.00
   3   0   0    4.10    0.70
   3   0   0    2.00    0.90
   3   0   0    2.10    0.80
   3   0   0    6.60    1.10
  -4   0   0   32.80    2.20
  -4   0   0   38.10    2.40
   4   0   0   34.40    2.10
   4   0   0   36.00    2.30
   4   0   0   41.50    2.40
  -5   0   0    3.80    1.40
  -5   0   0    1.00    1.30
  -5   0   0    3.70    1.40
   5   0   0    2.80    1.40
   5   0   0    2.80    1.10
   5   0   0    5.70    1.50
  -6   0   0  120.69    5.40
  -6   0   0  119.29    5.30
   6   0   0  117.99    5.50
   6   0   0  115.69    5.50
  -7   0   0    1.90    1.70
  -7   0   0    6.60    2.00
  -7   0   0    3.90    1.90
   7   0   0    8.90    2.50
   7   0   0    5.90    2.00
   7  -1   0   15.50    2.90
   7  -1   0   16.20    3.00
  -7   1   0   16.20    2.70
  -6   1   0    3.50    1.60
   5  -1   0   -0.70    1.00
   5  -1   0    0.30    1.10
   5  -1   0   -0.20    1.10
  -5   1   0    0.40    1.20
  -5   1   0    0.80    1.10
  -5   1   0   -1.40    1.10
   4  -1   0    1.70    1.10
   4  -1   0    1.40    0.90
   4  -1   0    1.50    1.10
  -4   1   0   -1.00    0.90
  -4   1   0    0.60    0.90
  -4   1   0    0.00    0.90
   3  -1   0    5.70    1.10
   3  -1   0    3.00    0.90
   3  -1   0    3.50    0.90
  -3   1   0    3.60    1.00
  -3   1   0    2.40    1.00
  -3   1   0    5.30    1.20
   2  -1   0  561.34   16.10
   2  -1   0  589.14   16.10
   2  -1   0  572.64   16.10
  -2   1   0  575.34   16.00
  -2   1   0  555.54   16.10
  -2   1   0  560.14   16.10
   1  -1   0 1505.75   41.50
   1  -1   0 1535.85   41.50
   1  -1   0 1529.15   41.50
   1  -1   0 1489.45   41.50
   1  -1   0 1594.14   41.60
   1  -1   0 1519.15   41.50
  -1   1   0 1516.75   41.50
  -1   1   0 1503.85   41.50
  -1   1   0 1549.64   41.50
  -1   1   0 1533.75   41.50
  -1   1   0 1500.25   41.50
   0  -1   0 1288.77   34.30
   0  -1   0 1269.17   34.50
   0  -1   0 1281.57   34.30
   0   1   0 1221.98   34.30
   0   1   0 1277.67   34.30
   0   1   0 1260.07   34.50
  -1  -1   0   16.00    0.80
  -1  -1   0   15.40    0.70
  -1  -1   0   13.00    1.20
  -1  -1   0   16.80    0.80
  -1  -1   0   16.50    0.70
   1   1   0   15.30    0.70
   1   1   0   16.30    0.80
   1   1   0   16.40    0.60
   1   1   0   15.70    0.80
   1   1   0   17.50    0.60
  -2  -1   0   -1.80    0.70
  -2  -1   0    0.70    0.60
  -2  -1   0   -1.20    0.80
  -2  -1   0    0.20    0.60
  -2  -1   0    1.20    0.60
   2   1   0    1.40    0.70
   2   1   0    1.30    0.60
   2   1   0   -1.30    0.70
   2   1   0    1.10    1.10
  -3  -1   0   -0.90    0.60
  -3  -1   0   -0.70    0.60
  -3  -1   0    0.70    0.80
  -3  -1   0   -0.40    0.60
   3   1   0    0.20    0.70
   3   1   0    0.30    0.60
   3   1   0    0.60    0.80
  -4  -1   0   47.20    2.60
  -4  -1   0   48.70    2.50
  -4  -1   0   49.60    2.50
  -4  -1   0   49.60    2.60
  -4  -1   0   46.10    2.50
   4   1   0   47.20    2.60
   4   1   0   48.20    2.30
   4   1   0   53.19    2.60
  -5  -1   0   16.30    2.10
  -5  -1   0   12.30    1.70
   5   1   0   13.30    1.80
   5   1   0   11.70    1.70
  -6  -1   0   62.49    3.70
  -6  -1   0   59.39    3.40
  -6  -1   0   60.69    3.70
   6   1   0   64.99    3.80
   6   1   0   53.69    3.80
  -7  -1   0    0.20    1.50
  -7  -1   0    2.80    1.70
  -7  -1   0   -0.30    1.30
   7   1   0   -0.30    1.80
   7   1   0   -0.30    1.60
   7  -2   0    1.00    2.10
   7  -2   0    1.30    2.40
  -7   2   0    2.90    2.10
  -7   2   0    2.70    2.00
   6  -2   0   -0.20    1.40
   6  -2   0    1.70    1.80
  -6   2   0   -1.10    1.50
   5  -2   0    1.90    1.50
   5  -2   0   -2.30    1.10
   5  -2   0    0.50    1.10
  -5   2   0   -0.70    1.20
  -5   2   0   -0.10    1.30
  -5   2   0    1.60    1.30
   4  -2   0   -1.30    1.10
   4  -2   0   -0.60    0.90
  -4   2   0    0.20    1.00
  -4   2   0    1.40    1.10
  -4   2   0   -0.10    1.00
   3  -2   0  198.18    6.70
   3  -2   0  205.88    6.60
   3  -2   0  205.18    6.80
  -3   2   0  203.18    6.50
  -3   2   0  195.08    6.60
  -3   2   0  203.38    6.80
   2  -2   0  138.39    4.70
   2  -2   0  146.29    4.70
   2  -2   0  138.09    4.70
   2  -2   0  149.59    4.80
  -2   2   0  142.49    4.80
  -2   2   0  141.29    4.60
  -2   2   0  135.79    4.70
   1  -2   0  228.78    6.80
   1  -2   0  236.38    6.80
   1  -2   0  227.28    6.60
   1  -2   0  236.18    6.80
   1  -2   0  234.08    6.80
   1  -2   0  235.98    7.00
  -1   2   0  232.98    6.70
  -1   2   0  230.98    6.80
  -1   2   0  233.38    6.80
  -1   2   0  229.48    6.70
   0  -2   0 2248.28   59.69
   0  -2   0 2210.08   59.69
   0  -2   0 2186.68   59.69
   0  -2   0 2196.68   59.69
   0  -2   0 2219.18   60.09
   0   2   0 2146.09   59.69
   0   2   0 2235.08   60.09
   0   2   0 2229.08   59.69
  -1  -2   0   72.39    3.10
  -2  -2   0    0.40    0.50
  -2  -2   0    1.20    0.50
  -2  -2   0    1.00    0.50
  -2  -2   0    1.80    0.90
   2   2   0    1.60    0.60
   2   2   0    1.60    0.40
   2   2   0    0.20    0.50
   2   2   0    0.70    0.50
  -3  -2   0  162.18    5.50
  -3  -2   0  156.48    4.70
  -3  -2   0  160.58    5.10
   3   2   0  162.78    5.10
   3   2   0  163.78    5.10
  -4  -2   0 1657.23   46.10
  -4  -2   0 1621.74   45.40
  -4  -2   0 1688.43   45.90
   4   2   0 1687.23   45.90
   4   2   0 1648.24   45.80
  -5  -2   0   10.90    1.60
  -5  -2   0   11.30    1.30
  -5  -2   0    8.90    1.50
  -5  -2   0   12.00    1.70
   5   2   0   11.40    1.60
   5   2   0   13.70    1.80
  -6  -2   0    0.30    1.30
  -6  -2   0   -0.80    0.90
  -6  -2   0    0.00    1.30
   6   2   0   -1.80    1.50
   6   2   0   -0.30    1.20
  -7  -2   0    5.90    1.70
  -7  -2   0    4.00    1.80
   7   2   0    6.50    2.00
   7   2   0    7.10    2.10
   7  -3   0    1.90    2.20
   7  -3   0    1.20    2.40
  -7   3   0    0.70    2.10
  -7   3   0   -1.00    1.90
   6  -3   0    0.00    1.70
   6  -3   0    1.90    2.00
  -6   3   0    0.40    1.70
   5  -3   0   -0.20    1.20
   5  -3   0    0.70    1.30
   5  -3   0   -1.70    1.50
  -5   3   0    0.00    1.30
  -5   3   0    0.70    1.50
   4  -3   0   24.70    2.50
   4  -3   0   26.00    2.30
   4  -3   0   26.50    2.70
  -4   3   0   25.00    2.50
  -4   3   0   27.30    2.20
  -4   3   0   21.00    2.50
   3  -3   0  637.44   18.20
   3  -3   0  631.34   18.20
   3  -3   0  639.54   18.30
  -3   3   0  625.34   18.40
  -3   3   0  602.74   18.00
  -3   3   0  636.04   18.30
   2  -3   0   18.50    1.60
   2  -3   0   17.50    1.60
   2  -3   0   13.80    1.50
   2  -3   0   13.90    1.50
  -2   3   0   17.80    1.60
  -2   3   0   16.30    1.30
  -2   3   0   16.70    1.80
   1  -3   0  143.49    4.60
   1  -3   0  146.79    4.30
   1  -3   0  141.49    4.30
   1  -3   0  148.39    4.60
   1  -3   0  136.89    4.50
   1  -3   0  143.59    4.50
  -1   3   0  148.39    4.60
  -1   3   0  144.39    4.60
   0  -3   0    4.70    0.60
   0  -3   0    4.60    1.10
  -1  -3   0   29.30    2.00
  -2  -3   0    2.50    1.00
  -2  -3   0    1.80    0.40
  -3  -3   0  116.19    4.80
  -3  -3   0  123.39    4.00
  -3  -3   0  124.39    4.00
   3   3   0  125.79    3.90
   3   3   0  123.09    4.00
  -4  -3   0   72.29    3.60
  -4  -3   0   69.09    2.90
   4   3   0   69.19    2.90
   4   3   0   68.69    2.90
  -5  -3   0    0.90    1.30
  -5  -3   0    1.30    1.10
   5   3   0    2.40    1.10
   5   3   0    2.40    1.10
  -6  -3   0    1.70    1.40
  -6  -3   0   -0.10    1.30
  -6  -3   0    1.60    1.40
   6   3   0    0.10    1.30
   6   3   0   -0.10    1.30
  -7  -3   0    1.20    1.70
  -7  -3   0    1.10    1.50
   7   3   0    2.40    1.70
   6  -4   0    3.80    2.20
   6  -4   0    3.40    2.00
  -6   4   0    0.70    2.00
  -6   4   0    4.00    2.20
   5  -4   0    0.30    1.60
   5  -4   0    2.10    1.50
  -5   4   0   -0.40    1.50
   4  -4   0  337.27   10.90
   4  -4   0  334.97   10.80
  -4   4   0  327.17   11.10
  -4   4   0  344.57   11.00
   3  -4   0  160.78    5.50
   3  -4   0  161.98    5.60
   3  -4   0  141.09    5.60
  -3   4   0  160.38    5.70
  -3   4   0  138.09    5.60
  -3   4   0  155.78    5.80
   2  -4   0    9.20    1.20
   2  -4   0   10.20    1.30
   2  -4   0   11.30    1.40
   2  -4   0   10.90    1.30
  -2   4   0    8.40    1.30
  -2   4   0   11.30    1.50
   1  -4   0    7.60    1.00
   1  -4   0    6.80    1.00
   1  -4   0    6.00    1.00
   1  -4   0    4.30    1.00
  -1   4   0    7.30    1.10
   0  -4   0   14.30    0.90
   0  -4   0   11.70    1.00
   0  -4   0    9.60    0.90
   0  -4   0   11.70    1.40
   0  -4   0   13.90    0.90
   0   4   0   14.40    1.00
   0   4   0   15.70    0.90
   0   4   0   10.60    0.90
   0   4   0   10.20    0.90
  -1  -4   0   67.89    3.40
  -2  -4   0   19.90    2.30
  -3  -4   0    3.00    0.70
  -3  -4   0    3.20    0.70
  -3  -4   0    2.90    0.60
  -3  -4   0    4.20    1.40
   3   4   0    3.20    0.50
   3   4   0    2.90    0.60
   3   4   0    3.20    0.60
  -4  -4   0   30.60    1.90
  -4  -4   0   31.30    2.90
  -4  -4   0   33.30    2.00
   4   4   0   37.10    2.00
  -5  -4   0   15.40    2.30
   5   4   0   19.70    2.10
   5   4   0   19.30    2.00
  -6  -4   0   -1.70    1.60
  -6  -4   0   -0.70    1.10
  -6  -4   0    0.40    1.20
   6   4   0    0.40    1.30
   6   4   0   -0.70    1.30
  -7  -4   0    7.00    2.00
  -7  -4   0    6.40    1.70
   7   4   0    9.90    2.00
   7   4   0    5.80    1.90
   6  -5   0   -0.10    1.80
   6  -5   0    0.90    2.30
  -6   5   0    0.70    2.10
  -6   5   0   -1.50    2.00
   5  -5   0    1.60    1.50
   5  -5   0    2.50    1.90
   5  -5   0    4.60    1.80
  -5   5   0    1.70    1.90
   4  -5   0   25.70    2.70
   4  -5   0   28.80    2.90
  -4   5   0   24.20    2.90
   3  -5   0    6.10    1.40
   3  -5   0    4.40    1.30
   3  -5   0    7.70    1.40
  -3   5   0    4.30    1.30
  -3   5   0    5.90    1.50
   2  -5   0    1.10    1.00
   2  -5   0    1.70    0.70
   2  -5   0    0.70    1.00
   2  -5   0    1.70    0.70
   2  -5   0    1.30    1.00
  -2   5   0    3.40    1.30
  -2   5   0    1.50    1.00
   1  -5   0   14.40    1.50
   1  -5   0   13.00    1.40
   1  -5   0    7.90    1.30
   1  -5   0    9.60    1.20
  -1   5   0   13.60    1.40
   0  -5   0    1.80    0.60
   0  -5   0    2.30    1.10
   0  -5   0    1.30    0.60
   0  -5   0    1.40    0.60
   0   5   0    1.60    0.60
   0   5   0    0.60    0.60
   0   5   0    1.60    0.60
  -1  -5   0    8.30    1.50
  -3  -5   0   -0.90    1.20
  -4  -5   0    2.70    1.60
  -4  -5   0    2.80    1.00
  -4  -5   0    3.40    0.80
   4   5   0    1.50    0.80
  -5  -5   0   -2.20    1.50
  -5  -5   0    0.10    0.90
   5   5   0    0.70    1.00
   5   5   0    1.30    1.10
  -6  -5   0   -1.00    2.00
  -6  -5   0    1.00    1.30
   6   5   0    0.10    1.40
  -7  -5   0    1.60    1.60
   7   5   0   -1.20    1.60
   5  -6   0    5.90    2.20
   5  -6   0    6.80    2.20
  -5   6   0    7.80    2.60
  -5   6   0    3.00    2.10
   4  -6   0   41.60    3.40
   4  -6   0   36.30    3.40
  -4   6   0   42.00    3.90
  -3   6   0   83.49    4.50
   2  -6   0    0.70    1.10
  -2   6   0    2.80    1.50
   1  -6   0   12.40    1.40
   1  -6   0    8.80    1.30
   1  -6   0   11.70    1.30
   1  -6   0    9.70    1.60
  -1   6   0   15.90    1.70
   0  -6   0  150.38    6.10
   0  -6   0  161.48    5.10
   0   6   0  162.98    5.10
  -1  -6   0   91.19    4.50
  -2  -6   0    5.50    1.80
  -3  -6   0    0.30    1.60
  -4  -6   0   -1.00    1.60
  -4  -6   0    1.50    0.90
  -4  -6   0    1.20    0.90
  -5  -6   0   -2.00    1.90
   5   6   0    0.10    1.10
  -6  -6   0   -4.60    2.10
   6   6   0   -0.90    1.40
   4  -7   0    1.00    1.80
   4  -7   0    1.60    1.80
  -4   7   0    1.00    1.90
  -4   7   0    4.50    2.40
   3  -7   0    3.00    1.50
   3  -7   0    1.30    1.50
  -3   7   0    3.70    1.90
  -3   7   0    0.50    1.60
   2  -7   0    7.60    1.70
   2  -7   0    9.80    1.70
  -2   7   0    9.20    1.70
  -2   7   0   13.80    2.10
   1  -7   0   -0.20    1.30
   1  -7   0    0.70    1.10
   1  -7   0    1.90    1.00
  -1   7   0    1.10    1.30
  -1   7   0    0.20    1.10
   0  -7   0   -0.30    0.90
   0  -7   0    0.80    1.40
   0   7   0    1.50    1.00
  -1  -7   0   -0.50    1.50
  -2  -7   0    2.70    1.80
  -3  -7   0    2.80    1.90
  -4  -7   0   -0.70    2.00
  -4  -7   0   -0.10    0.90
  -5  -7   0   -0.80    2.30
  -6  -7   0   -2.20    2.40
   3  -8   0    0.60    1.80
  -3   8   0    3.70    2.30
   2  -8   0  127.79    5.50
  -2   8   0  121.79    5.80
   1  -8   0    0.60    1.30
  -1   8   0    0.20    1.50
   0  -8   0   39.40    2.50
   0  -8   0   41.90    2.60
   0  -8   0   44.10    3.80
  -1  -8   0    4.00    1.10
  -2  -8   0   -2.90    1.90
  -3  -8   0   -0.20    2.00
  -4  -8   0   30.00    4.00
  -5  -8   0   -3.00    2.30
   2  -9   0    1.60    2.00
  -2   9   0    2.70    2.20
   1  -9   0   -1.70    1.60
   0  -9   0    0.60    1.90
   0  -9   0    0.60    1.60
  -1  -9   0   -2.00    2.20
  -1  -9   0    2.80    1.20
  -1  -9   0    1.00    1.30
  -2  -9   0   -1.90    2.40
  -3  -9   0   -0.60    2.60
  -4  -9   0    0.70    2.60
  -4  -9   1   -0.30    2.70
  -3  -9   1   -0.90    2.50
  -2  -9   1   -3.30    2.30
  -1  -9   1    2.40    2.40
  -1  -9   1    6.40    1.40
  -1  -9   1    3.60    1.40
   0  -9   1   -1.40    1.90
   0  -9   1    0.70    1.50
   1  -9   1   -1.60    1.50
  -2   9  -1    1.10    2.20
   2  -9   1   -0.90    1.70
  -5  -8   1    2.90    2.70
  -4  -8   1    6.90    2.60
  -3  -8   1   15.60    2.90
  -2  -8   1   -1.70    1.90
  -1  -8   1   33.20    3.80
  -1  -8   1   25.80    2.00
   0  -8   1    9.50    1.60
   0  -8   1    6.30    2.00
   0  -8   1   12.00    1.60
  -1   8  -1   -1.80    1.40
   1  -8   1   -1.70    1.40
   1  -8   1    0.90    1.30
  -2   8  -1    8.30    2.10
  -3   8  -1    1.70    2.20
   3  -8   1    4.10    2.10
  -6  -7   1   -2.40    2.60
  -5  -7   1   -4.80    2.00
  -4  -7   1   -0.50    0.90
  -4  -7   1   -0.70    1.90
  -4  -7   1   -0.20    1.00
  -3  -7   1   -0.70    1.80
  -2  -7   1   20.60    2.70
  -1  -7   1    0.50    1.50
  -1  -7   1   -0.10    0.80
   0   7  -1    1.60    1.00
   0  -7   1    0.40    1.30
   0  -7   1    1.70    1.00
   0  -7   1    0.10    1.00
  -1   7  -1   -0.40    1.30
   1  -7   1   -0.10    1.10
   1  -7   1    0.70    1.00
   1  -7   1   -1.00    1.20
  -2   7  -1    3.90    1.70
   2  -7   1    3.20    1.50
   2  -7   1    2.60    1.30
  -3   7  -1   15.00    2.60
   3  -7   1   11.10    2.00
   3  -7   1   15.80    2.30
  -4   7  -1   13.90    2.60
  -4   7  -1   19.90    3.30
   4  -7   1   15.00    2.50
   4  -7   1   15.90    2.70
   6   6  -1   -0.60    1.50
  -6  -6   1   -4.40    2.20
   5   6  -1    0.60    1.10
  -5  -6   1   -1.90    1.90
  -4  -6   1    1.10    0.90
  -4  -6   1    1.50    1.00
  -4  -6   1   -0.50    1.60
  -3  -6   1    2.70    1.70
  -2  -6   1   -1.50    1.30
  -1  -6   1    3.30    1.50
   0   6  -1   39.70    2.10
   0  -6   1   41.40    2.10
  -1   6  -1    7.60    1.40
  -1   6  -1    5.70    1.10
   1  -6   1    3.10    1.10
   1  -6   1    4.70    1.10
   1  -6   1    5.60    1.30
   1  -6   1    6.30    1.20
  -2   6  -1   21.40    2.40
  -2   6  -1   21.20    2.10
   2  -6   1   18.00    1.90
   2  -6   1   20.30    2.00
  -3   6  -1   44.20    3.10
  -3   6  -1   45.80    3.50
   3  -6   1   36.40    3.00
   3  -6   1   43.20    3.10
  -4   6  -1   66.39    4.50
   4  -6   1   60.79    4.00
   4  -6   1   76.39    4.20
  -5   6  -1   -1.70    2.00
   5  -6   1    0.00    1.90
   5  -6   1    1.20    1.80
   7   5  -1    1.50    1.80
  -7  -5   1    1.60    1.60
  -7  -5   1   -2.50    2.00
   6   5  -1   -0.90    1.30
  -6  -5   1   -3.10    1.90
   5   5  -1   11.10    1.60
   5   5  -1    8.10    1.30
  -5  -5   1    9.80    1.30
  -5  -5   1    6.30    2.10
   4   5  -1   57.29    2.40
   4   5  -1   50.39    2.20
  -4  -5   1   52.49    2.30
  -4  -5   1   62.99    2.60
  -4  -5   1   53.59    3.70
  -4  -5   1   56.59    2.60
  -3  -5   1    1.40    0.70
  -3  -5   1    1.50    1.30
  -2  -5   1    3.70    1.50
  -1  -5   1   -3.30    1.00
   0   5  -1    0.20    0.60
   0   5  -1   -0.40    0.60
   0  -5   1    1.30    1.00
   0  -5   1    0.50    0.60
   0  -5   1    1.10    0.60
   0  -5   1    0.10    0.60
  -1   5  -1    8.70    1.30
  -1   5  -1    9.40    1.10
   1  -5   1   10.50    1.20
   1  -5   1    8.00    1.10
   1  -5   1    7.80    1.20
   1  -5   1    7.60    1.30
  -2   5  -1  262.97    8.20
  -2   5  -1  249.58    7.90
   2  -5   1  240.98    7.20
   2  -5   1  257.97    8.00
   2  -5   1  243.18    7.90
   2  -5   1  237.38    7.70
  -3   5  -1    6.00    1.40
  -3   5  -1    4.60    1.50
   3  -5   1    3.70    1.20
   3  -5   1    3.70    1.30
   3  -5   1    0.90    1.10
  -4   5  -1    4.90    1.60
   4  -5   1    9.50    1.70
   4  -5   1    8.90    1.90
   4  -5   1    7.90    1.80
  -5   5  -1   -0.30    1.80
   5  -5   1    0.30    1.60
   5  -5   1    0.80    1.60
   5  -5   1    0.50    1.70
  -6   5  -1   -0.10    2.10
  -6   5  -1   -1.80    2.00
   6  -5   1   -0.30    2.10
   6  -5   1    0.10    1.90
   7   4  -1   17.40    2.50
   7   4  -1   15.80    2.50
  -7  -4   1   15.40    2.20
  -7  -4   1   14.30    2.60
  -7  -4   1   15.20    2.40
   6   4  -1    0.70    1.40
  -6  -4   1   -0.70    1.80
  -6  -4   1    1.00    1.20
   5   4  -1   58.89    2.90
   5   4  -1   54.99    3.00
  -5  -4   1   51.39    2.90
  -5  -4   1   61.19    3.90
   4   4  -1    0.70    0.80
   4   4  -1    0.10    0.80
  -4  -4   1   -1.60    1.30
  -4  -4   1    1.40    0.90
  -4  -4   1   -0.20    0.80
   3   4  -1    0.20    0.50
   3   4  -1   -0.20    0.40
   3   4  -1   -1.10    0.60
  -3  -4   1    0.00    0.60
  -3  -4   1   -0.40    0.60
  -3  -4   1   -0.40    1.10
  -2  -4   1   -3.40    1.40
  -1  -4   1    2.10    1.30
   0   4  -1  541.25   15.40
   0   4  -1  564.94   15.20
   0   4  -1  564.04   15.30
   0  -4   1  546.55   16.00
   0  -4   1  550.54   15.20
   0  -4   1  558.44   15.30
   0  -4   1  546.75   15.30
   0  -4   1  532.15   15.30
  -1   4  -1   43.50    2.10
  -1   4  -1   46.50    2.20
   1  -4   1   44.50    2.10
   1  -4   1   47.40    2.10
  -2   4  -1  144.99    5.20
  -2   4  -1  145.19    5.10
   2  -4   1  156.68    5.20
   2  -4   1  149.99    4.80
   2  -4   1  144.19    5.10
   2  -4   1  139.49    4.70
  -3   4  -1   31.50    2.40
  -3   4  -1   33.70    2.40
  -3   4  -1   30.90    2.60
   3  -4   1   34.80    2.40
   3  -4   1   34.10    2.40
   3  -4   1   36.40    2.50
   3  -4   1   31.50    2.30
  -5   4  -1   -2.30    1.40
  -5   4  -1    0.70    1.50
   5  -4   1   -0.20    1.70
   5  -4   1    0.80    1.50
   5  -4   1    0.50    1.50
  -6   4  -1   14.70    2.80
   6  -4   1    9.50    2.50
   6  -4   1   17.70    2.80
   7   3  -1    8.60    2.20
   7   3  -1    7.70    2.00
  -7  -3   1   15.50    2.70
  -7  -3   1    9.20    1.90
   6   3  -1    2.10    1.40
   6   3  -1    1.20    1.40
  -6  -3   1    0.00    1.20
  -6  -3   1    0.20    1.40
  -6  -3   1    1.80    1.30
   5   3  -1    4.90    1.30
   5   3  -1    5.50    1.30
  -5  -3   1    2.80    1.20
  -5  -3   1    4.40    1.40
   4   3  -1    5.60    1.10
   4   3  -1    5.00    1.10
  -4  -3   1    1.00    1.30
  -4  -3   1    3.60    1.00
   3   3  -1   32.00    1.70
   3   3  -1   31.10    1.50
  -3  -3   1   28.90    1.60
  -3  -3   1   32.40    1.60
  -3  -3   1   30.20    1.60
  -3  -3   1   32.20    2.40
   2   3  -1    6.40    0.60
   2   3  -1    7.20    0.70
  -2  -3   1    7.60    0.70
  -2  -3   1    7.40    0.70
  -2  -3   1    5.40    0.60
  -2  -3   1    6.70    0.70
  -2  -3   1    7.50    1.30
  -1  -3   1   13.70    1.50
   0   3  -1  259.77    7.40
   0   3  -1  256.97    7.40
   0   3  -1  273.97    7.60
   0   3  -1  269.67    7.50
   0  -3   1  263.67    7.50
   0  -3   1  269.47    7.60
   0  -3   1  272.37    8.10
   0  -3   1  276.47    7.50
   0  -3   1  259.57    7.50
  -1   3  -1  352.86   10.00
  -1   3  -1  345.77   10.00
   1  -3   1  352.66   10.00
   1  -3   1  338.87    9.90
   1  -3   1  344.67    9.70
   1  -3   1  338.97   10.00
   1  -3   1  340.17    9.90
   1  -3   1  345.07    9.70
  -2   3  -1   26.30    1.50
  -2   3  -1   27.30    2.00
  -2   3  -1   27.70    1.90
   2  -3   1   27.10    1.80
   2  -3   1   22.30    1.80
   2  -3   1   26.50    1.90
   2  -3   1   25.30    1.80
   2  -3   1   26.30    1.20
  -3   3  -1    7.90    1.30
  -3   3  -1    4.90    1.00
  -4   3  -1   37.10    2.80
  -4   3  -1   41.10    2.90
  -4   3  -1   36.20    2.50
   4  -3   1   43.00    3.00
   4  -3   1   35.50    2.70
   4  -3   1   36.30    2.60
  -5   3  -1   -0.90    1.30
  -5   3  -1   -0.20    1.40
   5  -3   1    0.80    1.60
   5  -3   1    2.00    1.60
   5  -3   1   -0.60    1.30
  -6   3  -1    0.90    1.80
   6  -3   1   -1.20    1.70
   6  -3   1    1.20    1.70
  -7   3  -1    2.00    2.00
  -7   3  -1    2.70    2.30
   7  -3   1    2.80    2.30
   7  -3   1    3.60    2.50
   7   2  -1  106.59    5.40
   7   2  -1  105.79    5.40
  -7  -2   1  111.59    5.50
  -7  -2   1   96.59    5.10
   6   2  -1   -4.00    1.30
   6   2  -1    0.00    1.20
  -6  -2   1    0.50    1.00
  -6  -2   1    0.60    1.30
  -6  -2   1    1.20    1.30
  -6  -2   1   -1.40    1.30
   5   2  -1    2.60    1.10
   5   2  -1    2.50    1.20
  -5  -2   1   -2.40    1.00
  -5  -2   1    1.60    1.10
  -5  -2   1    1.60    0.90
   4   2  -1    8.70    1.30
   4   2  -1   17.60    1.80
  -4  -2   1   12.10    1.30
  -4  -2   1    9.20    1.30
  -4  -2   1    7.60    1.30
  -4  -2   1    2.20    1.40
   3   2  -1  300.27    9.30
   3   2  -1  317.97    9.30
  -3  -2   1  324.27    9.80
  -3  -2   1  327.37    9.30
  -3  -2   1  316.37    9.30
  -3  -2   1  317.47    9.00
   2   2  -1  108.89    3.50
   2   2  -1  114.99    3.40
   2   2  -1  111.79    3.40
  -2  -2   1  107.79    4.00
  -2  -2   1  110.89    3.40
  -2  -2   1  110.49    3.40
  -2  -2   1  112.19    3.50
  -1  -2   1 8343.67  227.48
   0   2  -1  196.28    5.60
   0   2  -1  204.88    5.70
   0   2  -1  200.18    5.70
   0   2  -1  202.78    6.10
   0  -2   1  210.38    5.70
   0  -2   1  201.98    5.60
   0  -2   1  194.88    5.60
   0  -2   1  194.08    6.10
   0  -2   1  201.68    5.70
  -1   2  -1   98.79    3.10
  -1   2  -1   94.29    3.20
  -1   2  -1   94.49    3.30
   1  -2   1   98.39    3.20
   1  -2   1   97.79    3.20
   1  -2   1   94.99    3.10
   1  -2   1   88.99    3.10
   1  -2   1  100.99    3.20
  -2   2  -1   -2.80    0.70
  -2   2  -1   -4.20    0.80
  -2   2  -1   -2.70    0.60
   2  -2   1   -2.80    0.70
   2  -2   1   -2.40    0.90
   2  -2   1   -2.30    0.80
   2  -2   1   -2.80    0.70
  -3   2  -1   72.19    3.40
  -3   2  -1   77.39    3.20
   3  -2   1   73.89    3.20
   3  -2   1   83.59    3.40
   3  -2   1   76.89    3.40
  -4   2  -1   72.29    3.60
  -4   2  -1   76.59    3.50
  -4   2  -1   73.69    3.70
   4  -2   1   74.89    3.60
   4  -2   1   73.19    3.50
   4  -2   1   79.29    3.90
  -5   2  -1   54.89    3.30
  -5   2  -1   53.29    3.50
  -5   2  -1   48.90    3.50
   5  -2   1   56.89    3.70
   5  -2   1   53.99    3.60
   5  -2   1   52.79    3.20
  -6   2  -1   13.80    2.50
  -6   2  -1    8.80    2.20
   6  -2   1    5.00    2.00
   6  -2   1   14.30    2.40
  -7   2  -1    3.10    2.10
   7  -2   1    2.80    2.50
   7  -2   1    2.80    2.30
   7   1  -1    0.30    1.60
   7   1  -1    0.80    1.90
  -7  -1   1    2.30    1.90
  -7  -1   1    2.40    1.50
  -7  -1   1    1.60    1.60
   6   1  -1   -1.70    1.50
   6   1  -1    2.40    1.40
  -6  -1   1    1.60    1.30
  -6  -1   1    1.70    1.50
  -6  -1   1    2.40    1.40
   5   1  -1   20.90    2.10
   5   1  -1   19.90    2.10
  -5  -1   1   16.00    1.90
  -5  -1   1   17.30    1.90
  -5  -1   1   16.00    1.90
  -5  -1   1   15.70    1.90
   4   1  -1    9.70    1.30
   4   1  -1   10.50    1.20
   4   1  -1   10.50    1.40
  -4  -1   1   11.10    1.30
  -4  -1   1    9.10    1.30
   3   1  -1   32.60    1.90
   3   1  -1   31.50    1.80
   3   1  -1   33.80    1.70
  -3  -1   1   33.80    1.80
  -3  -1   1   32.30    1.80
  -3  -1   1   32.50    1.90
   2   1  -1    9.70    1.00
   2   1  -1    9.00    0.90
   2   1  -1   10.00    1.10
  -2  -1   1    8.10    0.90
  -2  -1   1    8.40    1.00
  -2  -1   1    7.30    1.00
  -2  -1   1   10.60    1.10
  -2  -1   1    9.70    0.80
   1   1  -1  372.96   10.90
   1   1  -1  384.26   10.60
   1   1  -1  395.36   10.60
   1   1  -1  382.46   10.60
   1   1  -1  390.86   10.60
  -1  -1   1  380.96   10.50
  -1  -1   1  392.26   10.60
  -1  -1   1  374.96   10.60
  -1  -1   1  382.66   10.50
  -1  -1   1  382.96   10.60
  -1  -1   1  390.66   10.60
  -1  -1   1  393.46   10.90
   0   1  -1   11.70    0.50
   0   1  -1   10.80    0.60
   0   1  -1   10.30    0.50
   0   1  -1   11.90    0.50
   0   1  -1    9.90    0.50
   0   1  -1    9.50    0.50
   0   1  -1   12.40    0.90
   0  -1   1   11.60    0.60
   0  -1   1   10.80    0.50
   0  -1   1   11.10    0.60
   0  -1   1   12.00    0.50
   0  -1   1    9.70    0.90
  -1   1  -1   -1.10    0.50
  -1   1  -1   -1.20    0.50
  -1   1  -1   -2.40    0.50
  -1   1  -1   -0.80    0.50
  -1   1  -1   -2.20    0.60
   1  -1   1   -0.40    0.50
   1  -1   1   -0.90    0.50
   1  -1   1   -1.10    0.70
   1  -1   1   -0.30    0.60
   1  -1   1   -0.60    0.60
   1  -1   1   -2.00    0.50
  -2   1  -1   25.30    1.70
  -2   1  -1   27.40    1.60
  -2   1  -1   25.80    1.70
   2  -1   1   25.90    1.70
   2  -1   1   26.50    1.60
   2  -1   1   27.00    1.70
  -3   1  -1   25.80    1.80
  -3   1  -1   23.60    1.70
  -3   1  -1   22.40    1.80
   3  -1   1   20.30    1.80
   3  -1   1   18.40    1.60
   3  -1   1   21.50    1.80
  -4   1  -1    1.90    1.10
  -4   1  -1    1.40    1.00
  -4   1  -1   -0.40    0.90
   4  -1   1    1.90    1.00
   4  -1   1    0.80    0.90
   4  -1   1    0.70    1.00
  -5   1  -1    1.60    1.20
  -5   1  -1    0.00    1.30
  -5   1  -1    0.60    1.20
   5  -1   1    0.10    1.10
   5  -1   1    0.00    1.20
   5  -1   1    2.20    1.30
  -6   1  -1    1.90    1.50
  -6   1  -1    1.90    1.50
  -6   1  -1   -0.80    1.50
   6  -1   1    0.30    1.40
   6  -1   1    1.90    1.80
  -7   1  -1    1.40    1.90
   7  -1   1    3.20    2.10
   7  -1   1    3.80    2.40
   7   0  -1   -0.30    1.60
   7   0  -1   -0.90    1.80
  -7   0   1    1.00    1.80
  -7   0   1   -0.30    1.50
  -7   0   1    0.10    1.60
   6   0  -1    9.60    2.00
   6   0  -1    8.10    2.10
  -6   0   1    7.20    1.90
  -6   0   1    6.80    1.70
  -6   0   1    6.60    1.80
   5   0  -1   20.80    2.20
   5   0  -1   19.00    1.90
   5   0  -1   16.50    2.00
  -5   0   1   19.80    2.20
  -5   0   1   16.10    2.00
   4   0  -1  234.68    7.70
   4   0  -1  234.68    7.80
   4   0  -1  237.08    7.60
  -4   0   1  234.88    7.70
  -4   0   1  241.58    7.80
  -4   0   1  243.88    7.20
   3   0  -1 1576.54   44.20
   3   0  -1 1637.64   44.10
   3   0  -1 1604.04   44.20
  -3   0   1 1651.73   43.80
  -3   0   1 1582.84   44.20
  -3   0   1 1561.64   44.20
   2   0  -1  913.71   25.00
   2   0  -1  927.81   25.10
   2   0  -1  891.81   25.10
  -2   0   1  892.51   25.10
  -2   0   1  924.81   25.10
  -2   0   1  907.01   25.10
  -2   0   1  891.51   24.80
   1   0  -1  127.29    3.90
   1   0  -1  130.79    3.90
   1   0  -1  131.29    3.80
   1   0  -1  128.29    3.80
   1   0  -1  133.49    3.90
   1   0  -1  122.49    3.80
  -1   0   1  127.79    3.90
  -1   0   1  130.49    3.70
  -1   0   1  130.49    3.80
  -1   0   1  131.69    3.80
  -1   0   1  130.89    3.90
   0   0  -1   -0.30    0.10
   0   0  -1   -0.30    0.10
   0   0  -1   -0.30    0.10
   0   0  -1   -0.20    0.10
   0   0  -1   -0.30    0.10
   0   0  -1   -0.30    0.10
   0   0   1   -0.20    0.10
   0   0   1   -0.30    0.10
   0   0   1   -0.30    0.10
   0   0   1   -0.30    0.10
   0   0   1   -0.30    0.10
   0   0   1   -0.30    0.10
  -1   0  -1 1147.39   30.50
  -1   0  -1 1124.69   30.50
  -1   0  -1 1123.09   30.50
  -1   0  -1 1104.89   30.50
  -1   0  -1 1097.89   30.50
  -1   0  -1 1088.79   30.40
   1   0   1 1129.79   30.40
   1   0   1 1095.19   30.50
   1   0   1 1096.39   30.50
   1   0   1 1129.59   30.50
   1   0   1 1138.59   30.50
   1   0   1 1131.09   30.40
   1   0   1 1140.99   30.50
  -2   0  -1  532.55   15.10
  -2   0  -1  530.75   15.10
  -2   0  -1  540.55   15.10
   2   0   1  521.85   15.10
   2   0   1  536.85   15.00
   2   0   1  541.85   15.10
   2   0   1  548.45   14.80
  -3   0  -1    0.30    0.80
  -3   0  -1   -0.90    0.80
  -3   0  -1    0.40    0.80
   3   0   1    0.10    0.50
   3   0   1   -0.10    0.70
   3   0   1    0.80    0.80
   3   0   1   -2.30    0.70
  -4   0  -1  124.19    4.60
  -4   0  -1  125.69    4.70
  -4   0  -1  119.59    4.60
   4   0   1  122.39    4.60
   4   0   1  124.09    4.40
   4   0   1  118.29    4.70
  -5   0  -1   -0.20    1.20
  -5   0  -1    0.50    1.20
  -5   0  -1    0.70    1.20
   5   0   1    0.40    1.10
   5   0   1   -0.10    1.00
   5   0   1   -0.50    1.20
  -6   0  -1    1.80    1.50
  -6   0  -1   -0.10    1.30
   6   0   1    0.80    1.60
   6   0   1    2.90    1.60
  -7   0  -1    1.40    1.60
  -7   0  -1   -2.50    1.40
  -7   0  -1    2.30    1.70
   7   0   1   -1.20    1.70
   7   0   1   -0.90    1.90
   7  -1  -1    1.10    1.90
   7  -1  -1   -1.40    1.90
  -7   1   1   -1.90    1.50
  -7   1   1   -1.80    1.70
   6  -1  -1    4.60    1.70
   6  -1  -1    4.50    1.80
  -6   1   1    5.20    1.90
  -6   1   1    2.50    1.70
  -6   1   1    5.00    1.70
   5  -1  -1   -2.10    1.00
   5  -1  -1    0.10    1.20
   5  -1  -1    0.00    1.00
  -5   1   1    0.30    1.10
  -5   1   1    0.80    1.20
   4  -1  -1   90.89    3.80
   4  -1  -1   84.89    3.80
   4  -1  -1   85.69    3.60
  -4   1   1   89.89    3.90
  -4   1   1   81.89    3.80
  -4   1   1   85.49    3.80
   3  -1  -1    0.10    0.80
   3  -1  -1    1.80    0.90
   3  -1  -1    0.10    0.70
  -3   1   1   -0.70    0.70
  -3   1   1    0.50    0.80
  -3   1   1    1.00    1.00
   2  -1  -1   39.30    1.80
   2  -1  -1   38.60    1.90
   2  -1  -1   37.60    1.90
  -2   1   1   38.70    2.00
  -2   1   1   36.60    1.90
  -2   1   1   37.20    2.00
   1  -1  -1    1.60    0.60
   1  -1  -1    0.00    0.50
   1  -1  -1    0.50    0.50
   1  -1  -1   -0.20    0.50
   1  -1  -1    0.60    0.60
  -1   1   1    1.40    0.60
  -1   1   1    1.30    0.60
  -1   1   1    0.10    0.50
  -1   1   1    0.80    0.60
  -1   1   1    0.20    0.50
   0  -1  -1  452.95   12.30
   0  -1  -1  442.06   12.30
   0  -1  -1  457.95   12.50
   0  -1  -1  448.46   12.30
   0   1   1  440.46   12.30
   0   1   1  451.95   12.50
   0   1   1  447.06   12.30
  -1  -1  -1  159.18    4.40
  -1  -1  -1  153.98    4.50
  -1  -1  -1  159.48    4.80
   1   1   1  161.78    4.40
   1   1   1  153.28    4.50
   1   1   1  152.48    4.70
   1   1   1  161.98    4.40
   1   1   1  160.38    4.40
   1   1   1  154.98    4.50
  -2  -1  -1 1520.55   40.70
  -2  -1  -1 1465.85   40.40
  -2  -1  -1 1514.75   40.50
  -2  -1  -1 1462.65   40.50
  -2  -1  -1 1473.85   40.60
   2   1   1 1471.45   40.60
   2   1   1 1466.55   40.60
   2   1   1 1508.65   40.50
   2   1   1 1487.75   40.80
  -3  -1  -1   88.19    3.40
  -3  -1  -1   92.79    3.30
  -3  -1  -1   95.89    3.40
  -3  -1  -1   92.69    3.30
  -3  -1  -1   99.89    3.50
   3   1   1   88.79    3.20
   3   1   1   93.39    3.40
   3   1   1   90.29    3.40
  -4  -1  -1    1.80    0.90
  -4  -1  -1    1.00    0.90
  -4  -1  -1    2.60    1.00
  -4  -1  -1    0.50    0.80
   4   1   1    0.10    0.80
   4   1   1    1.80    0.90
   4   1   1    1.20    0.80
  -5  -1  -1   -1.00    1.00
  -5  -1  -1    0.30    1.00
  -5  -1  -1   -0.90    1.10
   5   1   1    0.40    1.10
   5   1   1   -0.40    1.00
  -6  -1  -1    0.50    1.20
  -6  -1  -1    1.70    1.40
   6   1   1   -0.70    1.50
   6   1   1    2.80    1.40
  -7  -1  -1   -0.90    1.40
  -7  -1  -1    0.10    1.30
  -7  -1  -1   -3.00    1.50
   7   1   1    2.30    2.10
   7   1   1    1.60    1.70
  -8  -1  -1    0.60    1.80
  -8  -1  -1    1.50    2.00
   8   1   1    2.30    2.30
   8   1   1    1.90    2.30
   7  -2  -1    1.40    2.30
   7  -2  -1    0.20    2.00
  -7   2   1    1.30    1.90
  -7   2   1    1.50    2.10
   6  -2  -1    1.80    1.80
   6  -2  -1    2.60    1.70
  -6   2   1    2.50    1.70
  -6   2   1    0.50    1.60
   5  -2  -1    4.30    1.50
   5  -2  -1    7.30    1.50
   5  -2  -1    6.20    1.70
  -5   2   1    5.50    1.60
  -5   2   1    6.60    1.70
   4  -2  -1    1.40    1.00
   4  -2  -1    1.60    1.30
   4  -2  -1   -0.50    0.90
  -4   2   1    1.10    1.10
  -4   2   1    1.70    1.10
  -4   2   1    0.20    1.00
   3  -2  -1    2.10    0.90
   3  -2  -1    0.40    1.00
   3  -2  -1    2.00    1.00
  -3   2   1    0.60    0.70
  -3   2   1    0.70    0.90
  -3   2   1   -1.70    0.90
   2  -2  -1    1.30    0.70
   2  -2  -1    1.70    0.80
  -2   2   1    0.80    0.70
  -2   2   1    0.60    0.80
  -2   2   1    1.40    0.90
   1  -2  -1    0.60    0.60
   1  -2  -1   -0.10    0.80
   1  -2  -1   -1.60    0.60
   1  -2  -1   -0.60    0.60
   1  -2  -1   -1.80    0.60
  -1   2   1   -0.70    0.60
  -1   2   1   -0.20    0.50
  -1   2   1    0.80    0.70
  -1   2   1    0.60    0.50
   0  -2  -1 9938.51  266.07
   0  -2  -1 9999.00  265.97
   0  -2  -1 9735.43  267.27
   0  -2  -1 9691.23  265.87
   0  -2  -1 9884.91  266.07
   0   2   1 9770.92  265.87
   0   2   1 9886.01  267.07
  -1  -2  -1 1339.07   36.90
  -2  -2  -1    8.00    0.80
  -2  -2  -1    8.90    1.20
  -2  -2  -1    8.30    0.90
  -2  -2  -1    7.80    0.80
   2   2   1    9.70    0.70
   2   2   1    8.00    0.90
   2   2   1    9.20    0.90
   2   2   1    9.40    0.80
  -3  -2  -1   13.90    0.80
  -3  -2  -1   13.00    1.50
  -3  -2  -1   12.50    0.70
  -3  -2  -1   13.90    1.30
  -3  -2  -1   10.40    1.20
   3   2   1   14.80    1.40
   3   2   1   12.70    1.30
  -4  -2  -1  134.79    4.70
  -4  -2  -1  132.49    5.20
  -4  -2  -1  135.79    4.40
   4   2   1  128.09    4.80
   4   2   1  139.59    4.80
  -5  -2  -1    0.70    1.10
  -5  -2  -1    1.00    0.80
  -5  -2  -1    2.60    1.20
   5   2   1   -0.20    1.00
   5   2   1    1.40    1.20
  -6  -2  -1   -0.50    1.20
  -6  -2  -1   -0.40    0.90
  -6  -2  -1   -1.20    1.30
   6   2   1   -0.90    1.20
   6   2   1   -1.60    1.50
  -7  -2  -1    4.40    1.70
  -7  -2  -1    1.40    1.50
   7   2   1   -0.40    1.60
   7   2   1    0.80    1.80
   7  -3  -1    5.40    2.40
   7  -3  -1    8.10    2.80
  -7   3   1    5.60    2.30
  -7   3   1    9.70    2.70
   6  -3  -1   36.70    3.70
  -6   3   1   31.70    3.30
  -6   3   1   33.50    3.70
   5  -3  -1   -0.20    1.50
   5  -3  -1    2.50    1.40
  -5   3   1    0.40    1.40
   4  -3  -1   -0.30    1.20
   4  -3  -1   -0.30    1.00
   4  -3  -1   -0.70    1.00
  -4   3   1   -0.50    1.20
  -4   3   1   -0.10    1.00
  -4   3   1   -1.70    1.10
   3  -3  -1    2.00    0.90
   3  -3  -1    1.20    1.00
   3  -3  -1    0.00    1.10
  -3   3   1   -0.20    0.70
  -3   3   1   -0.10    0.90
   2  -3  -1   59.19    2.50
   2  -3  -1   60.19    2.60
   2  -3  -1   57.99    2.70
   2  -3  -1   59.89    2.60
  -2   3   1   55.29    2.60
  -2   3   1   61.49    2.40
  -2   3   1   51.69    2.00
  -2   3   1   54.39    2.70
   1  -3  -1   34.80    1.80
   1  -3  -1   38.20    1.70
   1  -3  -1   35.00    1.80
   1  -3  -1   37.40    1.40
   1  -3  -1   34.80    1.70
   1  -3  -1   40.50    1.50
  -1   3   1   34.60    1.80
   0  -3  -1 2814.52   74.69
   0  -3  -1 2765.82   74.69
   0  -3  -1 2801.42   74.59
   0  -3  -1 2693.53   74.59
   0  -3  -1 2749.12   75.19
   0   3   1 2740.43   74.69
  -1  -3  -1   54.29    2.70
  -2  -3  -1   21.60    1.90
  -3  -3  -1    3.30    0.70
  -3  -3  -1    2.90    1.20
   3   3   1    3.40    0.70
   3   3   1    3.40    0.70
  -4  -3  -1   14.10    1.90
  -4  -3  -1   13.30    1.40
   4   3   1   15.40    1.50
   4   3   1   14.10    1.50
  -5  -3  -1    0.20    1.00
  -5  -3  -1    3.20    1.40
  -5  -3  -1    1.50    1.00
   5   3   1    0.40    1.10
   5   3   1   -0.10    1.00
  -6  -3  -1   32.40    2.80
  -6  -3  -1   37.20    2.90
   6   3   1   37.90    3.00
   6   3   1   35.30    3.00
  -7  -3  -1    1.90    1.80
  -7  -3  -1    2.00    1.50
   7   3   1    3.00    1.90
   7   3   1    4.30    1.80
   6  -4  -1   -3.50    1.70
  -6   4   1    1.30    2.00
  -6   4   1    0.60    1.80
   5  -4  -1    1.10    1.60
   5  -4  -1   -0.70    1.60
   5  -4  -1    0.20    1.30
  -5   4   1   -0.40    1.60
   4  -4  -1    1.20    1.20
   4  -4  -1    2.00    1.30
   4  -4  -1    3.70    1.50
  -4   4   1    2.30    1.40
   3  -4  -1   21.70    2.00
   3  -4  -1   18.10    1.90
   3  -4  -1   17.50    2.00
  -3   4   1   18.40    2.20
  -3   4   1   18.70    2.10
  -3   4   1   13.80    1.70
   2  -4  -1   20.10    1.60
   2  -4  -1   17.10    1.50
   2  -4  -1   17.30    1.80
  -2   4   1   21.90    1.80
   1  -4  -1  306.47    9.00
   1  -4  -1  302.67    9.20
   1  -4  -1  297.67    8.90
  -1   4   1  311.57    9.00
  -1   4   1  303.87    9.00
   0  -4  -1   10.40    1.30
   0  -4  -1    9.70    0.90
   0  -4  -1   10.50    1.00
   0  -4  -1   11.20    0.80
   0   4   1   11.60    0.80
   0   4   1   11.20    0.80
   0   4   1   12.60    0.80
   0   4   1   12.40    0.90
  -1  -4  -1   37.60    2.70
  -3  -4  -1    1.00    0.60
  -3  -4  -1    0.90    0.60
  -3  -4  -1    0.30    1.20
   3   4   1   -1.10    0.50
   3   4   1    0.20    0.50
  -4  -4  -1   72.39    3.00
   4   4   1   71.99    2.90
   4   4   1   74.49    3.00
  -5  -4  -1   33.70    2.30
  -5  -4  -1   31.70    3.10
   5   4   1   29.10    2.20
   5   4   1   32.10    2.40
  -6  -4  -1   11.30    1.70
  -6  -4  -1    8.00    2.10
  -6  -4  -1   13.70    2.00
   6   4   1   12.70    2.00
   6   4   1   16.10    2.00
  -7  -4  -1    1.50    1.60
  -7  -4  -1    4.80    1.70
   7   4   1    3.70    1.80
   7   4   1    4.00    1.80
   6  -5  -1    0.60    2.00
  -6   5   1   -0.90    2.00
  -6   5   1   -1.10    2.10
   5  -5  -1   -0.80    1.50
   5  -5  -1    1.80    1.80
   5  -5  -1   -0.90    1.70
  -5   5   1   -1.90    1.70
  -5   5   1    0.00    1.80
   4  -5  -1    6.40    1.70
   4  -5  -1    6.00    1.80
   4  -5  -1    5.50    1.50
  -4   5   1    4.30    1.90
   3  -5  -1   26.20    2.40
   3  -5  -1   29.70    2.20
   3  -5  -1   29.60    2.40
  -3   5   1   32.50    2.90
   2  -5  -1   11.50    1.50
   2  -5  -1   10.30    1.40
   2  -5  -1   11.30    1.50
   2  -5  -1   10.70    1.10
  -2   5   1   11.30    1.70
   1  -5  -1  200.98    6.30
   1  -5  -1  197.98    6.40
   1  -5  -1  195.48    6.30
  -1   5   1  212.28    6.50
   0  -5  -1   -0.40    0.90
   0  -5  -1    0.10    0.50
   0  -5  -1    0.30    0.50
   0   5   1    1.10    0.60
   0   5   1    0.30    0.60
  -1  -5  -1   -0.20    1.10
  -2  -5  -1   -1.60    1.30
  -3  -5  -1   -0.80    1.20
  -4  -5  -1    4.80    1.10
  -4  -5  -1    5.80    1.80
   4   5   1    4.30    1.00
  -5  -5  -1   21.00    2.90
  -5  -5  -1   18.40    1.80
   5   5   1   22.30    1.90
   5   5   1   21.40    2.00
  -6  -5  -1   -2.80    1.90
  -6  -5  -1   -0.20    1.30
   6   5   1    0.10    1.30
  -7  -5  -1   -0.60    1.40
   7   5   1   -1.10    1.60
   5  -6  -1    3.40    1.80
   5  -6  -1    0.90    1.90
  -5   6   1   -0.30    2.00
   4  -6  -1   14.90    2.30
   4  -6  -1   14.20    2.30
  -4   6   1   14.70    2.60
  -4   6   1   13.20    2.30
   3  -6  -1 1009.40   30.20
   3  -6  -1 1052.99   30.20
  -3   6   1 1073.69   30.50
  -3   6   1 1082.19   30.20
   2  -6  -1    5.60    1.30
   2  -6  -1    3.60    1.30
  -2   6   1    6.30    1.40
  -2   6   1    8.70    1.80
   1  -6  -1   13.60    1.70
   1  -6  -1   18.60    1.70
   1  -6  -1   21.60    1.80
   1  -6  -1   16.40    1.90
  -1   6   1   23.60    2.00
   0  -6  -1    4.30    0.90
   0  -6  -1    5.40    0.90
   0  -6  -1    1.60    1.30
   0   6   1    5.50    1.00
  -1  -6  -1    2.90    1.50
  -2  -6  -1    4.30    1.70
  -3  -6  -1   23.90    2.80
  -4  -6  -1    0.00    0.90
  -4  -6  -1    2.60    1.80
  -5  -6  -1    1.40    2.10
   5   6   1    2.60    1.30
  -6  -6  -1    0.90    1.40
  -6  -6  -1   -3.00    2.10
   6   6   1   -1.80    1.30
   4  -7  -1    5.90    2.00
   4  -7  -1    6.10    2.00
  -4   7   1    1.40    2.00
  -4   7   1    6.40    2.50
   3  -7  -1    5.90    1.70
   3  -7  -1    3.30    1.60
  -3   7   1    4.90    2.00
   2  -7  -1    7.10    1.60
   2  -7  -1    5.10    1.30
  -2   7   1    5.00    1.50
  -2   7   1    7.90    1.90
   1  -7  -1    2.40    1.20
   1  -7  -1    1.40    1.00
  -1   7   1   -0.60    1.00
  -1   7   1    3.90    1.50
   0  -7  -1   -0.80    0.90
   0  -7  -1   -1.40    1.30
   0  -7  -1    0.50    0.90
   0   7   1   -0.90    1.00
  -1  -7  -1    1.10    1.50
  -2  -7  -1    0.00    1.70
  -3  -7  -1    8.30    2.30
  -4  -7  -1   -1.00    2.00
  -5  -7  -1   -1.10    2.10
  -6  -7  -1   -2.70    2.30
  -6  -7  -1   -0.20    1.30
   3  -8  -1   22.40    2.90
  -3   8   1   24.10    3.20
   2  -8  -1    7.90    1.90
  -2   8   1    9.00    2.10
   1  -8  -1   -0.40    1.30
  -1   8   1    1.30    1.60
   0  -8  -1   11.40    1.60
   0  -8  -1   10.70    2.20
   0  -8  -1   14.40    1.70
  -1  -8  -1   40.20    2.40
  -1  -8  -1   45.10    4.20
  -1  -8  -1   55.09    2.40
  -2  -8  -1   -0.50    2.00
  -3  -8  -1   -0.40    2.10
  -4  -8  -1    9.30    2.80
  -5  -8  -1    2.20    2.60
   2  -9  -1    0.30    1.90
  -2   9   1    1.50    2.10
   1  -9  -1    0.60    1.70
   0  -9  -1   -0.80    1.50
  -1  -9  -1    0.00    1.10
  -1  -9  -1   -2.90    2.10
  -1  -9  -1    0.70    1.30
  -2  -9  -1   -5.40    2.10
  -3  -9  -1   -4.20    2.30
  -4  -9  -1    0.40    2.70
  -4  -9   2   -0.80    2.60
  -3  -9   2    2.30    2.70
  -2  -9   2   -5.00    2.20
  -1  -9   2   -1.10    2.20
  -1  -9   2    1.10    1.40
   0  -9   2   -2.50    1.90
   0  -9   2    1.80    1.60
   1  -9   2   -1.70    1.70
   1  -9   2   -1.40    1.50
  -2   9  -2   -1.00    2.10
   2  -9   2   -0.50    1.80
  -5  -8   2    1.50    2.60
  -4  -8   2    0.80    1.00
  -4  -8   2    0.60    2.30
  -4  -8   2    0.80    1.20
  -3  -8   2    2.80    2.20
  -2  -8   2   -1.30    1.80
  -1  -8   2    4.80    1.20
  -1  -8   2    5.70    1.20
  -1  -8   2    4.10    2.10
   0   8  -2    1.90    1.50
   0  -8   2    1.20    1.20
   0  -8   2    1.60    1.70
  -1   8  -2   -0.60    1.40
   1  -8   2   -0.20    1.30
   1  -8   2   -0.80    1.50
  -2   8  -2    0.50    1.80
   2  -8   2    2.80    1.70
  -3   8  -2   -2.10    2.00
   3  -8   2   -0.60    1.70
  -6  -7   2   -0.10    2.70
  -5  -7   2   -1.90    2.20
  -4  -7   2    0.10    1.00
  -4  -7   2   -2.10    1.80
  -3  -7   2    0.70    1.70
  -2  -7   2    1.80    1.70
   1   7  -2    4.00    1.00
  -1  -7   2    4.50    1.70
  -1  -7   2    4.30    0.80
   0   7  -2    0.80    1.00
   0  -7   2   -0.10    1.00
   0  -7   2    0.10    0.90
   0  -7   2    2.00    1.40
  -1   7  -2    1.30    1.30
   1  -7   2    0.80    1.00
   1  -7   2    0.90    1.30
   1  -7   2    4.60    1.40
  -2   7  -2    1.90    1.60
   2  -7   2    2.60    1.30
   2  -7   2   -0.70    1.30
   2  -7   2    0.30    1.20
  -3   7  -2    0.30    1.70
   3  -7   2    1.70    1.50
   3  -7   2    0.10    1.60
  -4   7  -2    3.10    2.30
   4  -7   2   -1.40    1.70
   4  -7   2    1.00    1.80
   6   6  -2    2.20    1.60
  -6  -6   2   -0.30    2.40
   5   6  -2   -0.20    1.10
  -5  -6   2    0.90    2.00
   4   6  -2   -0.10    0.70
  -4  -6   2    0.40    1.60
  -4  -6   2    0.20    0.90
  -4  -6   2    0.50    1.00
  -3  -6   2   53.89    3.70
  -3  -6   2   35.70    1.70
  -3  -6   2   35.50    1.90
  -2  -6   2   -0.90    1.40
  -1  -6   2    1.70    0.60
  -1  -6   2    0.80    0.70
  -1  -6   2   -0.40    1.30
   0   6  -2  268.07    8.20
   0  -6   2  277.27    9.30
   0  -6   2  283.27    8.30
   0  -6   2  275.87    8.20
  -1   6  -2   62.99    2.80
  -1   6  -2   66.29    3.10
   1  -6   2   60.49    2.80
   1  -6   2   56.09    2.80
   1  -6   2   59.69    2.90
   1  -6   2   59.19    3.20
  -2   6  -2    3.70    1.40
   2  -6   2    2.50    1.10
   2  -6   2    1.00    1.00
  -3   6  -2   10.30    1.70
  -3   6  -2    8.40    1.80
  -4   6  -2   28.60    3.00
  -4   6  -2   16.70    2.80
   4  -6   2   18.60    2.60
   4  -6   2   15.60    2.40
  -5   6  -2    0.50    2.00
   5  -6   2    0.40    1.80
   5  -6   2    0.80    1.80
  -7  -5   2   -3.60    2.10
  -7  -5   2   -1.30    1.50
   6   5  -2   -1.70    1.30
  -6  -5   2   -1.10    2.00
   5   5  -2    0.20    1.10
   5   5  -2   -1.20    0.90
  -5  -5   2   -0.70    1.60
  -5  -5   2    0.00    1.00
   4   5  -2    6.60    0.90
   4   5  -2    7.80    1.00
  -4  -5   2    7.60    1.10
  -4  -5   2    8.70    2.00
  -4  -5   2    8.40    1.20
  -4  -5   2    7.00    1.00
   3   5  -2    2.00    0.80
  -3  -5   2    2.30    0.80
  -3  -5   2    3.40    0.70
  -3  -5   2    4.50    1.50
  -2  -5   2   61.49    3.60
  -1  -5   2   33.50    2.70
   0   5  -2    5.70    0.90
   0   5  -2    2.70    0.80
   0  -5   2    5.10    0.80
   0  -5   2    7.60    1.40
   0  -5   2    7.60    0.90
   0  -5   2    5.30    0.80
  -1   5  -2    2.00    0.80
  -1   5  -2    0.60    0.90
   1  -5   2    1.50    0.90
   1  -5   2    0.00    0.90
   1  -5   2    0.60    0.90
   1  -5   2   -0.40    0.80
  -2   5  -2    8.10    1.30
  -2   5  -2    8.90    1.50
   2  -5   2    3.20    1.10
   2  -5   2    5.40    0.80
   2  -5   2    2.90    1.00
   2  -5   2    4.10    1.00
  -3   5  -2   39.30    3.00
  -3   5  -2   36.00    2.70
   3  -5   2   36.40    2.80
   3  -5   2   39.70    2.50
   3  -5   2   33.20    2.70
  -4   5  -2    2.70    1.70
  -4   5  -2   -0.30    1.30
   4  -5   2    1.40    1.40
   4  -5   2    1.50    1.40
   4  -5   2    2.10    1.40
  -5   5  -2   30.70    3.70
  -5   5  -2   27.10    2.90
   5  -5   2   31.50    3.30
   5  -5   2   25.80    3.00
  -6   5  -2    1.60    2.30
   6  -5   2   -3.10    1.90
   6  -5   2    0.20    1.90
   7   4  -2    2.70    1.80
   7   4  -2    2.20    1.70
  -7  -4   2    1.80    2.00
  -7  -4   2    1.40    1.40
  -7  -4   2    0.60    1.60
   6   4  -2   -1.00    1.30
   6   4  -2   -0.20    1.30
  -6  -4   2   -1.90    1.60
  -6  -4   2    1.40    1.20
   5   4  -2    0.90    1.10
   5   4  -2   -0.20    1.00
  -5  -4   2   -0.90    1.40
  -5  -4   2    0.20    1.00
   4   4  -2   -0.50    0.80
   4   4  -2    1.20    0.80
  -4  -4   2    0.20    0.90
  -4  -4   2   -0.90    1.20
  -4  -4   2   -1.60    0.80
   3   4  -2    4.10    0.70
   3   4  -2    3.10    0.60
   3   4  -2    3.50    0.90
  -3  -4   2    3.50    0.70
  -3  -4   2    3.50    1.30
  -3  -4   2    2.50    0.70
  -2  -4   2  610.84   18.10
  -1  -4   2   79.99    3.70
   0   4  -2   84.39    2.70
   0   4  -2   78.79    2.60
   0   4  -2   80.69    2.70
   0  -4   2   78.39    2.70
   0  -4   2   79.49    2.70
   0  -4   2   75.49    3.40
  -1   4  -2    3.50    1.00
   1  -4   2    1.80    0.80
   1  -4   2    1.90    0.90
   1  -4   2    2.00    0.90
   1  -4   2    1.00    0.80
  -2   4  -2  101.19    3.90
  -2   4  -2  102.49    4.00
   2  -4   2   97.09    3.90
   2  -4   2   99.89    3.60
   2  -4   2   92.49    3.40
   2  -4   2   98.29    3.80
  -3   4  -2    1.10    1.10
  -3   4  -2    0.10    1.10
  -3   4  -2   -0.20    1.00
   3  -4   2    2.60    1.20
   3  -4   2    3.50    1.20
   3  -4   2    0.90    1.00
  -4   4  -2 2025.10   57.99
  -4   4  -2 2119.59   57.89
   4  -4   2 2031.60   57.79
   4  -4   2 2183.68   57.69
   4  -4   2 2023.00   57.79
  -5   4  -2    3.70    1.80
  -5   4  -2    9.00    2.00
   5  -4   2    8.70    2.20
   5  -4   2    5.20    1.70
   5  -4   2    8.90    2.00
  -6   4  -2    7.60    2.20
  -6   4  -2    5.50    2.30
   6  -4   2    9.50    2.50
   6  -4   2    5.00    2.20
   7   3  -2   -2.90    1.50
   7   3  -2   -0.20    1.60
  -7  -3   2    1.70    1.60
  -7  -3   2    0.70    1.50
  -7  -3   2   -2.10    1.50
   6   3  -2    1.20    1.50
   6   3  -2   -0.60    1.20
  -6  -3   2    2.40    1.40
  -6  -3   2    1.10    1.50
   5   3  -2    0.50    1.00
   5   3  -2    0.40    1.10
  -5  -3   2    1.50    1.10
  -5  -3   2   -0.20    1.20
   4   3  -2  107.69    4.00
   4   3  -2  112.09    4.10
  -4  -3   2  110.09    4.60
  -4  -3   2  107.79    4.00
  -4  -3   2  106.09    4.00
   3   3  -2  113.49    3.90
   3   3  -2  121.89    3.90
  -3  -3   2  118.69    3.90
  -3  -3   2  120.79    4.00
  -3  -3   2  112.69    4.70
  -3  -3   2  119.59    3.90
   2   3  -2   68.89    2.30
   2   3  -2   69.29    2.30
   2   3  -2   69.69    2.20
   2   3  -2   70.39    2.20
  -2  -3   2   68.19    2.30
  -2  -3   2   66.79    2.30
  -2  -3   2   66.09    3.20
  -2  -3   2   66.89    2.20
  -1  -3   2   -0.60    0.80
   0   3  -2    0.50    0.50
   0   3  -2    0.40    0.50
   0   3  -2   -1.90    0.40
   0  -3   2   -0.70    0.40
   0  -3   2    0.20    0.50
   0  -3   2   -0.10    0.50
   0  -3   2   -2.10    0.70
  -1   3  -2   20.10    1.50
  -1   3  -2   22.00    1.40
   1  -3   2   20.60    1.50
   1  -3   2   20.40    1.30
   1  -3   2   21.10    1.50
   1  -3   2   21.60    1.20
   1  -3   2   21.30    1.40
  -2   3  -2   96.19    3.40
  -2   3  -2   92.69    3.70
  -2   3  -2   95.39    3.60
   2  -3   2   93.49    3.60
   2  -3   2   98.09    3.60
   2  -3   2   95.29    3.60
   2  -3   2  104.99    3.70
   2  -3   2   92.69    3.10
  -3   3  -2   10.50    1.60
  -3   3  -2    4.60    1.20
  -3   3  -2    7.30    1.20
   3  -3   2    8.20    1.50
   3  -3   2    7.10    1.30
   3  -3   2    7.70    1.30
  -4   3  -2  238.88    8.00
  -4   3  -2  218.48    7.60
  -4   3  -2  224.48    8.00
   4  -3   2  225.98    7.80
   4  -3   2  229.88    7.90
   4  -3   2  228.78    7.90
  -5   3  -2    8.50    1.90
  -5   3  -2    9.10    1.90
   5  -3   2    6.20    1.70
   5  -3   2    5.00    1.90
   5  -3   2    5.90    1.70
  -6   3  -2    2.50    1.80
  -6   3  -2    0.10    1.70
   6  -3   2    1.00    1.70
   6  -3   2   -0.40    1.80
  -7   3  -2    1.10    2.20
   7  -3   2    4.00    2.40
   7  -3   2   -1.80    2.20
   7   2  -2   14.60    2.40
   7   2  -2   15.00    2.50
  -7  -2   2   10.70    2.20
  -7  -2   2    9.20    2.00
   6   2  -2   10.50    1.90
  -6  -2   2    7.00    1.60
  -6  -2   2    6.20    1.70
  -6  -2   2    7.60    1.70
  -6  -2   2    9.60    1.50
   5   2  -2   75.69    3.60
   5   2  -2   77.69    3.60
  -5  -2   2   70.89    3.50
  -5  -2   2   73.39    3.60
  -5  -2   2   71.49    3.10
   4   2  -2  507.05   14.50
   4   2  -2  480.05   14.40
  -4  -2   2  493.15   14.40
  -4  -2   2  494.45   14.70
  -4  -2   2  492.85   14.10
   3   2  -2   84.09    3.00
   3   2  -2   74.99    2.90
  -3  -2   2   79.49    3.00
  -3  -2   2   77.49    3.00
  -3  -2   2   72.69    2.60
  -3  -2   2   77.29    3.40
  -3  -2   2   73.19    2.90
   2   2  -2   32.70    1.50
   2   2  -2   35.00    1.40
   2   2  -2   31.90    1.50
  -2  -2   2   33.10    1.50
  -2  -2   2   32.70    1.50
  -2  -2   2   31.60    2.00
  -2  -2   2   34.10    1.50
   1   2  -2    9.10    0.70
  -1  -2   2    8.70    0.80
  -1  -2   2    7.90    0.80
  -1  -2   2    9.20    0.60
  -1  -2   2    3.90    1.10
  -1  -2   2    8.90    0.60
   0   2  -2    0.10    0.40
   0   2  -2   -0.40    0.40
   0   2  -2    0.50    0.40
   0   2  -2   -0.40    0.40
   0  -2   2    1.00    0.40
   0  -2   2    0.30    0.40
   0  -2   2   -0.30    0.70
   0  -2   2    0.00    0.40
  -1   2  -2   40.60    1.90
  -1   2  -2   40.20    1.70
  -1   2  -2   40.40    1.80
   1  -2   2   43.30    1.80
   1  -2   2   43.20    1.90
   1  -2   2   39.60    1.80
   1  -2   2   41.60    1.70
  -2   2  -2  934.51   26.50
  -2   2  -2  953.70   26.40
  -2   2  -2  913.01   26.40
   2  -2   2  937.71   26.40
   2  -2   2  968.00   26.50
   2  -2   2  986.00   26.50
   2  -2   2  955.30   26.40
  -3   2  -2   32.70    2.20
  -3   2  -2   32.20    2.00
  -3   2  -2   35.00    2.20
   3  -2   2   31.20    2.10
   3  -2   2   33.40    2.20
   3  -2   2   32.50    2.40
  -4   2  -2  224.78    7.70
  -4   2  -2  241.98    8.00
  -4   2  -2  234.48    8.00
   4  -2   2  245.58    8.10
   4  -2   2  230.28    7.80
   4  -2   2  227.98    7.90
  -5   2  -2    2.90    1.50
  -5   2  -2    1.90    1.30
  -5   2  -2    4.00    1.40
   5  -2   2    1.60    1.40
   5  -2   2    6.20    1.80
   5  -2   2    1.80    1.20
  -6   2  -2   -0.10    1.40
  -6   2  -2    1.60    1.70
   6  -2   2    0.90    1.50
   6  -2   2   -1.60    1.70
  -7   2  -2   -0.40    1.80
   7  -2   2    1.50    2.40
   7  -2   2    1.60    2.20
   7   1  -2    2.50    1.90
   7   1  -2    3.80    1.80
  -7  -1   2    3.30    1.90
  -7  -1   2    0.80    1.60
  -7  -1   2    0.70    1.50
   6   1  -2    2.90    1.70
   6   1  -2    4.70    1.60
  -6  -1   2    3.00    1.40
  -6  -1   2    3.20    1.20
  -6  -1   2    5.00    1.70
  -6  -1   2    6.20    1.70
   5   1  -2  394.66   11.80
   5   1  -2  358.06   11.70
  -5  -1   2  381.66   11.40
  -5  -1   2  382.26   11.60
  -5  -1   2  368.36   11.70
  -5  -1   2  364.86   11.70
   4   1  -2    5.30    1.00
   4   1  -2    5.20    1.10
   4   1  -2    6.90    1.20
  -4  -1   2    5.90    1.20
  -4  -1   2    6.00    1.20
  -4  -1   2    6.10    1.10
   3   1  -2   74.19    2.80
   3   1  -2   75.99    3.00
   3   1  -2   75.79    3.00
  -3  -1   2   79.79    3.00
  -3  -1   2   79.19    3.10
  -3  -1   2   78.29    3.00
  -3  -1   2   83.69    3.10
   2   1  -2    4.00    0.80
   2   1  -2    3.10    0.60
   2   1  -2    3.90    0.70
  -2  -1   2    2.70    0.80
  -2  -1   2    1.70    0.50
  -2  -1   2    4.70    0.70
  -2  -1   2    3.20    0.70
  -2  -1   2    4.00    0.80
   1   1  -2   29.20    1.20
   1   1  -2   31.00    1.10
   1   1  -2   30.80    1.20
   1   1  -2   29.20    1.60
   1   1  -2   27.90    1.10
   1   1  -2   28.10    1.20
  -1  -1   2   29.90    1.20
  -1  -1   2   29.50    1.10
  -1  -1   2   30.10    1.20
  -1  -1   2   28.40    1.10
  -1  -1   2   29.50    1.60
  -1  -1   2   28.90    1.10
  -1  -1   2   27.10    1.20
   0   1  -2   65.39    2.00
   0   1  -2   68.39    2.00
   0   1  -2   66.29    2.00
   0   1  -2   63.89    2.00
   0   1  -2   63.09    2.00
   0  -1   2   66.79    2.00
   0  -1   2   65.69    2.00
   0  -1   2   66.59    2.00
   0  -1   2   67.89    2.00
   0  -1   2   61.39    2.00
   0  -1   2   64.79    2.00
  -1   1  -2 4168.28  110.29
  -1   1  -2 4022.60  110.39
  -1   1  -2 4101.09  109.79
  -1   1  -2 4080.59  110.19
   1  -1   2 4029.40  109.79
   1  -1   2 4019.20  109.49
   1  -1   2 4120.29  110.89
   1  -1   2 4014.00  110.39
   1  -1   2 4015.70  109.69
   1  -1   2 3845.02  109.49
  -2   1  -2  789.02   22.10
  -2   1  -2  814.72   22.00
  -2   1  -2  779.62   22.10
   2  -1   2  781.12   22.10
   2  -1   2  777.92   22.10
   2  -1   2  799.42   22.00
  -3   1  -2    8.30    1.20
  -3   1  -2    7.00    1.10
  -3   1  -2    9.20    1.30
   3  -1   2    9.70    1.40
   3  -1   2    7.80    1.20
   3  -1   2   10.10    1.20
  -4   1  -2    5.80    1.20
  -4   1  -2    7.00    1.30
  -4   1  -2    7.80    1.40
   4  -1   2    6.80    1.20
   4  -1   2   10.20    1.50
   4  -1   2    9.00    1.40
  -5   1  -2    1.80    1.20
  -5   1  -2    0.60    1.20
  -5   1  -2    3.70    1.30
   5  -1   2    2.90    1.20
   5  -1   2    2.40    1.50
   5  -1   2    0.90    1.30
  -6   1  -2    0.80    1.40
  -6   1  -2   -0.50    1.40
  -6   1  -2   -0.80    1.40
   6  -1   2   -1.50    1.60
   6  -1   2   -0.70    1.40
  -7   1  -2   13.80    2.50
   7  -1   2    8.60    2.50
   7  -1   2    7.00    2.20
   7   0  -2    5.00    2.30
   7   0  -2    3.80    2.00
  -7   0   2    2.20    1.80
  -7   0   2    2.10    1.90
  -7   0   2    2.30    1.80
   6   0  -2    7.10    1.70
   6   0  -2    2.90    1.80
  -6   0   2    3.90    1.60
  -6   0   2    5.70    1.80
   5   0  -2   34.40    2.60
   5   0  -2   27.00    2.60
   5   0  -2   27.60    2.30
  -5   0   2   27.70    2.60
  -5   0   2   32.50    1.90
  -5   0   2   32.70    2.70
  -5   0   2   26.50    2.60
   4   0  -2   11.50    1.40
   4   0  -2   11.10    1.50
   4   0  -2    8.90    1.30
  -4   0   2    9.80    1.00
  -4   0   2    9.60    1.40
  -4   0   2   11.00    1.50
   3   0  -2  113.69    4.00
   3   0  -2  123.79    4.20
   3   0  -2  115.19    4.10
  -3   0   2  105.69    4.10
  -3   0   2  103.29    3.70
   2   0  -2   26.40    1.60
   2   0  -2   28.10    1.50
   2   0  -2   26.50    1.60
  -2   0   2   28.20    1.60
  -2   0   2   27.40    1.30
  -2   0   2   28.80    1.60
  -2   0   2   26.00    1.50
   1   0  -2 1236.78   35.00
   1   0  -2 1281.57   35.00
   1   0  -2 1329.67   35.10
   1   0  -2 1336.47   35.10
   1   0  -2 1301.37   35.10
   1   0  -2 1295.87   35.00
  -1   0   2 1305.07   35.10
  -1   0   2 1283.67   35.10
  -1   0   2 1284.77   35.00
  -1   0   2 1282.77   35.00
  -1   0   2 1267.47   35.00
  -1   0   2 1244.88   35.00
   0   0  -2  188.88    5.40
   0   0  -2  181.38    5.40
   0   0  -2  197.08    5.50
   0   0  -2  181.58    5.40
   0   0  -2  184.88    5.40
   0   0   2  179.98    5.40
   0   0   2  186.28    5.40
   0   0   2  186.78    5.40
   0   0   2  184.68    5.40
   0   0   2  183.78    5.40
   0   0   2  184.28    5.40
  -1   0  -2 3503.15   97.99
  -1   0  -2 3654.63   97.89
  -1   0  -2 3737.23   97.69
  -1   0  -2 3534.85   98.09
  -1   0  -2 3658.33   97.89
  -1   0  -2 3522.05   97.29
   1   0   2 3524.25   97.79
   1   0   2 3347.77   97.29
   1   0   2 3584.24   97.19
   1   0   2 3660.73   97.39
   1   0   2 3704.23   97.59
  -2   0  -2    0.20    0.60
  -2   0  -2   -0.60    0.60
  -2   0  -2   -1.00    0.60
  -2   0  -2    0.00    0.70
   2   0   2   -1.40    0.60
   2   0   2   -0.20    0.70
   2   0   2   -1.10    0.60
   2   0   2   -0.70    0.50
  -3   0  -2    0.90    0.80
  -3   0  -2    2.20    0.80
  -3   0  -2    0.10    0.80
   3   0   2   -0.40    0.80
   3   0   2    0.60    0.60
   3   0   2   -0.90    0.70
   3   0   2    0.00    0.80
  -4   0  -2    0.20    0.90
  -4   0  -2    2.90    1.00
  -4   0  -2    1.30    0.90
   4   0   2    1.00    0.90
   4   0   2    2.50    1.00
  -5   0  -2    6.60    1.60
  -5   0  -2   11.00    1.70
   5   0   2    9.60    1.50
   5   0   2    5.30    1.40
   5   0   2    4.30    1.50
  -6   0  -2    1.80    1.50
  -6   0  -2    1.20    1.50
  -6   0  -2   -1.70    1.30
   6   0   2   -1.70    1.40
   6   0   2   -0.60    1.40
  -7   0  -2    5.10    2.10
  -7   0  -2    4.00    1.80
   7   0   2    3.00    2.10
   7   0   2    2.70    2.00
   7  -1  -2   13.20    2.80
   7  -1  -2   13.90    2.60
  -7   1   2    9.60    2.30
  -7   1   2   11.30    2.50
   6  -1  -2   13.90    2.30
   6  -1  -2    9.20    2.20
  -6   1   2    8.30    2.00
  -6   1   2    5.70    1.80
  -6   1   2    7.60    1.90
   5  -1  -2    4.40    1.50
   5  -1  -2    4.60    1.30
   5  -1  -2    3.80    1.40
  -5   1   2    3.50    1.40
  -5   1   2    2.90    1.40
  -5   1   2    4.90    1.50
   4  -1  -2    0.00    0.90
   4  -1  -2    0.60    0.80
   4  -1  -2   -0.40    0.90
  -4   1   2   -1.30    0.90
  -4   1   2    1.40    1.00
   3  -1  -2    7.60    1.20
   3  -1  -2   10.40    1.30
   3  -1  -2   10.70    1.30
  -3   1   2    6.40    1.20
  -3   1   2   10.10    1.40
   2  -1  -2   20.80    1.50
   2  -1  -2   22.10    1.40
   2  -1  -2   21.90    1.50
  -2   1   2   21.30    1.60
   1  -1  -2 2467.25   65.29
   1  -1  -2 2445.86   64.89
   1  -1  -2 2221.68   64.89
   1  -1  -2 2384.66   64.89
  -1   1   2 2367.76   64.89
  -1   1   2 2376.86   64.89
  -1   1   2 2463.55   64.99
   0  -1  -2  213.08    6.00
   0  -1  -2  219.08    6.10
   0  -1  -2  208.48    6.00
   0  -1  -2  221.98    6.10
   0  -1  -2  217.08    6.10
   0   1   2  217.48    6.00
   0   1   2  229.58    6.10
   0   1   2  220.08    6.10
   0   1   2  214.18    6.10
   0   1   2  215.18    6.10
  -1  -1  -2  146.89    4.50
  -1  -1  -2  141.29    4.20
  -1  -1  -2  147.89    4.10
  -1  -1  -2  146.09    4.20
  -1  -1  -2  144.69    4.20
   1   1   2  138.19    4.20
   1   1   2  148.99    4.10
   1   1   2  145.59    4.20
   1   1   2  146.59    4.10
   1   1   2  145.29    4.10
  -2  -1  -2   10.40    1.20
  -2  -1  -2    8.90    0.90
  -2  -1  -2    9.50    0.90
  -2  -1  -2    9.20    0.80
  -2  -1  -2    8.00    0.80
  -2  -1  -2    9.80    0.80
   2   1   2    9.40    0.90
   2   1   2    8.60    0.80
   2   1   2    9.10    0.90
  -3  -1  -2   56.79    2.40
  -3  -1  -2   61.69    2.40
  -3  -1  -2   55.29    2.50
  -3  -1  -2   54.39    2.50
   3   1   2   56.89    2.50
   3   1   2   54.89    2.50
   3   1   2   59.39    2.30
  -4  -1  -2    0.60    0.90
  -4  -1  -2    0.00    0.90
  -4  -1  -2    1.60    0.90
  -4  -1  -2    0.00    0.80
   4   1   2    0.50    0.90
   4   1   2    1.30    0.80
   4   1   2    1.90    0.90
  -5  -1  -2    7.70    1.40
  -5  -1  -2    6.00    1.50
  -5  -1  -2    8.70    1.50
   5   1   2    7.30    1.60
  -6  -1  -2    0.00    1.40
  -6  -1  -2    2.00    1.20
  -6  -1  -2    1.20    1.30
   6   1   2   -3.20    1.30
   6   1   2    0.40    1.40
  -7  -1  -2    2.30    1.40
  -7  -1  -2    0.50    1.50
   7   1   2    0.80    1.90
   7   1   2    1.10    1.70
  -8  -1  -2   -0.60    1.80
  -8  -1  -2   -1.10    1.70
   8   1   2    2.90    2.50
   8   1   2    2.20    2.30
   7  -2  -2    3.90    2.30
   7  -2  -2    1.90    2.20
  -7   2   2    0.70    2.00
   6  -2  -2   -1.50    1.50
   6  -2  -2   -0.30    1.60
  -6   2   2    1.40    1.60
  -6   2   2    0.00    1.60
   5  -2  -2    9.00    1.80
   5  -2  -2    5.90    1.70
   5  -2  -2    3.20    1.30
  -5   2   2    2.30    1.50
  -5   2   2    2.90    1.40
  -5   2   2   -0.10    1.20
   4  -2  -2    0.30    1.10
   4  -2  -2   -0.80    0.90
   4  -2  -2   -1.30    0.90
  -4   2   2   -0.40    1.10
  -4   2   2   -1.40    0.90
   3  -2  -2  333.87   10.10
   3  -2  -2  328.87   10.00
  -3   2   2  328.57   10.00
  -3   2   2  329.77   10.20
  -3   2   2  327.97   10.20
   2  -2  -2   77.79    2.90
   2  -2  -2   70.79    2.90
   2  -2  -2   74.19    2.90
  -2   2   2   76.79    3.00
  -2   2   2   74.99    3.10
  -2   2   2   75.69    2.90
   1  -2  -2  935.61   25.80
   1  -2  -2  921.21   25.70
   1  -2  -2  931.21   25.70
  -1   2   2  928.11   25.60
  -1   2   2  950.10   25.70
  -1   2   2  948.31   25.80
   0  -2  -2 3107.19   84.19
   0  -2  -2 3148.89   83.79
   0  -2  -2 3145.39   83.69
   0  -2  -2 3060.89   83.99
   0  -2  -2 3126.89   83.59
   0   2   2 3101.89   83.69
   0   2   2 2732.53   83.59
   0   2   2 3174.08   83.99
   0   2   2 3081.59   83.69
   0   2   2 3286.57   83.79
  -1  -2  -2  842.02   23.60
  -2  -2  -2   22.70    1.00
  -2  -2  -2   18.80    1.20
  -2  -2  -2   20.50    1.70
  -2  -2  -2   17.70    1.10
   2   2   2   21.60    1.00
   2   2   2   19.40    1.00
  -3  -2  -2  197.18    5.60
  -3  -2  -2  183.98    6.00
  -3  -2  -2  202.28    6.50
  -3  -2  -2  198.48    6.00
  -3  -2  -2  191.38    5.50
   3   2   2  194.98    6.00
  -4  -2  -2  274.37    8.90
  -4  -2  -2  276.27    8.20
  -4  -2  -2  266.47    8.60
  -4  -2  -2  282.27    8.60
  -4  -2  -2  281.97    8.70
   4   2   2  287.97    8.60
   4   2   2  281.87    8.70
  -5  -2  -2   41.40    2.70
  -5  -2  -2   38.90    2.60
  -5  -2  -2   42.10    2.20
   5   2   2   40.40    2.70
   5   2   2   45.10    2.70
  -6  -2  -2    1.10    1.00
  -6  -2  -2    1.90    1.50
   6   2   2    1.30    1.40
   6   2   2   -2.50    1.40
  -7  -2  -2    6.50    1.80
  -7  -2  -2    4.30    1.80
   7   2   2    2.90    1.80
   7   2   2    1.40    2.00
   7  -3  -2    0.70    2.20
   7  -3  -2    3.20    2.40
  -7   3   2    2.00    2.30
  -7   3   2   -0.50    2.00
   6  -3  -2    2.00    1.80
   6  -3  -2    2.30    1.90
  -6   3   2    1.70    1.70
  -6   3   2    1.00    1.80
   5  -3  -2    2.60    1.30
   5  -3  -2    4.00    1.60
  -5   3   2    0.60    1.50
  -5   3   2    3.20    1.60
   4  -3  -2   -1.80    0.90
   4  -3  -2   -0.60    1.10
  -4   3   2   -0.60    1.00
  -4   3   2   -1.50    1.10
   3  -3  -2    3.60    1.10
   3  -3  -2    3.80    1.20
   3  -3  -2    3.00    1.10
  -3   3   2    3.90    1.20
  -3   3   2    2.60    1.00
   2  -3  -2  170.28    5.60
   2  -3  -2  168.08    5.40
   2  -3  -2  171.38    5.50
  -2   3   2  160.38    5.30
  -2   3   2  171.28    5.70
   1  -3  -2    2.50    0.60
   1  -3  -2    0.50    0.50
   1  -3  -2    2.70    0.60
   1  -3  -2   -0.10    0.60
   1  -3  -2    2.30    0.80
  -1   3   2    2.20    0.80
   0  -3  -2   60.69    1.90
   0  -3  -2   59.09    1.80
   0  -3  -2   51.89    1.90
   0  -3  -2   47.20    1.90
   0   3   2   50.39    1.90
   0   3   2   51.49    1.90
   0   3   2   57.29    1.70
  -1  -3  -2   17.60    1.90
  -2  -3  -2   15.70    1.80
  -3  -3  -2   13.30    1.20
  -3  -3  -2   15.30    1.10
   3   3   2   14.00    1.20
   3   3   2   14.20    1.20
  -4  -3  -2    9.60    1.30
  -4  -3  -2    8.40    1.20
  -4  -3  -2    6.40    1.50
   4   3   2   10.60    1.30
   4   3   2    9.30    1.20
  -5  -3  -2    2.50    1.10
  -5  -3  -2    1.50    1.30
   5   3   2    2.30    1.10
  -6  -3  -2    1.70    1.40
   6   3   2    2.30    1.40
   6   3   2    2.70    1.60
  -7  -3  -2    0.20    1.40
  -7  -3  -2   -0.20    1.60
   7   3   2    0.90    1.70
   7   3   2   -1.20    1.70
   6  -4  -2    2.90    2.10
   6  -4  -2   -1.20    1.80
  -6   4   2    0.60    2.00
  -6   4   2   -0.90    1.90
   5  -4  -2   -1.60    1.50
   5  -4  -2    2.60    1.70
   5  -4  -2    0.40    1.40
  -5   4   2    3.80    1.80
  -5   4   2    2.70    1.70
   4  -4  -2   18.00    2.10
   4  -4  -2   19.50    2.20
   4  -4  -2   15.00    2.00
  -4   4   2   16.30    2.20
  -4   4   2   18.90    2.10
   3  -4  -2   22.70    2.20
   3  -4  -2   25.40    2.10
   3  -4  -2   21.80    2.10
  -3   4   2   21.70    2.50
   2  -4  -2   36.10    2.20
   2  -4  -2   27.80    1.80
   2  -4  -2   36.00    2.10
  -2   4   2   30.20    2.30
   1  -4  -2    2.50    0.90
   1  -4  -2    0.40    0.80
   1  -4  -2    3.00    0.80
  -1   4   2    2.60    0.90
   0  -4  -2    7.60    0.70
   0  -4  -2    7.10    0.80
   0  -4  -2    8.30    0.70
   0  -4  -2    7.90    1.30
   0   4   2    6.40    0.70
  -2  -4  -2 1875.81   52.09
  -3  -4  -2   18.60    2.30
  -3  -4  -2   12.60    1.30
   3   4   2   13.70    1.00
   3   4   2   16.10    0.90
  -4  -4  -2  209.38    7.70
  -4  -4  -2  204.78    6.40
   4   4   2  200.18    6.40
   4   4   2  205.88    6.30
  -5  -4  -2    6.90    1.60
  -5  -4  -2    7.90    1.90
  -5  -4  -2    9.20    1.40
  -5  -4  -2    8.90    1.40
   5   4   2    9.70    1.50
   5   4   2    8.80    1.40
  -6  -4  -2    0.50    1.30
  -6  -4  -2   -2.00    1.10
   6   4   2   -1.60    1.20
   6   4   2   -1.70    1.20
  -7  -4  -2   -1.40    1.30
  -7  -4  -2   -0.40    1.60
   7   4   2   -1.40    1.60
   7   4   2    0.10    1.60
   6  -5  -2    0.10    2.10
   6  -5  -2   -0.30    1.90
  -6   5   2   -2.40    2.00
  -6   5   2    1.20    2.30
   5  -5  -2    1.50    1.60
   5  -5  -2   -0.60    1.60
   5  -5  -2   -1.80    1.60
  -5   5   2   -0.50    1.80
  -5   5   2   -1.70    1.70
   4  -5  -2    1.90    1.40
   4  -5  -2    2.20    1.40
   4  -5  -2    0.70    1.50
  -4   5   2    0.20    1.50
  -4   5   2    0.00    1.60
   3  -5  -2    8.20    1.40
   3  -5  -2    9.10    1.60
   3  -5  -2    8.00    1.60
  -3   5   2    9.50    1.90
  -3   5   2    5.40    1.50
   2  -5  -2    5.10    1.20
   2  -5  -2    5.50    1.30
   2  -5  -2    5.70    0.80
  -2   5   2    7.40    1.50
  -2   5   2    3.30    1.20
   1  -5  -2   11.90    1.30
   1  -5  -2   10.50    1.20
   1  -5  -2   13.80    1.40
  -1   5   2   13.40    1.50
  -1   5   2   10.30    1.20
   0  -5  -2    0.30    0.50
   0  -5  -2   -0.50    1.00
   0  -5  -2   -0.20    0.50
   0   5   2    0.60    0.60
   0   5   2   -0.30    0.50
   0   5   2   -0.20    0.60
  -1  -5  -2   16.50    2.00
  -2  -5  -2   51.19    3.40
  -3  -5  -2   -0.70    1.30
  -4  -5  -2    1.20    1.60
  -4  -5  -2    2.20    1.00
   4   5   2    1.40    0.80
  -5  -5  -2   -0.60    1.00
  -5  -5  -2   -0.20    1.60
  -5  -5  -2   -0.60    1.20
  -5  -5  -2    1.90    1.00
   5   5   2    0.60    0.90
   5   5   2    1.40    1.10
  -6  -5  -2    0.30    1.30
   6   5   2   -1.50    1.30
  -7  -5  -2    0.30    1.50
   7   5   2   -1.30    1.60
   5  -6  -2    7.80    2.20
   5  -6  -2    4.60    2.10
  -5   6   2    6.60    2.60
  -5   6   2    4.60    2.30
   4  -6  -2    0.10    1.50
   4  -6  -2   -0.30    1.40
  -4   6   2    0.80    2.00
  -4   6   2   -2.70    1.70
   3  -6  -2   45.20    3.20
   3  -6  -2   41.90    3.10
  -3   6   2   49.99    3.40
  -3   6   2   59.89    3.80
   2  -6  -2    2.10    1.20
   2  -6  -2    2.80    1.20
  -2   6   2    1.20    1.20
  -2   6   2    3.90    1.50
   1  -6  -2    7.10    1.20
   1  -6  -2    8.50    1.30
   1  -6  -2    9.70    1.40
  -1   6   2    6.20    1.20
  -1   6   2   10.30    1.50
   0  -6  -2   14.90    1.30
   0  -6  -2   13.70    1.30
   0   6   2   18.60    1.60
  -1  -6  -2   71.49    4.10
  -3  -6  -2    1.10    1.60
  -4  -6  -2   -1.40    1.60
  -4  -6  -2   -0.70    0.90
  -5  -6  -2   -0.20    1.90
   5   6   2    1.00    1.20
  -6  -6  -2    1.40    1.30
   6   6   2    2.30    1.60
   4  -7  -2   -1.30    1.60
   4  -7  -2    0.70    1.80
  -4   7   2   -0.10    2.10
  -4   7   2   -1.30    1.80
   3  -7  -2    6.10    1.70
   3  -7  -2    3.90    1.70
  -3   7   2    8.10    2.40
  -3   7   2    2.80    1.70
   2  -7  -2   -1.20    1.10
   2  -7  -2    0.40    1.30
  -2   7   2   -2.10    1.20
  -2   7   2    0.90    1.70
   1  -7  -2   22.60    1.90
   1  -7  -2   16.00    1.70
  -1   7   2   21.10    2.30
  -1   7   2   21.80    2.00
   0  -7  -2    1.80    1.00
   0  -7  -2    3.80    1.00
   0  -7  -2    1.80    1.40
   0   7   2    2.50    1.10
  -1  -7  -2    0.40    1.50
  -2  -7  -2    0.40    1.70
  -4  -7  -2   -1.90    1.70
  -5  -7  -2    0.80    2.30
  -5  -7  -2    2.60    1.10
  -6  -7  -2    0.30    1.30
   3  -8  -2   56.89    4.10
  -3   8   2   48.90    4.40
   2  -8  -2    8.80    1.90
  -2   8   2    4.90    2.20
   1  -8  -2   -0.10    1.30
  -1   8   2    3.00    1.70
   0  -8  -2    3.40    1.20
   0  -8  -2    3.20    1.30
  -1  -8  -2   15.10    2.50
  -1  -8  -2   19.20    1.70
  -2  -8  -2   -0.10    2.00
  -3  -8  -2    1.10    2.00
  -4  -8  -2   -0.30    2.20
  -5  -8  -2   -0.20    2.40
  -5  -8  -2    0.60    1.10
   2  -9  -2    9.10    2.30
  -2   9   2    7.20    2.40
   1  -9  -2    2.80    1.70
   0  -9  -2    0.90    1.50
  -1  -9  -2    0.30    1.30
  -2  -9  -2   -7.00    1.90
  -3  -9  -2   -1.40    2.40
  -4  -9  -2   -1.20    2.40
  -3  -9   3   -0.70    2.50
  -2  -9   3   -1.00    2.40
  -1  -9   3    0.70    1.40
  -1  -9   3   -2.50    2.10
   0  -9   3    4.30    2.20
   0  -9   3    4.10    1.60
   1  -9   3   -1.60    1.60
   1  -9   3   -1.70    1.70
  -5  -8   3   -0.10    2.60
  -4  -8   3    3.00    1.30
  -4  -8   3    2.00    2.40
  -4  -8   3    0.70    1.00
  -3  -8   3   14.60    2.90
  -2  -8   3    1.20    2.00
  -1  -8   3    7.00    1.30
  -1  -8   3    5.40    2.20
  -1  -8   3    4.30    1.00
   0   8  -3    0.70    1.30
   0  -8   3    1.30    1.30
   0  -8   3   -1.20    1.60
  -1   8  -3   -0.90    1.40
   1  -8   3   -2.00    1.30
   1  -8   3   -1.40    1.50
  -2   8  -3   -1.30    1.80
   2  -8   3   -0.10    1.60
  -3   8  -3   -1.10    2.10
   3  -8   3   -2.50    2.10
   3  -8   3   -0.10    1.80
  -6  -7   3    1.70    2.70
  -5  -7   3   -3.20    2.10
  -4  -7   3    3.50    2.10
  -4  -7   3    1.10    1.00
  -3  -7   3    4.40    2.00
  -3  -7   3    4.60    0.90
  -3  -7   3    6.20    1.00
  -2  -7   3    7.50    2.00
   1   7  -3    6.40    1.00
  -1  -7   3    6.40    1.00
  -1  -7   3    7.50    1.00
  -1  -7   3    6.20    1.90
   0   7  -3    1.50    1.10
   0  -7   3    0.60    1.00
   0  -7   3    3.70    1.50
   0  -7   3    1.70    1.10
  -1   7  -3    0.90    1.30
  -1   7  -3    0.40    1.00
   1  -7   3   -1.20    0.90
   1  -7   3   -0.20    1.10
   1  -7   3   -0.50    1.20
  -2   7  -3   -1.00    1.10
  -2   7  -3   -1.30    1.40
   2  -7   3   -0.50    1.10
   2  -7   3    0.10    1.30
   2  -7   3   -0.40    1.20
  -3   7  -3    0.50    1.40
  -3   7  -3   -0.60    1.70
   3  -7   3    0.90    1.50
   3  -7   3    0.90    1.60
  -4   7  -3    6.30    2.40
   4  -7   3    6.20    2.20
   4  -7   3    5.20    2.10
   6   6  -3    2.40    1.60
  -6  -6   3    5.00    2.70
   5   6  -3   10.30    1.70
  -5  -6   3    9.80    2.60
   4   6  -3    0.10    0.80
  -4  -6   3    1.70    1.00
  -4  -6   3    0.20    1.60
  -4  -6   3    1.40    0.90
   3   6  -3  384.46   11.40
  -3  -6   3  419.96   13.50
  -3  -6   3  418.06   11.60
  -2  -6   3    4.10    1.70
   1   6  -3   -0.40    0.60
  -1  -6   3   -0.10    0.60
  -1  -6   3   -2.00    1.20
  -1  -6   3   -0.20    0.60
   0   6  -3    5.20    1.10
   0  -6   3    2.50    1.40
   0  -6   3    1.10    0.80
  -1   6  -3   71.89    3.10
  -1   6  -3   67.19    3.30
   1  -6   3   74.89    3.50
   1  -6   3   76.79    3.30
   1  -6   3   64.99    3.10
  -2   6  -3   -0.60    1.30
  -2   6  -3    0.50    1.10
   2  -6   3   -0.20    1.10
   2  -6   3    1.80    1.20
   2  -6   3   -0.50    0.90
  -3   6  -3  337.47   11.40
  -3   6  -3  333.37   11.00
   3  -6   3  347.77   11.20
   3  -6   3  355.46   11.10
  -4   6  -3    5.50    1.70
  -4   6  -3    3.50    2.00
   4  -6   3    6.60    1.90
   4  -6   3    4.50    1.80
  -5   6  -3    2.20    2.20
  -5   6  -3    1.30    1.70
   5  -6   3    0.10    1.80
   5  -6   3    0.90    1.90
   7   5  -3    1.60    1.70
  -7  -5   3   -0.90    2.30
   6   5  -3    1.00    1.50
  -6  -5   3    1.50    2.20
   5   5  -3    1.90    1.20
   5   5  -3    3.50    1.10
  -5  -5   3    2.70    1.90
  -5  -5   3    2.20    1.10
   4   5  -3    6.70    1.00
   4   5  -3    5.10    1.00
  -4  -5   3    5.70    1.10
  -4  -5   3    6.80    1.20
  -4  -5   3    8.40    1.10
  -4  -5   3    8.20    1.90
  -3  -5   3   29.50    2.80
  -3  -5   3   22.10    1.40
  -3  -5   3   24.00    1.50
  -2  -5   3    2.90    0.60
  -2  -5   3    1.50    1.40
  -1  -5   3   15.10    1.90
   0   5  -3    4.80    0.80
   0   5  -3    7.80    1.00
   0  -5   3    8.30    1.40
   0  -5   3    7.00    0.90
   0  -5   3    6.90    0.90
  -1   5  -3    3.00    1.10
   1  -5   3    1.50    0.90
   1  -5   3    1.50    0.90
   1  -5   3    2.60    1.10
   1  -5   3    2.40    0.90
  -2   5  -3   -0.90    1.10
  -2   5  -3    2.20    1.00
   2  -5   3    2.20    0.90
   2  -5   3    3.40    1.20
   2  -5   3    0.10    1.00
  -3   5  -3   81.49    4.10
  -3   5  -3   84.69    3.90
   3  -5   3   84.59    4.00
   3  -5   3   73.79    2.90
   3  -5   3   78.19    3.80
  -4   5  -3   -0.90    1.50
  -4   5  -3    6.30    1.70
   4  -5   3    3.50    1.60
   4  -5   3    2.30    1.50
   4  -5   3    2.80    1.50
  -5   5  -3   -1.10    1.60
  -5   5  -3    2.90    1.90
   5  -5   3    1.70    1.70
   5  -5   3    2.20    1.80
   5  -5   3    1.60    1.70
  -6   5  -3   -0.70    1.90
  -6   5  -3    0.50    2.20
   6  -5   3   -0.70    1.90
   6  -5   3    0.60    2.10
   7   4  -3   -0.80    1.60
   7   4  -3   -2.30    1.40
  -7  -4   3    1.30    2.10
  -7  -4   3    0.20    1.60
  -7  -4   3    2.00    1.50
   6   4  -3   -0.30    1.40
   6   4  -3    0.50    1.30
  -6  -4   3   -0.50    1.70
  -6  -4   3    2.80    1.30
   5   4  -3    5.20    1.30
   5   4  -3    1.60    1.20
  -5  -4   3    0.60    1.50
  -5  -4   3    1.20    1.10
   4   4  -3    6.40    1.10
  -4  -4   3    6.00    1.60
  -4  -4   3    8.80    1.30
  -4  -4   3    6.70    1.20
  -4  -4   3    5.00    1.00
   3   4  -3    1.60    0.60
   3   4  -3    3.40    0.60
  -3  -4   3    1.20    0.70
  -3  -4   3    2.70    0.80
  -3  -4   3    2.80    1.30
  -3  -4   3    2.80    0.80
  -2  -4   3   13.00    0.90
  -2  -4   3   11.30    0.90
  -2  -4   3    5.30    1.60
  -1  -4   3   68.39    2.30
  -1  -4   3   71.39    3.40
  -1  -4   3   72.49    2.30
   0   4  -3  469.05   13.40
   0  -4   3  491.05   13.50
   0  -4   3  488.35   13.50
   0  -4   3  474.15   13.40
   0  -4   3  474.65   14.20
  -1   4  -3  819.22   23.60
  -1   4  -3  862.01   23.70
   1  -4   3  885.91   23.70
   1  -4   3  846.32   23.60
   1  -4   3  823.02   23.60
  -2   4  -3   57.19    2.90
  -2   4  -3   53.19    2.70
   2  -4   3   55.39    2.80
   2  -4   3   54.89    2.70
   2  -4   3   49.30    2.30
  -3   4  -3   40.10    2.70
  -3   4  -3   37.20    2.70
   3  -4   3   37.20    2.70
   3  -4   3   41.30    2.70
   3  -4   3   41.80    2.70
   3  -4   3   37.60    2.60
  -5   4  -3    6.20    1.80
  -5   4  -3   10.30    2.30
   5  -4   3    6.50    1.80
   5  -4   3    8.60    2.10
   5  -4   3    6.70    1.80
  -6   4  -3    8.80    2.60
  -6   4  -3    7.60    2.20
   6  -4   3    5.70    2.30
   6  -4   3    9.00    2.60
   7   3  -3   -0.10    1.70
   7   3  -3    1.00    1.70
  -7  -3   3   -0.50    1.70
  -7  -3   3   -2.00    1.60
  -7  -3   3    0.70    1.40
   6   3  -3    7.90    1.80
   6   3  -3    9.20    1.80
  -6  -3   3    6.40    1.60
  -6  -3   3    7.50    1.80
   5   3  -3    2.20    1.10
   5   3  -3    1.20    1.10
  -5  -3   3   -0.20    1.00
  -5  -3   3    0.40    1.30
   4   3  -3    7.80    1.20
   4   3  -3    7.90    1.30
  -4  -3   3    5.90    1.50
  -4  -3   3    8.00    1.30
  -4  -3   3    5.50    1.20
  -4  -3   3    9.10    1.30
   3   3  -3   10.20    1.20
   3   3  -3   11.10    1.10
  -3  -3   3   10.70    1.10
  -3  -3   3    8.20    1.10
  -3  -3   3    9.00    1.50
  -3  -3   3   11.60    1.30
   2   3  -3   71.59    2.30
   2   3  -3   68.89    2.40
   2   3  -3   69.09    2.40
  -2  -3   3   73.99    2.40
  -2  -3   3   69.59    2.40
  -2  -3   3   70.69    2.40
   1   3  -3   20.60    1.00
   1   3  -3   22.00    1.00
  -1  -3   3   21.70    1.00
  -1  -3   3   20.20    1.80
  -1  -3   3   22.10    1.00
   0   3  -3    1.30    0.50
   0   3  -3    2.60    0.50
   0   3  -3    2.90    0.60
   0  -3   3    1.50    0.50
   0  -3   3    3.00    0.50
   0  -3   3    2.40    0.60
   0  -3   3    2.40    0.90
  -1   3  -3    1.80    0.70
  -1   3  -3    1.00    0.70
   1  -3   3    0.10    0.60
   1  -3   3    0.60    0.70
   1  -3   3   -1.10    0.60
   1  -3   3    0.10    0.70
   1  -3   3    0.40    0.60
  -2   3  -3    3.80    0.80
  -2   3  -3    2.10    0.90
   2  -3   3    2.00    0.60
   2  -3   3   -0.70    1.00
   2  -3   3    2.30    0.90
   2  -3   3    0.90    0.80
  -3   3  -3    1.60    0.80
  -3   3  -3    1.30    1.10
  -3   3  -3    2.70    1.00
   3  -3   3    2.30    1.20
   3  -3   3    3.40    1.10
   3  -3   3    2.80    1.00
  -4   3  -3   17.10    2.10
  -4   3  -3   15.20    1.70
  -4   3  -3   25.90    2.50
   4  -3   3   15.60    1.90
   4  -3   3   28.70    2.70
   4  -3   3   13.20    1.80
  -5   3  -3    3.90    1.60
  -5   3  -3    7.10    1.90
   5  -3   3    3.80    1.60
   5  -3   3    4.80    1.90
   5  -3   3    5.40    1.60
  -6   3  -3    2.50    1.90
  -6   3  -3   -0.80    1.70
   6  -3   3    2.10    1.90
   6  -3   3    2.80    2.00
  -7   3  -3    4.60    2.30
   7  -3   3    3.20    2.20
   7  -3   3    5.40    2.50
   7   2  -3    8.90    2.20
   7   2  -3    7.00    2.00
  -7  -2   3    6.20    1.90
  -7  -2   3    9.10    2.10
   6   2  -3   14.20    2.10
   6   2  -3   11.80    2.00
  -6  -2   3   11.60    1.90
  -6  -2   3    9.50    1.80
  -6  -2   3   13.10    1.60
   5   2  -3    1.90    1.10
   5   2  -3    2.60    1.10
  -5  -2   3    0.60    1.10
  -5  -2   3    0.90    1.10
  -5  -2   3    0.50    0.90
   4   2  -3   45.70    2.50
   4   2  -3   42.20    2.40
  -4  -2   3   37.10    2.70
  -4  -2   3   40.10    2.50
  -4  -2   3   42.00    2.10
   3   2  -3   32.30    1.80
   3   2  -3   30.60    1.80
  -3  -2   3   30.80    1.80
  -3  -2   3   29.40    1.80
  -3  -2   3   34.30    2.20
  -3  -2   3   29.90    1.50
  -3  -2   3   33.00    1.80
   2   2  -3    5.70    0.70
   2   2  -3    5.60    0.70
   2   2  -3    6.20    0.70
  -2  -2   3    5.80    0.80
  -2  -2   3    4.20    0.70
  -2  -2   3    4.80    0.70
  -2  -2   3    3.70    1.00
   1   2  -3  414.86   11.70
   1   2  -3  433.26   11.70
   1   2  -3  420.46   11.80
   1   2  -3  427.46   11.80
  -1  -2   3  406.26   11.70
  -1  -2   3  428.96   12.30
  -1  -2   3  424.26   11.80
  -1  -2   3  408.36   11.70
  -1  -2   3  423.36   11.80
   0   2  -3   20.50    1.10
   0   2  -3   21.10    0.90
   0   2  -3   18.50    1.00
   0   2  -3   20.40    1.00
   0   2  -3   18.10    1.00
   0  -2   3   19.90    1.10
   0  -2   3   19.30    1.00
   0  -2   3   20.30    1.00
   0  -2   3   19.90    1.50
   0  -2   3   19.50    0.80
   0  -2   3   19.60    1.00
  -1   2  -3  120.69    3.70
  -1   2  -3  117.39    3.90
  -1   2  -3  118.79    3.80
   1  -2   3  117.29    3.80
   1  -2   3  114.39    3.90
   1  -2   3  122.09    3.80
   1  -2   3  122.79    3.90
  -2   2  -3    2.30    0.70
  -2   2  -3    3.50    0.90
  -2   2  -3    4.40    1.00
   2  -2   3    2.70    0.90
   2  -2   3    0.50    0.80
   2  -2   3    0.80    1.00
  -3   2  -3   40.70    2.20
  -3   2  -3   36.80    2.40
  -3   2  -3   39.30    2.30
   3  -2   3   33.90    2.50
   3  -2   3   40.60    2.30
   3  -2   3   41.10    2.30
  -4   2  -3  628.64   18.70
  -4   2  -3  631.44   18.60
  -4   2  -3  628.24   18.50
   4  -2   3  620.54   18.60
   4  -2   3  648.64   18.70
  -5   2  -3  487.65   15.50
  -5   2  -3  517.65   15.80
  -5   2  -3  508.95   15.70
   5  -2   3  494.35   15.70
   5  -2   3  536.35   16.00
  -6   2  -3    1.80    1.70
  -6   2  -3    0.10    1.50
   6  -2   3    1.10    1.90
   6  -2   3    0.90    1.70
  -7   2  -3    2.60    2.10
   7  -2   3    5.70    2.40
   7  -2   3    3.80    2.40
   7   1  -3    0.50    1.60
   7   1  -3    2.60    2.00
  -7  -1   3    1.90    1.50
  -7  -1   3   -0.90    1.40
  -7  -1   3    0.80    1.70
   6   1  -3    3.00    1.40
   6   1  -3   -1.50    1.40
  -6  -1   3    0.00    1.40
  -6  -1   3    2.30    1.50
  -6  -1   3    3.00    1.40
  -6  -1   3    3.40    1.20
   5   1  -3    2.50    1.10
   5   1  -3    6.00    1.40
  -5  -1   3    2.70    1.30
  -5  -1   3    3.00    1.20
  -5  -1   3    3.40    1.10
   4   1  -3   80.29    3.50
   4   1  -3   85.99    3.60
   4   1  -3   80.49    3.30
  -4  -1   3   86.49    3.40
  -4  -1   3   83.99    3.60
  -4  -1   3   79.69    3.50
  -4  -1   3   85.39    3.50
   3   1  -3   73.49    3.00
   3   1  -3   75.69    3.00
   3   1  -3   68.09    2.80
  -3  -1   3   78.19    3.00
  -3  -1   3   78.49    3.10
  -3  -1   3   76.79    3.10
  -3  -1   3   76.39    3.00
   2   1  -3 1032.20   27.80
   2   1  -3  996.70   27.70
   2   1  -3 1023.60   27.80
  -2  -1   3 1019.50   27.80
  -2  -1   3 1010.70   28.00
  -2  -1   3  989.30   27.70
  -2  -1   3  997.80   27.80
   1   1  -3    2.70    0.50
   1   1  -3    1.10    0.40
   1   1  -3    2.20    0.50
   1   1  -3    2.40    0.60
  -1  -1   3    2.70    0.50
  -1  -1   3    2.00    0.40
  -1  -1   3    2.40    0.50
  -1  -1   3    0.90    0.80
  -1  -1   3    1.90    0.50
  -1  -1   3    2.30    0.50
  -1  -1   3    1.60    0.50
   0   1  -3    7.50    0.70
   0   1  -3    8.20    0.60
   0   1  -3    8.70    0.70
   0   1  -3    8.30    0.80
   0   1  -3    8.10    0.70
   0  -1   3    9.00    0.70
   0  -1   3    7.70    0.70
   0  -1   3    6.90    0.80
   0  -1   3    7.50    0.80
   0  -1   3    7.20    0.70
   0  -1   3    6.40    0.60
  -1   1  -3   -0.90    0.70
  -1   1  -3   -0.80    0.60
  -1   1  -3   -0.90    0.60
   1  -1   3   -1.90    0.50
   1  -1   3   -0.80    0.90
   1  -1   3    0.60    0.70
   1  -1   3    0.30    0.70
  -2   1  -3  508.25   14.90
  -2   1  -3  499.35   14.80
  -2   1  -3  532.35   14.80
   2  -1   3  534.85   14.80
   2  -1   3  517.45   14.80
   2  -1   3  532.85   14.90
  -3   1  -3    0.20    0.80
  -3   1  -3   -0.60    0.70
   3  -1   3   -1.20    0.70
   3  -1   3    0.20    0.40
   3  -1   3    0.50    0.80
   3  -1   3   -0.90    0.90
  -4   1  -3  570.44   16.90
  -4   1  -3  592.34   16.90
  -4   1  -3  571.24   16.90
   4  -1   3  579.94   16.80
   4  -1   3  557.34   17.00
   4  -1   3  551.84   15.80
   4  -1   3  594.94   16.90
  -5   1  -3   76.09    3.90
  -5   1  -3   69.89    3.80
  -5   1  -3   70.79    3.60
   5  -1   3   71.39    3.90
   5  -1   3   74.49    4.10
   5  -1   3   69.99    3.60
  -6   1  -3    0.40    1.50
  -6   1  -3   -2.40    1.20
  -6   1  -3   -1.10    1.40
   6  -1   3   -1.70    1.60
   6  -1   3   -1.60    1.40
  -7   1  -3    0.80    1.90
  -7   1  -3   -0.20    1.80
   7  -1   3    0.90    2.00
   7  -1   3    0.20    2.00
   7   0  -3    2.00    2.00
   7   0  -3    0.90    1.80
  -7   0   3   -0.90    1.50
  -7   0   3    0.30    1.80
  -7   0   3    1.30    1.70
   6   0  -3   13.00    2.10
  -6   0   3   10.80    2.10
  -6   0   3    7.70    1.80
  -6   0   3    4.30    1.60
   5   0  -3   21.00    2.20
   5   0  -3   19.10    2.40
   5   0  -3   21.70    2.20
  -5   0   3   19.80    2.20
  -5   0   3   21.90    1.70
  -5   0   3   15.90    2.00
  -5   0   3   26.30    2.50
   4   0  -3    1.80    0.90
   4   0  -3    2.60    1.10
   4   0  -3    1.80    0.90
  -4   0   3    0.50    0.90
  -4   0   3    4.00    1.20
   3   0  -3 4686.33  129.59
   3   0  -3 4873.21  129.59
   3   0  -3 4967.20  130.79
  -3   0   3 4593.74  129.59
  -3   0   3 4792.52  129.69
  -3   0   3 4741.33  129.29
   2   0  -3  114.69    3.80
   2   0  -3  116.59    3.70
   2   0  -3  107.19    3.70
  -2   0   3  111.69    3.80
  -2   0   3  109.49    3.80
  -2   0   3  110.69    3.60
   1   0  -3   22.60    1.30
   1   0  -3   24.80    1.20
   1   0  -3   23.10    1.30
   1   0  -3   25.60    1.20
   1   0  -3   26.60    1.30
   1   0  -3   24.90    1.20
  -1   0   3   25.70    1.20
  -1   0   3   24.90    1.30
  -1   0   3   23.60    1.20
  -1   0   3   24.00    1.20
  -1   0   3   24.20    1.30
  -1   0   3   25.40    1.30
   0   0  -3    2.20    0.40
   0   0  -3    1.50    0.40
   0   0  -3    1.50    0.50
   0   0  -3    1.70    0.40
   0   0  -3    1.50    0.40
   0   0  -3    2.70    0.40
   0   0   3    2.20    0.40
   0   0   3    1.90    0.40
   0   0   3    2.00    0.50
   0   0   3    1.70    0.40
   0   0   3    2.90    0.40
   0   0   3    1.50    0.40
  -1   0  -3  254.37    7.20
  -1   0  -3  252.67    7.20
  -1   0  -3  262.97    7.20
  -1   0  -3  254.37    7.20
  -1   0  -3  245.28    7.10
   1   0   3  249.78    7.10
   1   0   3  248.88    7.20
   1   0   3  250.37    7.20
   1   0   3  242.28    7.20
  -2   0  -3   53.99    2.20
  -2   0  -3   60.19    2.30
  -2   0  -3   55.19    2.30
  -2   0  -3   58.99    2.30
   2   0   3   58.79    2.40
   2   0   3   62.79    2.50
   2   0   3   59.89    2.30
  -3   0  -3   82.69    3.20
  -3   0  -3   77.39    3.20
  -3   0  -3   87.69    3.30
   3   0   3   80.39    3.10
   3   0   3   80.49    3.20
   3   0   3   75.09    3.30
  -4   0  -3  167.48    5.90
  -4   0  -3  182.78    6.10
  -4   0  -3  170.08    6.00
   4   0   3  172.88    6.00
   4   0   3  167.48    5.80
   4   0   3  170.18    6.10
  -5   0  -3    5.40    1.40
  -5   0  -3    4.80    1.40
  -5   0  -3    3.80    1.30
   5   0   3    4.40    1.50
   5   0   3    4.20    1.20
   5   0   3    4.20    1.40
  -6   0  -3    0.80    1.50
  -6   0  -3    0.70    1.50
  -6   0  -3   -0.20    1.40
   6   0   3   -4.10    1.50
   6   0   3    1.00    1.70
  -7   0  -3    0.60    1.80
  -7   0  -3   -0.10    1.50
  -7   0  -3    2.80    1.70
   7   0   3    0.30    1.90
   7   0   3    1.30    1.90
   7  -1  -3    2.00    1.90
   7  -1  -3    3.10    2.30
  -7   1   3    0.20    1.60
  -7   1   3    0.90    1.90
   6  -1  -3    0.50    1.40
   6  -1  -3    1.60    1.50
  -6   1   3   -1.70    1.30
  -6   1   3    1.10    1.50
  -6   1   3    0.30    1.50
   5  -1  -3   43.70    3.00
   5  -1  -3   46.70    3.10
  -5   1   3   42.40    3.10
  -5   1   3   37.70    2.90
  -5   1   3   46.60    3.10
   4  -1  -3   73.39    3.20
   4  -1  -3   63.89    3.30
   4  -1  -3   68.09    3.40
  -4   1   3   67.59    3.30
  -4   1   3   71.69    3.50
  -4   1   3   72.69    3.50
   3  -1  -3  362.06   11.00
   3  -1  -3  363.46   11.00
   3  -1  -3  373.26   11.10
  -3   1   3  369.36   10.30
  -3   1   3  369.36   11.10
  -3   1   3  368.66   11.10
   2  -1  -3    1.20    0.60
   2  -1  -3    2.00    0.70
   2  -1  -3    1.20    0.80
  -2   1   3    2.70    0.80
  -2   1   3    2.70    0.90
   1  -1  -3    1.90    0.70
   1  -1  -3    1.00    0.70
   1  -1  -3    1.70    0.70
   1  -1  -3    2.10    0.70
  -1   1   3    2.40    0.80
  -1   1   3    2.40    0.80
   0  -1  -3   58.39    1.90
   0  -1  -3   55.79    1.80
   0  -1  -3   56.99    1.80
   0  -1  -3   59.29    1.80
   0  -1  -3   57.79    1.90
   0   1   3   58.89    1.90
   0   1   3   57.39    1.80
   0   1   3   57.49    1.90
   0   1   3   61.09    1.90
   0   1   3   57.49    1.90
  -1  -1  -3    6.40    0.70
  -1  -1  -3    4.90    0.50
  -1  -1  -3    6.20    0.70
  -1  -1  -3    4.40    0.60
  -1  -1  -3    5.50    0.50
  -1  -1  -3    5.50    0.50
   1   1   3    4.40    0.50
   1   1   3    6.00    0.60
   1   1   3    6.40    0.60
   1   1   3    5.30    0.60
   1   1   3    3.80    0.50
  -2  -1  -3 1067.29   29.40
  -2  -1  -3 1037.70   29.50
  -2  -1  -3 1129.09   30.00
  -2  -1  -3 1081.29   29.60
  -2  -1  -3 1071.79   29.50
   2   1   3 1100.79   29.50
   2   1   3 1060.39   29.50
   2   1   3 1062.29   29.50
  -3  -1  -3  698.83   19.40
  -3  -1  -3  688.43   19.30
  -3  -1  -3  714.33   19.40
  -3  -1  -3  660.83   19.30
   3   1   3  672.03   19.40
   3   1   3  692.23   19.40
  -4  -1  -3   13.00    1.40
  -4  -1  -3   13.00    1.50
  -4  -1  -3   15.10    1.50
   4   1   3   13.60    1.40
   4   1   3   13.90    1.60
   4   1   3   13.50    1.50
  -5  -1  -3   -2.50    0.80
  -5  -1  -3   -0.30    1.10
   5   1   3    0.10    1.10
   5   1   3   -2.30    1.00
  -6  -1  -3    1.00    1.50
  -6  -1  -3   -1.00    1.10
  -6  -1  -3   -1.10    1.40
   6   1   3   -1.20    1.20
   6   1   3   -5.10    1.40
  -7  -1  -3    1.50    1.40
   7   1   3    0.60    1.70
   7   1   3    1.00    1.90
  -8  -1  -3    2.70    1.90
  -8  -1  -3    2.80    1.90
   8   1   3   -0.10    2.20
   8   1   3    5.30    2.60
   7  -2  -3    0.30    2.30
   7  -2  -3    0.30    2.10
  -7   2   3    0.60    1.90
  -7   2   3   -1.30    1.90
   6  -2  -3    9.30    2.20
   6  -2  -3   13.60    2.30
  -6   2   3    3.70    1.80
  -6   2   3    4.00    1.90
   5  -2  -3  266.27    9.30
   5  -2  -3  266.37    9.50
   5  -2  -3  299.97    9.60
  -5   2   3  281.27    9.40
  -5   2   3  282.27    9.70
  -5   2   3  274.17    9.50
   4  -2  -3   13.30    1.80
   4  -2  -3   13.30    1.80
   4  -2  -3    9.20    1.50
  -4   2   3   10.70    1.70
  -4   2   3   12.10    1.70
  -4   2   3   15.50    1.90
   3  -2  -3  230.38    7.50
   3  -2  -3  250.47    7.50
   3  -2  -3  228.38    7.50
  -3   2   3  228.68    7.60
  -3   2   3  225.68    7.40
  -3   2   3  225.08    7.50
  -2   2   3   -0.60    0.90
  -2   2   3    1.40    0.90
  -2   2   3   -0.30    0.70
   1  -2  -3  318.97    9.00
   1  -2  -3  315.57    9.00
   1  -2  -3  302.77    8.90
  -1   2   3  309.47    8.90
  -1   2   3  310.27    9.00
  -1   2   3  307.57    8.90
  -1   2   3  322.67    9.10
   0  -2  -3   97.69    2.90
   0  -2  -3   94.09    2.90
   0  -2  -3   91.99    2.90
   0   2   3   96.49    2.90
   0   2   3   99.69    2.90
   0   2   3   95.69    2.90
   0   2   3   95.59    2.90
  -2  -2  -3   54.59    2.00
  -2  -2  -3   52.09    1.90
  -2  -2  -3   50.39    2.10
  -2  -2  -3   56.89    2.00
  -2  -2  -3   51.99    2.50
   2   2   3   51.69    1.90
   2   2   3   51.49    2.00
   2   2   3   53.29    1.90
  -3  -2  -3  170.18    5.30
  -3  -2  -3  168.08    5.70
  -3  -2  -3  172.78    5.40
  -3  -2  -3  161.48    5.20
  -3  -2  -3  174.88    4.80
  -3  -2  -3  170.58    4.90
   3   2   3  167.08    5.30
   3   2   3  165.68    5.30
  -4  -2  -3    5.00    0.90
  -4  -2  -3    4.40    1.10
  -4  -2  -3    4.60    1.00
  -4  -2  -3    2.30    1.10
   4   2   3    0.80    1.00
   4   2   3    5.30    1.10
  -5  -2  -3    2.00    0.80
  -5  -2  -3    2.60    1.10
   5   2   3    1.70    1.10
   5   2   3    1.90    1.20
  -6  -2  -3   -2.60    1.20
  -6  -2  -3    0.20    0.90
  -6  -2  -3    0.20    1.30
   6   2   3    1.10    1.40
   6   2   3   -3.20    1.40
  -7  -2  -3   11.30    2.10
   7   2   3   12.10    2.50
   7  -3  -3   -2.80    2.30
   7  -3  -3   -1.70    2.10
  -7   3   3   -1.90    1.90
  -7   3   3   -0.40    2.10
   6  -3  -3   32.30    3.30
   6  -3  -3   24.10    3.10
  -6   3   3   30.40    3.60
  -6   3   3   26.50    3.00
   5  -3  -3   35.60    3.10
   5  -3  -3   34.60    2.80
  -5   3   3   35.90    3.30
  -5   3   3   39.50    3.20
   4  -3  -3   -0.30    1.10
   4  -3  -3   -0.50    1.10
   4  -3  -3    0.00    1.00
  -4   3   3   -0.60    1.00
  -4   3   3   -1.10    1.20
  -4   3   3    1.30    1.30
   3  -3  -3   -1.30    0.90
   3  -3  -3    1.20    1.00
   3  -3  -3    1.40    1.00
  -3   3   3    1.20    1.10
  -3   3   3    0.10    0.80
  -3   3   3   -2.50    0.90
   2  -3  -3    7.90    1.20
   2  -3  -3    8.30    1.10
  -2   3   3    7.50    0.90
  -2   3   3    9.30    1.30
  -2   3   3    7.40    1.00
  -2   3   3    7.80    1.20
   1  -3  -3    1.70    0.60
   1  -3  -3    3.00    0.70
   1  -3  -3    1.60    0.70
   1  -3  -3    2.90    0.70
  -1   3   3    4.70    0.90
  -1   3   3    2.80    0.70
   0  -3  -3  237.18    7.10
   0  -3  -3  248.88    7.10
   0  -3  -3  254.97    7.20
   0   3   3  246.78    7.20
   0   3   3  274.97    7.10
   0   3   3  246.48    7.20
   0   3   3  254.97    7.10
  -1  -3  -3 1804.42   49.70
  -2  -3  -3    1.40    1.00
  -3  -3  -3    4.00    1.30
  -3  -3  -3    3.90    0.80
  -3  -3  -3    4.60    0.70
   3   3   3    5.60    0.80
  -4  -3  -3    1.40    1.10
  -4  -3  -3    0.10    0.90
  -4  -3  -3   -0.90    0.80
  -4  -3  -3    1.70    0.90
   4   3   3    0.90    0.90
   4   3   3    1.50    0.90
  -5  -3  -3    1.20    1.10
  -5  -3  -3    2.20    1.10
   5   3   3    3.40    1.20
  -6  -3  -3   -0.50    1.30
   6   3   3   -0.10    1.30
   6   3   3    0.70    1.40
  -7  -3  -3   12.60    2.10
  -7  -3  -3   13.30    2.20
   7   3   3   16.70    2.60
   7   3   3   13.70    2.40
   6  -4  -3   -1.40    1.80
   6  -4  -3   -0.80    1.90
  -6   4   3    1.00    1.90
  -6   4   3   -2.10    1.70
   5  -4  -3   -1.40    1.20
   5  -4  -3   -0.50    1.50
   5  -4  -3    0.10    1.60
  -5   4   3   -1.30    1.60
  -5   4   3   -0.20    1.60
   4  -4  -3   -0.10    1.30
   4  -4  -3    0.40    1.20
   4  -4  -3   -1.80    1.20
  -4   4   3    1.30    1.30
  -4   4   3   -0.70    1.40
   3  -4  -3    0.40    1.00
   3  -4  -3    2.10    1.00
   3  -4  -3   -0.40    1.00
  -3   4   3    0.40    1.10
  -3   4   3    0.60    1.20
   2  -4  -3   43.70    2.30
   2  -4  -3   42.20    2.20
   2  -4  -3   40.90    2.40
  -2   4   3   40.50    2.60
  -2   4   3   42.50    2.40
   1  -4  -3    3.80    0.80
   1  -4  -3    3.10    0.80
  -1   4   3    2.80    0.90
  -1   4   3    4.10    0.90
   0  -4  -3    7.60    0.70
   0  -4  -3    5.10    0.70
   0  -4  -3    7.70    0.70
   0  -4  -3    6.50    1.20
   0  -4  -3    8.80    0.90
   0   4   3    8.80    0.90
   0   4   3    7.60    0.70
   0   4   3    7.50    0.70
  -1  -4  -3 2218.88   61.19
  -2  -4  -3   39.50    3.20
  -3  -4  -3   -1.50    1.20
  -3  -4  -3   -0.60    0.50
   3   4   3    0.40    0.50
   3   4   3   -0.10    0.50
  -4  -4  -3   29.80    1.90
  -4  -4  -3   32.20    1.90
  -4  -4  -3   33.60    3.00
   4   4   3   29.50    1.90
   4   4   3   25.90    1.80
  -5  -4  -3  227.28    8.30
  -5  -4  -3  228.48    7.20
  -5  -4  -3  210.88    8.20
   5   4   3  228.68    7.50
   5   4   3  225.68    7.30
  -6  -4  -3    3.50    1.50
  -6  -4  -3    2.70    1.30
   6   4   3    0.60    1.40
   6   4   3    2.20    1.40
  -7  -4  -3    2.80    1.60
  -7  -4  -3    3.60    1.70
   7   4   3    2.40    1.80
   7   4   3    4.40    2.00
   6  -5  -3    1.40    2.20
   6  -5  -3    1.90    2.10
  -6   5   3    0.80    2.30
  -6   5   3    1.20    2.20
   5  -5  -3    2.20    1.80
   5  -5  -3   -0.20    1.60
   5  -5  -3   -2.10    1.30
  -5   5   3   -0.70    1.80
  -5   5   3   -3.70    1.60
   4  -5  -3    0.60    1.30
   4  -5  -3    1.90    1.40
   4  -5  -3   -1.50    1.30
  -4   5   3   -1.60    1.70
  -4   5   3   -1.20    1.50
   3  -5  -3    2.20    1.30
   3  -5  -3    1.80    1.20
   3  -5  -3    1.30    1.00
  -3   5   3    1.60    1.30
  -3   5   3    3.00    1.50
   2  -5  -3  101.79    4.10
   2  -5  -3  100.29    3.30
   2  -5  -3  111.59    4.10
  -2   5   3  101.59    4.30
  -2   5   3  104.59    4.20
   1  -5  -3   22.30    1.70
   1  -5  -3   23.50    1.60
  -1   5   3   28.10    2.00
  -1   5   3   26.50    1.80
   0  -5  -3    4.50    1.20
   0  -5  -3    4.60    0.70
   0  -5  -3    3.80    0.70
   0  -5  -3    4.50    0.80
   0   5   3    4.50    0.80
   0   5   3    2.50    0.70
   0   5   3    3.80    0.70
  -1  -5  -3    7.90    1.60
  -2  -5  -3    3.40    1.50
  -3  -5  -3    1.50    1.40
  -4  -5  -3    0.80    0.90
  -4  -5  -3    1.40    1.50
   4   5   3    1.70    0.90
  -5  -5  -3    9.90    1.40
  -5  -5  -3   16.00    2.50
  -5  -5  -3   12.30    2.00
   5   5   3   14.90    1.50
   5   5   3   12.80    1.60
   6   5   3   -0.20    1.40
  -7  -5  -3    0.00    1.50
   7   5   3   -0.90    1.70
   5  -6  -3    1.50    1.90
   5  -6  -3    0.80    2.00
  -5   6   3    1.60    2.10
  -5   6   3   -2.70    2.10
   4  -6  -3    1.40    1.50
   4  -6  -3    3.60    1.70
  -4   6   3    0.50    1.80
  -4   6   3   -0.30    1.70
   3  -6  -3   90.79    4.50
   3  -6  -3   96.89    4.50
  -3   6   3   96.79    4.60
  -3   6   3  110.19    5.10
   2  -6  -3   13.40    1.70
   2  -6  -3   14.50    1.80
  -2   6   3   13.00    1.70
  -2   6   3   18.40    2.20
   1  -6  -3    0.40    0.90
   1  -6  -3   -0.80    0.70
  -1   6   3   -0.40    0.90
  -1   6   3    1.80    1.20
   0  -6  -3    2.30    1.40
   0  -6  -3    2.80    0.80
   0  -6  -3    2.90    0.90
   0   6   3    4.10    1.00
  -1  -6  -3   -0.90    1.30
  -2  -6  -3   58.29    3.90
  -3  -6  -3    0.00    1.60
  -4  -6  -3    1.80    1.80
  -4  -6  -3    2.00    0.90
  -5  -6  -3   13.60    1.60
  -5  -6  -3   13.80    2.70
   5   6   3   16.50    2.10
  -6  -6  -3    0.60    1.30
   6   6   3    2.80    1.60
   4  -7  -3   -0.10    1.80
   4  -7  -3    1.90    1.90
  -4   7   3   -0.20    2.30
  -4   7   3   -1.30    1.80
   3  -7  -3   17.00    2.20
   3  -7  -3   11.50    2.10
  -3   7   3   18.30    2.90
   2  -7  -3    2.10    1.30
   2  -7  -3    0.60    1.20
  -2   7   3    1.20    1.70
  -2   7   3    2.90    1.40
   1  -7  -3    1.60    1.00
   1  -7  -3    0.40    0.90
  -1   7   3   -0.90    1.30
  -1   7   3    0.40    1.00
   0  -7  -3    0.60    1.00
   0  -7  -3    1.30    0.90
   0   7   3    0.70    1.10
  -1  -7  -3    3.20    1.60
  -1  -7  -3   -0.10    0.60
  -2  -7  -3    0.60    1.60
  -3  -7  -3    0.00    1.70
  -4  -7  -3    1.00    1.90
  -4  -7  -3   -0.30    0.90
  -5  -7  -3   -2.10    2.10
  -5  -7  -3   -0.40    1.00
  -6  -7  -3    0.60    1.20
   3  -8  -3   48.90    4.00
  -3   8   3   47.70    4.40
   2  -8  -3   31.30    3.00
  -2   8   3   34.60    3.70
   1  -8  -3    0.00    1.20
  -1   8   3    1.80    1.60
   0  -8  -3    2.70    1.20
  -1  -8  -3   26.50    1.80
  -2  -8  -3    6.30    2.30
  -3  -8  -3    0.30    2.00
  -4  -8  -3   -0.70    2.10
  -5  -8  -3   -1.40    1.00
   2  -9  -3    0.00    1.80
  -2   9   3    2.40    2.50
   1  -9  -3    2.20    1.70
   0  -9  -3    0.20    1.50
  -1  -9  -3   -1.00    1.30
  -3  -9   4   -4.40    2.40
  -2  -9   4    1.30    1.40
  -2  -9   4   -0.30    2.40
  -2  -9   4    1.20    0.90
  -1  -9   4    0.40    2.20
  -1  -9   4   -0.50    1.40
   0  -9   4    0.70    1.50
   0  -9   4   -0.60    2.00
  -1   9  -4    1.10    2.20
   1  -9   4   -0.80    1.60
   1  -9   4   -2.30    1.70
  -5  -8   4    0.30    1.60
  -5  -8   4    2.50    2.70
  -4  -8   4    4.10    2.60
  -4  -8   4    5.60    1.50
  -3  -8   4   -0.10    0.90
  -3  -8   4    1.10    2.10
  -3  -8   4   -0.10    1.00
  -2  -8   4    0.00    1.90
  -2  -8   4   -1.10    1.00
  -2  -8   4    0.70    0.80
  -1  -8   4   -0.80    1.80
  -1  -8   4    1.50    1.20
   0   8  -4   -1.00    1.20
   0  -8   4    0.30    1.70
   0  -8   4    0.80    1.20
  -1   8  -4   -0.60    1.50
   1  -8   4   -0.60    1.50
   1  -8   4    0.30    1.40
  -2   8  -4   -1.10    1.80
   2  -8   4   -1.30    1.60
  -3   8  -4    0.20    2.20
   3  -8   4    3.50    3.10
   3  -8   4    0.00    1.90
  -6  -7   4    4.80    2.80
  -5  -7   4    2.10    2.30
  -5  -7   4    0.90    1.40
  -4  -7   4    2.40    2.00
  -4  -7   4    0.30    1.00
  -4  -7   4    0.50    0.90
  -3  -7   4    0.70    1.70
  -3  -7   4    1.10    0.80
  -2  -7   4    5.90    0.90
  -2  -7   4    7.40    2.00
  -2  -7   4    6.50    1.00
   1   7  -4    1.10    0.80
  -1  -7   4   -0.60    1.40
  -1  -7   4   -0.50    0.90
  -1  -7   4    0.00    0.70
   0   7  -4    9.40    1.40
   0  -7   4    9.30    1.90
   0  -7   4    9.10    1.30
   0  -7   4    8.40    1.30
  -1   7  -4    0.40    1.10
  -1   7  -4    0.60    1.20
   1  -7   4    0.60    1.30
   1  -7   4    1.20    1.10
   1  -7   4    1.00    1.20
  -2   7  -4   -0.70    1.50
   2  -7   4   -0.60    1.40
   2  -7   4   -0.70    1.20
   2  -7   4   -1.20    1.00
  -3   7  -4    0.70    1.50
  -3   7  -4   -3.30    1.60
   3  -7   4   -1.70    1.60
   3  -7   4    0.50    1.50
  -4   7  -4    0.70    1.60
  -4   7  -4   -1.20    2.10
   4  -7   4   -2.60    1.70
   4  -7   4   -1.30    1.70
   6   6  -4   60.89    4.00
  -6  -6   4   78.39    5.80
   5   6  -4    0.90    1.20
  -5  -6   4   -2.10    1.80
  -5  -6   4    1.50    1.40
   4   6  -4   -0.70    0.70
  -4  -6   4    0.80    1.60
  -4  -6   4   -0.30    0.90
  -4  -6   4   -1.00    1.00
   3   6  -4   37.40    1.80
  -3  -6   4   35.90    1.80
  -3  -6   4   34.20    1.90
  -3  -6   4   36.40    3.40
   2   6  -4   32.50    1.50
  -2  -6   4   33.80    1.60
  -2  -6   4   35.20    1.70
  -2  -6   4   35.20    3.30
   1   6  -4    1.10    0.70
  -1  -6   4    1.40    0.70
  -1  -6   4   -0.40    0.70
  -1  -6   4    0.50    1.40
   0   6  -4  372.36   10.90
   0   6  -4  358.76   10.60
   0  -6   4  372.56   10.80
   0  -6   4  375.06   11.90
   0  -6   4  358.26   10.70
  -1   6  -4   20.40    2.20
  -1   6  -4   16.80    1.80
   1  -6   4   16.80    1.60
   1  -6   4   18.00    2.00
   1  -6   4   17.90    2.20
   1  -6   4   17.30    1.90
  -2   6  -4    1.10    1.10
  -2   6  -4    0.70    1.40
   2  -6   4   -0.80    1.20
   2  -6   4    0.60    1.20
   2  -6   4    1.20    1.00
  -3   6  -4    4.80    2.00
  -3   6  -4    7.30    1.60
   3  -6   4    1.30    1.60
   3  -6   4    4.30    1.50
  -4   6  -4    0.20    1.50
  -4   6  -4   -0.20    1.70
   4  -6   4    2.50    1.70
   4  -6   4   -0.20    1.70
  -5   6  -4    6.00    2.00
  -5   6  -4    2.10    2.20
   5  -6   4    3.90    2.10
   5  -6   4    2.80    2.00
   7   5  -4    1.20    1.70
  -7  -5   4   -1.90    2.20
   6   5  -4   -0.30    1.40
  -6  -5   4    2.20    2.20
   5   5  -4    0.10    1.00
   5   5  -4    0.50    1.20
  -5  -5   4    0.10    1.70
  -5  -5   4   -1.10    1.20
  -5  -5   4    0.40    1.10
   4   5  -4   -0.20    0.70
   4   5  -4    0.10    0.80
  -4  -5   4    0.20    0.90
  -4  -5   4    0.50    0.90
  -4  -5   4    0.30    0.80
  -3  -5   4    9.10    1.90
  -3  -5   4    7.90    1.10
  -3  -5   4   10.80    1.10
   2   5  -4    4.40    0.70
   2   5  -4    6.80    0.70
  -2  -5   4    6.80    0.80
  -2  -5   4    3.70    1.50
   1   5  -4  255.97    7.90
   1   5  -4  295.17    8.00
  -1  -5   4  283.57    8.10
  -1  -5   4  283.77    9.30
   0   5  -4   55.39    2.30
   0   5  -4   53.99    2.40
   0  -5   4   56.99    2.30
   0  -5   4   57.29    2.40
   0  -5   4   54.99    2.30
   0  -5   4   58.99    3.10
  -1   5  -4    0.20    0.80
  -1   5  -4    1.10    1.00
   1  -5   4    4.80    1.00
   1  -5   4    2.60    1.00
   1  -5   4    3.00    0.90
   1  -5   4    1.00    1.00
  -2   5  -4    0.60    1.00
  -2   5  -4   -0.80    1.10
   2  -5   4   -0.10    0.70
   2  -5   4    0.00    0.90
   2  -5   4   -0.60    1.00
   2  -5   4    0.50    1.00
  -3   5  -4    5.90    1.70
  -3   5  -4    5.90    1.40
   3  -5   4    3.50    0.90
   3  -5   4    4.20    1.40
   3  -5   4    6.20    1.50
   3  -5   4    5.10    1.30
  -4   5  -4    5.00    1.90
  -4   5  -4    2.80    1.50
   4  -5   4    5.10    1.70
   4  -5   4    5.20    1.80
   4  -5   4    5.80    1.60
  -5   5  -4   15.70    2.50
  -5   5  -4   18.70    3.00
   5  -5   4   16.50    2.50
   5  -5   4   22.90    2.90
  -6   5  -4   11.10    2.60
  -6   5  -4   13.90    3.00
   6  -5   4   14.30    2.70
   6  -5   4    8.80    2.50
   7   4  -4   -1.30    1.50
   7   4  -4   -0.80    1.60
  -7  -4   4   -0.80    1.40
  -7  -4   4   -0.30    2.00
   6   4  -4    0.40    1.40
   6   4  -4    2.40    1.40
  -6  -4   4    0.70    1.30
  -6  -4   4    1.70    1.80
   5   4  -4    4.20    1.20
   5   4  -4    1.50    1.20
  -5  -4   4    4.80    1.30
  -5  -4   4    1.20    1.60
   4   4  -4    1.10    0.80
   4   4  -4   -0.30    0.70
  -4  -4   4    0.30    0.90
  -4  -4   4    0.40    0.90
  -4  -4   4    1.20    0.90
  -4  -4   4   -0.60    1.30
   3   4  -4   43.00    1.80
   3   4  -4   37.10    1.80
  -3  -4   4   40.10    3.00
  -3  -4   4   40.10    1.90
  -3  -4   4   39.80    1.90
   2   4  -4  144.59    4.40
   2   4  -4  143.79    4.40
  -2  -4   4  151.68    5.70
  -2  -4   4  149.19    4.50
  -2  -4   4  139.29    4.40
   1   4  -4  104.29    3.10
   1   4  -4   97.99    3.10
   1   4  -4  106.09    3.40
  -1  -4   4   97.79    4.20
  -1  -4   4   96.09    3.10
  -1  -4   4  103.09    3.20
  -1  -4   4   97.89    3.10
  -1  -4   4   98.09    3.10
   0   4  -4   22.50    1.30
   0  -4   4   15.10    1.20
   0  -4   4   18.10    1.90
   0  -4   4   17.60    1.20
   0  -4   4   20.20    1.40
  -1   4  -4   53.79    2.20
  -1   4  -4   49.50    2.30
   1  -4   4   37.10    2.10
   1  -4   4   35.80    2.10
   1  -4   4   37.50    2.30
   1  -4   4   37.00    2.10
  -2   4  -4   14.80    1.70
  -2   4  -4    8.70    1.30
   2  -4   4   13.50    1.50
   2  -4   4   10.20    1.20
   2  -4   4   14.20    1.40
  -3   4  -4  195.88    7.10
  -3   4  -4  207.08    7.00
   3  -4   4  205.48    7.00
   3  -4   4  209.28    6.90
   3  -4   4  187.18    6.00
   3  -4   4  211.88    7.00
  -4   4  -4  107.79    5.20
  -4   4  -4  121.99    5.10
   4  -4   4  111.59    5.00
   4  -4   4  116.99    5.10
   4  -4   4  120.69    5.10
  -5   4  -4   24.00    3.00
  -5   4  -4   30.60    3.10
   5  -4   4   18.40    2.60
   5  -4   4   29.50    3.00
   5  -4   4   28.40    3.30
  -6   4  -4    4.00    2.10
  -6   4  -4    1.10    1.90
   6  -4   4    1.00    2.00
   6  -4   4    1.60    2.10
   7   3  -4    1.60    1.70
   7   3  -4    0.80    1.70
  -7  -3   4   -0.10    1.80
  -7  -3   4   -1.10    1.40
  -7  -3   4   -0.90    1.60
   6   3  -4    0.80    1.40
   6   3  -4   -0.70    1.30
  -6  -3   4    1.40    1.30
  -6  -3   4    1.50    1.50
   5   3  -4    1.60    1.20
   5   3  -4    2.40    1.20
  -5  -3   4    2.20    1.40
  -5  -3   4    0.40    1.10
   4   3  -4   25.90    2.00
  -4  -3   4   27.20    2.00
   3   3  -4  726.83   20.60
   3   3  -4  754.02   20.70
  -3  -3   4  720.43   20.70
  -3  -3   4  752.82   21.50
  -3  -3   4  738.63   20.70
  -3  -3   4  734.13   20.60
   2   3  -4   27.00    1.30
   2   3  -4   27.90    1.40
   2   3  -4   29.90    1.40
  -2  -3   4   25.30    1.30
  -2  -3   4   28.70    1.40
  -2  -3   4   28.40    2.20
   1   3  -4   25.90    1.20
   1   3  -4   26.90    1.20
   1   3  -4   25.60    1.20
   1   3  -4   27.80    1.20
  -1  -3   4   27.90    2.10
  -1  -3   4   26.70    1.20
  -1  -3   4   28.20    1.20
  -1  -3   4   27.70    1.20
   0   3  -4    5.10    0.70
   0   3  -4    3.80    0.60
   0  -3   4    4.20    0.70
   0  -3   4    4.00    1.10
   0  -3   4    4.90    0.70
   0  -3   4    3.30    0.70
  -1   3  -4    3.40    0.90
  -1   3  -4    4.80    0.80
  -1   3  -4    4.60    0.90
   1  -3   4    4.50    0.80
   1  -3   4    3.90    0.90
   1  -3   4    4.30    0.80
   1  -3   4    4.20    0.80
   1  -3   4    5.40    0.90
  -2   3  -4    1.00    0.90
  -2   3  -4    0.90    0.60
  -2   3  -4    1.30    0.80
   2  -3   4    0.70    1.00
   2  -3   4    1.70    0.90
   2  -3   4    1.80    0.80
   2  -3   4   -0.30    0.80
   2  -3   4    1.30    0.60
  -3   3  -4  458.15   13.90
  -3   3  -4  459.95   13.70
  -3   3  -4  441.76   13.50
   3  -3   4  467.35   13.70
   3  -3   4  462.55   13.70
   3  -3   4  463.95   13.70
  -4   3  -4   32.80    2.80
  -4   3  -4   25.30    2.20
  -4   3  -4   33.70    2.70
   4  -3   4   30.30    2.60
   4  -3   4   34.60    3.00
   4  -3   4   29.90    2.60
  -5   3  -4    0.50    1.30
  -5   3  -4    0.10    1.40
   5  -3   4    1.20    1.50
   5  -3   4    3.70    1.90
  -6   3  -4   -0.70    1.60
  -6   3  -4    0.50    1.70
   6  -3   4    1.70    1.80
   6  -3   4    0.70    1.90
  -7   3  -4    0.00    2.10
  -7   3  -4    1.10    2.40
   7  -3   4    0.00    2.20
   7  -3   4    1.60    2.20
   7   2  -4   -1.10    1.70
   7   2  -4   -1.70    1.50
  -7  -2   4   -0.40    1.60
  -7  -2   4   -0.40    1.50
   6   2  -4   19.10    2.40
   6   2  -4   18.70    2.40
  -6  -2   4   18.50    1.90
   5   2  -4   -1.10    1.00
  -5  -2   4    0.30    1.10
  -5  -2   4    0.40    1.10
  -5  -2   4    0.20    0.90
   4   2  -4  278.47    8.60
   4   2  -4  268.27    8.50
  -4  -2   4  272.37    8.90
  -4  -2   4  267.77    8.20
  -4  -2   4  277.27    8.60
   3   2  -4   90.99    3.30
   3   2  -4   87.59    3.30
  -3  -2   4   89.59    3.30
  -3  -2   4   84.39    3.30
  -3  -2   4   83.19    3.30
  -3  -2   4   84.79    3.00
  -3  -2   4   91.99    3.70
   2   2  -4    6.30    0.80
   2   2  -4    7.50    0.80
  -2  -2   4    6.80    0.60
  -2  -2   4    7.00    0.70
  -2  -2   4    9.30    1.00
  -2  -2   4    8.20    1.20
   1   2  -4    3.20    0.60
   1   2  -4    3.40    0.50
   1   2  -4    3.20    0.60
   1   2  -4    3.90    0.60
  -1  -2   4    3.40    0.60
  -1  -2   4    2.70    0.90
  -1  -2   4    2.60    0.50
  -1  -2   4    2.50    0.50
  -1  -2   4    3.60    0.60
   0   2  -4  144.49    4.30
   0   2  -4  142.49    4.50
   0   2  -4  141.39    4.30
   0   2  -4  144.39    4.30
   0   2  -4  153.08    4.20
   0  -2   4  141.79    4.30
   0  -2   4  142.89    4.20
   0  -2   4  147.29    4.30
   0  -2   4  145.49    4.30
   0  -2   4  138.59    4.30
   0  -2   4  142.09    4.20
  -1   2  -4 1710.33   45.20
  -1   2  -4 1712.53   45.40
  -1   2  -4 1632.24   45.30
   1  -2   4 1477.85   45.20
   1  -2   4 1706.73   45.30
   1  -2   4 1683.43   45.30
   1  -2   4 1688.73   45.30
  -2   2  -4    5.00    0.90
  -2   2  -4    4.00    1.00
  -2   2  -4    3.30    0.90
   2  -2   4    5.50    1.20
   2  -2   4    4.50    0.90
   2  -2   4    6.10    1.10
   2  -2   4    5.10    0.90
  -3   2  -4  523.25   15.20
  -3   2  -4  528.15   15.30
  -3   2  -4  520.65   15.40
   3  -2   4  512.15   15.30
   3  -2   4  531.35   15.40
   3  -2   4  517.35   15.30
  -4   2  -4  104.09    4.30
  -4   2  -4   99.89    4.20
  -4   2  -4   99.89    4.50
   4  -2   4   94.79    4.20
   4  -2   4   98.59    4.30
   4  -2   4  107.39    4.70
  -5   2  -4   81.79    4.30
  -5   2  -4   95.19    4.50
  -5   2  -4   72.09    4.00
   5  -2   4   90.79    4.40
   5  -2   4   74.59    4.10
   5  -2   4  103.79    4.80
  -6   2  -4    0.30    1.60
  -6   2  -4    0.80    1.70
   6  -2   4   -1.30    1.60
   6  -2   4   -3.90    1.60
  -7   2  -4    9.80    2.50
  -7   2  -4   14.00    2.90
   7  -2   4   13.60    3.00
   7  -2   4    3.40    2.30
   7   1  -4   -0.50    1.60
   7   1  -4    3.60    2.00
  -7  -1   4   -0.10    1.60
  -7  -1   4   -0.30    1.50
  -7  -1   4    1.80    1.50
   6   1  -4   19.60    2.30
   6   1  -4   17.80    2.20
  -6  -1   4   15.00    1.70
  -6  -1   4   14.80    2.00
  -6  -1   4   17.10    2.40
  -6  -1   4   13.50    2.00
   5   1  -4   10.10    1.70
   5   1  -4   10.30    1.70
  -5  -1   4    4.80    1.40
  -5  -1   4    9.10    1.60
   4   1  -4  194.98    6.60
   4   1  -4  195.28    6.50
   4   1  -4  188.08    6.30
  -4  -1   4  191.78    6.40
  -4  -1   4  198.98    6.40
  -4  -1   4  200.08    6.60
  -4  -1   4  183.98    6.50
   3   1  -4   17.40    1.30
   3   1  -4   19.40    1.60
   3   1  -4   18.30    1.60
  -3  -1   4   17.10    1.60
  -3  -1   4   20.20    1.50
  -3  -1   4   17.30    1.60
  -3  -1   4   17.50    1.60
  -3  -1   4   21.60    1.70
   2   1  -4   30.40    1.60
   2   1  -4   28.70    1.40
   2   1  -4   29.20    1.50
  -2  -1   4   26.90    1.50
  -2  -1   4   24.10    1.40
  -2  -1   4   29.90    1.80
  -2  -1   4   27.70    1.60
   1   1  -4   87.09    2.90
   1   1  -4   91.29    2.80
   1   1  -4   90.29    3.00
   1   1  -4   91.79    2.90
  -1  -1   4   83.59    2.80
  -1  -1   4   90.19    2.90
  -1  -1   4   86.89    2.90
  -1  -1   4   91.49    2.90
  -1  -1   4   99.09    3.10
   0   1  -4    4.70    0.60
   0   1  -4    4.70    0.70
   0   1  -4    4.10    0.60
   0   1  -4    4.50    0.60
   0   1  -4    3.40    0.60
   0  -1   4    4.60    0.60
   0  -1   4    6.40    0.70
   0  -1   4    4.80    0.60
   0  -1   4    5.20    0.70
   0  -1   4    3.90    0.50
  -1   1  -4  407.86   11.60
  -1   1  -4  411.86   11.60
  -1   1  -4  410.36   11.70
   1  -1   4  407.16   11.60
   1  -1   4  411.16   11.60
   1  -1   4  406.06   11.60
   1  -1   4  415.86   11.60
  -2   1  -4 1060.49   30.10
  -2   1  -4 1107.99   30.00
  -2   1  -4 1065.39   30.00
   2  -1   4 1084.59   30.00
   2  -1   4 1127.09   30.10
   2  -1   4 1066.99   30.10
  -3   1  -4    6.50    1.00
  -3   1  -4    5.50    1.00
  -3   1  -4    5.90    1.10
   3  -1   4    9.00    1.30
   3  -1   4    7.60    1.40
   3  -1   4    7.60    1.10
  -4   1  -4    7.00    1.40
  -4   1  -4    7.40    1.20
  -4   1  -4    6.70    1.30
   4  -1   4    4.70    1.20
   4  -1   4    3.70    0.70
   4  -1   4    5.30    1.10
   4  -1   4    8.00    1.60
  -5   1  -4   30.80    2.60
  -5   1  -4   32.00    2.80
  -5   1  -4   35.10    2.80
   5  -1   4   32.10    2.90
   5  -1   4   27.10    2.50
   5  -1   4   41.00    3.30
  -6   1  -4   -0.10    1.50
  -6   1  -4   -0.50    1.40
   6  -1   4    0.50    1.60
   6  -1   4   -1.80    1.70
  -7   1  -4    1.40    1.90
  -7   1  -4    1.00    1.90
   7  -1   4    1.80    2.20
   7  -1   4    2.10    2.20
   7   0  -4   -0.30    1.70
   7   0  -4   -0.70    1.90
  -7   0   4   -0.90    1.50
  -7   0   4    1.90    1.70
  -7   0   4   -0.50    1.70
   6   0  -4  340.27   11.00
   6   0  -4  316.77   11.00
  -6   0   4  329.47   10.90
  -6   0   4  315.87   11.00
   5   0  -4   12.70    1.80
   5   0  -4   13.70    1.80
  -5   0   4   11.10    1.30
  -5   0   4   13.50    1.90
  -5   0   4    7.70    1.70
   4   0  -4   -0.70    0.70
   4   0  -4    0.80    0.90
  -4   0   4   -0.50    0.90
  -4   0   4   -0.30    1.00
  -4   0   4    0.10    0.60
   3   0  -4    1.20    0.90
   3   0  -4    1.40    0.70
   3   0  -4    1.30    0.80
  -3   0   4    2.00    1.00
  -3   0   4   -3.20    0.70
  -3   0   4    1.60    1.00
   2   0  -4   61.29    2.30
   2   0  -4   57.19    2.40
   2   0  -4   60.89    2.50
  -2   0   4   61.49    2.50
  -2   0   4   53.99    2.30
  -2   0   4   60.79    2.50
  -2   0   4   60.29    2.40
   1   0  -4  401.46   11.20
   1   0  -4  392.16   10.90
   1   0  -4  376.36   10.90
   1   0  -4  399.16   10.90
  -1   0   4  388.96   10.90
  -1   0   4  378.66   11.00
  -1   0   4  388.86   10.90
  -1   0   4  374.66   10.90
   0   0  -4 7094.69  185.08
   0   0  -4 6505.25  184.78
   0   0  -4 6813.82  185.08
   0   0  -4 6848.01  185.18
   0   0  -4 6649.44  185.08
   0   0  -4 7059.89  185.18
   0   0   4 6637.74  184.78
   0   0   4 6935.61  184.98
   0   0   4 6732.33  184.88
   0   0   4 6764.72  184.98
   0   0   4 6772.32  184.98
  -1   0  -4  456.65   13.20
  -1   0  -4  488.75   13.20
  -1   0  -4  475.25   13.20
  -1   0  -4  480.25   13.20
  -1   0  -4  477.75   13.30
   1   0   4  465.25   13.20
   1   0   4  472.65   13.20
   1   0   4  460.05   13.20
   1   0   4  468.45   13.20
  -2   0  -4   29.00    1.50
  -2   0  -4   25.30    1.40
  -2   0  -4   25.60    1.50
  -2   0  -4   26.50    1.50
   2   0   4   25.20    1.60
   2   0   4   25.80    1.40
   2   0   4   26.40    1.70
  -3   0  -4   -0.30    0.70
  -3   0  -4    2.20    0.90
  -3   0  -4    0.80    0.90
   3   0   4    1.20    0.80
   3   0   4    0.30    0.90
   3   0   4    1.60    1.00
  -4   0  -4   17.60    1.80
  -4   0  -4   16.20    1.80
  -4   0  -4   20.70    2.10
   4   0   4   18.20    1.70
   4   0   4   19.20    2.00
   4   0   4   18.10    1.90
  -5   0  -4  144.99    5.60
  -5   0  -4  140.39    5.40
  -5   0  -4  140.49    5.40
   5   0   4  129.99    5.20
   5   0   4  127.89    5.60
   5   0   4  141.39    5.60
  -6   0  -4   29.40    2.80
  -6   0  -4   28.20    2.90
  -6   0  -4   26.30    2.80
   6   0   4   33.30    3.10
   6   0   4   31.10    3.40
  -7   0  -4    7.90    2.10
  -7   0  -4    8.40    2.10
  -7   0  -4    7.80    2.10
   7   0   4    3.20    2.10
   7   0   4    6.80    2.30
   7  -1  -4    7.90    2.30
   7  -1  -4    8.90    2.60
  -7   1   4    6.80    2.30
  -7   1   4    6.10    2.10
   6  -1  -4   18.60    2.50
   6  -1  -4   18.10    2.50
  -6   1   4   15.90    2.40
  -6   1   4    9.60    2.00
  -6   1   4   15.40    2.40
   5  -1  -4    4.40    1.30
   5  -1  -4    2.50    1.30
   5  -1  -4    0.70    1.20
  -5   1   4    0.20    1.30
  -5   1   4    2.30    1.30
  -5   1   4    4.20    1.60
   4  -1  -4    7.20    1.20
   4  -1  -4    6.90    1.20
   4  -1  -4    6.30    1.30
  -4   1   4    2.80    1.10
  -4   1   4    5.70    1.30
  -4   1   4    4.20    1.20
  -4   1   4    4.00    0.70
   3  -1  -4   27.10    1.90
   3  -1  -4   25.20    1.80
   3  -1  -4   26.10    1.90
  -3   1   4   23.30    2.00
  -3   1   4   23.20    1.30
  -3   1   4   24.30    2.00
   2  -1  -4    0.80    0.70
   2  -1  -4    0.80    0.70
   2  -1  -4    0.10    0.60
  -2   1   4   -1.00    0.80
  -2   1   4    1.10    0.80
   1  -1  -4    0.40    0.70
   1  -1  -4   -0.90    0.60
   1  -1  -4   -0.10    0.60
   1  -1  -4    0.90    0.60
  -1   1   4   -0.10    0.70
  -1   1   4    1.40    0.80
   0  -1  -4  568.24   15.60
   0  -1  -4  579.84   15.60
   0  -1  -4  575.74   15.60
   0  -1  -4  587.24   15.60
   0  -1  -4  557.54   15.60
   0   1   4  566.74   15.60
   0   1   4  568.74   15.60
   0   1   4  538.75   15.60
   0   1   4  550.54   15.60
   0   1   4  587.84   15.70
  -1  -1  -4    5.40    0.60
  -1  -1  -4    7.40    0.60
  -1  -1  -4    6.40    0.70
  -1  -1  -4    4.20    0.60
  -1  -1  -4    4.80    0.50
  -1  -1  -4    5.00    0.50
   1   1   4    5.50    0.60
   1   1   4    1.50    0.60
   1   1   4    5.70    0.60
   1   1   4    4.60    0.60
   1   1   4    5.30    0.60
  -2  -1  -4   46.50    1.90
  -2  -1  -4   44.60    1.80
  -2  -1  -4   48.20    1.90
   2   1   4   44.20    1.90
   2   1   4   43.50    1.70
   2   1   4   38.40    1.90
  -3  -1  -4    4.30    0.90
  -3  -1  -4    4.30    1.10
  -3  -1  -4    2.00    0.90
  -3  -1  -4    3.90    0.90
   3   1   4    2.90    0.80
   3   1   4    2.00    0.90
   3   1   4    4.10    1.00
  -4  -1  -4   31.20    2.10
  -4  -1  -4   31.20    2.00
  -4  -1  -4   34.00    2.20
   4   1   4   32.20    2.20
   4   1   4   28.50    1.90
   4   1   4   32.20    2.20
  -5  -1  -4   -0.60    1.10
  -5  -1  -4   -0.20    1.00
  -5  -1  -4   -1.30    0.90
   5   1   4    2.90    1.30
   5   1   4   -0.30    1.10
  -6  -1  -4    0.70    1.40
  -6  -1  -4    2.20    1.30
  -6  -1  -4   -0.70    1.20
   6   1   4    2.10    1.60
   6   1   4   -1.10    1.50
  -7  -1  -4    0.90    1.30
  -7  -1  -4    0.10    1.70
  -7  -1  -4    0.30    1.50
   7   1   4    0.90    1.90
   7   1   4   -1.90    1.70
   7  -2  -4    1.20    2.10
   7  -2  -4    0.90    2.30
  -7   2   4    1.40    2.10
  -7   2   4   -0.60    1.70
   6  -2  -4    1.80    1.80
   6  -2  -4   -0.30    1.60
  -6   2   4    1.10    1.70
  -6   2   4   -1.20    1.40
   5  -2  -4    2.10    1.20
   5  -2  -4    2.10    1.40
   5  -2  -4    2.90    1.40
  -5   2   4    3.90    1.50
  -5   2   4    3.20    1.50
  -5   2   4    1.40    1.30
   4  -2  -4   35.40    2.60
   4  -2  -4   36.80    2.60
  -4   2   4   33.70    2.50
  -4   2   4   33.10    2.70
  -4   2   4   34.00    2.60
   3  -2  -4  530.85   16.00
   3  -2  -4  549.54   16.00
   3  -2  -4  544.55   16.00
  -3   2   4  550.74   16.10
  -3   2   4  541.65   16.00
  -3   2   4  565.24   16.00
   2  -2  -4 2372.36   64.59
   2  -2  -4 2329.47   64.59
   2  -2  -4 2382.06   64.59
  -2   2   4 2310.17   64.59
  -2   2   4 2421.16   64.59
  -2   2   4 2367.16   64.59
   1  -2  -4  420.96   11.70
   1  -2  -4  404.36   11.60
   1  -2  -4  402.46   11.70
  -1   2   4  397.96   11.70
  -1   2   4  424.96   11.70
   0  -2  -4  876.11   24.40
   0  -2  -4  919.91   24.50
   0  -2  -4  870.21   24.50
   0   2   4  898.31   24.50
   0   2   4  900.31   24.50
   0   2   4  909.71   24.50
   0   2   4  892.91   24.50
  -1  -2  -4  532.55   14.70
  -1  -2  -4  540.65   14.70
  -1  -2  -4  536.75   14.80
  -1  -2  -4  569.24   14.80
   1   2   4  525.05   14.80
   1   2   4  536.55   14.80
   1   2   4  522.95   14.70
  -2  -2  -4    9.10    0.90
  -2  -2  -4    8.10    0.80
   2   2   4    7.80    0.80
   2   2   4   10.50    0.90
   2   2   4    8.60    0.80
  -3  -2  -4   29.10    1.60
  -3  -2  -4   28.90    1.20
  -3  -2  -4   27.80    1.20
  -3  -2  -4   27.70    1.70
   3   2   4   29.40    1.70
   3   2   4   29.80    1.70
  -4  -2  -4   -0.80    0.60
  -4  -2  -4    0.00    0.80
  -4  -2  -4   -1.50    0.80
  -4  -2  -4    0.90    0.90
   4   2   4   -2.20    0.80
   4   2   4   -0.50    0.80
  -5  -2  -4   23.40    2.20
  -5  -2  -4   22.40    2.10
  -5  -2  -4   22.20    1.60
   5   2   4   23.80    2.30
   5   2   4   20.20    2.30
  -6  -2  -4    2.60    1.60
  -6  -2  -4    0.30    1.40
  -6  -2  -4    1.80    0.90
   6   2   4   -0.40    1.30
   6   2   4   -1.70    1.60
  -7  -2  -4   -0.30    1.50
   7   2   4   -1.10    1.80
   7   2   4   -2.20    1.60
   7  -3  -4   -1.50    2.10
   7  -3  -4   -1.30    2.50
  -7   3   4   -1.30    2.10
  -7   3   4   -1.60    2.00
   6  -3  -4    0.20    1.90
   6  -3  -4    0.00    1.90
  -6   3   4    0.00    1.60
  -6   3   4    0.30    1.80
   5  -3  -4   15.90    2.10
   5  -3  -4   19.50    2.50
   5  -3  -4   27.70    2.90
  -5   3   4   16.60    2.30
  -5   3   4   16.80    2.50
   4  -3  -4    1.70    1.20
   4  -3  -4    1.10    1.10
   4  -3  -4    1.90    1.20
  -4   3   4   -0.30    1.10
  -4   3   4    0.20    1.30
  -4   3   4   -0.10    1.20
   3  -3  -4  120.39    4.50
   3  -3  -4  115.59    4.50
   3  -3  -4  109.29    4.40
  -3   3   4  119.69    4.60
  -3   3   4  118.09    4.40
  -3   3   4  115.79    4.70
   2  -3  -4    5.80    1.00
   2  -3  -4    6.00    1.00
   2  -3  -4    2.90    0.90
  -2   3   4    3.00    0.60
  -2   3   4    4.40    1.10
  -2   3   4    3.40    1.20
  -2   3   4    3.40    0.90
   1  -3  -4    3.60    0.70
   1  -3  -4    6.50    0.90
   1  -3  -4    6.10    0.90
  -1   3   4    5.10    0.80
   0  -3  -4    0.90    0.50
   0  -3  -4   -0.40    0.40
   0   3   4   -0.10    0.50
   0   3   4    0.20    0.50
   0   3   4   -0.20    0.50
   0   3   4    0.40    0.50
  -2  -3  -4    0.80    0.90
  -2  -3  -4    0.20    0.40
  -2  -3  -4    0.20    0.40
   2   3   4    0.00    0.40
  -3  -3  -4  117.39    3.80
  -3  -3  -4  108.49    3.70
  -3  -3  -4  106.29    3.60
   3   3   4  105.39    3.70
   3   3   4  114.99    3.70
  -4  -3  -4   40.10    2.20
  -4  -3  -4   40.50    2.30
  -4  -3  -4   40.80    2.10
   4   3   4   38.00    2.20
   4   3   4   43.50    2.30
  -5  -3  -4    0.90    1.00
  -5  -3  -4    2.10    1.10
   5   3   4   -0.50    1.00
   5   3   4    0.10    1.10
  -6  -3  -4    0.10    1.20
  -6  -3  -4    0.70    1.20
   6   3   4   -1.50    1.30
   6   3   4    0.50    1.40
  -7  -3  -4    3.20    1.70
   7   3   4   -0.30    1.90
   7   3   4    1.70    1.70
   6  -4  -4   -0.80    1.90
   6  -4  -4   -2.00    1.90
  -6   4   4    1.30    2.00
  -6   4   4    3.00    2.10
   5  -4  -4    0.70    1.60
   5  -4  -4   -0.50    1.30
   5  -4  -4    2.90    1.80
  -5   4   4   -0.50    1.70
  -5   4   4   -1.30    1.50
   4  -4  -4    5.10    1.50
   4  -4  -4    0.70    1.40
   4  -4  -4    6.30    1.60
  -4   4   4    5.20    1.80
  -4   4   4    6.70    1.70
   3  -4  -4    1.00    1.10
   3  -4  -4   -0.70    1.00
   3  -4  -4   -0.60    0.90
  -3   4   4    0.10    1.20
  -3   4   4    0.20    1.20
   2  -4  -4    4.20    1.00
   2  -4  -4    7.60    1.20
  -2   4   4    9.00    1.50
  -2   4   4    3.40    1.10
   1  -4  -4    0.60    0.70
   1  -4  -4    0.70    0.60
  -1   4   4    1.00    0.70
  -1   4   4   -1.10    0.80
   0   4   4    2.00    0.60
   0   4   4    2.80    0.60
  -1  -4  -4 3299.27   90.19
  -2  -4  -4  584.54   17.40
  -3  -4  -4   90.29    3.10
  -3  -4  -4   91.09    3.00
  -3  -4  -4   90.29    3.20
  -3  -4  -4  106.09    4.40
   3   4   4   95.89    3.00
   3   4   4   89.59    3.00
  -4  -4  -4    1.30    1.30
  -4  -4  -4    1.40    0.80
  -4  -4  -4    1.20    0.80
  -4  -4  -4    1.40    0.90
   4   4   4   -0.40    0.80
  -5  -4  -4   45.30    2.70
   5   4   4   43.30    2.70
   5   4   4   42.10    2.60
  -6  -4  -4    0.80    1.20
  -6  -4  -4    0.00    1.20
   6   4   4    0.60    1.40
   6   4   4   -0.70    1.30
  -7  -4  -4   -0.30    1.50
  -7  -4  -4   -0.40    1.40
   7   4   4   -0.40    1.60
   7   4   4   -0.80    1.70
   6  -5  -4    1.30    2.30
   6  -5  -4   -1.00    1.80
  -6   5   4   -0.80    2.10
  -6   5   4    1.10    2.30
   5  -5  -4   20.50    2.70
   5  -5  -4   18.20    2.50
  -5   5   4   17.30    2.70
  -5   5   4   19.20    2.90
   4  -5  -4    0.10    1.30
   4  -5  -4    0.20    1.30
   4  -5  -4    0.20    1.50
  -4   5   4   -2.30    1.60
  -4   5   4   -1.00    1.50
   3  -5  -4   -0.40    1.10
   3  -5  -4   -0.60    1.00
   3  -5  -4   -0.10    1.10
  -3   5   4   -0.40    1.20
  -3   5   4    0.00    1.40
   2  -5  -4    1.80    1.10
   2  -5  -4    1.10    0.70
  -2   5   4   -0.10    1.10
  -2   5   4    0.70    1.30
   1  -5  -4   14.70    1.40
   1  -5  -4   13.40    1.40
  -1   5   4   13.70    1.60
   0  -5  -4    4.60    0.70
   0   5   4    3.80    0.80
  -1  -5  -4  274.17    9.10
  -2  -5  -4    2.00    1.30
  -3  -5  -4    0.10    1.30
  -4  -5  -4   -1.00    0.80
  -4  -5  -4    1.30    1.40
  -4  -5  -4   -0.30    0.80
   4   5   4   -0.10    0.80
  -5  -5  -4    1.40    1.00
  -5  -5  -4   -2.00    0.90
   5   5   4    1.20    1.00
   5   5   4    0.50    1.10
  -6  -5  -4   -0.60    1.20
   6   5   4   -0.40    1.40
  -7  -5  -4    0.20    1.50
   7   5   4    0.50    1.80
   5  -6  -4    3.00    2.10
   5  -6  -4   -0.60    1.70
  -5   6   4   -1.70    1.90
  -5   6   4    0.20    2.30
   4  -6  -4    2.40    1.70
   4  -6  -4   -1.70    1.40
  -4   6   4   -0.70    2.10
  -4   6   4   -0.80    1.70
   3  -6  -4    1.70    1.40
   3  -6  -4    2.40    1.40
  -3   6   4    3.70    1.90
  -3   6   4    1.10    1.50
   2  -6  -4    1.80    1.10
   2  -6  -4    0.30    1.10
  -2   6   4    0.40    1.40
  -2   6   4   -0.30    1.10
   1  -6  -4    3.20    1.00
  -1   6   4    5.40    1.40
   0  -6  -4   16.50    1.30
   0  -6  -4   20.00    1.40
   0   6   4   22.40    1.70
  -1  -6  -4   12.50    1.90
  -2  -6  -4   27.80    3.00
  -3  -6  -4   13.70    2.20
  -4  -6  -4    0.60    0.80
  -4  -6  -4   -0.40    0.80
  -5  -6  -4   13.60    1.50
   5   6   4   12.80    1.80
  -6  -6  -4    1.40    1.30
   6   6   4   -0.50    1.50
   4  -7  -4   -1.20    1.80
  -4   7   4   -3.40    1.80
  -4   7   4   -0.70    2.00
   3  -7  -4    2.10    1.60
   3  -7  -4   -0.50    1.40
  -3   7   4    3.50    2.30
  -3   7   4   -1.00    1.60
   2  -7  -4    3.10    1.40
   2  -7  -4    1.40    1.20
   1  -7  -4    1.80    1.00
   1  -7  -4    1.60    1.10
  -1   7   4    2.70    1.10
  -1   7   4    1.10    1.50
   0  -7  -4   31.60    1.90
   0   7   4   28.20    2.20
  -1  -7  -4    3.00    0.70
  -2  -7  -4    0.60    1.60
  -3  -7  -4    2.00    1.80
  -4  -7  -4    0.70    0.80
  -5  -7  -4   -0.20    1.00
  -6  -7  -4    2.00    1.30
   3  -8  -4   11.30    2.40
  -3   8   4   10.50    3.00
   2  -8  -4  220.98    8.10
  -2   8   4  234.58    8.60
   1  -8  -4    1.20    1.30
  -1   8   4    5.10    1.80
   0  -8  -4    2.80    1.10
  -1  -8  -4    2.90    1.00
  -5  -8  -4    1.70    1.00
   1  -9  -4   -1.50    1.50
   0  -9  -4    1.20    1.50
  -1  -9  -4    1.40    1.30
  -3  -9   5   -0.50    2.60
  -3  -9   5   -0.60    1.40
  -2  -9   5    0.00    1.40
  -2  -9   5   -0.20    2.40
  -1  -9   5    2.10    2.30
  -1  -9   5    0.70    1.40
   0  -9   5   -1.80    1.90
   0  -9   5   -1.70    1.40
  -1   9  -5    0.40    1.80
   1  -9   5    2.20    2.00
   1  -9   5    1.60    1.70
  -5  -8   5    1.50    2.60
  -5  -8   5    0.60    1.60
  -4  -8   5    2.80    2.50
  -4  -8   5    4.00    1.40
  -3  -8   5   -0.80    1.00
  -3  -8   5   -0.10    0.90
  -3  -8   5   -0.20    2.10
  -2  -8   5    1.00    1.10
  -2  -8   5    2.80    2.20
  -2  -8   5    1.90    0.90
  -1  -8   5    8.50    1.50
  -1  -8   5    7.10    1.20
   0   8  -5   -0.80    1.30
   0  -8   5    1.30    1.30
   0  -8   5    3.30    1.80
  -1   8  -5    0.90    1.60
   1  -8   5   -1.30    1.30
   1  -8   5    0.00    1.50
  -2   8  -5   -1.10    1.80
   2  -8   5   -0.70    1.60
  -3   8  -5   -0.80    2.20
   3  -8   5    1.60    2.00
   3  -8   5   -0.90    2.20
  -6  -7   5    3.10    2.70
  -5  -7   5    1.40    2.20
  -5  -7   5    0.00    1.40
  -4  -7   5   -0.20    1.00
  -4  -7   5    0.40    1.10
  -4  -7   5   -0.20    1.90
  -3  -7   5   -0.40    0.80
  -3  -7   5    0.20    1.80
  -3  -7   5    0.80    0.90
  -2  -7   5    8.90    1.10
  -2  -7   5   10.60    1.20
   1   7  -5    3.60    1.00
  -1  -7   5    6.10    1.10
  -1  -7   5    3.80    1.80
   0   7  -5    0.60    1.10
   0  -7   5    0.20    1.40
   0  -7   5    0.20    0.90
   0  -7   5   -0.10    0.90
  -1   7  -5    1.00    1.30
  -1   7  -5    0.60    1.10
   1  -7   5    1.30    1.40
   1  -7   5    0.50    1.10
   1  -7   5    0.40    1.20
  -2   7  -5   -0.50    1.20
  -2   7  -5    1.00    1.50
   2  -7   5   -1.20    1.40
   2  -7   5    1.10    1.30
   2  -7   5   -0.60    1.10
  -3   7  -5    0.00    1.50
  -3   7  -5   -1.30    1.80
   3  -7   5    0.90    1.70
   3  -7   5    0.40    1.60
  -4   7  -5    2.10    2.30
  -4   7  -5    2.50    1.90
   4  -7   5    1.40    1.90
   4  -7   5    5.30    2.10
   6   6  -5   51.99    3.70
  -6  -6   5   66.59    5.60
   5   6  -5    2.30    1.30
  -5  -6   5    4.60    1.50
  -5  -6   5    0.90    2.00
   4   6  -5    5.80    1.10
  -4  -6   5    5.80    2.10
  -4  -6   5    5.30    1.20
  -4  -6   5    4.00    1.20
   3   6  -5    0.40    0.70
  -3  -6   5    0.90    0.80
  -3  -6   5    0.80    0.80
  -3  -6   5   -0.80    1.50
   2   6  -5   12.60    1.20
  -2  -6   5   11.30    1.10
  -2  -6   5   12.20    1.20
  -2  -6   5   14.00    2.20
   1   6  -5   -0.60    0.70
  -1  -6   5    1.00    1.40
  -1  -6   5    0.70    0.70
  -1  -6   5   -0.20    0.80
   0   6  -5   20.30    1.60
   0   6  -5   18.90    1.80
   0  -6   5   17.50    1.70
   0  -6   5   17.20    1.60
   0  -6   5   24.30    2.80
   0  -6   5   13.70    1.50
  -1   6  -5    6.30    1.20
  -1   6  -5    5.30    1.30
   1  -6   5    4.90    1.40
   1  -6   5    6.60    1.40
   1  -6   5    4.60    1.20
   1  -6   5    5.90    1.20
  -2   6  -5   -0.40    1.30
  -2   6  -5    1.20    1.10
   2  -6   5   -0.90    1.20
   2  -6   5    1.00    1.10
   2  -6   5   -0.70    1.10
  -3   6  -5   -2.40    1.70
  -3   6  -5    3.40    1.50
   3  -6   5   -1.40    1.60
   3  -6   5    1.10    1.40
  -4   6  -5    1.10    1.60
  -4   6  -5    4.20    2.20
   4  -6   5    3.30    1.80
   4  -6   5    1.90    1.80
  -5   6  -5    5.80    2.50
  -5   6  -5    6.20    2.10
   5  -6   5    3.80    2.20
   5  -6   5    2.80    2.00
   7   5  -5    0.50    1.80
  -7  -5   5    2.60    2.50
   6   5  -5    3.10    1.70
  -6  -5   5    4.80    2.30
   5   5  -5    0.10    1.00
   5   5  -5   -1.30    1.10
  -5  -5   5    0.40    1.30
  -5  -5   5    0.10    1.10
  -5  -5   5   -0.10    1.60
   4   5  -5    1.00    0.80
  -4  -5   5   -0.30    0.90
  -4  -5   5   -0.10    0.80
  -4  -5   5    0.60    1.60
  -4  -5   5   -1.10    0.90
   3   5  -5    1.70    0.60
  -3  -5   5    1.10    0.70
  -3  -5   5    4.00    1.60
  -3  -5   5    1.70    0.80
  -3  -5   5    2.10    0.70
   2   5  -5   10.20    1.10
   2   5  -5   10.30    1.10
  -2  -5   5   13.50    1.20
  -2  -5   5   11.40    1.20
  -2  -5   5    8.90    1.70
   1   5  -5    1.50    0.70
   1   5  -5    1.70    0.70
   1   5  -5    2.10    0.60
  -1  -5   5    1.00    1.20
  -1  -5   5    0.70    0.60
  -1  -5   5    1.60    0.70
  -1  -5   5    1.10    0.60
   0   5  -5   87.59    3.30
   0  -5   5   84.39    3.20
   0  -5   5   88.29    4.10
   0  -5   5   88.39    3.20
  -1   5  -5    4.70    1.20
  -1   5  -5    4.00    1.00
   1  -5   5    5.70    1.10
   1  -5   5    3.60    1.10
   1  -5   5    3.20    1.20
   1  -5   5    4.60    1.00
  -2   5  -5   29.10    2.20
  -2   5  -5   30.00    2.50
   2  -5   5   26.90    2.10
   2  -5   5   27.60    2.40
   2  -5   5   33.20    2.40
   2  -5   5   27.00    1.70
   2  -5   5   28.60    2.10
  -3   5  -5    2.00    1.50
  -3   5  -5    3.20    1.30
   3  -5   5    1.60    1.40
   3  -5   5    1.30    1.20
   3  -5   5    2.90    1.30
   3  -5   5    0.90    0.80
  -4   5  -5   -0.10    1.40
  -4   5  -5    0.90    1.60
   4  -5   5    1.20    1.60
   4  -5   5   -1.40    1.40
   4  -5   5    0.20    1.40
  -5   5  -5   -0.50    1.60
  -5   5  -5    2.50    2.00
   5  -5   5   -0.50    1.70
   5  -5   5    2.00    1.70
   5  -5   5   -0.20    1.70
  -6   5  -5    2.60    2.20
  -6   5  -5    3.80    2.40
   6  -5   5    2.90    2.40
   6  -5   5    2.30    2.10
   7   4  -5   -1.30    1.60
   7   4  -5   -0.40    1.60
  -7  -4   5   -1.20    1.50
  -7  -4   5    0.30    2.00
   6   4  -5   74.29    4.20
  -6  -4   5   85.19    5.00
   5   4  -5   25.20    2.50
   5   4  -5   33.20    2.40
  -5  -4   5   29.50    3.30
  -5  -4   5   30.30    2.40
   4   4  -5    5.10    1.10
   4   4  -5    5.00    1.00
  -4  -4   5    5.70    1.20
  -4  -4   5    3.20    1.00
  -4  -4   5    7.20    1.70
  -4  -4   5    4.20    1.10
   3   4  -5    5.40    0.90
  -3  -4   5    4.50    0.90
  -3  -4   5    4.00    1.40
  -3  -4   5    6.10    1.00
  -3  -4   5    5.50    0.90
   2   4  -5  116.59    3.90
   2   4  -5  104.89    3.50
   2   4  -5  110.19    3.60
  -2  -4   5  113.89    4.80
  -2  -4   5  107.29    3.60
  -2  -4   5  104.19    3.60
  -2  -4   5  110.39    3.60
   1   4  -5   31.70    1.50
   1   4  -5   33.40    1.50
   1   4  -5   34.00    1.50
  -1  -4   5   30.80    1.40
  -1  -4   5   31.20    1.50
  -1  -4   5   31.20    2.40
   0   4  -5   40.50    1.90
   0   4  -5   38.80    1.80
   0  -4   5   43.70    2.60
   0  -4   5   42.50    1.90
   0  -4   5   42.10    1.90
   0  -4   5   41.30    1.80
  -1   4  -5  755.22   21.10
  -1   4  -5  719.73   21.00
   1  -4   5  742.33   20.50
   1  -4   5  749.42   21.00
   1  -4   5  793.82   21.10
   1  -4   5  728.23   21.20
   1  -4   5  733.43   21.00
  -2   4  -5   83.89    3.50
  -2   4  -5   86.79    3.70
   2  -4   5   90.29    3.70
   2  -4   5   84.69    3.50
   2  -4   5   81.89    3.20
   2  -4   5   77.49    3.40
   2  -4   5   84.29    3.30
  -3   4  -5   12.60    1.60
  -3   4  -5    9.60    1.70
   3  -4   5   10.60    1.50
   3  -4   5   12.40    1.80
   3  -4   5   10.30    1.20
   3  -4   5    9.80    1.70
  -4   4  -5    5.00    1.80
  -4   4  -5    5.60    1.60
   4  -4   5    2.70    1.50
   4  -4   5    3.40    1.80
   4  -4   5    6.90    1.60
  -5   4  -5    4.60    1.90
  -5   4  -5    4.90    1.80
   5  -4   5    2.00    1.70
   5  -4   5    5.30    1.80
   5  -4   5    6.40    2.00
  -6   4  -5   -1.10    1.90
  -6   4  -5    1.80    2.10
   6  -4   5    2.00    2.10
   6  -4   5   -0.30    1.90
   7   3  -5    0.50    1.60
   7   3  -5    1.70    1.80
  -7  -3   5    0.80    1.70
  -7  -3   5    0.10    1.50
   6   3  -5   -0.50    1.40
   6   3  -5   -2.20    1.30
  -6  -3   5    0.00    1.40
  -6  -3   5    0.30    1.30
   5   3  -5    2.10    1.30
   5   3  -5    1.70    1.20
  -5  -3   5    3.30    1.50
  -5  -3   5    0.70    1.10
   4   3  -5   -1.00    0.80
   4   3  -5    1.90    1.00
  -4  -3   5    1.80    1.00
  -4  -3   5    1.10    0.90
  -4  -3   5   -0.90    1.20
  -4  -3   5    0.30    0.90
   3   3  -5   19.90    1.50
  -3  -3   5   23.50    1.60
  -3  -3   5   21.80    1.60
  -3  -3   5   21.40    1.60
  -3  -3   5   20.40    2.30
   2   3  -5   53.99    2.20
   2   3  -5   54.39    2.20
  -2  -3   5   59.59    2.20
  -2  -3   5   55.99    2.20
  -2  -3   5   55.99    2.20
   1   3  -5    8.60    0.90
   1   3  -5    8.20    0.90
  -1  -3   5    7.30    0.80
  -1  -3   5    8.50    0.90
  -1  -3   5    8.00    0.90
  -1  -3   5    7.90    1.30
   0   3  -5  362.06   10.60
   0   3  -5  371.56   10.60
   0  -3   5  374.56   10.50
   0  -3   5  381.46   11.10
   0  -3   5  373.06   10.60
   0  -3   5  363.06   10.60
  -1   3  -5   56.19    2.50
  -1   3  -5   56.09    2.20
  -1   3  -5   59.39    2.40
   1  -3   5   58.99    2.50
   1  -3   5   59.39    2.40
   1  -3   5   57.39    2.50
   1  -3   5   56.09    2.30
   1  -3   5   55.19    2.30
  -2   3  -5   11.50    1.30
  -2   3  -5   17.00    1.30
  -2   3  -5   14.70    1.70
   2  -3   5   12.20    1.40
   2  -3   5   14.90    1.50
   2  -3   5   12.70    1.40
   2  -3   5   14.00    1.30
   2  -3   5   11.30    1.30
  -3   3  -5    1.60    1.10
  -3   3  -5    1.50    0.80
  -3   3  -5    3.90    1.10
   3  -3   5    1.50    1.30
   3  -3   5   -0.90    0.90
   3  -3   5   -0.40    1.00
  -4   3  -5   55.89    3.10
  -4   3  -5   61.29    3.60
  -4   3  -5   65.09    3.50
   4  -3   5   68.69    3.80
   4  -3   5   64.59    3.50
   4  -3   5   59.39    3.40
  -5   3  -5    3.00    1.60
  -5   3  -5    8.30    1.90
   5  -3   5    9.60    1.90
   5  -3   5    9.10    2.10
   5  -3   5    5.40    1.70
  -6   3  -5   25.90    3.10
  -6   3  -5   21.20    3.00
   6  -3   5   31.40    3.50
   6  -3   5   17.90    2.80
  -7   3  -5    1.60    2.40
  -7   3  -5    0.60    2.20
   7  -3   5   -0.60    2.50
   7  -3   5   -1.30    2.20
   7   2  -5    0.20    1.80
   7   2  -5    0.80    1.70
  -7  -2   5    0.60    1.50
  -7  -2   5   -0.80    1.50
   6   2  -5    0.00    1.40
   6   2  -5    3.90    1.60
  -6  -2   5    0.00    1.10
  -6  -2   5    3.10    1.50
  -6  -2   5    2.90    1.40
   5   2  -5    4.50    1.30
   5   2  -5    0.00    1.20
  -5  -2   5    0.80    1.10
  -5  -2   5    0.50    1.10
  -5  -2   5    2.60    1.10
   4   2  -5   -2.00    0.80
   4   2  -5    0.40    0.90
  -4  -2   5   -1.70    1.00
  -4  -2   5   -1.70    0.90
  -4  -2   5   -1.00    0.70
  -4  -2   5   -0.70    1.00
  -4  -2   5   -0.70    0.90
   3   2  -5  125.39    4.40
   3   2  -5  125.89    4.30
  -3  -2   5  128.99    4.40
  -3  -2   5  128.09    4.40
  -3  -2   5  130.09    4.80
  -3  -2   5  125.09    4.10
  -3  -2   5  130.19    4.40
   2   2  -5   84.99    2.90
   2   2  -5   76.69    2.90
  -2  -2   5   81.79    2.90
  -2  -2   5   81.79    2.90
  -2  -2   5   81.99    3.40
  -2  -2   5   82.29    2.70
  -2  -2   5   85.59    2.90
  -2  -2   5   83.49    2.90
   1   2  -5 3519.45   92.19
   1   2  -5 3314.57   92.89
   1   2  -5 3350.76   92.39
  -1  -2   5 3333.37   91.99
  -1  -2   5 3418.26   92.19
  -1  -2   5 3477.55   92.69
  -1  -2   5 3337.37   91.99
  -1  -2   5 3445.06   92.19
  -1  -2   5 3453.15   92.29
   0   2  -5  510.95   14.60
   0   2  -5  527.25   14.60
   0   2  -5  537.25   14.70
   0  -2   5  520.35   14.50
   0  -2   5  532.85   14.70
   0  -2   5  530.15   14.60
   0  -2   5  520.25   14.60
  -1   2  -5  632.94   17.40
  -1   2  -5  612.74   17.50
  -1   2  -5  638.54   17.60
   1  -2   5  637.24   17.50
   1  -2   5  616.74   17.50
   1  -2   5  618.34   17.50
   1  -2   5  619.04   17.50
  -2   2  -5    0.30    0.70
  -2   2  -5    0.30    0.80
  -2   2  -5    1.70    0.70
   2  -2   5    2.50    0.90
   2  -2   5    2.10    0.90
   2  -2   5    1.90    0.80
   2  -2   5    1.60    1.10
  -3   2  -5   69.39    3.00
  -3   2  -5   71.39    3.30
  -3   2  -5   65.79    3.10
   3  -2   5   66.29    3.40
   3  -2   5   65.39    3.20
   3  -2   5   73.99    3.20
  -4   2  -5   33.20    2.40
  -4   2  -5   36.60    2.80
  -4   2  -5   32.70    2.50
   4  -2   5   30.60    2.80
   4  -2   5   37.80    2.60
   4  -2   5   33.40    2.50
  -5   2  -5 1572.64   43.90
  -5   2  -5 1564.44   43.90
  -5   2  -5 1534.15   43.60
   5  -2   5 1535.35   43.90
   5  -2   5 1562.94   43.70
   5  -2   5 1531.75   43.80
  -6   2  -5    1.30    1.70
  -6   2  -5   -0.40    1.50
   6  -2   5   -0.10    1.90
   6  -2   5   -0.40    1.60
  -7   2  -5   11.00    2.80
  -7   2  -5   14.00    2.80
   7  -2   5    6.10    2.50
   7  -2   5   14.70    3.20
   7   1  -5   -0.20    1.50
   7   1  -5   -1.60    1.70
  -7  -1   5    0.80    1.50
  -7  -1   5   -2.00    1.70
  -7  -1   5    0.90    1.60
   6   1  -5    0.70    1.40
   6   1  -5    0.20    1.40
  -6  -1   5    2.10    1.50
  -6  -1   5    4.10    1.50
  -6  -1   5    2.90    1.30
   5   1  -5   -0.30    1.00
   5   1  -5   -0.20    1.10
  -5  -1   5   -1.10    0.90
  -5  -1   5    0.70    1.20
  -5  -1   5    0.60    1.20
   4   1  -5   26.20    2.00
   4   1  -5   21.40    1.70
   4   1  -5   22.20    1.90
  -4  -1   5   20.30    2.10
  -4  -1   5   21.30    1.90
  -4  -1   5   19.80    1.90
  -4  -1   5   24.20    2.10
   3   1  -5   26.50    1.60
   3   1  -5   27.90    1.90
  -3  -1   5   30.80    2.00
  -3  -1   5   29.20    1.90
  -3  -1   5   29.80    1.90
  -3  -1   5   26.30    1.80
  -3  -1   5   30.50    1.90
   2   1  -5  234.88    7.10
   2   1  -5  247.78    7.20
   2   1  -5  234.68    7.20
  -2  -1   5  230.98    7.20
  -2  -1   5  240.68    7.20
  -2  -1   5  239.68    7.20
  -2  -1   5  233.08    7.20
  -2  -1   5  238.58    7.40
   1   1  -5 1422.96   39.10
   1   1  -5 1476.15   39.00
   1   1  -5 1375.16   39.10
  -1  -1   5 1445.36   39.10
  -1  -1   5 1427.26   39.10
  -1  -1   5 1444.96   39.10
   0   1  -5    3.00    0.60
   0   1  -5    3.20    0.60
   0   1  -5    3.70    0.70
   0   1  -5    2.90    0.60
   0  -1   5    2.70    0.60
   0  -1   5    3.30    0.60
   0  -1   5    2.90    0.60
   0  -1   5    2.50    0.60
   0  -1   5    3.60    0.70
  -1   1  -5   16.10    1.10
  -1   1  -5   14.70    1.20
  -1   1  -5   12.80    1.20
   1  -1   5   14.00    1.10
   1  -1   5   12.80    1.30
   1  -1   5   13.00    1.40
   1  -1   5   12.70    1.20
  -2   1  -5    5.60    1.00
  -2   1  -5    6.50    0.90
  -2   1  -5    5.80    0.90
   2  -1   5    6.40    1.00
   2  -1   5    6.70    1.20
   2  -1   5    5.40    0.90
  -3   1  -5   56.89    2.70
  -3   1  -5   53.59    2.60
  -3   1  -5   58.39    2.60
   3  -1   5   59.39    2.70
   3  -1   5   52.69    2.70
   3  -1   5   51.09    2.90
  -4   1  -5   -1.20    0.80
  -4   1  -5    1.90    1.00
  -4   1  -5   -1.30    0.90
   4  -1   5   -0.40    0.80
   4  -1   5    0.00    1.30
   4  -1   5   -0.50    1.00
  -5   1  -5  336.57   11.10
  -5   1  -5  350.76   11.20
  -5   1  -5  345.37   11.00
   5  -1   5  340.77   11.00
   5  -1   5  360.16   11.40
   5  -1   5  327.67   11.10
  -6   1  -5    2.00    1.50
  -6   1  -5    0.60    1.40
  -6   1  -5   -0.40    1.50
   6  -1   5    1.10    1.90
   6  -1   5    3.50    1.70
  -7   1  -5    2.30    2.10
  -7   1  -5    0.10    1.80
   7  -1   5   -2.00    1.90
   7  -1   5    0.80    2.30
   7   0  -5   -2.00    1.50
   7   0  -5    0.00    2.00
  -7   0   5    0.30    1.80
  -7   0   5   -0.70    1.90
  -7   0   5   -0.10    1.60
   6   0  -5   13.70    2.20
   6   0  -5   13.00    2.10
  -6   0   5   12.90    2.10
  -6   0   5   11.80    2.10
  -6   0   5   10.60    2.10
   5   0  -5    2.00    1.30
   5   0  -5    1.40    1.20
  -5   0   5    1.80    1.40
  -5   0   5    1.30    0.80
  -5   0   5    0.10    1.20
   4   0  -5   42.20    2.50
   4   0  -5   39.70    2.30
   4   0  -5   41.10    2.50
  -4   0   5   43.40    2.20
  -4   0   5   45.00    2.70
  -4   0   5   39.00    2.60
   3   0  -5 1622.04   45.40
   3   0  -5 1640.24   45.40
   3   0  -5 1664.33   45.30
  -3   0   5 1665.13   45.40
  -3   0   5 1646.34   45.10
  -3   0   5 1625.84   45.40
   2   0  -5   16.90    1.40
   2   0  -5   14.80    1.40
   2   0  -5   16.00    1.20
  -2   0   5   18.10    1.50
  -2   0   5   17.80    1.50
  -2   0   5   15.90    1.40
   1   0  -5   41.30    1.80
   1   0  -5   44.80    1.80
   1   0  -5   44.70    1.80
  -1   0   5   45.30    1.90
  -1   0   5   45.10    1.90
  -1   0   5   39.80    1.70
  -1   0   5   41.80    1.80
   0   0  -5    0.60    0.50
   0   0  -5    0.20    0.50
   0   0  -5    0.10    0.60
   0   0  -5    0.60    0.60
   0   0  -5    1.50    0.60
   0   0  -5    1.00    0.60
   0   0   5    0.50    0.60
   0   0   5    0.30    0.50
   0   0   5    1.70    0.70
   0   0   5   -0.50    0.50
   0   0   5   -0.20    0.50
   0   0   5   -0.10    0.60
  -1   0  -5   85.29    2.90
  -1   0  -5   93.09    3.00
  -1   0  -5   87.69    3.00
  -1   0  -5   83.19    2.90
   1   0   5   88.49    2.90
   1   0   5   92.09    3.10
   1   0   5   87.19    3.00
  -2   0  -5    4.00    0.70
  -2   0  -5    4.30    0.80
  -2   0  -5    4.60    0.80
  -2   0  -5    4.00    0.80
   2   0   5    3.10    0.70
   2   0   5    4.00    1.00
   2   0   5    5.00    0.90
  -3   0  -5  290.37    8.80
  -3   0  -5  291.97    8.80
  -3   0  -5  295.67    8.80
   3   0   5  275.77    8.90
   3   0   5  289.77    8.80
   3   0   5  280.07    8.70
  -4   0  -5    0.50    0.90
  -4   0  -5    0.50    1.00
  -4   0  -5   -0.40    0.90
   4   0   5   -0.30    0.80
   4   0   5   -0.40    1.10
  -5   0  -5  641.74   19.30
  -5   0  -5  655.33   19.10
  -5   0  -5  670.83   19.30
   5   0   5  644.54   20.50
   5   0   5  621.44   19.50
   5   0   5  659.03   19.20
  -6   0  -5    2.70    1.60
  -6   0  -5    3.50    1.50
  -6   0  -5   -0.20    1.40
   6   0   5   -0.60    1.60
   6   0   5    4.00    1.90
  -7   0  -5   -0.90    1.70
  -7   0  -5    0.80    1.60
  -7   0  -5   -2.20    1.60
   7   0   5    0.30    2.00
   7   0   5    0.70    2.10
   7  -1  -5   -0.50    1.80
   7  -1  -5   -1.70    2.10
  -7   1   5    1.80    1.90
  -7   1   5    0.10    1.70
   6  -1  -5    4.90    1.70
   6  -1  -5    1.50    1.60
  -6   1   5    2.60    1.60
  -6   1   5    7.80    2.00
  -6   1   5    2.70    1.50
   5  -1  -5    3.90    1.40
   5  -1  -5    8.50    1.70
   5  -1  -5    5.60    1.40
  -5   1   5    4.80    1.60
  -5   1   5    5.80    1.60
  -5   1   5    9.20    1.70
   4  -1  -5  704.13   20.80
   4  -1  -5  717.33   20.70
   4  -1  -5  734.13   20.60
  -4   1   5  685.93   19.80
  -4   1   5  723.33   20.80
   3  -1  -5  143.59    5.00
   3  -1  -5  130.49    4.90
   3  -1  -5  144.09    4.90
  -3   1   5  142.19    5.00
  -3   1   5  143.39    5.10
   2  -1  -5   18.10    1.50
   2  -1  -5   17.80    1.50
   2  -1  -5   21.30    1.40
  -2   1   5   18.20    1.60
  -2   1   5   20.40    1.70
   1  -1  -5    1.70    0.60
   1  -1  -5    0.30    0.50
   1  -1  -5    0.70    0.60
   1  -1  -5    1.10    0.60
  -1   1   5    0.70    0.60
  -1   1   5   -0.40    0.70
  -1   1   5    1.10    0.70
   0  -1  -5    0.10    0.50
   0  -1  -5   -0.30    0.50
   0  -1  -5    0.00    0.20
   0  -1  -5    1.20    0.60
   0  -1  -5   -0.30    0.40
   0  -1  -5    0.30    0.50
   0   1   5    0.00    0.40
   0   1   5    0.00    0.60
   0   1   5    0.70    0.50
   0   1   5    0.70    0.60
   0   1   5    0.10    0.50
  -1  -1  -5    0.50    0.40
  -1  -1  -5    0.70    0.40
  -1  -1  -5    0.30    0.60
  -1  -1  -5    0.60    0.50
  -1  -1  -5   -0.40    0.50
  -1  -1  -5    0.20    0.50
   1   1   5   -0.10    0.50
   1   1   5    0.30    0.50
   1   1   5    0.00    0.70
   1   1   5    0.40    0.40
   1   1   5   -0.80    0.50
  -2  -1  -5  583.84   16.30
  -2  -1  -5  592.74   16.40
  -2  -1  -5  592.04   16.40
   2   1   5  560.34   16.30
   2   1   5  587.74   16.20
  -3  -1  -5  842.52   22.90
  -3  -1  -5  798.82   22.80
  -3  -1  -5  781.62   22.70
  -3  -1  -5  812.62   22.70
   3   1   5  811.72   22.90
   3   1   5  805.52   22.80
   3   1   5  836.22   22.70
  -4  -1  -5   14.40    1.50
  -4  -1  -5   15.10    1.60
  -4  -1  -5   17.40    1.70
  -4  -1  -5   17.70    1.70
   4   1   5   13.60    1.60
   4   1   5   13.80    1.50
   4   1   5   17.50    2.00
  -5  -1  -5    4.30    1.40
  -5  -1  -5    2.50    1.10
  -5  -1  -5    1.30    1.20
   5   1   5    2.80    1.30
   5   1   5    1.80    1.30
  -6  -1  -5    0.70    1.20
  -6  -1  -5    0.40    1.40
  -6  -1  -5   -0.20    1.20
   6   1   5    2.60    1.70
   6   1   5   -2.80    1.50
  -7  -1  -5   -1.20    1.60
  -7  -1  -5    0.30    1.30
  -7  -1  -5    0.00    1.50
   7   1   5    1.00    1.90
   7   1   5   -1.70    1.90
   7  -2  -5   -0.60    1.90
   7  -2  -5    3.40    2.50
  -7   2   5    2.00    2.00
  -7   2   5    0.60    2.00
   6  -2  -5   32.30    3.40
   6  -2  -5   36.70    3.40
  -6   2   5   31.10    3.30
  -6   2   5   25.10    2.80
   5  -2  -5    0.90    1.10
   5  -2  -5    0.80    1.30
   5  -2  -5    0.10    1.30
  -5   2   5    1.90    1.50
  -5   2   5    3.00    1.50
  -5   2   5   -0.20    1.30
   4  -2  -5  221.08    7.60
   4  -2  -5  215.58    7.50
   4  -2  -5  221.78    7.50
  -4   2   5  218.08    7.50
  -4   2   5  222.58    7.70
   3  -2  -5   14.80    1.70
   3  -2  -5   11.50    1.40
   3  -2  -5   14.10    1.60
  -3   2   5   12.70    1.40
  -3   2   5   18.10    1.90
  -3   2   5   12.90    1.50
   2  -2  -5    4.50    1.00
   2  -2  -5    5.90    1.00
   2  -2  -5    4.70    1.00
  -2   2   5    3.10    1.00
  -2   2   5    6.50    1.20
   1  -2  -5    6.20    0.80
   1  -2  -5   10.50    1.00
   1  -2  -5    9.20    1.00
   1  -2  -5    6.90    0.90
  -1   2   5    9.70    1.10
  -1   2   5    8.80    1.00
   0  -2  -5 1481.25   40.20
   0  -2  -5 1406.76   40.10
   0  -2  -5 1483.05   40.20
   0  -2  -5 1481.15   40.20
   0  -2  -5 1386.46   40.00
   0  -2  -5 1537.45   40.40
   0   2   5 1520.55   40.20
   0   2   5 1525.45   40.20
   0   2   5 1476.05   40.20
  -1  -2  -5   53.59    1.90
  -1  -2  -5   54.59    1.90
  -1  -2  -5   56.39    1.90
  -1  -2  -5   56.79    1.90
   1   2   5   53.59    1.80
   1   2   5   53.09    1.90
  -2  -2  -5    2.10    0.60
  -2  -2  -5    0.40    0.40
   2   2   5   -0.20    0.60
   2   2   5    0.40    0.50
   2   2   5    1.30    0.60
  -3  -2  -5   13.00    1.30
  -3  -2  -5    8.10    0.90
  -3  -2  -5   10.80    0.80
  -3  -2  -5   13.40    1.10
  -3  -2  -5   12.50    1.30
   3   2   5   10.20    1.10
  -4  -2  -5    0.30    0.80
  -4  -2  -5    0.30    0.90
  -4  -2  -5    0.20    0.90
   4   2   5   -1.20    0.90
   4   2   5    0.20    0.90
  -5  -2  -5    2.40    1.30
  -5  -2  -5    0.50    1.00
  -5  -2  -5   -0.80    0.70
   5   2   5    0.40    1.10
   5   2   5    0.10    1.20
  -6  -2  -5    4.80    1.10
  -6  -2  -5    1.60    1.50
  -6  -2  -5    7.60    1.80
   6   2   5    2.60    1.80
   6   2   5    5.70    1.70
  -7  -2  -5   -1.30    1.50
  -7  -2  -5   -0.80    1.30
   7   2   5   -0.70    1.70
   7  -3  -5    3.80    2.40
   7  -3  -5   -1.40    2.30
  -7   3   5   -1.40    2.20
  -7   3   5   -1.20    2.00
   6  -3  -5   24.60    3.20
   6  -3  -5   13.70    2.50
  -6   3   5   19.00    2.90
  -6   3   5   19.70    2.90
   5  -3  -5   25.40    2.60
   5  -3  -5   25.90    2.80
  -5   3   5   31.30    3.30
  -5   3   5   28.50    3.10
   4  -3  -5   -0.70    1.20
   4  -3  -5    0.30    1.00
   4  -3  -5    0.90    1.10
  -4   3   5   -0.20    1.20
  -4   3   5    0.60    1.30
   3  -3  -5   -0.10    0.90
   3  -3  -5    0.40    0.90
   3  -3  -5   -0.60    0.90
  -3   3   5   -0.60    0.90
  -3   3   5    0.20    1.10
  -3   3   5    1.10    1.10
   2  -3  -5    7.80    1.10
   2  -3  -5    9.70    1.20
   2  -3  -5   10.70    1.20
  -2   3   5    9.40    1.40
  -2   3   5    8.50    1.20
  -2   3   5    6.90    1.10
   1  -3  -5   -0.20    0.60
   1  -3  -5    0.40    0.60
   1  -3  -5    0.30    0.60
  -1   3   5    0.40    0.70
  -1   3   5    0.40    0.80
   0  -3  -5  487.65   13.90
   0  -3  -5  505.25   13.90
   0  -3  -5  497.65   13.90
   0   3   5  501.65   13.90
   0   3   5  495.75   13.90
   0   3   5  501.15   13.90
  -1  -3  -5   11.70    0.80
  -1  -3  -5   10.90    0.80
  -1  -3  -5   11.60    0.80
  -1  -3  -5   10.90    0.80
   1   3   5   12.00    0.80
   1   3   5    9.80    0.80
  -2  -3  -5    8.50    0.80
  -2  -3  -5    9.80    0.90
  -2  -3  -5    9.00    0.90
   2   3   5    7.00    0.80
   2   3   5    8.60    0.70
   2   3   5   10.10    0.80
   2   3   5   10.80    0.90
  -3  -3  -5    1.20    0.60
  -3  -3  -5    2.60    0.70
  -3  -3  -5    1.70    0.70
   3   3   5    2.70    0.80
   3   3   5    2.30    0.70
  -4  -3  -5    3.90    1.00
  -4  -3  -5    2.90    1.00
  -4  -3  -5    3.80    1.00
   4   3   5    1.70    1.00
   4   3   5    3.10    1.00
  -5  -3  -5    1.00    1.10
  -5  -3  -5   -0.30    0.90
   5   3   5    0.40    1.10
   5   3   5    0.80    1.10
  -6  -3  -5    0.00    1.20
  -6  -3  -5   -1.30    1.20
   6   3   5   -0.20    1.40
   6   3   5    1.10    1.50
  -7  -3  -5    0.80    1.50
   7   3   5    1.00    1.80
   7   3   5    0.40    1.90
   6  -4  -5    0.40    2.10
   6  -4  -5    1.70    2.10
  -6   4   5    2.30    2.10
  -6   4   5   -0.90    2.00
   5  -4  -5    0.80    1.60
   5  -4  -5    0.50    1.60
   5  -4  -5   -0.70    1.20
  -5   4   5    0.10    1.60
  -5   4   5   -2.00    1.60
   4  -4  -5    0.40    1.30
   4  -4  -5    0.70    1.20
   4  -4  -5    1.10    1.50
  -4   4   5    0.60    1.40
  -4   4   5    2.60    1.50
   3  -4  -5   -1.30    1.00
   3  -4  -5   -1.10    1.00
   3  -4  -5   -1.30    0.80
  -3   4   5   -0.70    1.10
  -3   4   5    1.30    1.30
   2  -4  -5  288.87    9.00
   2  -4  -5  281.17    8.60
  -2   4   5  298.47    9.00
  -2   4   5  287.07    9.10
   1  -4  -5   81.39    3.10
   1  -4  -5   88.69    3.20
  -1   4   5   84.89    3.20
   0  -4  -5  160.78    5.00
   0   4   5  165.28    5.00
   0   4   5  167.08    5.00
   0   4   5  167.08    5.00
  -2  -4  -5  454.05   12.50
  -3  -4  -5    3.80    0.80
  -3  -4  -5    5.10    0.70
  -3  -4  -5    6.10    0.80
   3   4   5    5.10    0.80
   3   4   5    3.70    0.70
  -4  -4  -5   14.50    1.40
  -4  -4  -5   13.40    1.40
  -4  -4  -5   10.10    1.20
   4   4   5   10.80    1.30
  -5  -4  -5   25.50    2.20
  -5  -4  -5   25.50    2.00
   5   4   5   31.80    2.30
   5   4   5   26.30    2.30
   6   4   5    4.10    1.60
  -7  -4  -5   -0.60    1.40
  -7  -4  -5   -2.40    1.30
   7   4   5   -0.80    1.60
   7   4   5   -3.80    1.60
   6  -5  -5    1.70    2.30
   6  -5  -5    0.40    1.90
  -6   5   5   -0.80    2.10
  -6   5   5    0.00    2.10
   5  -5  -5    1.90    1.70
   5  -5  -5    1.40    1.80
   5  -5  -5    1.00    1.50
  -5   5   5   -0.90    1.70
  -5   5   5    0.50    1.90
   4  -5  -5    3.00    1.60
   4  -5  -5    0.80    1.40
   4  -5  -5    1.30    1.30
  -4   5   5    2.30    1.90
  -4   5   5   -0.20    1.60
   3  -5  -5    1.50    1.30
   3  -5  -5    0.10    1.00
   3  -5  -5    2.90    1.40
  -3   5   5    1.70    1.30
  -3   5   5    1.20    1.50
   2  -5  -5    4.40    1.20
   2  -5  -5    2.70    1.00
   2  -5  -5    2.10    0.80
  -2   5   5    0.80    1.40
  -2   5   5    2.90    1.20
   1  -5  -5   36.50    2.10
   1  -5  -5   41.10    2.10
  -1   5   5   38.20    2.40
   0  -5  -5    8.70    0.90
   0  -5  -5   10.30    1.00
   0   5   5    8.30    0.90
   0   5   5   12.30    1.30
  -3  -5  -5   -0.20    0.60
   3   5   5    0.30    0.50
  -4  -5  -5    0.50    0.80
  -4  -5  -5    0.80    0.80
   4   5   5    1.00    0.90
   4   5   5    2.10    0.80
  -5  -5  -5    1.90    1.00
   5   5   5    0.50    1.10
   5   5   5   -0.60    1.10
  -6  -5  -5   -0.10    1.20
   6   5   5   -0.30    1.50
  -7  -5  -5    0.90    1.50
   7   5   5   -0.60    1.70
   5  -6  -5    0.50    1.70
   5  -6  -5   -1.40    1.80
  -5   6   5   -0.50    2.20
  -5   6   5    0.20    2.00
   4  -6  -5   -2.30    1.40
   4  -6  -5    0.60    1.60
  -4   6   5    1.00    1.80
  -4   6   5   -3.10    1.90
   3  -6  -5   -1.90    1.40
   3  -6  -5    1.40    1.20
  -3   6   5    1.10    1.80
   2  -6  -5    7.70    1.50
  -2   6   5   11.00    2.00
  -2   6   5    8.00    1.60
   1  -6  -5    8.70    1.20
   1  -6  -5    9.50    1.30
  -1   6   5   10.40    1.30
  -1   6   5   10.00    1.70
   0  -6  -5    3.30    0.70
   0  -6  -5    1.90    0.80
   0   6   5    1.00    0.70
   0   6   5    1.60    1.00
  -1  -6  -5    0.40    0.50
  -4  -6  -5    1.20    0.80
  -4  -6  -5    2.50    0.90
  -5  -6  -5   43.50    2.50
   5   6   5   45.30    3.10
  -6  -6  -5   -0.30    1.30
   6   6   5    2.30    1.60
   4  -7  -5   -0.60    1.70
   4  -7  -5   -2.00    1.60
  -4   7   5   -1.10    1.90
  -4   7   5    2.30    2.70
   3  -7  -5    0.80    1.50
   3  -7  -5    0.20    1.50
  -3   7   5    1.90    2.30
  -3   7   5   -1.90    1.60
   2  -7  -5    0.60    1.20
   2  -7  -5    0.10    1.20
  -2   7   5    0.90    1.30
  -2   7   5    1.30    1.80
   1  -7  -5    1.00    1.00
   1  -7  -5   -0.20    0.90
  -1   7   5   -0.60    1.40
  -1   7   5    1.00    1.10
   0  -7  -5    0.90    0.80
   0   7   5    0.40    1.20
  -1  -7  -5    4.70    0.80
  -4  -7  -5   -0.80    0.90
  -4  -7  -5    0.30    0.80
  -6  -7  -5   -0.10    1.20
   3  -8  -5    1.60    1.90
  -3   8   5    2.60    2.70
   2  -8  -5   15.40    2.20
  -2   8   5   31.20    3.70
   1  -8  -5    1.80    1.30
  -1   8   5   -0.10    1.70
   0  -8  -5    0.50    1.00
  -1  -8  -5    2.50    0.90
  -5  -8  -5   -0.40    1.00
   1  -9  -5   -1.30    1.60
   0  -9  -5    0.10    1.30
  -1  -9  -5    2.00    1.30
  -3  -9   6   -0.70    2.60
  -3  -9   6   -2.30    1.30
  -2  -9   6    1.50    1.60
  -2  -9   6    2.60    2.60
  -1  -9   6    1.30    1.50
  -1  -9   6    1.30    2.30
   0  -9   6   -1.00    1.50
   0  -9   6   -2.60    1.90
  -1   9  -6   -0.70    1.80
   1  -9   6    0.20    1.90
   1  -9   6   -1.70    1.60
  -4  -8   6    0.90    2.40
  -4  -8   6    2.10    1.40
  -3  -8   6   -0.30    1.00
  -3  -8   6    0.20    2.20
  -2  -8   6    2.10    2.10
  -2  -8   6    1.60    1.20
  -2  -8   6    1.30    0.90
  -1  -8   6   -0.50    1.80
  -1  -8   6   -1.00    1.20
   0   8  -6   -0.20    1.30
   0  -8   6    0.30    1.30
  -1   8  -6    8.60    1.90
   1  -8   6    6.20    1.90
   1  -8   6    8.20    1.80
  -2   8  -6   26.00    3.00
   2  -8   6   20.80    2.70
  -3   8  -6   -2.60    2.00
   3  -8   6   -0.50    1.90
   3  -8   6   -1.30    2.10
  -5  -7   6    1.20    1.50
  -5  -7   6    2.40    2.30
  -4  -7   6    1.10    1.20
  -4  -7   6   -1.20    1.80
  -3  -7   6    0.10    0.90
  -3  -7   6   -1.10    1.70
  -3  -7   6   -0.50    0.80
   2   7  -6    0.80    1.50
  -2  -7   6    0.80    1.00
  -2  -7   6    1.60    0.90
  -2  -7   6    0.00    1.70
   1   7  -6    4.90    1.10
  -1  -7   6    5.90    1.90
  -1  -7   6    6.30    1.10
  -1  -7   6    4.10    1.10
   0   7  -6    1.60    1.10
   0  -7   6   -0.50    1.00
   0  -7   6   -0.10    1.50
   0  -7   6    1.30    0.90
   0  -7   6    0.30    1.60
  -1   7  -6   45.90    2.70
  -1   7  -6   48.80    3.10
   1  -7   6   48.50    3.00
   1  -7   6   44.00    2.70
   1  -7   6   48.40    3.50
  -2   7  -6    1.00    1.60
  -2   7  -6   -0.70    1.30
   2  -7   6    1.80    1.60
   2  -7   6    1.80    1.30
   2  -7   6    1.20    1.30
  -3   7  -6   -0.20    1.90
  -3   7  -6   -1.30    1.40
   3  -7   6   -0.40    1.70
   3  -7   6   -2.00    1.50
  -4   7  -6    1.30    2.20
  -4   7  -6   -2.00    1.60
   4  -7   6    0.20    2.00
   4  -7   6   -0.60    1.80
   6   6  -6   76.19    4.30
  -6  -6   6   97.69    6.40
   5   6  -6   13.40    1.80
  -5  -6   6   13.00    1.90
  -5  -6   6   12.60    2.60
   4   6  -6   -0.20    0.80
  -4  -6   6    1.30    1.10
  -4  -6   6    0.30    1.70
  -4  -6   6   -0.10    1.00
  -3  -6   6    1.80    1.80
  -3  -6   6    4.70    1.00
  -3  -6   6    2.50    0.90
   2   6  -6   17.10    1.40
  -2  -6   6   17.30    2.40
  -2  -6   6   15.70    1.40
  -2  -6   6   14.90    1.40
   1   6  -6   12.70    1.40
   1   6  -6   13.70    1.20
  -1  -6   6   14.30    2.20
  -1  -6   6   14.20    1.50
  -1  -6   6   13.60    1.30
  -1  -6   6   15.50    1.40
   0  -6   6   12.60    1.40
   0  -6   6   10.60    2.00
   0  -6   6   13.30    1.30
  -1   6  -6   12.30    1.50
  -1   6  -6   10.60    1.60
   1  -6   6   10.70    1.40
   1  -6   6   13.30    1.90
   1  -6   6   12.00    1.60
   1  -6   6   13.60    1.60
  -2   6  -6    2.00    1.20
  -2   6  -6    0.00    1.40
   2  -6   6    2.50    1.30
   2  -6   6    0.80    1.20
   2  -6   6    1.00    1.20
  -3   6  -6    1.00    1.40
  -3   6  -6   -3.60    1.50
   3  -6   6   -2.60    1.40
   3  -6   6    1.70    1.50
  -4   6  -6    1.00    1.60
  -4   6  -6    1.90    2.00
   4  -6   6    3.40    1.80
   4  -6   6    1.70    1.90
  -5   6  -6   22.40    3.50
  -5   6  -6   17.00    2.70
   5  -6   6   18.80    3.10
   5  -6   6   20.50    3.10
   7   5  -6    1.70    1.90
  -7  -5   6    0.50    2.20
   6   5  -6   10.70    2.00
  -6  -5   6   15.60    2.90
   5   5  -6    2.20    1.30
   5   5  -6    1.90    1.20
  -5  -5   6    0.60    1.80
  -5  -5   6    0.60    1.20
  -5  -5   6    3.90    1.50
   4   5  -6    0.90    0.90
   4   5  -6    0.40    0.80
  -4  -5   6    0.00    0.90
  -4  -5   6    1.60    1.10
  -4  -5   6    0.40    1.60
   3   5  -6   -0.30    0.60
  -3  -5   6    1.60    0.80
  -3  -5   6    0.30    0.80
  -3  -5   6    0.10    1.40
  -3  -5   6    0.10    0.70
   2   5  -6    1.10    0.70
   2   5  -6    0.20    0.50
  -2  -5   6    0.30    0.70
  -2  -5   6    0.50    0.60
  -2  -5   6    0.80    0.70
  -2  -5   6    1.10    1.30
   1   5  -6  116.39    3.90
   1   5  -6  111.39    3.80
  -1  -5   6  116.59    3.90
  -1  -5   6  121.79    5.10
  -1  -5   6  115.09    3.80
  -1  -5   6  115.09    3.90
   0   5  -6  110.59    3.90
   0   5  -6  111.89    4.00
   0  -5   6  118.49    4.00
   0  -5   6  114.69    4.80
   0  -5   6  119.49    4.10
   0  -5   6  113.39    3.90
  -1   5  -6    2.50    0.90
  -1   5  -6    4.60    1.20
   1  -5   6    2.80    1.00
   1  -5   6    2.70    1.10
   1  -5   6    3.60    1.10
   1  -5   6    5.60    1.20
  -2   5  -6   -1.00    0.90
  -2   5  -6   -0.50    1.00
   2  -5   6   -0.20    1.10
   2  -5   6   -0.60    1.00
   2  -5   6    0.90    0.80
   2  -5   6    0.30    1.00
  -3   5  -6   -1.60    1.30
  -3   5  -6   -1.10    1.10
   3  -5   6   -1.50    1.30
   3  -5   6    1.10    0.80
   3  -5   6    1.10    1.30
   3  -5   6   -0.50    1.20
  -4   5  -6    2.20    1.80
  -4   5  -6    2.80    1.50
   4  -5   6    1.50    1.60
   4  -5   6    2.70    1.50
   4  -5   6    0.60    1.50
  -5   5  -6    8.60    2.40
  -5   5  -6    7.30    2.10
   5  -5   6    6.40    2.00
   5  -5   6    6.40    2.00
   5  -5   6    5.70    2.10
  -6   5  -6   10.00    2.70
  -6   5  -6   10.90    3.00
   6  -5   6    8.60    2.60
   6  -5   6    7.90    2.40
   7   4  -6   -1.80    1.50
   7   4  -6   -0.30    1.60
  -7  -4   6    0.20    1.60
  -7  -4   6    2.30    2.00
   6   4  -6    0.40    1.40
   6   4  -6    0.80    1.40
  -6  -4   6    2.20    1.80
   5   4  -6   12.00    1.90
   5   4  -6   11.70    1.60
  -5  -4   6    6.40    1.40
  -5  -4   6   11.30    1.90
   4   4  -6   21.20    1.80
   4   4  -6   19.30    1.80
  -4  -4   6   20.40    1.90
  -4  -4   6   21.10    1.90
  -4  -4   6   22.50    1.90
   3   4  -6    5.40    0.90
   3   4  -6    4.50    0.90
  -3  -4   6    4.40    1.00
  -3  -4   6    4.40    0.90
  -3  -4   6    5.20    1.00
  -3  -4   6    5.50    1.60
   2   4  -6 2368.36   65.99
   2   4  -6 2482.45   66.09
  -2  -4   6 2425.86   67.09
  -2  -4   6 2380.76   65.99
  -2  -4   6 2458.55   65.99
  -2  -4   6 2442.16   66.09
   1   4  -6   14.00    1.10
  -1  -4   6   12.80    1.70
  -1  -4   6   14.40    1.20
  -1  -4   6   12.20    1.00
  -1  -4   6   11.00    1.10
   0   4  -6   20.00    1.40
   0  -4   6   17.90    2.00
   0  -4   6   18.10    1.50
   0  -4   6   18.10    1.30
   1  -4   6    4.10    0.70
   1  -4   6    2.00    0.90
   1  -4   6    0.70    1.00
   1  -4   6    1.90    0.80
   1  -4   6    1.00    0.90
  -2   4  -6   26.00    2.20
  -2   4  -6   24.30    1.90
   2  -4   6   24.00    1.90
   2  -4   6   28.00    1.90
   2  -4   6   25.70    1.90
   2  -4   6   28.40    2.10
   2  -4   6   29.40    2.10
  -3   4  -6    4.40    1.20
  -3   4  -6    2.10    1.30
   3  -4   6    2.50    0.80
   3  -4   6    0.10    1.20
   3  -4   6    4.60    1.30
  -4   4  -6  317.97   10.40
  -4   4  -6  305.57   10.60
   4  -4   6  315.57   10.60
   4  -4   6  321.07   10.40
   4  -4   6  305.47   10.30
  -5   4  -6   22.60    2.70
  -5   4  -6   24.90    3.00
   5  -4   6   19.50    2.60
   5  -4   6   14.30    2.30
   5  -4   6   18.10    2.50
  -6   4  -6    2.00    2.10
  -6   4  -6    4.00    2.10
   6  -4   6    0.60    2.00
   6  -4   6    1.10    2.20
   7   3  -6   -1.40    1.70
   7   3  -6    1.80    1.70
  -7  -3   6   -0.20    1.50
  -7  -3   6    0.90    1.70
   6   3  -6    1.40    1.50
   6   3  -6    0.50    1.50
  -6  -3   6    2.10    1.30
  -6  -3   6    2.50    1.60
   5   3  -6    1.10    1.10
   5   3  -6   -2.10    1.10
  -5  -3   6    1.00    1.20
  -5  -3   6    1.60    1.40
   4   3  -6    9.90    1.30
   4   3  -6    7.80    1.30
  -4  -3   6   10.50    1.40
  -4  -3   6   10.10    1.40
  -4  -3   6    8.50    1.30
   3   3  -6   19.20    1.50
   3   3  -6   22.90    1.60
  -3  -3   6   21.30    1.60
  -3  -3   6   20.20    1.60
  -3  -3   6   22.00    1.60
  -3  -3   6   19.50    2.30
   2   3  -6  531.85   15.20
   2   3  -6  537.55   15.20
  -2  -3   6  542.05   15.20
  -2  -3   6  541.35   15.20
  -2  -3   6  537.85   15.20
  -2  -3   6  536.85   16.00
   1   3  -6   28.10    1.50
   1   3  -6   29.90    1.50
  -1  -3   6   29.50    1.50
  -1  -3   6   32.30    2.20
  -1  -3   6   29.40    1.40
  -1  -3   6   28.10    1.50
   0   3  -6   11.30    1.20
   0   3  -6    9.70    1.10
   0  -3   6   10.10    1.20
   0  -3   6   10.00    1.00
   0  -3   6    9.80    0.80
   0  -3   6    9.20    0.80
   0  -3   6    8.40    1.00
   0  -3   6    8.60    1.30
  -1   3  -6   22.00    1.60
  -1   3  -6   21.70    1.30
  -1   3  -6   20.80    1.50
   1  -3   6   15.60    1.20
   1  -3   6   22.40    1.60
   1  -3   6   20.60    1.70
   1  -3   6   23.30    1.60
   1  -3   6   24.20    1.50
  -2   3  -6    1.00    0.60
  -2   3  -6    0.30    0.80
  -2   3  -6    1.50    0.90
   2  -3   6    0.50    0.70
   2  -3   6    1.10    0.90
   2  -3   6    0.80    0.90
   2  -3   6    1.50    1.00
  -3   3  -6   -0.50    0.80
  -3   3  -6    0.60    0.70
  -3   3  -6    1.70    1.10
   3  -3   6    1.10    1.10
   3  -3   6    0.80    1.10
   3  -3   6    0.20    0.60
   3  -3   6    1.00    1.40
  -4   3  -6  158.38    6.60
  -4   3  -6  182.38    6.60
  -4   3  -6  176.98    6.40
   4  -3   6  170.78    6.70
   4  -3   6  182.88    6.50
   4  -3   6  183.58    6.70
  -5   3  -6    4.30    1.70
  -5   3  -6   -0.70    1.40
   5  -3   6    1.80    1.50
   5  -3   6   -0.50    1.50
   5  -3   6    1.70    1.70
  -6   3  -6    1.20    1.80
  -6   3  -6    3.70    1.80
   6  -3   6    2.50    2.10
   6  -3   6    0.50    2.00
  -7   3  -6   -0.40    2.10
  -7   3  -6   -2.10    2.00
   7  -3   6    1.90    2.40
   7  -3   6   -1.90    2.30
   7   2  -6   -1.40    1.70
   7   2  -6    0.50    1.60
  -7  -2   6   -1.20    1.40
  -7  -2   6   -1.00    1.60
   6   2  -6   -0.70    1.40
   6   2  -6    0.20    1.30
  -6  -2   6   -0.30    1.30
  -6  -2   6    0.70    1.10
   5   2  -6   22.10    2.30
   5   2  -6   22.10    2.30
  -5  -2   6   19.30    2.00
  -5  -2   6   20.90    2.00
  -5  -2   6   22.60    2.40
   4   2  -6    9.80    1.40
   4   2  -6    9.20    1.40
  -4  -2   6   10.10    1.40
  -4  -2   6    8.60    1.50
  -4  -2   6   10.70    1.30
  -4  -2   6   10.20    1.60
  -4  -2   6    5.30    1.20
   3   2  -6  142.89    4.70
   3   2  -6  134.19    4.70
  -3  -2   6  137.09    4.50
  -3  -2   6  141.29    4.70
  -3  -2   6  139.59    4.80
  -3  -2   6  133.19    5.10
   2   2  -6   52.79    2.20
   2   2  -6   53.49    2.20
  -2  -2   6   53.59    2.80
  -2  -2   6   50.29    2.20
  -2  -2   6   57.19    2.30
  -2  -2   6   51.39    2.10
  -2  -2   6   52.29    2.20
   1   2  -6    2.40    0.60
   1   2  -6    1.90    0.60
   1   2  -6    3.50    0.70
  -1  -2   6    2.40    0.50
  -1  -2   6    1.90    0.60
  -1  -2   6    2.20    0.60
  -1  -2   6    2.90    0.60
   0   2  -6  288.47    8.40
   0   2  -6  287.47    8.20
   0   2  -6  283.37    8.30
   0  -2   6  281.37    8.30
   0  -2   6  294.17    8.40
   0  -2   6  291.47    8.30
   0  -2   6  293.47    8.30
  -1   2  -6 1128.99   31.20
  -1   2  -6 1126.59   31.10
  -1   2  -6 1157.58   31.00
   1  -2   6 1121.09   31.10
   1  -2   6 1085.59   31.00
   1  -2   6 1126.39   31.10
   1  -2   6 1145.19   31.10
  -2   2  -6 2180.88   58.09
  -2   2  -6 2076.09   58.19
  -2   2  -6 2140.79   58.29
   2  -2   6 2085.39   58.19
   2  -2   6 2116.69   58.19
   2  -2   6 2141.49   58.19
  -3   2  -6   34.60    2.30
  -3   2  -6   30.80    2.00
   3  -2   6   29.30    2.50
   3  -2   6   29.40    2.20
   3  -2   6   34.90    2.30
  -4   2  -6  266.77    8.80
  -4   2  -6  273.27    9.00
  -4   2  -6  256.37    9.00
   4  -2   6  277.47    9.00
   4  -2   6  277.27    9.00
   4  -2   6  280.87    9.20
  -6   2  -6    0.50    1.60
  -6   2  -6    1.80    1.70
   6  -2   6    1.10    1.80
   6  -2   6    1.40    1.80
  -7   2  -6    8.10    2.50
  -7   2  -6    6.30    2.40
   7  -2   6    5.70    2.70
   7  -2   6    3.70    2.30
   7   1  -6    2.40    2.10
   7   1  -6    2.30    1.90
  -7  -1   6    5.10    2.00
  -7  -1   6    4.80    1.80
  -7  -1   6    2.60    1.70
   6   1  -6   -0.80    1.40
   6   1  -6    1.00    1.30
  -6  -1   6    1.00    1.40
  -6  -1   6    0.90    1.20
  -6  -1   6   -0.30    1.30
   5   1  -6   21.10    2.40
  -5  -1   6   27.80    2.50
  -5  -1   6   24.50    2.40
   4   1  -6   14.60    1.60
   4   1  -6   17.90    1.80
   4   1  -6   18.90    1.90
  -4  -1   6   18.70    2.00
  -4  -1   6   16.90    1.90
  -4  -1   6   15.10    1.60
   3   1  -6    0.30    0.80
   3   1  -6    0.30    0.60
  -3  -1   6   -0.10    0.70
  -3  -1   6    1.20    0.80
  -3  -1   6    0.00    0.80
  -3  -1   6    0.70    0.80
  -3  -1   6    0.30    0.80
   2   1  -6    7.60    1.00
   2   1  -6    4.60    0.80
   2   1  -6    4.80    0.80
  -2  -1   6    5.80    1.00
  -2  -1   6    7.40    1.10
  -2  -1   6    7.00    1.00
   1   1  -6  404.46   11.00
   1   1  -6  381.06   11.00
   1   1  -6  372.06   11.00
  -1  -1   6  382.36   11.00
  -1  -1   6  390.16   11.00
  -1  -1   6  395.26   11.00
  -1  -1   6  385.46   11.00
   0   1  -6    2.10    0.50
   0   1  -6    2.90    0.60
   0   1  -6    2.60    0.60
   0  -1   6    3.40    0.60
   0  -1   6    3.40    0.70
   0  -1   6    2.60    0.70
   0  -1   6    2.10    0.70
  -1   1  -6  148.39    4.70
  -1   1  -6  147.09    4.60
  -1   1  -6  146.69    4.50
   1  -1   6  143.49    4.60
   1  -1   6  146.09    4.60
   1  -1   6  140.99    4.60
   1  -1   6  147.49    4.70
  -2   1  -6    1.50    0.70
  -2   1  -6    0.00    0.60
  -2   1  -6   -0.10    0.70
   2  -1   6    2.80    1.10
   2  -1   6    1.30    0.70
   2  -1   6    1.10    0.80
  -3   1  -6   20.30    1.80
  -3   1  -6   17.80    1.70
   3  -1   6   20.10    1.70
   3  -1   6   21.60    1.90
   3  -1   6   20.90    2.10
  -4   1  -6    6.80    1.40
  -4   1  -6    6.30    1.40
  -4   1  -6    4.60    1.20
   4  -1   6    5.80    1.30
   4  -1   6    2.80    1.10
   4  -1   6    8.50    1.80
  -5   1  -6    4.00    1.30
  -5   1  -6    8.10    1.50
  -5   1  -6    6.40    1.60
   5  -1   6    7.30    1.90
   5  -1   6    7.70    1.60
  -6   1  -6    1.70    1.50
  -6   1  -6    3.00    1.70
  -6   1  -6    1.20    1.60
   6  -1   6    2.50    2.00
   6  -1   6   -0.30    1.60
  -7   1  -6   -0.80    1.70
  -7   1  -6   -0.20    1.90
   7  -1   6    0.70    2.20
   7  -1   6   -1.60    2.10
   7   0  -6    3.50    2.10
   7   0  -6    3.70    2.00
  -7   0   6    0.40    1.80
  -7   0   6   -0.90    1.60
   6   0  -6   13.00    2.20
   6   0  -6   11.30    2.00
  -6   0   6    8.00    1.90
  -6   0   6   11.00    2.00
  -6   0   6   13.70    2.20
   5   0  -6   -0.20    1.00
   5   0  -6   -0.20    1.20
  -5   0   6    2.00    1.40
  -5   0   6    1.20    1.30
  -5   0   6    0.30    0.90
   4   0  -6    2.60    1.10
   4   0  -6    3.10    1.10
   4   0  -6    7.10    1.20
  -4   0   6    3.80    0.90
  -4   0   6    5.50    1.30
  -4   0   6    1.90    1.10
   3   0  -6    4.30    0.90
   3   0  -6    5.10    1.10
   3   0  -6    3.00    1.00
  -3   0   6    2.90    1.00
  -3   0   6    1.90    1.10
  -3   0   6    2.30    0.90
   2   0  -6   12.80    1.40
   2   0  -6   11.90    1.30
  -2   0   6   12.90    1.40
  -2   0   6   13.10    1.50
  -2   0   6   11.80    1.20
   1   0  -6  308.67    8.60
   1   0  -6  284.57    8.60
   1   0  -6  291.47    8.50
  -1   0   6  286.87    8.60
  -1   0   6  303.27    8.60
  -1   0   6  300.37    8.60
  -1   0   6  291.37    8.50
   0   0  -6  489.45   13.50
   0   0  -6  485.85   13.50
   0   0  -6  469.85   13.40
   0   0   6  472.45   13.50
   0   0   6  480.25   13.50
   0   0   6  503.45   13.50
   0   0   6  454.15   13.40
  -1   0  -6  428.16   12.00
  -1   0  -6  419.16   12.00
  -1   0  -6  425.16   12.00
  -1   0  -6  411.66   11.90
   1   0   6  415.66   12.00
   1   0   6  413.96   11.90
   1   0   6  444.46   12.10
  -2   0  -6  192.38    6.00
  -2   0  -6  200.08    6.10
  -2   0  -6  207.68    6.10
  -2   0  -6  196.78    6.10
   2   0   6  188.18    6.10
   2   0   6  192.58    6.00
  -3   0  -6    1.90    0.80
  -3   0  -6    3.10    0.90
  -3   0  -6    2.00    0.90
   3   0   6    2.20    1.20
   3   0   6    1.30    0.90
   3   0   6    2.50    0.80
  -4   0  -6   18.70    1.90
  -4   0  -6   20.10    1.90
  -4   0  -6   20.80    1.90
   4   0   6   15.80    1.70
   4   0   6   18.20    2.00
   4   0   6   22.00    2.10
  -5   0  -6  645.74   19.30
  -5   0  -6  651.43   19.30
  -5   0  -6  643.84   19.20
   5   0   6  666.73   19.30
   5   0   6  648.14   19.60
  -6   0  -6  259.17    9.10
  -6   0  -6  266.17    9.00
  -6   0  -6  269.87    9.30
   6   0   6  236.58    9.10
   6   0   6  253.07    9.40
  -7   0  -6    8.30    2.20
  -7   0  -6    1.70    1.80
   7   0   6   12.60    2.60
   7   0   6    4.90    2.30
   7  -1  -6    1.00    2.20
   7  -1  -6    0.60    1.90
  -7   1   6    1.50    2.00
  -7   1   6    2.40    1.80
   6  -1  -6    3.80    1.90
   6  -1  -6    3.30    1.70
  -6   1   6    1.60    1.70
  -6   1   6    3.80    1.90
  -6   1   6    0.70    1.50
   5  -1  -6    1.20    1.20
   5  -1  -6    1.80    1.20
   5  -1  -6    3.10    1.40
  -5   1   6    0.40    1.20
  -5   1   6    0.00    1.30
  -5   1   6    3.70    1.50
   4  -1  -6    0.70    0.90
   4  -1  -6    0.70    0.90
   4  -1  -6   -1.60    0.90
  -4   1   6    0.40    1.10
  -4   1   6    1.10    1.20
  -4   1   6    0.30    0.70
   3  -1  -6  219.68    6.90
   3  -1  -6  203.78    6.90
   3  -1  -6  208.58    6.90
  -3   1   6  216.98    7.00
  -3   1   6  205.38    7.00
   2  -1  -6    0.00    0.70
   2  -1  -6    0.50    0.60
   2  -1  -6    1.30    0.70
  -2   1   6    1.00    0.90
  -2   1   6    1.10    0.80
   1  -1  -6 1069.59   29.20
   1  -1  -6 1034.30   29.10
   1  -1  -6 1049.40   29.20
   1  -1  -6 1080.79   29.20
  -1   1   6 1072.49   29.20
  -1   1   6 1067.59   29.20
  -1   1   6 1037.10   29.20
   0  -1  -6    6.20    0.80
   0  -1  -6    7.30    0.90
   0  -1  -6    6.30    0.90
   0  -1  -6    6.30    0.90
   0   1   6   10.10    1.20
   0   1   6    5.60    0.80
   0   1   6    7.10    0.90
  -1  -1  -6    3.40    0.60
  -1  -1  -6    4.10    0.60
  -1  -1  -6    3.60    0.60
   1   1   6    2.90    0.60
   1   1   6    4.90    0.90
   1   1   6    3.60    0.70
  -2  -1  -6    3.50    0.80
  -2  -1  -6    5.10    0.70
  -2  -1  -6    5.20    0.80
  -2  -1  -6    1.60    0.50
   2   1   6    1.70    0.90
   2   1   6    4.60    0.90
   2   1   6    4.10    0.70
  -3  -1  -6  110.39    3.90
  -3  -1  -6  114.99    4.00
  -3  -1  -6  108.99    3.90
  -3  -1  -6  113.09    4.00
   3   1   6  113.19    4.10
   3   1   6  109.39    3.80
  -4  -1  -6    0.00    0.80
  -4  -1  -6    0.90    0.80
  -4  -1  -6   -0.90    0.90
  -4  -1  -6    0.20    0.80
   4   1   6   -0.20    1.10
   4   1   6   -0.70    0.80
   4   1   6    0.00    0.90
  -5  -1  -6   73.39    3.50
  -5  -1  -6   59.59    3.20
  -5  -1  -6   65.29    3.40
   5   1   6   67.99    3.50
   5   1   6   67.69    3.80
  -6  -1  -6   52.49    3.40
  -6  -1  -6   51.49    3.20
  -6  -1  -6   50.29    3.60
   6   1   6   49.00    3.80
  -7  -1  -6   -1.10    1.40
  -7  -1  -6   -1.30    1.20
  -7  -1  -6   -0.50    1.60
   7   1   6    0.90    2.10
   7   1   6   -0.20    1.90
   7  -2  -6   -0.40    2.20
   7  -2  -6    0.40    2.00
  -7   2   6   -0.80    1.80
  -7   2   6    0.10    2.00
   6  -2  -6    0.40    1.80
   6  -2  -6   -0.70    1.60
  -6   2   6    1.10    1.70
  -6   2   6   -0.40    1.70
   5  -2  -6    3.60    1.60
   5  -2  -6    3.20    1.40
  -5   2   6   -0.20    1.40
  -5   2   6    2.70    1.50
  -5   2   6   -0.40    2.10
   4  -2  -6   58.49    3.20
   4  -2  -6   57.79    3.00
   4  -2  -6   49.60    3.00
  -4   2   6   52.29    3.10
  -4   2   6   51.99    3.10
  -4   2   6   55.79    3.40
   3  -2  -6  139.39    5.00
   3  -2  -6  141.99    5.00
   3  -2  -6  141.29    5.00
  -3   2   6  130.99    5.10
  -3   2   6  129.59    5.00
   2  -2  -6 2708.53   74.79
   2  -2  -6 2701.33   74.79
   2  -2  -6 2790.52   74.79
   2  -2  -6 2713.73   74.79
  -2   2   6 2791.62   74.89
   1  -2  -6   49.40    2.10
   1  -2  -6   51.49    2.10
   1  -2  -6   49.60    2.10
   1  -2  -6   52.29    2.10
  -1   2   6   48.00    2.20
  -1   2   6   50.99    2.30
   0  -2  -6   14.30    0.90
   0  -2  -6   14.10    1.00
   0  -2  -6   16.20    1.00
   0  -2  -6   15.10    1.00
   0  -2  -6   13.00    1.10
   0   2   6   14.70    1.30
   0   2   6   15.00    1.00
   0   2   6   14.60    1.10
  -1  -2  -6   40.60    1.60
  -1  -2  -6   44.90    1.70
  -1  -2  -6   41.70    1.60
   1   2   6   42.80    1.70
   1   2   6   38.90    1.50
   1   2   6   37.30    1.70
  -2  -2  -6    0.70    0.60
  -2  -2  -6    1.10    0.60
  -2  -2  -6   -0.10    0.50
   2   2   6   -0.60    0.70
  -3  -2  -6    8.40    1.00
  -3  -2  -6    6.50    0.90
  -3  -2  -6    9.30    1.10
  -3  -2  -6    6.40    0.80
   3   2   6    6.00    1.00
   3   2   6    4.60    1.00
  -4  -2  -6    3.00    1.00
  -4  -2  -6    3.40    0.80
  -4  -2  -6    2.70    0.80
   4   2   6    2.20    1.10
   4   2   6    3.20    1.10
  -5  -2  -6    0.20    0.70
  -5  -2  -6    0.60    1.00
   5   2   6    2.30    1.40
   5   2   6    0.60    1.20
  -6  -2  -6   12.40    1.50
  -6  -2  -6    9.20    1.80
  -6  -2  -6   10.50    1.80
   6   2   6   11.80    2.30
   6   2   6    8.30    2.00
  -7  -2  -6    2.30    1.80
  -7  -2  -6   -2.00    1.60
   7   2   6    2.70    2.00
   6  -3  -6    0.40    1.80
   6  -3  -6   -1.90    1.70
  -6   3   6    1.70    1.90
  -6   3   6   -1.30    1.70
   5  -3  -6   -0.40    1.20
   5  -3  -6   -0.20    1.40
   5  -3  -6    0.60    1.40
  -5   3   6   -1.10    1.50
  -5   3   6   -0.60    1.50
   4  -3  -6   -0.30    1.20
   4  -3  -6   -0.10    1.00
  -4   3   6   -2.00    1.10
  -4   3   6    1.70    1.40
   3  -3  -6   72.39    3.30
   3  -3  -6   73.19    3.30
   3  -3  -6   71.79    3.30
  -3   3   6   65.29    2.50
  -3   3   6   65.89    3.50
  -3   3   6   70.99    3.20
   2  -3  -6  449.06   13.20
   2  -3  -6  456.65   13.20
   2  -3  -6  448.06   13.10
   2  -3  -6  446.36   13.20
  -2   3   6  447.46   13.30
  -2   3   6  447.76   13.20
  -2   3   6  452.35   13.10
   1  -3  -6    0.80    0.70
   1  -3  -6    0.10    0.60
   1  -3  -6    1.20    0.70
   1  -3  -6    1.40    0.70
  -1   3   6    0.20    0.70
  -1   3   6   -0.70    0.70
   0  -3  -6    6.40    0.80
   0  -3  -6    6.00    0.70
   0  -3  -6    6.00    0.70
   0   3   6    7.40    0.90
   0   3   6    5.10    0.70
  -1  -3  -6   11.80    0.90
  -1  -3  -6   12.20    0.80
  -1  -3  -6   12.20    0.90
   1   3   6   12.40    0.80
   1   3   6    9.10    0.90
   1   3   6    9.80    0.90
  -2  -3  -6   30.40    1.40
  -2  -3  -6   33.50    1.50
  -2  -3  -6   35.00    1.40
   2   3   6   28.60    1.50
   2   3   6   30.00    1.30
   2   3   6   30.10    1.50
  -3  -3  -6   80.49    3.00
  -3  -3  -6   80.59    2.90
  -3  -3  -6   78.29    3.00
   3   3   6   84.29    3.00
   3   3   6   83.69    3.00
  -4  -3  -6  102.69    3.80
  -4  -3  -6  102.49    3.90
  -4  -3  -6   94.79    3.70
   4   3   6  101.19    3.80
   4   3   6  101.69    3.90
  -5  -3  -6   25.70    2.20
  -5  -3  -6   25.50    2.10
   5   3   6   25.40    2.40
   5   3   6   24.10    2.40
  -6  -3  -6   -0.30    1.30
  -6  -3  -6   -0.60    1.20
   6   3   6    0.50    1.50
   6   3   6    1.30    1.50
  -7  -3  -6   -0.10    1.50
  -7  -3  -6   -1.60    1.40
   7   3   6   -0.70    1.80
   7   3   6   -0.50    1.80
   6  -4  -6   -2.50    1.80
   6  -4  -6    1.90    2.20
  -6   4   6   -0.10    2.00
  -6   4   6   -2.80    1.80
   5  -4  -6    3.70    1.90
   5  -4  -6    5.00    1.80
   5  -4  -6    2.50    1.40
  -5   4   6    3.30    1.90
  -5   4   6    4.10    2.00
   4  -4  -6  156.98    6.30
   4  -4  -6  159.78    6.20
   4  -4  -6  161.28    6.30
  -4   4   6  160.68    6.40
  -4   4   6  163.28    6.60
   3  -4  -6   20.10    2.20
   3  -4  -6   20.80    2.10
   3  -4  -6   20.60    2.00
  -3   4   6   16.70    2.10
   2  -4  -6  390.26   11.50
   2  -4  -6  380.56   11.20
   2  -4  -6  374.46   11.50
  -2   4   6  386.56   11.60
  -2   4   6  371.96   11.50
   1  -4  -6    2.20    0.60
  -1   4   6    4.00    0.90
  -1   4   6    4.50    1.20
   0  -4  -6    8.20    0.90
   0  -4  -6    7.70    0.80
   0   4   6    9.00    1.00
   0   4   6    7.10    0.90
  -1  -4  -6    4.00    0.60
  -1  -4  -6    2.30    0.60
  -1  -4  -6    3.10    0.60
   1   4   6    2.30    0.50
   1   4   6    4.20    0.60
   1   4   6    2.40    0.60
  -2  -4  -6 4517.75  122.99
  -2  -4  -6 4581.84  123.29
  -3  -4  -6    0.50    0.70
  -3  -4  -6    0.40    0.60
  -3  -4  -6    0.60    0.60
   3   4   6    0.30    0.60
   3   4   6    0.70    0.70
  -4  -4  -6   12.10    1.30
  -4  -4  -6   11.20    1.20
  -4  -4  -6   11.20    1.30
   4   4   6   12.70    1.50
   4   4   6   13.00    1.30
  -5  -4  -6   -1.00    1.00
  -5  -4  -6    0.10    0.90
   5   4   6    3.80    1.20
   5   4   6    0.10    1.20
  -6  -4  -6    0.00    1.10
  -6  -4  -6    0.10    1.30
   6   4   6    0.80    1.40
   6   4   6   -0.10    1.50
  -7  -4  -6   -1.20    1.40
   7   4   6    0.30    1.80
   7   4   6   -4.40    1.60
   5  -5  -6   11.70    2.40
   5  -5  -6    9.10    2.10
   5  -5  -6    2.80    1.70
  -5   5   6    5.80    2.40
  -5   5   6    9.00    2.30
   4  -5  -6   52.39    3.70
   4  -5  -6   45.70    3.30
  -4   5   6   54.29    4.20
  -4   5   6   52.19    3.70
   3  -5  -6    0.50    1.10
   3  -5  -6   -0.30    1.00
   3  -5  -6   -0.10    1.20
  -3   5   6   -1.80    1.40
  -3   5   6    1.10    1.40
   2  -5  -6   -0.10    1.00
   2  -5  -6    0.60    0.70
  -2   5   6    0.30    1.10
  -2   5   6   -1.70    1.30
   1  -5  -6    1.30    0.80
   1  -5  -6    0.30    0.80
  -1   5   6    1.40    0.80
  -1   5   6    0.40    1.10
   0  -5  -6   20.70    1.30
   0   5   6   20.00    1.60
  -1  -5  -6    7.30    0.80
   1   5   6    7.20    0.80
  -3  -5  -6   -0.30    0.50
  -3  -5  -6    1.00    0.60
   3   5   6   -0.70    0.60
  -4  -5  -6    0.60    0.80
  -4  -5  -6    1.50    0.90
   4   5   6    1.10    0.80
   4   5   6    0.90    0.90
  -5  -5  -6   -0.40    0.90
   5   5   6   -0.80    1.00
   5   5   6   -1.80    1.10
  -6  -5  -6    0.10    1.20
   6   5   6   -0.10    1.40
  -7  -5  -6   -1.60    1.40
   7   5   6   -2.30    1.70
   5  -6  -6   -2.70    1.50
   5  -6  -6    1.40    2.00
  -5   6   6    0.10    2.40
  -5   6   6    3.10    2.10
   4  -6  -6   -0.20    1.60
   4  -6  -6   -1.50    1.50
  -4   6   6    2.50    2.20
  -4   6   6   -2.00    1.70
   3  -6  -6    0.10    1.10
   3  -6  -6   -4.00    1.40
  -3   6   6   -0.60    1.80
  -3   6   6   -3.80    1.50
   2  -6  -6    1.40    1.20
   2  -6  -6    0.10    1.00
  -2   6   6   -0.40    1.60
  -2   6   6    2.10    1.20
   1  -6  -6    5.80    1.10
   1  -6  -6    6.30    1.10
  -1   6   6   10.90    1.80
  -1   6   6    6.10    1.20
   0  -6  -6    7.50    0.90
   0  -6  -6    8.40    1.10
   0   6   6    7.80    1.30
  -1  -6  -6   23.60    1.40
  -1  -6  -6   24.20    1.30
   1   6   6   25.90    1.40
  -4  -6  -6    0.40    0.80
  -5  -6  -6    0.40    1.10
   5   6   6    0.00    1.30
  -6  -6  -6   10.70    1.90
   6   6   6   11.80    2.00
   4  -7  -6    0.80    1.80
   4  -7  -6    0.30    1.90
  -4   7   6   -1.70    2.60
  -4   7   6    1.20    1.90
   3  -7  -6    1.10    1.60
   3  -7  -6   -0.20    1.40
  -3   7   6   -0.90    1.60
   2  -7  -6    1.50    1.20
   2  -7  -6   -2.60    1.20
  -2   7   6   -2.40    1.20
  -2   7   6    0.80    1.90
   1  -7  -6    2.30    1.10
   1  -7  -6    2.40    1.10
  -1   7   6    6.30    1.70
  -1   7   6    3.60    1.20
   0  -7  -6    1.20    0.90
   0   7   6    3.50    1.40
  -1  -7  -6    9.30    1.00
  -4  -7  -6   -0.70    0.70
  -4  -7  -6    0.10    0.90
  -5  -7  -6    0.10    1.00
  -6  -7  -6    1.10    1.30
   3  -8  -6    0.80    1.80
  -3   8   6    1.50    2.70
   2  -8  -6   11.10    2.00
  -2   8   6   18.30    2.70
   1  -8  -6   -0.10    1.20
  -1   8   6    2.60    1.90
  -1  -8  -6   -0.70    0.90
  -1  -8  -6    0.80    0.90
  -5  -8  -6    1.50    1.10
   1  -9  -6    2.10    1.70
   0  -9  -6   -1.90    1.30
  -3  -9   7   -1.40    2.50
  -2  -9   7    0.50    1.60
  -2  -9   7    1.90    2.50
  -1  -9   7    0.70    2.40
  -1  -9   7    1.20    1.60
   0  -9   7   -1.50    1.50
   0  -9   7    0.10    2.10
  -1   9  -7    2.10    1.90
   1  -9   7   -0.80    1.70
   1  -9   7   -1.00    1.90
  -4  -8   7   -3.60    2.10
  -4  -8   7   -1.10    1.40
  -3  -8   7    1.70    2.20
  -3  -8   7   -0.30    1.20
  -2  -8   7   73.59    5.50
  -1  -8   7    1.00    1.20
  -1  -8   7    2.00    2.10
   0   8  -7    0.60    1.40
   0  -8   7    2.40    2.00
   0  -8   7    1.80    1.30
  -1   8  -7    1.60    1.60
   1  -8   7    1.50    1.50
   1  -8   7    0.80    1.70
  -2   8  -7    6.10    2.10
   2  -8   7    2.10    1.70
  -3   8  -7   -1.70    2.10
   3  -8   7    1.10    2.20
   3  -8   7   -0.90    1.90
  -5  -7   7    0.90    1.50
  -5  -7   7    3.70    2.40
  -4  -7   7    0.80    2.00
  -4  -7   7   -1.40    1.10
  -3  -7   7    0.60    1.00
  -3  -7   7    0.40    1.80
  -3  -7   7    0.60    0.90
   2   7  -7   -0.10    1.00
  -2  -7   7   -0.20    0.80
  -2  -7   7   -1.10    1.70
   1   7  -7    3.00    1.10
  -1  -7   7    3.40    1.10
  -1  -7   7    6.50    2.00
  -1  -7   7    1.50    0.90
   0   7  -7   -1.20    1.10
   0  -7   7   -0.30    1.10
   0  -7   7   -0.10    1.10
   0  -7   7   -0.10    1.60
  -1   7  -7    1.50    1.10
  -1   7  -7    2.30    1.40
   1  -7   7    2.60    1.20
   1  -7   7    2.00    1.50
  -2   7  -7    6.50    1.60
  -2   7  -7    5.90    1.90
   2  -7   7    6.80    1.60
   2  -7   7    7.60    1.70
   2  -7   7    8.40    1.90
  -3   7  -7    0.10    1.50
  -3   7  -7    0.80    1.90
   3  -7   7   -0.50    1.60
   3  -7   7   -0.50    1.70
  -4   7  -7    3.20    2.30
  -4   7  -7   -0.70    1.70
   4  -7   7    2.20    2.10
   4  -7   7    3.00    1.90
   6   6  -7    1.20    1.70
  -6  -6   7    4.30    2.70
   5   6  -7   67.89    3.50
  -5  -6   7   67.09    5.20
  -5  -6   7   65.99    3.70
   4   6  -7    2.70    1.10
  -4  -6   7   -0.50    1.70
  -4  -6   7    3.00    1.20
   3   6  -7   23.60    1.90
  -3  -6   7   23.10    1.80
  -3  -6   7   26.30    3.00
  -3  -6   7   25.50    1.90
   2   6  -7    0.90    0.80
  -2  -6   7   -0.20    0.70
  -2  -6   7    0.20    0.80
  -2  -6   7    2.10    1.60
   1   6  -7    0.40    0.90
   1   6  -7    0.10    0.70
  -1  -6   7   -0.50    1.40
  -1  -6   7    0.40    0.80
  -1  -6   7    0.40    0.80
   0   6  -7    0.20    0.80
   0   6  -7    1.80    1.00
   0  -6   7   -1.50    0.90
   0  -6   7    0.80    1.40
   0  -6   7    0.20    0.90
  -1   6  -7   11.80    1.70
  -1   6  -7    8.50    1.30
   1  -6   7   14.60    2.00
   1  -6   7   11.00    1.50
   1  -6   7   13.30    1.70
  -2   6  -7    1.50    1.20
  -2   6  -7    2.70    1.50
   2  -6   7    3.30    1.30
   2  -6   7    2.90    1.50
   2  -6   7    2.70    1.30
  -3   6  -7   -0.80    1.60
  -3   6  -7   -1.60    1.30
   3  -6   7    0.10    1.60
   3  -6   7   -0.10    1.40
  -4   6  -7    8.60    2.00
  -4   6  -7   10.90    2.50
   4  -6   7    9.20    2.30
   4  -6   7    8.70    2.10
  -5   6  -7    5.50    2.40
  -5   6  -7    5.40    2.10
   5  -6   7    2.80    2.20
   5  -6   7    4.10    2.30
   6   5  -7    1.10    1.50
  -6  -5   7    2.10    2.20
   5   5  -7    1.10    1.20
   5   5  -7    1.70    1.30
  -5  -5   7    2.40    1.30
  -5  -5   7    1.30    1.40
  -5  -5   7    3.60    2.00
   4   5  -7    0.30    0.90
   4   5  -7   -1.10    0.80
  -4  -5   7    0.30    1.50
  -4  -5   7    0.60    1.00
  -4  -5   7    0.20    0.90
  -4  -5   7    1.70    1.10
   3   5  -7    0.00    0.60
  -3  -5   7   -0.50    1.40
  -3  -5   7    0.60    0.80
  -3  -5   7    1.90    0.80
  -3  -5   7    2.10    0.90
   2   5  -7   -0.50    0.70
   2   5  -7    0.60    0.60
  -2  -5   7    0.40    0.80
  -2  -5   7    0.70    0.60
  -2  -5   7   -2.10    1.20
  -2  -5   7   -0.50    0.70
   1   5  -7    9.10    1.10
   1   5  -7    7.40    0.90
  -1  -5   7    8.90    1.10
  -1  -5   7    8.40    1.00
  -1  -5   7    7.90    1.00
  -1  -5   7    8.90    1.70
   0   5  -7    0.60    0.80
   0   5  -7   -0.20    0.70
   0  -5   7    0.30    0.80
   0  -5   7    0.10    0.70
   0  -5   7   -1.40    1.10
   0  -5   7    0.40    0.90
  -1   5  -7    4.80    1.10
  -1   5  -7    5.40    1.20
   1  -5   7    2.80    1.20
   1  -5   7    6.10    1.20
   1  -5   7    5.80    1.20
   1  -5   7    6.80    1.20
  -2   5  -7    8.00    1.60
  -2   5  -7    9.50    1.40
   2  -5   7    8.90    1.50
   2  -5   7    9.70    1.20
   2  -5   7    7.70    1.40
   2  -5   7   10.20    1.60
  -3   5  -7   19.70    2.50
  -3   5  -7   21.50    2.20
   3  -5   7   17.70    2.30
   3  -5   7   16.40    1.90
   3  -5   7   13.90    1.90
  -4   5  -7   -0.90    1.60
  -4   5  -7   -2.00    1.20
   4  -5   7   -0.10    1.60
   4  -5   7    1.30    1.50
   4  -5   7   -0.50    1.40
  -5   5  -7    0.30    1.90
  -5   5  -7    0.40    1.70
   5  -5   7    1.80    1.80
   5  -5   7   -1.10    1.70
   5  -5   7    1.10    1.80
  -6   5  -7    1.70    2.10
  -6   5  -7   -2.00    2.10
   6  -5   7    3.30    2.10
   6  -5   7   -3.20    2.00
   7   4  -7    1.10    1.70
   7   4  -7    4.30    1.90
  -7  -4   7    5.70    1.80
  -7  -4   7    6.80    2.40
   6   4  -7   66.69    3.70
   6   4  -7   65.39    4.00
  -6  -4   7   58.59    4.60
  -6  -4   7   62.89    3.70
   5   4  -7  475.55   14.80
   5   4  -7  477.85   14.50
  -5  -4   7  515.95   15.80
  -5  -4   7  480.65   14.60
  -5  -4   7  478.05   14.80
   4   4  -7   -0.80    0.80
   4   4  -7    0.70    0.90
  -4  -4   7    1.70    1.40
  -4  -4   7    2.00    1.10
  -4  -4   7    0.60    1.00
  -4  -4   7    0.20    1.00
   3   4  -7    5.20    1.00
   3   4  -7    4.50    0.90
  -3  -4   7    4.00    0.90
  -3  -4   7    3.40    1.00
  -3  -4   7    4.30    1.00
  -3  -4   7    6.50    1.70
   2   4  -7   53.09    2.30
  -2  -4   7   47.60    2.20
  -2  -4   7   42.30    3.20
  -2  -4   7   50.19    2.20
   1   4  -7    4.60    0.90
   1   4  -7    4.70    0.70
  -1  -4   7    5.50    0.90
  -1  -4   7    4.20    0.80
  -1  -4   7    6.80    1.40
   0   4  -7    1.40    0.80
   0   4  -7    0.90    0.60
   0  -4   7    1.30    1.10
   0  -4   7    0.50    0.70
  -1   4  -7 1422.96   39.90
  -1   4  -7 1451.15   40.00
   1  -4   7 1434.86   40.20
   1  -4   7 1488.45   40.00
   1  -4   7 1491.15   39.90
   1  -4   7 1432.76   39.50
   1  -4   7 1387.56   39.90
  -2   4  -7   20.90    1.80
  -2   4  -7   22.90    2.10
   2  -4   7   23.60    2.00
   2  -4   7   17.80    1.80
   2  -4   7   21.30    1.80
   2  -4   7   14.70    1.70
   2  -4   7   23.60    1.90
  -3   4  -7    4.30    1.20
  -3   4  -7    2.70    1.30
   3  -4   7    3.40    0.90
   3  -4   7    2.30    1.40
   3  -4   7    2.00    1.40
   3  -4   7    3.20    1.30
  -4   4  -7    3.80    1.60
  -4   4  -7    2.60    1.40
   4  -4   7   -1.20    1.20
   4  -4   7   -0.80    1.60
   4  -4   7   -0.50    1.50
  -5   4  -7    4.40    2.00
  -5   4  -7    4.30    1.80
   5  -4   7    2.70    1.80
   5  -4   7    2.20    1.80
   5  -4   7    4.40    2.00
  -6   4  -7    2.40    2.00
   6  -4   7    2.00    2.20
   6  -4   7    1.90    2.10
   7   3  -7   -0.80    1.60
   7   3  -7    0.40    1.60
  -7  -3   7   -1.10    1.60
  -7  -3   7   -2.00    1.60
   6   3  -7    7.50    1.80
   6   3  -7    6.90    1.80
  -6  -3   7    5.90    1.60
  -6  -3   7    5.80    1.90
   5   3  -7   13.70    1.80
   5   3  -7    8.20    1.70
  -5  -3   7   12.70    1.80
  -5  -3   7   10.60    2.00
   4   3  -7    0.40    0.90
   4   3  -7    1.10    0.90
  -4  -3   7    1.10    1.30
  -4  -3   7    1.60    1.10
  -4  -3   7    0.50    1.00
  -4  -3   7    0.60    1.00
  -4  -3   7    1.00    0.60
   3   3  -7   -0.20    0.70
   3   3  -7    0.20    0.70
  -3  -3   7    0.00    0.80
  -3  -3   7   -0.40    0.70
  -3  -3   7    0.50    0.80
  -3  -3   7   -1.20    1.00
   2   3  -7   59.99    2.40
   2   3  -7   61.69    2.50
  -2  -3   7   63.09    3.30
  -2  -3   7   64.29    2.50
  -2  -3   7   59.49    2.50
  -2  -3   7   55.99    2.40
   1   3  -7    8.30    1.00
   1   3  -7    9.80    1.10
  -1  -3   7    9.20    1.40
  -1  -3   7    9.90    1.00
  -1  -3   7   11.30    1.20
  -1  -3   7   11.50    1.20
   0   3  -7  688.73   19.60
   0   3  -7  717.93   19.70
   0  -3   7  693.33   19.60
   0  -3   7  708.53   19.70
   0  -3   7  698.13   20.20
   0  -3   7  700.43   19.40
   0  -3   7  709.43   19.70
  -1   3  -7  686.03   19.50
  -1   3  -7  721.53   19.80
  -1   3  -7  681.13   19.60
   1  -3   7  702.53   19.70
   1  -3   7  704.43   19.70
   1  -3   7  679.23   19.50
  -2   3  -7   -0.20    0.50
  -2   3  -7    0.30    0.80
  -2   3  -7    0.60    0.90
   2  -3   7    0.10    0.80
   2  -3   7   -1.60    0.80
   2  -3   7   -0.30    1.00
   2  -3   7    0.50    0.90
  -3   3  -7    1.00    1.10
  -3   3  -7   -1.20    0.90
  -3   3  -7   -0.50    0.70
   3  -3   7   -0.60    1.00
   3  -3   7    3.10    1.40
   3  -3   7   -0.70    1.00
  -4   3  -7    0.80    1.10
  -4   3  -7   -1.20    1.20
   4  -3   7    0.10    0.60
   4  -3   7   -1.90    1.20
   4  -3   7   -1.70    1.70
   4  -3   7    1.10    1.20
  -5   3  -7   -1.20    1.20
  -5   3  -7    1.60    1.50
   5  -3   7   -0.20    1.40
   5  -3   7   -0.10    1.40
   5  -3   7    1.80    1.80
  -6   3  -7    0.70    1.90
  -6   3  -7    1.80    1.90
   6  -3   7   -0.90    1.90
   6  -3   7    1.00    1.90
  -7   3  -7   13.70    3.00
  -7   3  -7   21.70    3.60
   7  -3   7   15.60    3.40
   7  -3   7   13.60    2.80
   7   2  -7    0.30    1.70
   7   2  -7   -0.10    1.80
  -7  -2   7   -0.50    1.50
   6   2  -7    2.60    1.60
   6   2  -7    2.90    1.60
  -6  -2   7    1.80    1.50
  -6  -2   7    1.90    1.20
  -6  -2   7    2.10    1.40
   5   2  -7   -0.30    1.10
   5   2  -7   -3.00    1.10
  -5  -2   7    1.00    1.20
  -5  -2   7   -1.40    1.10
  -5  -2   7    1.30    1.20
   4   2  -7   10.30    1.50
   4   2  -7    8.40    1.30
  -4  -2   7    7.30    1.40
  -4  -2   7   10.20    1.30
  -4  -2   7    9.80    1.40
  -4  -2   7    8.50    1.40
  -4  -2   7    6.50    1.50
   3   2  -7    5.30    1.00
   3   2  -7    4.30    0.90
  -3  -2   7    4.20    1.00
  -3  -2   7    4.50    1.30
  -3  -2   7    5.20    0.90
  -3  -2   7    4.30    1.00
   2   2  -7 1147.29   31.40
   2   2  -7 1090.99   31.20
   2   2  -7 1138.49   31.40
  -2  -2   7 1126.99   31.20
  -2  -2   7 1151.78   31.90
  -2  -2   7 1136.29   31.40
  -2  -2   7 1132.69   31.40
  -2  -2   7 1155.28   31.40
   1   2  -7 1348.07   38.00
   1   2  -7 1364.06   37.90
   1   2  -7 1414.96   38.10
  -1  -2   7 1420.16   38.10
  -1  -2   7 1368.06   37.90
  -1  -2   7 1408.66   38.10
  -1  -2   7 1394.96   38.10
   0   2  -7 1202.38   33.00
   0   2  -7 1163.18   33.00
   0   2  -7 1176.28   32.90
   0  -2   7 1202.98   32.90
   0  -2   7 1213.08   33.00
   0  -2   7 1240.18   33.00
  -1   2  -7    0.50    0.60
  -1   2  -7    0.30    0.50
  -1   2  -7    0.20    0.70
   1  -2   7   -0.80    0.70
   1  -2   7    0.20    0.70
   1  -2   7   -0.20    0.60
   1  -2   7   -1.00    0.70
  -2   2  -7    2.00    0.70
  -2   2  -7    4.50    1.00
  -2   2  -7    3.50    0.90
   2  -2   7    2.50    1.10
   2  -2   7    2.10    1.10
   2  -2   7    1.20    0.90
  -3   2  -7    8.50    1.20
  -3   2  -7    6.00    1.20
  -3   2  -7    8.50    1.20
   3  -2   7    6.50    1.30
   3  -2   7    5.40    1.50
   3  -2   7    6.60    1.30
  -4   2  -7  368.06   11.60
  -4   2  -7  368.16   11.50
  -4   2  -7  358.16   11.70
   4  -2   7  364.06   11.60
   4  -2   7  376.56   11.60
   4  -2   7  375.46   11.80
  -5   2  -7   79.19    4.10
  -5   2  -7   87.09    4.50
  -5   2  -7   87.19    4.30
   5  -2   7   68.89    4.20
   5  -2   7   79.49    4.70
   5  -2   7   84.49    4.30
  -6   2  -7   -1.00    1.50
  -6   2  -7    1.00    1.70
   6  -2   7   -0.20    1.80
   6  -2   7    1.20    1.80
  -7   2  -7    2.80    2.10
  -7   2  -7    2.80    2.20
   7  -2   7    5.70    2.60
   7  -2   7    4.80    2.50
   7   1  -7    0.60    1.90
   7   1  -7   -0.70    1.60
  -7  -1   7   -0.60    1.40
  -7  -1   7    1.40    1.90
  -7  -1   7    0.70    1.60
   6   1  -7    1.10    1.30
   6   1  -7   -1.20    1.40
  -6  -1   7   -0.70    1.30
  -6  -1   7   -0.70    1.40
  -6  -1   7   -0.20    1.10
   5   1  -7    0.50    1.10
   5   1  -7   -2.80    1.00
  -5  -1   7    0.80    1.20
  -5  -1   7   -2.30    1.10
  -5  -1   7   -0.10    1.00
   4   1  -7   19.70    1.90
   4   1  -7   16.20    1.90
   4   1  -7   17.70    1.70
  -4  -1   7   16.80    1.90
  -4  -1   7   17.60    1.90
  -4  -1   7   21.10    2.10
   3   1  -7    7.60    1.10
   3   1  -7    7.10    1.10
   3   1  -7    8.10    1.10
  -3  -1   7    4.40    1.00
  -3  -1   7    8.20    1.30
  -3  -1   7    5.10    1.10
  -3  -1   7    9.60    1.30
  -3  -1   7    5.40    1.10
   2   1  -7 1712.53   47.90
   2   1  -7 1761.92   48.00
   2   1  -7 1739.63   47.80
  -2  -1   7 1735.23   47.90
  -2  -1   7 1778.82   47.90
  -2  -1   7 1738.13   47.90
  -2  -1   7 1770.52   48.00
   1   1  -7   17.00    1.20
   1   1  -7   17.10    1.10
   1   1  -7   18.30    1.20
  -1  -1   7   16.60    1.40
  -1  -1   7   16.90    1.40
  -1  -1   7   17.80    1.20
  -1  -1   7   16.10    1.20
   0   1  -7   31.70    1.60
   0   1  -7   29.00    1.50
   0   1  -7   29.80    1.40
   0  -1   7   33.50    1.70
   0  -1   7   30.30    1.50
   0  -1   7   29.30    1.60
   0  -1   7   30.20    1.50
  -1   1  -7   16.70    1.20
  -1   1  -7   17.30    1.30
   1  -1   7   16.30    1.30
   1  -1   7   14.80    1.20
   1  -1   7   14.60    1.50
   1  -1   7   16.30    1.40
  -2   1  -7   -2.20    0.50
  -2   1  -7    0.50    0.70
  -2   1  -7   -1.10    0.60
   2  -1   7   -2.20    1.00
   2  -1   7    0.30    0.70
   2  -1   7   -0.50    0.70
  -3   1  -7    0.70    0.70
  -3   1  -7   -0.20    0.80
  -3   1  -7   -0.40    0.80
   3  -1   7   -1.00    0.80
   3  -1   7    0.70    1.10
   3  -1   7   -0.60    1.00
  -4   1  -7   99.09    4.20
  -4   1  -7  103.19    4.20
  -4   1  -7  108.09    4.40
   4  -1   7  101.89    4.50
   4  -1   7  102.69    4.40
  -5   1  -7   60.39    3.50
  -5   1  -7   59.29    3.50
  -5   1  -7   54.39    3.60
   5  -1   7   60.09    3.50
   5  -1   7   58.29    4.20
   5  -1   7   62.99    3.60
  -6   1  -7    1.60    1.40
  -6   1  -7    2.80    1.60
  -6   1  -7    5.50    1.80
   6  -1   7    2.00    2.00
   6  -1   7    5.00    2.00
  -7   1  -7   -1.60    1.80
  -7   1  -7   -0.30    1.80
   7  -1   7    0.00    2.20
   7  -1   7   -1.70    2.00
   7   0  -7    1.10    1.80
   7   0  -7   -0.40    1.90
  -7   0   7   -0.50    1.80
  -7   0   7   -3.10    1.40
   6   0  -7   -0.70    1.50
   6   0  -7    0.10    1.40
  -6   0   7    0.30    1.50
  -6   0   7    0.10    1.50
  -6   0   7   -1.30    1.40
   5   0  -7    1.30    1.10
   5   0  -7    8.40    1.70
  -5   0   7    3.80    1.50
  -5   0   7    3.50    1.40
  -5   0   7    2.40    0.90
   4   0  -7    0.90    1.00
   4   0  -7   -0.10    0.90
   4   0  -7    0.40    0.80
  -4   0   7    0.00    0.80
  -4   0   7   -1.20    1.00
  -4   0   7   -0.40    1.10
   3   0  -7  201.48    6.60
   3   0  -7  199.18    6.50
   3   0  -7  199.78    6.40
  -3   0   7  190.68    6.50
  -3   0   7  196.78    6.50
   2   0  -7  765.22   21.20
   2   0  -7  764.82   21.30
   2   0  -7  728.83   21.10
  -2   0   7  743.03   21.20
  -2   0   7  771.62   21.20
  -2   0   7  748.23   21.20
   1   0  -7  108.89    3.50
   1   0  -7  104.69    3.60
   1   0  -7  102.49    3.60
  -1   0   7  107.99    3.60
  -1   0   7  102.69    3.60
  -1   0   7  109.39    3.60
   0   0  -7    4.10    0.70
   0   0  -7    4.70    0.80
   0   0  -7    3.80    0.70
   0   0   7    4.40    0.90
   0   0   7    5.10    0.80
   0   0   7    5.70    0.90
  -1   0  -7  116.89    3.90
  -1   0  -7  124.29    4.00
  -1   0  -7  123.49    3.90
  -1   0  -7  127.89    4.00
   1   0   7  116.49    4.00
   1   0   7  123.59    3.90
   1   0   7  120.59    4.10
  -2   0  -7 1500.25   40.90
  -2   0  -7 1429.76   40.90
  -2   0  -7 1517.05   41.00
  -2   0  -7 1471.05   41.10
   2   0   7 1472.25   40.90
   2   0   7 1516.65   41.10
   2   0   7 1516.05   40.90
  -3   0  -7    2.70    0.90
  -3   0  -7    2.50    0.90
  -3   0  -7    0.10    0.80
   3   0   7    0.00    0.90
   3   0   7    0.70    1.00
   3   0   7    1.40    0.80
  -4   0  -7  185.08    6.20
  -4   0  -7  167.08    6.10
  -4   0  -7  177.68    6.20
   4   0   7  174.78    6.40
   4   0   7  181.58    6.10
  -5   0  -7   83.79    4.10
  -5   0  -7   87.19    4.10
  -5   0  -7   87.69    4.20
   5   0   7   79.39    4.50
   5   0   7   91.79    4.20
  -6   0  -7   82.99    4.50
  -6   0  -7   78.29    4.30
  -6   0  -7   80.19    4.50
   6   0   7   93.19    5.10
   6   0   7   85.09    4.80
  -7   0  -7   -1.50    1.60
  -7   0  -7    1.70    1.70
  -7   0  -7   -0.40    1.70
   7   0   7    0.20    2.10
   7   0   7    2.40    2.40
   7  -1  -7    1.90    2.20
   7  -1  -7    0.10    1.90
  -7   1   7    1.80    1.90
  -7   1   7   -0.70    1.90
   6  -1  -7    3.50    1.80
   6  -1  -7    6.70    1.90
  -6   1   7    5.50    1.90
  -6   1   7    2.50    1.80
   5  -1  -7    6.50    1.60
   5  -1  -7    5.70    1.60
  -5   1   7    6.90    1.80
  -5   1   7    3.30    1.50
  -5   1   7    6.90    1.10
   4  -1  -7   23.50    2.20
   4  -1  -7   29.40    2.10
  -4   1   7   27.60    2.60
  -4   1   7   22.90    1.70
  -4   1   7   26.60    2.40
   3  -1  -7  613.74   18.00
   3  -1  -7  642.84   18.00
   3  -1  -7  612.24   18.00
  -3   1   7  612.34   18.10
  -3   1   7  627.34   18.00
   2  -1  -7    2.70    0.80
   2  -1  -7   -0.50    0.70
   2  -1  -7    0.10    0.70
  -2   1   7    0.20    0.80
  -2   1   7   -0.20    0.80
  -2   1   7    0.90    0.80
   1  -1  -7    0.30    0.60
   1  -1  -7    0.40    0.60
   1  -1  -7   -0.80    0.60
   1  -1  -7   -0.30    0.60
  -1   1   7   -0.70    0.70
  -1   1   7    1.50    0.70
  -1   1   7   -0.20    0.70
   0  -1  -7  106.29    3.50
   0  -1  -7  107.09    3.50
   0  -1  -7  111.19    3.50
   0  -1  -7  104.69    3.50
   0   1   7  110.89    3.60
   0   1   7  109.19    3.50
   0   1   7  110.09    3.60
  -1  -1  -7    8.80    0.80
  -1  -1  -7   10.50    1.00
  -1  -1  -7   10.10    1.00
  -1  -1  -7    8.60    0.90
   1   1   7    9.50    0.90
   1   1   7    9.50    1.00
   1   1   7   10.30    1.10
  -2  -1  -7   54.49    2.30
  -2  -1  -7   52.09    2.10
  -2  -1  -7   55.69    2.20
  -2  -1  -7   56.49    2.30
   2   1   7   53.99    2.10
   2   1   7   54.49    2.30
  -3  -1  -7  327.37    9.80
  -3  -1  -7  323.77    9.70
  -3  -1  -7  337.57    9.80
  -3  -1  -7  318.07    9.70
   3   1   7  320.87    9.80
   3   1   7  331.67    9.60
  -4  -1  -7   84.69    3.60
  -4  -1  -7   89.69    3.70
  -4  -1  -7   82.89    3.50
  -4  -1  -7   89.19    3.50
   4   1   7   78.49    3.80
   4   1   7   84.09    3.40
   4   1   7   84.59    3.70
  -5  -1  -7    0.50    0.90
  -5  -1  -7    2.60    1.20
  -5  -1  -7    1.50    1.20
   5   1   7    0.90    1.20
   5   1   7    2.00    1.60
  -6  -1  -7    4.60    1.40
  -6  -1  -7    2.80    1.40
  -6  -1  -7    3.40    1.60
   6   1   7    4.80    1.90
  -7  -1  -7   -0.50    1.20
  -7  -1  -7    1.40    1.70
  -7  -1  -7    0.40    1.50
   7   1   7    1.70    2.10
   7   1   7    2.40    2.40
   7  -2  -7    2.30    2.20
   7  -2  -7    1.90    2.50
  -7   2   7   -0.30    2.10
  -7   2   7    0.00    1.90
   6  -2  -7    0.40    1.70
   6  -2  -7    0.70    1.60
  -6   2   7    1.70    1.70
  -6   2   7   -0.40    1.70
   5  -2  -7  367.26   11.80
   5  -2  -7  346.67   11.70
   5  -2  -7  346.97   11.50
  -5   2   7  368.86   11.80
  -5   2   7  347.97   11.80
   4  -2  -7   22.80    2.30
   4  -2  -7   18.30    2.10
   4  -2  -7   22.50    2.10
  -4   2   7   17.80    1.30
  -4   2   7   22.70    2.30
  -4   2   7   17.80    1.90
  -4   2   7   22.00    2.50
   3  -2  -7   49.99    2.70
   3  -2  -7   56.99    2.80
   3  -2  -7   54.39    2.80
  -3   2   7   52.39    3.00
  -3   2   7   52.89    2.90
   2  -2  -7    0.70    0.70
   2  -2  -7    1.30    0.90
   2  -2  -7    2.00    0.90
  -2   2   7    1.70    1.00
  -2   2   7    2.00    1.00
   1  -2  -7    4.80    0.80
   1  -2  -7    5.30    0.90
   1  -2  -7    5.00    0.90
   1  -2  -7    3.50    0.80
  -1   2   7    4.80    0.90
  -1   2   7    5.70    1.00
   0  -2  -7  135.89    4.20
   0  -2  -7  130.59    4.10
   0  -2  -7  134.19    4.20
   0  -2  -7  140.19    4.30
   0   2   7  135.99    4.30
   0   2   7  136.19    4.30
   0   2   7  135.19    4.20
  -1  -2  -7  500.75   13.90
  -1  -2  -7  494.45   13.90
  -1  -2  -7  501.65   13.70
  -1  -2  -7  501.05   13.90
   1   2   7  487.75   13.90
   1   2   7  493.25   13.90
  -2  -2  -7  278.57    8.10
  -2  -2  -7  271.07    7.70
  -2  -2  -7  262.77    7.70
  -2  -2  -7  277.97    8.00
  -2  -2  -7  292.67    8.10
   2   2   7  271.27    8.10
  -3  -2  -7    3.30    0.90
  -3  -2  -7    3.70    0.60
  -3  -2  -7    4.00    0.90
  -3  -2  -7    3.80    0.70
   3   2   7    3.70    0.90
   3   2   7    1.70    1.00
  -4  -2  -7   -0.10    0.50
  -4  -2  -7   -0.30    0.80
  -4  -2  -7   -1.30    0.80
  -4  -2  -7   -0.40    0.50
   4   2   7   -1.50    0.90
   4   2   7    0.10    1.10
  -5  -2  -7    0.30    0.70
  -5  -2  -7   -0.30    1.00
  -5  -2  -7   -0.40    0.90
   5   2   7    1.00    1.30
   5   2   7   -0.20    1.20
  -6  -2  -7   76.09    4.10
  -6  -2  -7   80.29    4.20
  -6  -2  -7   72.39    3.30
   6   2   7   81.49    4.40
  -7  -2  -7    4.10    1.80
  -7  -2  -7    2.50    1.80
   7   2   7    4.60    2.20
   6  -3  -7    6.30    2.20
   6  -3  -7    4.00    2.00
  -6   3   7    4.50    2.00
  -6   3   7    2.70    2.00
   5  -3  -7   27.90    3.00
   5  -3  -7   24.00    2.60
   5  -3  -7   34.50    3.10
  -5   3   7   31.20    3.20
  -5   3   7   29.60    3.30
   4  -3  -7   -1.20    1.00
   4  -3  -7    0.00    1.30
   4  -3  -7   -1.20    1.10
  -4   3   7   -0.20    1.40
  -4   3   7   -0.30    1.20
   3  -3  -7    1.20    0.90
   3  -3  -7    0.20    0.90
   3  -3  -7    1.20    1.00
  -3   3   7    1.30    1.10
  -3   3   7    0.70    1.00
  -3   3   7    2.40    1.30
   2  -3  -7    6.60    1.10
   2  -3  -7    8.70    1.20
   2  -3  -7    9.00    1.20
   2  -3  -7    8.30    1.20
  -2   3   7    7.20    1.10
  -2   3   7   10.50    1.50
  -2   3   7    6.60    1.20
   1  -3  -7   38.20    1.80
   1  -3  -7   38.50    1.90
   1  -3  -7   40.40    1.90
   1  -3  -7   38.70    2.00
  -1   3   7   41.10    2.20
  -1   3   7   36.50    2.00
   0  -3  -7    0.30    0.50
   0  -3  -7   -0.50    0.50
   0  -3  -7   -0.70    0.50
   0   3   7   -0.30    0.70
   0   3   7   -0.40    0.50
  -1  -3  -7  101.79    3.30
   1   3   7   95.79    3.20
   1   3   7  102.19    3.30
   1   3   7  106.89    3.30
  -2  -3  -7    2.20    0.70
  -2  -3  -7    3.60    0.60
  -2  -3  -7    3.50    0.60
   2   3   7    1.50    0.60
   2   3   7    1.40    0.70
   2   3   7    2.90    0.70
  -3  -3  -7    7.20    0.90
  -3  -3  -7    5.90    1.00
  -3  -3  -7    5.90    0.90
   3   3   7    4.40    1.00
   3   3   7    4.40    0.90
  -4  -3  -7    0.90    0.90
  -4  -3  -7    0.60    0.90
  -4  -3  -7    0.10    0.70
   4   3   7    0.10    1.00
  -5  -3  -7   22.80    2.10
  -5  -3  -7   24.30    2.20
   5   3   7   22.00    2.50
   5   3   7   22.80    2.30
  -6  -3  -7    3.10    1.40
  -6  -3  -7    2.70    1.30
   6   3   7    1.80    1.60
   6   3   7    1.10    1.50
  -7  -3  -7    1.20    1.60
  -7  -3  -7    0.30    1.50
   7   3   7   -1.30    1.90
   7   3   7    1.00    1.90
   6  -4  -7    3.20    2.10
   6  -4  -7   -2.00    1.90
  -6   4   7    3.60    2.20
  -6   4   7    2.20    2.30
   5  -4  -7   13.30    2.30
   5  -4  -7   13.70    2.30
   5  -4  -7    8.60    1.80
  -5   4   7   13.30    2.30
  -5   4   7    8.40    2.30
   4  -4  -7    1.90    1.20
   4  -4  -7   -0.10    1.20
   4  -4  -7    1.80    1.40
  -4   4   7    3.00    1.50
  -4   4   7    1.50    1.60
   3  -4  -7   10.90    1.60
   3  -4  -7    9.30    1.50
   3  -4  -7    8.90    1.50
  -3   4   7   11.60    1.70
  -3   4   7   11.60    1.90
   2  -4  -7  319.57    9.80
   2  -4  -7  305.77    9.80
   2  -4  -7  319.17    9.60
   2  -4  -7  320.47    9.80
  -2   4   7  325.07   10.00
   1  -4  -7  729.53   20.90
   1  -4  -7  739.13   21.00
   1  -4  -7  751.82   21.00
  -1   4   7  753.72   21.10
  -1   4   7  745.23   21.00
   0  -4  -7   21.00    1.30
   0  -4  -7   24.60    1.30
   0  -4  -7   21.40    1.40
   0   4   7   20.50    1.40
   0   4   7   18.80    1.50
  -1  -4  -7  437.86   12.30
  -1  -4  -7  440.76   12.30
  -1  -4  -7  435.26   12.20
   1   4   7  416.96   12.20
   1   4   7  453.65   12.20
   1   4   7  434.06   12.20
  -2  -4  -7  194.08    5.50
  -2  -4  -7  182.78    5.60
  -2  -4  -7  192.28    5.60
   2   4   7  187.98    5.50
   2   4   7  175.88    5.50
  -3  -4  -7   -0.40    0.60
  -3  -4  -7   -0.50    0.60
  -3  -4  -7   -0.60    0.50
   3   4   7    0.70    0.80
  -4  -4  -7    0.00    0.80
  -4  -4  -7    0.00    0.80
  -4  -4  -7    0.20    0.80
   4   4   7    0.30    0.90
   4   4   7    0.80    0.90
  -5  -4  -7    0.20    1.00
  -5  -4  -7    0.80    1.00
   5   4   7    0.10    1.10
   5   4   7   -2.00    1.10
  -6  -4  -7    3.10    1.40
  -6  -4  -7    5.00    1.40
   6   4   7    4.70    1.60
   6   4   7    3.70    1.60
  -7  -4  -7    0.70    1.60
   7   4   7    4.10    2.10
   5  -5  -7    0.60    1.80
   5  -5  -7    0.80    1.50
   5  -5  -7   -0.40    1.60
  -5   5   7    2.90    2.00
  -5   5   7    0.40    2.10
   4  -5  -7    7.90    1.70
   4  -5  -7    2.90    1.40
   4  -5  -7    4.80    1.70
  -4   5   7    8.10    2.00
  -4   5   7    6.50    2.20
   3  -5  -7    1.70    1.10
   3  -5  -7    4.20    1.40
   3  -5  -7    1.80    1.40
  -3   5   7    4.60    1.80
  -3   5   7    4.50    1.50
   2  -5  -7   19.60    1.90
   2  -5  -7   16.00    1.40
   2  -5  -7   19.20    1.90
  -2   5   7   20.90    2.20
  -2   5   7   26.30    2.40
   1  -5  -7   11.10    1.40
   1  -5  -7   16.40    1.60
   1  -5  -7   13.00    1.40
  -1   5   7   16.00    1.80
  -1   5   7   16.90    1.70
   0  -5  -7   12.20    1.30
   0  -5  -7   12.50    1.10
   0  -5  -7   13.00    1.20
   0   5   7   12.90    1.30
   0   5   7   13.70    1.60
  -1  -5  -7   -0.50    0.60
  -1  -5  -7   -0.10    0.50
   1   5   7   -0.20    0.60
   1   5   7    1.00    0.70
  -2  -5  -7    1.10    0.60
  -2  -5  -7    0.60    0.60
   2   5   7    1.10    0.50
  -3  -5  -7    2.30    0.70
  -3  -5  -7    2.10    0.70
   3   5   7    0.40    0.70
  -4  -5  -7    0.20    0.80
  -4  -5  -7    0.20    0.80
  -4  -5  -7    1.10    0.70
   4   5   7   -0.10    0.80
   4   5   7    1.80    1.00
  -5  -5  -7    3.10    1.00
  -5  -5  -7    0.90    1.00
   5   5   7    2.60    1.30
   5   5   7    1.50    1.30
  -6  -5  -7   -2.50    1.00
   6   5   7    0.30    1.60
  -7  -5  -7    0.40    1.50
   7   5   7   -1.00    1.90
   5  -6  -7   -1.00    1.90
   5  -6  -7    0.00    1.60
  -5   6   7   -0.40    2.50
  -5   6   7    2.40    2.10
   4  -6  -7    5.00    1.90
   4  -6  -7   10.20    2.20
  -4   6   7    7.10    2.50
  -4   6   7    7.60    2.10
   3  -6  -7    0.50    1.40
   3  -6  -7    2.20    1.30
  -3   6   7    0.80    1.50
  -3   6   7    3.40    2.10
   2  -6  -7    8.00    1.50
   2  -6  -7    7.30    1.50
  -2   6   7    9.80    2.00
  -2   6   7    9.90    1.60
   1  -6  -7   12.20    1.40
   1  -6  -7    9.20    1.50
   1  -6  -7    8.50    1.40
  -1   6   7    9.70    1.30
  -1   6   7    9.90    1.80
   0  -6  -7    2.30    0.80
   0  -6  -7    2.90    0.80
   0  -6  -7    2.10    0.90
   0   6   7    1.70    0.80
   0   6   7    2.00    1.10
  -1  -6  -7    0.90    0.60
  -1  -6  -7   -0.80    0.70
   1   6   7   -0.40    0.80
  -2  -6  -7  452.55   12.80
  -2  -6  -7  463.05   12.80
  -3  -6  -7   93.79    3.20
  -3  -6  -7   95.09    3.30
  -4  -6  -7   16.10    1.50
  -4  -6  -7   17.60    1.60
   4   6   7   14.60    1.70
  -5  -6  -7   -0.60    1.00
   5   6   7   -1.20    1.20
  -6  -6  -7    4.00    1.50
   6   6   7    3.60    1.80
   4  -7  -7    4.70    2.10
   4  -7  -7    4.00    1.90
  -4   7   7    3.70    2.10
  -4   7   7   -1.00    2.70
   3  -7  -7   -0.10    1.60
   3  -7  -7    0.90    1.50
  -3   7   7   -0.90    2.30
  -3   7   7   -2.80    1.50
   2  -7  -7    1.20    1.30
   2  -7  -7    0.50    1.20
  -2   7   7    1.30    1.40
  -2   7   7    0.20    1.90
   1  -7  -7   -1.70    0.90
   1  -7  -7    0.00    0.90
  -1   7   7    2.50    1.70
  -1   7   7   -0.20    1.10
   0  -7  -7    0.60    1.00
   0  -7  -7    1.20    0.90
   0   7   7    1.10    1.30
  -1  -7  -7    2.20    0.70
  -4  -7  -7    0.10    0.90
  -4  -7  -7    0.10    0.90
  -5  -7  -7    0.90    1.00
  -6  -7  -7    0.10    1.20
   3  -8  -7    0.40    1.90
  -3   8   7    0.20    2.60
   2  -8  -7    2.10    1.50
  -2   8   7    4.70    2.40
   1  -8  -7    0.70    1.20
  -1   8   7    1.30    1.80
   0  -8  -7   -0.40    1.10
  -1  -8  -7    2.00    1.00
  -1  -8  -7    0.00    1.00
  -5  -8  -7    1.50    1.20
   1  -9  -7    1.50    1.60
   0  -9  -7    0.40    1.40
  -1  -9  -7    1.50    1.40
  -2  -9   8    7.30    2.90
  -2  -9   8    2.10    1.70
  -1  -9   8    1.90    2.60
  -1  -9   8    1.50    1.70
   0  -9   8    0.50    1.60
   0  -9   8    0.90    2.30
  -1   9  -8    1.40    2.00
   1  -9   8    0.30    2.00
   1  -9   8    0.80    1.70
  -4  -8   8   -0.40    2.40
  -4  -8   8   -2.10    1.40
  -3  -8   8   -0.40    2.20
  -3  -8   8   -1.30    1.20
  -2  -8   8    2.90    1.40
  -2  -8   8    5.60    2.50
  -1  -8   8    9.10    1.60
  -1  -8   8   11.10    2.70
   0   8  -8   -0.30    1.40
   0  -8   8    0.90    1.40
   0  -8   8    0.10    1.90
  -1   8  -8    5.40    1.80
   1  -8   8    1.80    1.80
   1  -8   8    2.60    1.60
  -2   8  -8   34.20    3.80
   2  -8   8   35.40    3.50
  -3   8  -8   -2.10    2.00
   3  -8   8    1.40    2.00
   3  -8   8    0.80    2.60
  -5  -7   8    0.00    2.30
  -5  -7   8    1.40    1.70
  -4  -7   8    1.20    1.30
  -4  -7   8    1.20    2.20
   3   7  -8   -1.10    1.00
  -3  -7   8    0.50    1.00
  -3  -7   8   -0.30    1.70
   2   7  -8    0.20    1.00
  -2  -7   8    1.00    1.00
  -2  -7   8   -0.30    0.90
  -2  -7   8    1.40    1.90
   1   7  -8    0.50    1.10
  -1  -7   8    2.40    1.80
  -1  -7   8    0.40    0.90
  -1  -7   8    1.90    1.10
   0   7  -8    0.30    1.20
   0   7  -8   -2.20    1.10
   0  -7   8   -0.90    1.50
   0  -7   8   -1.00    1.10
  -1   7  -8   -0.50    1.30
  -1   7  -8    0.10    1.10
   1  -7   8    0.70    1.20
   1  -7   8    0.60    1.60
   1  -7   8   -1.20    1.20
  -2   7  -8   25.50    2.80
  -2   7  -8   25.90    2.70
   2  -7   8   24.00    2.40
   2  -7   8   27.30    2.90
   2  -7   8   26.10    2.80
  -3   7  -8    1.30    1.60
  -3   7  -8    1.70    1.90
   3  -7   8    1.20    1.80
  -4   7  -8    2.50    1.90
  -4   7  -8   -0.30    2.10
   4  -7   8    2.70    2.10
   4  -7   8    0.40    1.90
   6   6  -8   20.10    2.60
  -6  -6   8   25.40    4.00
   5   6  -8    6.50    1.50
  -5  -6   8    6.80    2.60
  -5  -6   8    5.80    1.70
   4   6  -8    0.40    0.90
  -4  -6   8    1.60    1.20
  -4  -6   8    0.50    1.80
   3   6  -8    1.60    1.00
  -3  -6   8    1.40    1.00
  -3  -6   8    1.80    0.90
  -3  -6   8    1.90    1.80
   2   6  -8    0.20    0.90
   2   6  -8    0.80    0.70
  -2  -6   8   -1.10    0.80
  -2  -6   8    0.10    0.90
  -2  -6   8    0.50    0.80
  -2  -6   8   -1.60    1.40
   1   6  -8    2.40    1.10
   1   6  -8    4.90    0.90
  -1  -6   8    5.40    1.10
  -1  -6   8    6.40    1.10
  -1  -6   8    4.70    1.10
  -1  -6   8    4.30    1.70
   0   6  -8   28.30    2.00
   0   6  -8   30.30    2.20
   0  -6   8   28.30    2.00
   0  -6   8   30.60    2.20
   0  -6   8   29.60    2.00
  -1   6  -8   13.30    1.80
  -1   6  -8    8.80    1.40
   1  -6   8    7.50    1.40
   1  -6   8   10.60    1.60
   1  -6   8    7.80    1.70
  -2   6  -8    6.50    1.70
  -2   6  -8    8.20    1.50
   2  -6   8    7.40    1.60
   2  -6   8    6.90    1.60
   2  -6   8    6.90    1.60
  -3   6  -8   -0.50    1.50
   3  -6   8   -1.00    1.40
   3  -6   8    1.20    1.50
  -4   6  -8    2.40    1.60
  -4   6  -8    0.40    1.90
   4  -6   8    1.50    1.80
   4  -6   8    1.70    1.80
  -5   6  -8    5.70    2.40
  -5   6  -8    7.30    2.20
   5  -6   8    3.70    2.20
   5  -6   8    3.40    2.20
   6   5  -8    0.90    1.50
  -6  -5   8    1.70    2.20
   5   5  -8    5.40    1.40
   5   5  -8    5.50    1.50
  -5  -5   8    5.40    1.70
  -5  -5   8    8.20    2.30
  -5  -5   8    6.20    1.50
   4   5  -8    1.10    1.00
   4   5  -8    1.60    1.00
  -4  -5   8    1.70    1.10
  -4  -5   8    2.00    1.10
  -4  -5   8    3.30    1.70
   3   5  -8    0.60    0.70
  -3  -5   8   -0.90    1.40
  -3  -5   8    1.30    0.90
  -3  -5   8    0.00    0.90
  -3  -5   8    0.10    0.80
   2   5  -8    1.40    0.80
   2   5  -8    0.40    0.60
  -2  -5   8   -0.10    1.40
  -2  -5   8    0.20    0.70
  -2  -5   8    0.00    0.70
   1   5  -8   20.40    1.60
   1   5  -8   18.40    1.50
  -1  -5   8   17.20    1.60
  -1  -5   8   25.40    2.60
   0   5  -8   76.39    3.10
   0   5  -8   75.19    3.20
   0  -5   8   71.49    3.10
   0  -5   8   81.59    3.20
   0  -5   8   87.49    4.10
   0  -5   8   80.99    3.30
  -1   5  -8   13.60    1.60
  -1   5  -8   10.50    1.30
   1  -5   8   13.30    1.80
   1  -5   8   10.10    1.50
   1  -5   8   11.10    1.40
   1  -5   8    9.80    1.30
  -2   5  -8    0.10    1.00
  -2   5  -8    1.00    1.20
   2  -5   8   -0.30    0.80
   2  -5   8    0.50    1.10
   2  -5   8   -0.50    1.10
   2  -5   8    0.40    1.10
   3  -5   8    1.90    1.50
   3  -5   8    0.80    1.30
   3  -5   8    2.10    1.00
   3  -5   8    3.20    1.50
  -4   5  -8   -0.50    1.40
  -4   5  -8   -0.10    1.60
   4  -5   8   -0.30    1.40
   4  -5   8    0.10    1.50
   4  -5   8   -0.30    1.50
  -5   5  -8   -2.30    1.80
   5  -5   8    1.10    1.70
   5  -5   8   -1.10    1.70
   5  -5   8    0.80    1.90
   7   4  -8    3.70    1.90
   7   4  -8    4.20    1.80
  -7  -4   8    3.80    2.20
  -7  -4   8    0.50    1.70
   6   4  -8    0.00    1.40
   6   4  -8    1.30    1.60
  -6  -4   8   -0.40    1.90
  -6  -4   8    1.20    1.50
   5   4  -8  135.39    5.30
   5   4  -8  133.99    5.60
  -5  -4   8  145.59    6.50
  -5  -4   8  128.49    5.40
  -5  -4   8  138.99    5.70
   4   4  -8    6.60    1.30
   4   4  -8    5.50    1.20
  -4  -4   8    4.50    1.70
  -4  -4   8    7.30    1.30
  -4  -4   8    5.70    1.20
   3   4  -8   67.99    2.90
  -3  -4   8   62.79    2.90
  -3  -4   8   71.39    4.00
  -3  -4   8   67.89    2.90
  -3  -4   8   66.49    2.90
   2   4  -8   14.20    1.30
   2   4  -8   15.60    1.40
  -2  -4   8   16.50    1.50
  -2  -4   8   12.70    1.90
  -2  -4   8   16.60    1.40
  -2  -4   8   14.90    1.40
   1   4  -8   -0.10    0.60
   1   4  -8    2.90    0.80
  -1  -4   8   -0.20    0.70
  -1  -4   8   -0.10    1.10
  -1  -4   8    0.30    0.60
  -1  -4   8    0.40    0.70
   0   4  -8    1.60    0.90
   0   4  -8    2.60    0.80
   0  -4   8    2.20    1.10
   0  -4   8    1.40    0.80
   0  -4   8    2.30    0.90
   0  -4   8    1.60    0.80
  -1   4  -8    6.40    1.20
  -1   4  -8    3.10    0.90
   1  -4   8    4.40    1.10
   1  -4   8    3.10    1.00
   1  -4   8    4.50    0.90
   1  -4   8    2.00    1.20
  -2   4  -8   22.00    2.10
  -2   4  -8   22.90    2.00
   2  -4   8   26.60    2.20
   2  -4   8   20.40    1.90
   2  -4   8   19.60    1.90
   2  -4   8   24.80    2.10
   2  -4   8   25.70    2.00
  -3   4  -8    0.70    1.20
  -3   4  -8    1.10    1.00
   3  -4   8    0.40    0.80
   3  -4   8   -0.50    1.20
   3  -4   8   -1.10    1.20
   3  -4   8   -0.20    1.20
  -4   4  -8    1.20    1.50
  -4   4  -8    1.60    1.40
   4  -4   8    1.50    1.60
   4  -4   8    3.00    1.50
   4  -4   8    0.50    1.40
  -5   4  -8   24.60    2.80
  -5   4  -8   27.70    3.30
   5  -4   8   25.60    2.90
   5  -4   8   18.20    2.60
   5  -4   8   23.90    2.80
  -6   4  -8   10.60    2.90
  -6   4  -8    9.20    2.50
   6  -4   8    5.30    2.40
   6  -4   8    6.50    2.30
   7   3  -8    1.30    1.80
   7   3  -8    1.60    1.80
  -7  -3   8   -0.40    1.50
   6   3  -8    0.10    1.40
   6   3  -8    0.20    1.50
  -6  -3   8    2.00    1.70
  -6  -3   8    1.40    1.50
   5   3  -8   14.30    2.10
   5   3  -8   18.90    2.10
  -5  -3   8   11.20    2.00
  -5  -3   8   15.30    1.90
  -5  -3   8   13.00    2.00
   4   3  -8    0.20    0.90
   4   3  -8    0.20    0.90
  -4  -3   8   -1.00    0.90
  -4  -3   8    0.80    0.70
  -4  -3   8   -0.10    1.00
  -4  -3   8    0.90    1.00
   3   3  -8    0.10    0.70
   3   3  -8   -1.10    0.70
  -3  -3   8    0.50    1.20
  -3  -3   8    0.20    0.80
  -3  -3   8    0.40    0.80
  -3  -3   8    0.30    0.50
   2   3  -8    3.70    0.80
  -2  -3   8    0.80    0.70
  -2  -3   8   -0.20    1.10
  -2  -3   8    4.40    0.90
  -2  -3   8    1.80    0.80
  -2  -3   8    2.10    0.50
   1   3  -8    1.40    0.70
   1   3  -8    0.80    0.70
  -1  -3   8   -0.30    0.60
  -1  -3   8    0.80    0.60
  -1  -3   8   -0.20    0.50
  -1  -3   8    0.80    0.50
  -1  -3   8   -0.40    0.70
  -1  -3   8    0.80    1.10
   0   3  -8    0.50    0.60
   0   3  -8    0.80    0.70
   0  -3   8    0.00    0.60
   0  -3   8    0.20    0.70
   0  -3   8   -0.50    0.70
   0  -3   8    0.60    0.60
  -1   3  -8  291.17    8.50
  -1   3  -8  290.07    8.70
  -1   3  -8  289.07    8.80
   1  -3   8  277.47    8.70
   1  -3   8  279.17    8.60
   1  -3   8  288.97    8.80
   1  -3   8  300.77    8.80
  -2   3  -8    1.50    1.00
  -2   3  -8    1.80    1.00
  -2   3  -8    2.80    0.80
   2  -3   8    4.10    1.20
   2  -3   8    0.10    0.80
   2  -3   8    1.90    1.10
   2  -3   8    5.60    1.20
  -3   3  -8   48.50    2.80
  -3   3  -8   47.60    2.50
  -3   3  -8   50.59    3.00
   3  -3   8   50.49    3.10
   3  -3   8   47.80    2.90
   3  -3   8   49.30    2.90
  -4   3  -8    2.70    1.60
  -4   3  -8    6.20    1.50
   4  -3   8    1.00    1.90
   4  -3   8    2.40    1.60
  -5   3  -8    1.00    1.40
  -5   3  -8    4.70    1.70
   5  -3   8    5.50    1.80
   5  -3   8    7.70    2.10
   5  -3   8    4.80    1.60
  -6   3  -8    1.50    1.90
  -6   3  -8   -0.80    1.80
   6  -3   8    1.20    1.90
   6  -3   8    2.50    2.10
   7   2  -8    3.80    2.00
  -7  -2   8    0.00    1.50
   6   2  -8   -0.10    1.40
   6   2  -8   -0.60    1.50
  -6  -2   8   -0.60    1.20
  -6  -2   8    0.30    1.40
  -6  -2   8   -0.30    1.30
   5   2  -8  490.25   14.50
   5   2  -8  463.05   14.60
  -5  -2   8  483.05   14.50
  -5  -2   8  457.85   14.10
   4   2  -8  113.79    4.40
   4   2  -8  110.49    4.50
  -4  -2   8  111.19    4.40
  -4  -2   8  117.79    4.60
  -4  -2   8  109.49    4.70
  -4  -2   8  105.59    4.40
  -4  -2   8  113.39    4.20
   3   2  -8   14.00    1.50
   3   2  -8   16.10    1.60
  -3  -2   8   16.20    1.50
  -3  -2   8   14.70    1.60
  -3  -2   8   16.30    1.70
  -3  -2   8   17.40    1.50
   2   2  -8   83.39    3.20
   2   2  -8   82.89    3.00
   2   2  -8   83.59    3.10
  -2  -2   8   79.39    3.00
  -2  -2   8   83.19    3.10
  -2  -2   8   80.89    3.70
  -2  -2   8   87.49    3.20
   1   2  -8   27.70    1.40
   1   2  -8   30.70    1.70
   1   2  -8   27.70    1.60
  -1  -2   8   27.30    1.60
  -1  -2   8   28.10    1.60
  -1  -2   8   24.60    1.60
   0   2  -8  125.49    4.00
   0   2  -8  128.19    4.20
   0   2  -8  124.99    4.10
   0  -2   8  121.99    4.10
   0  -2   8  127.39    4.20
   0  -2   8  123.39    4.20
   0  -2   8  127.89    4.10
  -1   2  -8  976.30   26.90
  -1   2  -8  976.40   27.10
  -1   2  -8  950.50   27.00
   1  -2   8  993.10   27.00
   1  -2   8  925.91   26.90
   1  -2   8  988.00   27.00
   1  -2   8  981.60   27.00
  -2   2  -8  569.54   16.70
  -2   2  -8  573.14   16.50
  -2   2  -8  586.74   16.70
   2  -2   8  570.14   16.60
   2  -2   8  579.94   16.60
   2  -2   8  575.74   16.60
  -3   2  -8    1.00    0.90
  -3   2  -8    1.60    1.00
  -3   2  -8    1.20    0.80
   3  -2   8   -1.40    1.30
   3  -2   8    2.20    1.10
   3  -2   8    1.40    1.00
  -4   2  -8   19.10    2.10
  -4   2  -8   22.20    2.50
  -4   2  -8   24.10    2.20
   4  -2   8   20.60    2.60
   4  -2   8   21.70    2.20
   4  -2   8   26.30    2.40
  -5   2  -8    4.70    1.60
  -5   2  -8    5.40    1.90
  -5   2  -8    5.50    1.60
   5  -2   8    7.10    1.80
   5  -2   8    5.10    2.10
   5  -2   8    7.20    1.70
  -6   2  -8    1.00    1.70
  -6   2  -8    0.80    1.60
   6  -2   8    1.50    2.00
   6  -2   8   -0.20    1.80
  -7   2  -8   -3.40    2.00
  -7   2  -8    0.60    2.00
   7  -2   8   -0.70    2.10
   7  -2   8    3.40    2.70
   7   1  -8    3.80    2.10
   7   1  -8    3.70    2.00
  -7  -1   8    4.40    1.80
  -7  -1   8    5.40    2.00
  -7  -1   8    3.20    2.10
   6   1  -8   -1.70    1.20
   6   1  -8    2.40    1.70
  -6  -1   8    1.30    1.20
  -6  -1   8   -0.50    1.40
  -6  -1   8   -0.90    1.40
   5   1  -8    0.60    1.20
   5   1  -8   -0.70    1.20
  -5  -1   8    2.70    1.20
  -5  -1   8   -0.20    1.20
  -5  -1   8   -0.40    1.30
   4   1  -8    5.10    1.20
   4   1  -8    4.60    1.10
   4   1  -8    5.40    1.30
  -4  -1   8    6.80    1.40
  -4  -1   8    6.80    1.30
  -4  -1   8    7.90    1.50
  -4  -1   8    7.90    1.40
   3   1  -8    0.40    0.80
   3   1  -8    0.20    0.70
   3   1  -8   -0.20    0.70
  -3  -1   8   -0.50    0.90
  -3  -1   8   -0.30    0.80
  -3  -1   8   -0.50    0.90
  -3  -1   8   -1.00    0.80
  -3  -1   8   -0.40    0.80
   2   1  -8    4.20    0.80
   2   1  -8    3.90    0.90
   2   1  -8    6.80    1.00
  -2  -1   8    4.70    0.90
  -2  -1   8    7.80    1.10
  -2  -1   8    4.70    1.00
  -2  -1   8    7.00    1.00
   1   1  -8  154.78    5.00
   1   1  -8  153.68    4.90
  -1  -1   8  155.68    4.90
  -1  -1   8  154.98    5.00
  -1  -1   8  160.98    5.00
   0   1  -8  261.57    7.60
   0   1  -8  253.67    7.50
   0   1  -8  256.27    7.40
   0  -1   8  267.47    7.60
   0  -1   8  250.77    7.50
   0  -1   8  250.87    7.60
   0  -1   8  231.98    7.40
  -1   1  -8  468.65   13.40
  -1   1  -8  462.75   13.40
  -1   1  -8  474.65   13.30
   1  -1   8  464.35   13.30
   1  -1   8  463.15   13.40
   1  -1   8  464.65   13.40
  -2   1  -8  120.79    4.20
  -2   1  -8  116.29    4.30
  -2   1  -8  117.39    4.20
   2  -1   8  124.69    4.40
   2  -1   8  121.29    4.30
   2  -1   8  124.19    4.30
  -3   1  -8   11.20    1.30
  -3   1  -8   12.00    1.40
  -3   1  -8   12.60    1.50
   3  -1   8   10.60    1.50
   3  -1   8    8.40    1.30
   3  -1   8   11.10    1.70
  -4   1  -8   -0.60    0.90
  -4   1  -8    1.20    1.00
  -4   1  -8   -0.80    1.00
   4  -1   8   -0.50    1.00
   4  -1   8   -0.90    1.00
   4  -1   8    0.00    1.40
  -5   1  -8   25.60    2.50
  -5   1  -8   19.70    2.20
  -5   1  -8   21.20    2.50
   5  -1   8   16.80    2.50
   5  -1   8   18.90    2.50
   5  -1   8   19.20    2.20
  -6   1  -8    7.70    2.00
  -6   1  -8   10.70    2.10
  -6   1  -8    6.10    1.70
   6  -1   8    7.30    2.10
   6  -1   8    5.40    2.00
  -7   1  -8    2.90    2.00
  -7   1  -8    1.60    2.00
   7  -1   8    5.90    2.50
   7  -1   8    0.20    2.10
   7   0  -8    0.30    1.80
   7   0  -8    2.70    2.20
  -7   0   8    2.10    1.70
  -7   0   8    1.60    1.90
   6   0  -8   -0.10    1.30
   6   0  -8    1.10    1.60
  -6   0   8    2.10    1.60
  -6   0   8    0.00    1.50
   5   0  -8    4.30    1.30
   5   0  -8   -0.90    1.20
  -5   0   8    4.30    1.60
  -5   0   8    5.20    1.60
   4   0  -8   14.80    1.80
   4   0  -8   13.80    1.70
   4   0  -8   15.30    1.70
  -4   0   8   15.30    1.80
  -4   0   8   12.30    1.80
  -4   0   8   14.40    1.50
   3   0  -8   -0.50    0.70
   3   0  -8    0.80    0.80
   3   0  -8    1.60    0.90
  -3   0   8    1.10    1.00
  -3   0   8    0.80    1.00
   2   0  -8  219.58    7.00
   2   0  -8  229.58    6.90
   2   0  -8  217.78    6.90
  -2   0   8  221.78    7.00
  -2   0   8  227.88    7.00
  -2   0   8  224.98    7.10
   1   0  -8  536.85   15.50
   1   0  -8  545.55   15.40
   1   0  -8  539.65   15.40
  -1   0   8  537.75   15.40
  -1   0   8  562.14   15.40
   0   0  -8 2621.34   70.19
   0   0  -8 2619.44   70.09
   0   0   8 2656.23   70.19
   0   0   8 2549.94   70.19
   0   0   8 2455.15   70.19
  -1   0  -8  783.82   21.80
  -1   0  -8  798.32   21.80
  -1   0  -8  762.22   22.00
  -1   0  -8  762.62   21.90
   1   0   8  809.32   21.90
   1   0   8  783.72   21.80
   1   0   8  790.72   21.90
  -2   0  -8 1096.49   30.80
  -2   0  -8 1142.49   30.80
  -2   0  -8 1105.79   30.80
   2   0   8 1102.99   30.90
   2   0   8 1096.19   30.80
   2   0   8 1123.09   30.80
  -3   0  -8   15.90    1.60
  -3   0  -8   16.10    1.60
  -3   0  -8   15.20    1.60
   3   0   8   15.00    1.50
   3   0   8   12.40    1.50
   3   0   8   12.30    1.60
  -4   0  -8   -0.30    0.90
  -4   0  -8    2.30    1.10
  -4   0  -8   -0.20    1.00
   4   0   8   -1.00    1.30
   4   0   8    0.20    0.90
   4   0   8    2.60    1.20
  -5   0  -8   72.39    3.80
  -5   0  -8   63.29    3.70
  -5   0  -8   68.69    3.70
   5   0   8   74.29    3.90
   5   0   8   68.79    4.50
  -6   0  -8  419.16   13.50
  -6   0  -8  408.56   13.30
  -6   0  -8  417.46   13.40
   6   0   8  414.46   13.50
  -7   0  -8    1.50    1.80
  -7   0  -8    1.00    1.60
  -7   0  -8   -1.60    1.50
   7   0   8    3.30    2.30
   7   0   8   -1.30    2.30
   7  -1  -8    4.50    2.20
   7  -1  -8    2.40    2.30
  -7   1   8    2.10    1.80
  -7   1   8   -1.00    2.00
   6  -1  -8   10.80    2.20
   6  -1  -8    7.50    2.00
  -6   1   8   11.30    2.30
  -6   1   8   12.40    2.30
   5  -1  -8    2.50    1.50
   5  -1  -8    1.80    1.30
  -5   1   8    0.60    1.40
  -5   1   8    2.80    1.00
  -5   1   8    2.00    1.60
   4  -1  -8    1.30    1.10
   4  -1  -8    0.80    1.00
   4  -1  -8    0.00    0.90
  -4   1   8    1.50    1.30
  -4   1   8    0.70    0.80
   3  -1  -8   29.90    2.00
   3  -1  -8   27.20    2.00
   3  -1  -8   26.70    2.10
  -3   1   8   29.50    2.30
  -3   1   8   25.40    2.10
   2  -1  -8  149.49    5.00
   2  -1  -8  144.69    5.10
   2  -1  -8  154.48    5.00
  -2   1   8  149.99    5.10
  -2   1   8  141.99    5.20
  -2   1   8  157.38    5.10
   1  -1  -8   36.80    1.80
   1  -1  -8   35.80    1.80
   1  -1  -8   34.60    1.80
   1  -1  -8   36.00    1.90
  -1   1   8   31.40    2.00
  -1   1   8   35.30    1.90
  -1   1   8   37.60    1.90
   0  -1  -8 2471.35   68.49
   0  -1  -8 2536.15   68.49
   0  -1  -8 2541.25   68.49
   0  -1  -8 2558.24   68.49
   0   1   8 2434.96   68.49
   0   1   8 2530.85   68.39
   0   1   8 2552.64   68.49
  -1  -1  -8    5.80    0.70
  -1  -1  -8    4.50    0.70
  -1  -1  -8    6.30    0.80
  -1  -1  -8    6.00    0.90
   1   1   8    4.70    0.80
   1   1   8    6.40    1.10
   1   1   8    6.10    0.80
  -2  -1  -8   11.20    1.10
  -2  -1  -8    9.50    1.00
  -2  -1  -8   10.60    1.10
  -2  -1  -8   12.80    1.20
   2   1   8    9.00    1.10
   2   1   8   10.00    1.10
  -3  -1  -8    0.90    0.80
  -3  -1  -8   -0.20    0.80
  -3  -1  -8    1.60    0.70
  -3  -1  -8    0.40    0.70
   3   1   8    0.40    1.20
   3   1   8    0.00    0.90
  -4  -1  -8   94.49    3.80
  -4  -1  -8   94.79    3.90
  -4  -1  -8   97.89    3.90
  -4  -1  -8   90.99    3.70
   4   1   8   94.69    4.00
   4   1   8   92.09    3.70
   4   1   8   94.39    4.30
  -5  -1  -8    4.20    1.30
  -5  -1  -8    5.20    1.20
  -5  -1  -8    4.90    1.40
   5   1   8    5.80    1.50
   5   1   8    3.70    1.80
  -6  -1  -8  116.89    4.90
  -6  -1  -8  109.19    5.20
  -6  -1  -8  119.59    5.30
   6   1   8  109.69    5.70
   6   1   8  119.09    5.40
  -7  -1  -8   -0.40    1.20
  -7  -1  -8   -0.30    1.50
  -7  -1  -8    0.50    1.70
   7   1   8   -1.50    2.20
   7  -2  -8   -2.30    2.40
   7  -2  -8   -1.10    1.90
  -7   2   8    0.00    1.90
  -7   2   8    3.50    2.30
   6  -2  -8    0.00    1.60
   6  -2  -8   -0.30    1.60
  -6   2   8   -0.70    1.80
  -6   2   8    1.80    1.70
   5  -2  -8    0.70    1.10
   5  -2  -8    1.20    1.30
  -5   2   8    3.90    1.70
  -5   2   8    3.90    1.70
   4  -2  -8    0.70    1.00
   4  -2  -8    0.20    1.00
   4  -2  -8    0.80    1.10
  -4   2   8    0.30    1.10
   3  -2  -8    1.60    0.90
   3  -2  -8   -0.90    0.70
   3  -2  -8    1.30    0.90
  -3   2   8   -0.10    1.00
  -3   2   8   -0.80    0.90
   2  -2  -8  848.82   23.90
   2  -2  -8  823.02   23.90
   2  -2  -8  858.91   23.90
  -2   2   8  839.22   23.90
  -2   2   8  864.31   24.10
   1  -2  -8   81.19    3.00
   1  -2  -8   77.49    3.00
   1  -2  -8   78.59    2.90
   1  -2  -8   77.89    3.00
  -1   2   8   76.49    3.10
  -1   2   8   79.79    3.10
  -1   2   8   77.89    2.90
   0  -2  -8   43.90    1.90
   0  -2  -8   38.30    1.80
   0  -2  -8   43.00    1.80
   0  -2  -8   40.50    1.70
   0   2   8   42.40    2.00
   0   2   8   42.10    1.90
   0   2   8   42.60    1.80
  -1  -2  -8    0.50    0.50
  -1  -2  -8    0.40    0.40
  -1  -2  -8    0.60    0.60
  -1  -2  -8    0.80    0.60
   1   2   8    2.30    0.70
   1   2   8    0.40    0.80
  -2  -2  -8   32.10    1.70
  -2  -2  -8   36.10    1.70
  -2  -2  -8   31.30    1.30
  -2  -2  -8   32.00    1.50
   2   2   8   20.50    1.80
  -3  -2  -8   -0.20    0.50
  -3  -2  -8   -0.30    0.80
  -3  -2  -8   -0.20    0.50
  -3  -2  -8   -0.60    0.70
   3   2   8   -1.20    1.00
   3   2   8   -0.70    0.80
  -4  -2  -8   -0.30    0.30
  -4  -2  -8   -0.30    0.60
  -4  -2  -8   -0.30    0.90
   4   2   8    0.30    1.00
   4   2   8   -0.50    1.30
  -5  -2  -8   15.10    1.50
  -5  -2  -8   16.70    2.00
  -5  -2  -8   15.80    1.80
   5   2   8   12.60    2.00
   5   2   8   16.40    2.00
  -6  -2  -8  480.55   15.30
   6   2   8  509.15   15.40
  -7  -2  -8    0.20    1.60
  -7  -2  -8    5.00    1.80
   7   2   8    3.90    2.20
   7   2   8    2.30    2.40
   6  -3  -8   -1.10    1.60
   6  -3  -8   -0.10    2.00
  -6   3   8   -0.80    1.80
  -6   3   8    1.80    2.10
   5  -3  -8    4.30    1.60
   5  -3  -8    3.00    1.60
   5  -3  -8    5.10    1.70
  -5   3   8    4.50    1.80
  -5   3   8    1.10    1.70
   4  -3  -8    5.20    1.50
   4  -3  -8    5.30    1.50
   4  -3  -8    2.40    1.40
  -4   3   8    3.20    1.50
  -4   3   8    2.40    1.60
   3  -3  -8  228.08    7.50
   3  -3  -8  214.68    7.50
   3  -3  -8  224.38    7.40
  -3   3   8  227.78    7.60
  -3   3   8  221.28    7.40
  -3   3   8  215.28    7.70
   2  -3  -8  236.78    7.80
   2  -3  -8  254.37    7.70
   2  -3  -8  254.57    7.80
  -2   3   8  246.68    8.00
  -2   3   8  234.38    7.80
   1  -3  -8   20.40    1.50
   1  -3  -8   20.40    1.50
   1  -3  -8   24.50    1.50
  -1   3   8   21.90    1.80
   0  -3  -8    1.60    0.60
   0  -3  -8    1.40    0.60
   0  -3  -8    1.40    0.50
   0  -3  -8    0.60    0.60
   0  -3  -8    1.00    0.40
   0   3   8    1.80    0.80
  -1  -3  -8    2.60    0.70
  -1  -3  -8    1.80    0.60
   1   3   8    1.90    0.70
   1   3   8    2.80    0.80
  -2  -3  -8    1.90    0.70
  -2  -3  -8    2.20    0.60
  -2  -3  -8    3.00    0.60
   2   3   8    1.30    0.90
   2   3   8    2.00    0.70
  -3  -3  -8    2.30    0.70
  -3  -3  -8    4.00    1.00
   3   3   8    3.10    0.80
   3   3   8    1.10    1.00
  -4  -3  -8  106.99    4.00
  -4  -3  -8  103.99    3.90
  -4  -3  -8   89.99    3.70
   4   3   8  101.69    4.00
  -5  -3  -8    6.50    1.40
  -5  -3  -8   12.00    1.60
   5   3   8   10.00    1.60
  -6  -3  -8    2.30    1.30
  -6  -3  -8    2.20    1.40
   6   3   8    1.30    1.60
   6   3   8    0.80    1.70
  -7  -3  -8    0.40    1.60
  -7  -3  -8   -0.60    1.50
   7   3   8    1.00    2.10
   7   3   8    1.80    2.00
   6  -4  -8    0.90    2.10
   6  -4  -8    0.20    2.10
  -6   4   8   -0.30    2.00
   5  -4  -8   58.49    4.10
   5  -4  -8   52.59    3.70
   5  -4  -8   65.29    4.10
  -5   4   8   56.09    4.40
  -5   4   8   56.19    4.20
   4  -4  -8    5.10    1.60
   4  -4  -8    4.00    1.40
   4  -4  -8    6.30    1.60
  -4   4   8    5.70    1.70
  -4   4   8    6.00    2.00
   3  -4  -8  154.48    5.80
   3  -4  -8  150.88    5.80
   3  -4  -8  152.48    5.60
  -3   4   8  155.18    6.10
   2  -4  -8    2.20    0.90
   2  -4  -8    1.30    1.00
   2  -4  -8    0.60    0.90
   2  -4  -8    1.10    0.90
  -2   4   8    1.50    1.10
  -2   4   8    0.30    1.30
   1  -4  -8   36.40    1.60
   1  -4  -8   38.00    2.00
   1  -4  -8   32.50    2.00
   1  -4  -8   33.10    2.00
  -1   4   8   36.30    2.40
  -1   4   8   34.40    2.10
   0  -4  -8    1.20    0.60
   0  -4  -8    0.70    0.60
   0  -4  -8    0.40    0.60
   0   4   8   -0.30    0.60
   0   4   8    0.80    0.80
  -1  -4  -8  219.78    6.40
  -1  -4  -8  212.68    6.30
  -1  -4  -8  214.28    6.40
   1   4   8  220.28    6.40
   1   4   8  204.98    6.30
  -2  -4  -8    7.90    0.90
  -2  -4  -8    9.40    1.00
   2   4   8    8.00    0.90
   2   4   8    5.50    1.00
  -3  -4  -8    5.30    0.90
   3   4   8    2.50    0.90
  -4  -4  -8    4.40    1.00
  -4  -4  -8    5.50    1.00
  -4  -4  -8    5.40    1.10
   4   4   8    5.10    1.10
   4   4   8    1.60    1.10
  -5  -4  -8   -0.50    1.00
  -5  -4  -8    0.00    1.00
   5   4   8   -0.20    1.10
   5   4   8   -1.30    1.30
  -6  -4  -8    1.50    1.40
  -6  -4  -8    0.50    1.10
   6   4   8    0.60    1.60
   6   4   8   -1.00    1.40
  -7  -4  -8    0.40    1.50
  -7  -4  -8    1.50    1.60
   7   4   8    2.40    1.90
   7   4   8    2.20    2.10
   5  -5  -8    3.20    1.70
   5  -5  -8    7.10    2.20
   5  -5  -8    3.40    1.90
  -5   5   8    7.10    2.20
  -5   5   8    1.10    2.20
   4  -5  -8   18.70    2.40
   4  -5  -8    6.00    1.60
   4  -5  -8   12.20    1.90
  -4   5   8   13.90    2.30
  -4   5   8   11.40    2.50
   3  -5  -8    5.50    1.20
   3  -5  -8   10.60    1.90
  -3   5   8   13.30    1.90
  -3   5   8   14.90    2.30
   2  -5  -8    0.30    0.80
   2  -5  -8    0.60    1.00
  -2   5   8    0.40    1.10
  -2   5   8    3.10    1.60
   1  -5  -8    0.20    0.90
   1  -5  -8    1.30    0.90
   1  -5  -8    2.30    0.90
   0  -5  -8   -0.80    0.70
   0   5   8   -0.30    0.70
   0   5   8   -0.80    0.90
  -1  -5  -8   16.90    1.10
  -1  -5  -8   16.30    1.20
   1   5   8   15.00    1.40
  -2  -5  -8    0.70    0.60
   2   5   8    0.60    0.50
   2   5   8    0.40    0.80
  -3  -5  -8    9.20    1.10
  -3  -5  -8    9.00    1.10
   3   5   8    4.80    1.00
  -4  -5  -8   -0.30    0.70
  -4  -5  -8   -0.70    0.80
  -4  -5  -8   -0.10    0.70
   4   5   8    0.80    0.90
   4   5   8   -0.10    1.00
  -5  -5  -8   -0.40    0.90
  -5  -5  -8   -1.40    0.90
   5   5   8    0.10    1.30
   5   5   8   -0.50    1.20
  -6  -5  -8   -0.30    1.20
   6   5   8   -1.00    1.60
  -7  -5  -8   -0.40    1.50
   7   5   8    0.50    2.20
   5  -6  -8    3.20    2.10
   5  -6  -8   -0.30    1.70
  -5   6   8    2.80    2.10
  -5   6   8   -2.70    2.20
   4  -6  -8    2.40    1.70
   4  -6  -8    3.00    1.80
  -4   6   8    1.50    2.40
  -4   6   8    3.30    2.00
   3  -6  -8    0.30    1.30
   3  -6  -8    0.30    1.40
  -3   6   8    0.60    1.50
  -3   6   8    1.10    2.10
   2  -6  -8    1.80    1.10
   2  -6  -8   -0.50    1.00
  -2   6   8   -1.40    1.10
  -2   6   8    0.90    1.70
   1  -6  -8   99.09    3.80
   1  -6  -8   92.29    3.90
   1  -6  -8   93.79    3.90
  -1   6   8   99.19    4.30
   0  -6  -8   14.50    1.40
   0  -6  -8   12.90    1.30
   0  -6  -8   14.00    1.40
   0   6   8   13.80    1.60
   0   6   8   13.40    1.50
  -1  -6  -8   -1.20    0.60
  -1  -6  -8   -0.60    0.60
   1   6   8    0.20    0.90
  -2  -6  -8  244.68    7.10
  -2  -6  -8  248.58    7.10
   2   6   8  224.48    7.00
  -3  -6  -8   83.19    3.00
  -3  -6  -8   81.59    3.00
  -4  -6  -8   -0.10    0.90
  -4  -6  -8    0.50    0.90
   4   6   8    0.00    1.10
  -5  -6  -8   -1.10    1.00
   5   6   8    1.00    1.40
  -6  -6  -8    0.60    1.30
   6   6   8    0.40    1.70
   4  -7  -8    3.60    1.90
   4  -7  -8   -2.00    1.60
  -4   7   8    3.20    2.80
  -4   7   8    2.80    2.00
   3  -7  -8    1.20    1.60
   3  -7  -8    0.60    1.60
  -3   7   8   -1.60    1.60
  -3   7   8    2.20    2.30
   2  -7  -8   -0.90    1.20
   2  -7  -8    1.00    1.30
  -2   7   8   -0.40    1.40
  -2   7   8    3.40    2.00
   1  -7  -8   -0.60    1.00
   1  -7  -8   -0.50    0.90
  -1   7   8   -0.20    1.70
   0  -7  -8    0.70    1.00
   0  -7  -8    0.30    0.90
   0   7   8   -0.60    1.30
  -1  -7  -8    3.20    1.00
  -1  -7  -8    3.60    0.90
   1   7   8    2.10    1.20
  -2  -7  -8    1.20    0.70
  -2  -7  -8    0.10    0.70
  -3  -7  -8    0.60    0.80
  -3  -7  -8    1.40    0.70
  -4  -7  -8    0.30    0.90
  -4  -7  -8    0.70    1.00
  -5  -7  -8   -0.30    1.20
  -6  -7  -8   -0.20    1.20
   3  -8  -8   -1.60    1.70
  -3   8   8    0.40    2.80
   2  -8  -8    0.10    1.50
  -2   8   8   -1.70    2.20
   1  -8  -8    3.90    1.40
  -1   8   8    5.30    2.10
   0  -8  -8    1.80    1.10
  -1  -8  -8    0.40    1.00
  -1  -8  -8    0.10    1.00
  -2  -8  -8   -0.20    0.90
  -2  -8  -8    0.50    0.80
  -5  -8  -8    0.20    1.20
   1  -9  -8   -0.10    1.50
   0  -9  -8    0.00    1.40
  -1  -9  -8    1.50    1.40
  -2  -9  -8    0.70    1.20
  -2  -9   9    3.70    2.70
  -2  -9   9   -1.80    1.70
  -1  -9   9    1.50    2.50
  -1  -9   9    2.30    1.70
   0  -9   9   -0.10    1.70
   0  -9   9   -0.30    2.20
  -4  -8   9   -0.30    2.40
  -4  -8   9   -0.60    1.50
  -3  -8   9    0.80    2.30
  -3  -8   9    1.00    1.40
  -2  -8   9   24.30    2.80
  -2  -8   9   38.00    4.60
  -1  -8   9  211.98    7.50
  -1  -8   9  228.98    9.50
   0   8  -9   -0.70    1.40
   0  -8   9    0.10    2.00
   0  -8   9    0.70    1.40
  -1   8  -9    0.50    1.70
   1  -8   9   -0.20    1.60
   1  -8   9    2.30    2.00
  -2   8  -9    1.40    2.00
   2  -8   9    1.50    1.80
  -5  -7   9    0.00    2.40
  -5  -7   9   -1.50    1.50
  -4  -7   9    1.60    2.20
  -4  -7   9    0.70    1.30
   3   7  -9    0.10    1.10
  -3  -7   9   -0.40    1.80
  -3  -7   9    0.10    1.10
   2   7  -9   -0.50    1.10
  -2  -7   9   -0.10    1.80
  -2  -7   9   -0.60    1.10
   1   7  -9   17.70    2.10
  -1  -7   9   19.40    2.80
   0   7  -9    0.50    1.30
   0   7  -9   -0.70    1.00
   0  -7   9    0.20    1.10
   0  -7   9   -1.20    1.60
   0  -7   9    1.30    1.20
  -1   7  -9    1.00    1.40
   1  -7   9    0.80    1.60
   1  -7   9    0.40    1.40
   1  -7   9   -0.50    1.20
  -2   7  -9    0.90    1.30
  -2   7  -9    2.40    1.80
   2  -7   9    0.80    1.40
   2  -7   9    0.90    1.60
   2  -7   9    1.10    1.50
  -3   7  -9   -1.30    1.80
  -3   7  -9    0.70    1.60
   3  -7   9   -0.40    1.60
   3  -7   9   -0.40    1.70
  -4   7  -9    2.40    1.90
  -4   7  -9    0.30    2.30
   4  -7   9   -2.50    1.70
   4  -7   9    2.90    2.10
   6   6  -9    4.10    2.00
  -6  -6   9   11.00    2.50
  -6  -6   9    3.30    2.80
   5   6  -9    9.60    1.70
  -5  -6   9    8.20    2.70
  -5  -6   9    7.30    1.80
   4   6  -9    2.30    1.10
  -4  -6   9    1.90    1.30
  -4  -6   9   -0.50    1.80
  -3  -6   9    0.00    1.20
  -3  -6   9    0.40    1.60
  -3  -6   9    0.20    0.90
   2   6  -9    0.00    0.90
   2   6  -9    0.40    0.80
  -2  -6   9   -0.80    0.80
  -2  -6   9    0.50    0.90
  -2  -6   9    1.20    1.60
   1   6  -9    1.90    0.90
   1   6  -9    2.00    1.10
  -1  -6   9    0.40    1.50
  -1  -6   9    1.00    0.90
  -1  -6   9    1.60    1.00
  -1  -6   9    3.60    1.10
   0   6  -9    0.70    1.10
   0   6  -9   -1.00    0.90
   0  -6   9    0.50    1.00
   0  -6   9   -0.80    0.90
  -1   6  -9   -1.00    1.00
  -1   6  -9   -1.20    1.10
   1  -6   9   -1.50    1.10
   1  -6   9   -0.40    1.20
   1  -6   9   -0.30    1.30
  -2   6  -9   50.79    3.10
  -2   6  -9   52.89    3.60
   2  -6   9   58.29    3.30
   2  -6   9   50.59    3.30
   2  -6   9   52.99    3.40
  -3   6  -9   72.29    4.40
  -3   6  -9   66.79    3.90
   3  -6   9   67.99    4.00
   3  -6   9   67.69    4.10
  -4   6  -9    2.30    1.80
  -4   6  -9    2.00    2.10
   4  -6   9    1.10    1.80
  -5   6  -9    1.70    2.40
  -5   6  -9   -2.20    1.70
   5  -6   9    2.30    2.10
   5  -6   9    0.90    2.00
   6   5  -9    5.50    1.90
  -6  -5   9    7.20    2.70
   5   5  -9    0.90    1.30
   5   5  -9    0.50    1.30
  -5  -5   9    1.00    1.40
  -5  -5   9    4.00    2.10
  -5  -5   9    1.30    1.30
   4   5  -9   33.70    2.30
   4   5  -9   35.90    2.40
  -4  -5   9   30.00    2.30
  -4  -5   9   34.30    3.50
  -3  -5   9    0.30    0.90
  -3  -5   9   -0.60    0.80
  -3  -5   9   -0.50    1.30
  -3  -5   9    0.10    0.80
   2   5  -9    1.30    0.70
   2   5  -9   -0.10    0.80
  -2  -5   9   -0.50    1.30
  -2  -5   9    0.20    0.80
  -2  -5   9    0.00    0.80
  -2  -5   9   -0.40    0.70
   1   5  -9    1.40    0.90
   1   5  -9    0.40    0.70
  -1  -5   9    2.40    0.90
  -1  -5   9    0.80    0.80
  -1  -5   9    1.10    0.80
  -1  -5   9   -1.20    1.20
   0   5  -9   39.10    2.30
   0   5  -9   36.50    2.10
   0  -5   9   42.60    3.00
   0  -5   9   37.50    2.20
   0  -5   9   29.40    2.00
  -1   5  -9    0.80    1.10
  -1   5  -9    0.90    0.90
   1  -5   9   -1.00    1.10
   1  -5   9   -1.20    1.00
   1  -5   9    0.10    0.90
  -2   5  -9   98.19    4.10
  -2   5  -9  104.19    4.50
   2  -5   9   88.59    3.60
   2  -5   9   92.99    4.20
   2  -5   9   99.59    4.30
  -3   5  -9   27.30    2.50
  -3   5  -9   21.30    2.50
   3  -5   9   21.20    2.40
   3  -5   9   23.60    2.40
   3  -5   9   20.50    2.30
   3  -5   9   20.20    2.00
  -4   5  -9    1.70    1.60
  -4   5  -9   -0.10    1.70
   4  -5   9    0.90    1.60
   4  -5   9    3.20    1.50
   4  -5   9    2.80    1.70
  -5   5  -9    3.80    2.00
  -5   5  -9    2.00    2.00
   5  -5   9    0.90    1.90
   5  -5   9    1.40    1.80
   5  -5   9    2.20    2.00
   7   4  -9    3.00    1.80
   7   4  -9    5.30    2.10
  -7  -4   9    3.10    2.30
  -7  -4   9    3.10    1.90
   6   4  -9   27.10    2.70
   6   4  -9   26.50    3.10
  -6  -4   9   22.90    2.50
  -6  -4   9   19.90    3.10
   5   4  -9  361.86   11.70
   5   4  -9  362.66   11.40
  -5  -4   9  350.16   11.60
  -5  -4   9  362.96   12.50
  -5  -4   9  372.56   11.50
   4   4  -9   13.40    1.60
  -4  -4   9   11.50    1.70
  -4  -4   9   12.80    1.60
  -4  -4   9   14.30    2.20
   3   4  -9   -0.20    0.70
   3   4  -9    0.80    0.90
  -3  -4   9   -0.70    0.80
  -3  -4   9    0.90    1.30
  -3  -4   9    0.00    0.90
  -3  -4   9   -1.00    0.80
   2   4  -9    4.10    0.80
   2   4  -9    5.50    1.00
  -2  -4   9    2.50    1.40
  -2  -4   9    4.10    0.90
  -2  -4   9    4.90    1.00
  -2  -4   9    3.90    0.90
   1   4  -9   11.10    1.20
   1   4  -9    8.00    1.00
  -1  -4   9   10.50    1.10
  -1  -4   9   10.40    1.20
  -1  -4   9    8.20    1.50
   0   4  -9   93.19    3.50
   0   4  -9   97.79    3.70
   0  -4   9   93.09    3.60
   0  -4   9   93.59    2.90
   0  -4   9   92.09    3.50
   0  -4   9   91.09    4.20
  -1   4  -9    0.20    0.90
  -1   4  -9    0.70    0.80
   1  -4   9    0.60    1.10
   1  -4   9    0.20    0.90
   1  -4   9    1.30    1.00
  -2   4  -9  209.38    7.50
  -2   4  -9  212.58    7.30
   2  -4   9  223.08    7.40
   2  -4   9  208.18    7.30
   2  -4   9  232.88    7.40
   2  -4   9  225.28    7.20
   2  -4   9  237.08    7.50
  -3   4  -9   -1.50    1.10
  -3   4  -9    0.20    1.10
   3  -4   9    0.10    1.20
   3  -4   9   -0.60    1.20
   3  -4   9    0.40    0.90
   3  -4   9    0.60    1.30
  -4   4  -9    0.30    1.40
  -4   4  -9   -1.10    1.20
   4  -4   9    0.00    1.40
   4  -4   9    0.40    1.50
   4  -4   9   -1.10    1.40
  -5   4  -9    4.50    1.80
  -5   4  -9    7.20    2.20
   5  -4   9    5.50    1.90
   5  -4   9    6.60    2.00
   5  -4   9    3.10    1.80
  -6   4  -9   24.70    3.40
  -6   4  -9   25.50    3.40
   6  -4   9   15.40    3.20
   6  -4   9   16.80    2.80
   7   3  -9    0.20    1.70
   7   3  -9    1.10    1.80
  -7  -3   9    4.00    2.00
  -7  -3   9    1.50    1.60
   6   3  -9    5.30    1.70
   6   3  -9    2.60    1.60
  -6  -3   9    0.60    1.40
  -6  -3   9    2.50    1.70
   5   3  -9  108.49    4.60
   5   3  -9  104.69    4.80
  -5  -3   9  105.39    5.30
  -5  -3   9  105.29    4.70
   4   3  -9    8.50    1.40
   4   3  -9    5.10    1.30
  -4  -3   9    8.70    1.80
  -4  -3   9    6.70    1.40
  -4  -3   9    6.70    1.00
  -4  -3   9   13.10    1.80
   3   3  -9    0.00    0.80
   3   3  -9    1.40    0.80
  -3  -3   9   -0.30    0.80
  -3  -3   9   -0.10    0.60
  -3  -3   9   -0.50    0.90
  -3  -3   9   -0.70    0.80
  -3  -3   9    0.40    1.20
  -2  -3   9    0.00    0.50
  -2  -3   9    0.20    0.70
  -2  -3   9    0.20    0.70
   1   3  -9   44.30    2.10
   1   3  -9   43.20    2.00
  -1  -3   9   43.60    1.80
  -1  -3   9   36.50    1.90
  -1  -3   9   42.60    2.10
  -1  -3   9   42.40    2.10
   0   3  -9  250.57    7.80
   0   3  -9  259.67    7.90
   0  -3   9  254.27    7.80
   0  -3   9  261.97    7.70
   0  -3   9  259.87    7.90
   0  -3   9  266.57    7.90
  -1   3  -9  354.06   10.60
  -1   3  -9  353.26   10.50
  -1   3  -9  349.37   10.30
   1  -3   9  336.07   10.40
   1  -3   9  356.46   10.50
   1  -3   9  336.87   10.30
   1  -3   9  357.96   10.50
  -2   3  -9   14.00    1.40
  -2   3  -9   17.40    1.70
  -2   3  -9   18.50    1.90
   2  -3   9   17.50    1.80
   2  -3   9   13.30    1.80
   2  -3   9   12.90    1.60
  -3   3  -9    0.30    0.80
  -3   3  -9   -0.40    0.90
  -3   3  -9    0.00    1.00
   3  -3   9   -0.10    1.00
   3  -3   9   -0.60    1.00
   3  -3   9    0.10    1.30
  -4   3  -9    2.50    1.60
  -4   3  -9    2.20    1.30
   4  -3   9    2.20    1.50
   4  -3   9    4.70    1.60
   4  -3   9   -0.50    1.70
  -5   3  -9    3.50    1.80
  -5   3  -9    1.40    1.50
   5  -3   9    3.70    1.70
   5  -3   9    3.50    2.00
   5  -3   9    2.20    1.70
  -6   3  -9    2.60    2.00
  -6   3  -9    1.00    1.90
   6  -3   9    1.60    2.10
   6  -3   9    2.50    2.20
   7   2  -9    0.60    1.70
   7   2  -9    0.20    1.80
  -7  -2   9   -0.90    1.60
  -6  -2   9    3.00    1.50
  -6  -2   9    3.30    1.60
  -6  -2   9    1.20    1.50
   5   2  -9   51.59    3.20
   5   2  -9   46.40    3.30
  -5  -2   9   48.70    3.20
  -5  -2   9   41.00    2.80
  -5  -2   9   48.30    3.40
   4   2  -9    9.80    1.60
   4   2  -9    8.90    1.40
  -4  -2   9    7.40    1.30
  -4  -2   9    9.80    1.50
  -4  -2   9    7.10    1.60
  -4  -2   9    6.70    1.60
   3   2  -9    5.40    1.10
   3   2  -9    3.60    0.90
   3   2  -9    5.50    1.00
  -3  -2   9    4.30    1.00
  -3  -2   9    5.60    1.40
  -3  -2   9    5.50    1.10
  -3  -2   9    7.10    1.30
   2   2  -9   40.80    2.10
   2   2  -9   37.90    1.80
   2   2  -9   41.10    2.10
  -2  -2   9   42.50    2.10
  -2  -2   9   39.30    2.00
  -2  -2   9   41.70    2.10
  -2  -2   9   36.40    1.90
   1   2  -9 4496.15  127.39
   1   2  -9 4856.11  126.89
   1   2  -9 4636.54  126.09
  -1  -2   9 4607.64  126.29
  -1  -2   9 4871.01  126.29
  -1  -2   9 4850.41  126.19
  -1  -2   9 4261.67  126.19
   0   2  -9    6.50    1.00
   0   2  -9    5.30    0.80
   0   2  -9    9.20    0.90
   0  -2   9    6.70    0.90
   0  -2   9    6.50    0.90
   0  -2   9    8.60    1.10
  -1   2  -9  343.47   10.00
  -1   2  -9  350.56   10.20
  -1   2  -9  335.77   10.10
   1  -2   9  347.97   10.20
   1  -2   9  339.77   10.10
   1  -2   9  331.07   10.10
   1  -2   9  338.97   10.20
  -2   2  -9    8.40    1.20
  -2   2  -9    5.30    0.90
  -2   2  -9    6.20    1.20
   2  -2   9    6.90    1.40
   2  -2   9    7.40    1.30
   2  -2   9    7.50    1.20
  -3   2  -9    2.10    1.00
  -3   2  -9   -0.30    0.90
  -3   2  -9    0.60    0.80
   3  -2   9   -1.30    1.00
   3  -2   9    0.80    1.30
   3  -2   9   -0.30    0.90
  -4   2  -9    5.20    1.30
  -4   2  -9    1.30    1.30
  -4   2  -9    3.80    1.20
   4  -2   9    3.30    1.30
   4  -2   9   -0.20    1.80
   4  -2   9    0.30    1.20
  -5   2  -9   75.79    4.10
  -5   2  -9   69.19    4.30
  -5   2  -9   69.39    4.10
   5  -2   9   69.29    4.10
   5  -2   9   64.69    4.50
  -6   2  -9   30.50    3.20
  -6   2  -9   35.10    3.70
   6  -2   9   33.20    3.90
   6  -2   9   36.10    3.80
  -7   2  -9    1.50    2.20
  -7   2  -9    0.90    2.20
   7  -2   9    6.30    2.70
   7  -2   9    1.50    2.20
   7   1  -9    6.00    2.10
   7   1  -9    7.60    2.50
  -7  -1   9    3.80    1.90
  -7  -1   9    5.60    2.40
   6   1  -9    1.60    1.40
   6   1  -9   -2.00    1.40
  -6  -1   9   -1.20    1.30
  -6  -1   9    1.00    1.30
  -6  -1   9    0.60    1.50
   5   1  -9    8.40    1.70
   5   1  -9   10.30    1.80
  -5  -1   9    9.70    1.80
  -5  -1   9    7.00    1.70
  -5  -1   9    7.90    1.60
   4   1  -9   -0.40    0.90
   4   1  -9   -0.10    0.90
   4   1  -9   -0.60    1.00
  -4  -1   9   -1.20    1.10
  -4  -1   9   -1.60    1.00
  -4  -1   9   -0.40    1.00
  -4  -1   9   -0.10    1.10
   3   1  -9    9.90    1.20
   3   1  -9   11.40    1.40
   3   1  -9    9.80    1.30
  -3  -1   9    9.20    1.40
  -3  -1   9   11.10    1.50
  -3  -1   9   10.30    1.40
   2   1  -9    3.70    0.80
   2   1  -9    4.50    0.90
   2   1  -9    5.80    1.00
  -2  -1   9    4.00    1.00
  -2  -1   9    3.00    0.80
  -2  -1   9    5.40    1.10
  -2  -1   9    2.50    0.90
   1   1  -9 1756.22   48.50
   1   1  -9 1757.62   48.40
   1   1  -9 1725.83   48.50
  -1  -1   9 1799.92   48.50
  -1  -1   9 1788.02   48.50
  -1  -1   9 1787.12   48.40
  -1  -1   9 1763.12   48.50
   0   1  -9   44.80    2.10
   0   1  -9   45.10    1.90
   0   1  -9   40.10    2.00
   0  -1   9   45.60    2.10
   0  -1   9   46.90    2.10
   0  -1   9   44.40    2.20
   0  -1   9   40.80    1.90
  -1   1  -9   -0.40    0.60
  -1   1  -9   -0.90    0.60
  -1   1  -9   -0.70    0.70
   1  -1   9    0.50    0.90
   1  -1   9    0.50    0.70
  -2   1  -9   24.50    1.80
  -2   1  -9   27.70    1.90
  -2   1  -9   26.10    1.70
   2  -1   9   24.40    2.00
   2  -1   9   28.50    1.80
  -3   1  -9   13.00    1.60
  -3   1  -9   15.00    1.50
  -3   1  -9   13.50    1.50
   3  -1   9   12.90    1.40
   3  -1   9   12.40    1.80
   3  -1   9    9.20    1.40
  -4   1  -9    0.50    1.00
  -4   1  -9    1.60    1.00
  -4   1  -9    2.00    1.20
   4  -1   9    1.30    1.10
   4  -1   9    1.90    1.30
   4  -1   9   -3.10    1.30
  -5   1  -9   81.89    4.10
  -5   1  -9   82.59    4.10
  -5   1  -9   76.29    4.20
   5  -1   9   78.99    4.20
   5  -1   9   66.59    4.50
  -6   1  -9    0.30    1.30
  -6   1  -9    2.60    1.70
  -6   1  -9   -0.90    1.30
   6  -1   9    0.70    1.80
   6  -1   9   -0.80    1.90
  -7   1  -9   -1.60    2.00
  -7   1  -9    2.30    2.00
   7  -1   9    0.60    2.20
   7  -1   9   -0.30    2.30
   7   0  -9   -2.90    1.50
   7   0  -9   -0.10    2.10
  -7   0   9   -1.40    1.50
  -7   0   9   -2.90    1.70
   6   0  -9   -0.50    1.60
   6   0  -9   -0.10    1.40
  -6   0   9   -2.70    1.40
  -6   0   9   -1.80    1.40
   5   0  -9    3.10    1.40
   5   0  -9    2.90    1.40
  -5   0   9    1.10    1.30
  -5   0   9    2.50    1.50
   4   0  -9   54.19    2.90
   4   0  -9   54.09    3.10
  -4   0   9   55.59    3.30
  -4   0   9   56.09    2.90
  -4   0   9   58.19    3.20
   3   0  -9    0.10    0.70
   3   0  -9   -0.40    0.80
  -3   0   9    0.60    1.00
  -3   0   9    0.70    0.90
  -3   0   9    0.40    0.90
   2   0  -9  186.78    6.10
   2   0  -9  189.98    6.00
  -2   0   9  190.78    6.10
  -2   0   9  186.78    6.10
  -2   0   9  176.98    6.10
   1   0  -9 1135.49   32.10
   1   0  -9 1169.68   32.10
   1   0  -9 1155.68   32.10
  -1   0   9 1143.89   32.10
  -1   0   9 1161.68   32.10
  -1   0   9 1197.88   32.10
   0   0  -9    1.60    0.70
   0   0  -9    0.50    0.50
   0   0  -9    0.50    0.60
   0   0   9    1.50    0.80
   0   0   9    0.20    0.70
   0   0   9   -0.30    0.70
  -1   0  -9  133.39    4.30
  -1   0  -9  128.89    4.40
  -1   0  -9  133.69    4.30
   1   0   9  125.79    4.40
   1   0   9  131.29    4.30
  -2   0  -9  619.44   17.40
  -2   0  -9  612.24   17.50
  -2   0  -9  609.04   17.40
   2   0   9  619.24   17.60
   2   0   9  596.14   17.40
  -3   0  -9 1176.38   33.50
  -3   0  -9 1201.38   33.40
  -3   0  -9 1190.58   33.50
   3   0   9 1224.18   33.60
   3   0   9 1190.08   33.50
   3   0   9 1202.18   33.40
  -4   0  -9    0.50    0.90
  -4   0  -9   -0.40    0.90
  -4   0  -9   -0.50    0.90
   4   0   9    0.30    1.40
   4   0   9   -0.70    0.90
   4   0   9   -0.70    1.10
  -5   0  -9  329.97   10.70
  -5   0  -9  331.67   10.80
  -5   0  -9  326.07   10.80
   5   0   9  333.17   10.80
  -6   0  -9   14.70    2.20
  -6   0  -9   10.60    2.00
  -6   0  -9   10.50    2.00
   6   0   9    9.30    2.10
   6   0   9    6.10    2.20
  -7   0  -9    1.10    1.70
  -7   0  -9    0.10    1.80
  -7   0  -9    0.90    1.60
   7   0   9    3.70    2.30
   7   0   9   -1.10    2.00
   7  -1  -9    2.10    2.40
   7  -1  -9   -1.10    1.80
  -7   1   9    0.60    2.10
  -7   1   9    1.00    1.70
   6  -1  -9   10.50    2.20
   6  -1  -9   19.10    2.70
  -6   1   9    9.90    2.30
  -6   1   9    9.00    2.20
   5  -1  -9    3.10    1.50
   5  -1  -9    1.10    1.30
  -5   1   9   -0.30    1.40
  -5   1   9    0.50    1.40
  -5   1   9    1.50    0.90
   4  -1  -9   11.30    1.60
   4  -1  -9   14.10    1.70
   4  -1  -9   15.00    1.90
  -4   1   9   13.60    2.00
  -4   1   9   13.70    1.70
   3  -1  -9   41.40    2.50
   3  -1  -9   41.30    2.40
   3  -1  -9   44.70    2.40
  -3   1   9   36.00    2.50
  -3   1   9   41.90    2.60
   2  -1  -9   49.10    2.40
   2  -1  -9   45.60    2.50
   2  -1  -9   50.99    2.40
  -2   1   9   52.09    2.60
  -2   1   9   49.10    2.50
  -2   1   9   50.69    2.50
   1  -1  -9   -0.90    0.60
   1  -1  -9   -1.10    0.50
   1  -1  -9    0.00    0.70
  -1   1   9    0.40    0.80
  -1   1   9    0.50    0.90
   0  -1  -9  157.18    5.00
   0  -1  -9  156.48    4.90
   0  -1  -9  158.78    5.00
   0  -1  -9  150.08    5.00
   0   1   9  159.48    4.90
   0   1   9  157.28    5.00
   0   1   9  158.68    5.10
  -1  -1  -9  138.49    4.50
  -1  -1  -9  135.79    4.40
  -1  -1  -9  142.29    4.50
  -1  -1  -9  134.59    4.40
   1   1   9  139.39    4.40
   1   1   9  136.69    4.60
  -2  -1  -9   60.19    2.40
  -2  -1  -9   57.69    2.40
  -2  -1  -9   61.39    2.50
  -2  -1  -9   66.59    2.60
   2   1   9   58.09    2.40
   2   1   9   52.79    2.50
   2   1   9   58.39    2.80
  -3  -1  -9   36.90    2.20
  -3  -1  -9   37.70    2.10
  -3  -1  -9   34.90    1.90
  -3  -1  -9   39.10    2.00
   3   1   9   37.90    2.30
   3   1   9   31.00    1.90
  -4  -1  -9   20.90    1.90
  -4  -1  -9   22.60    1.80
  -4  -1  -9   22.20    1.90
   4   1   9   23.70    2.60
   4   1   9   23.30    2.20
   4   1   9   22.10    1.90
  -5  -1  -9    1.30    1.10
  -5  -1  -9   -0.70    0.90
  -5  -1  -9   -1.10    1.10
   5   1   9   -1.00    1.70
   5   1   9    0.80    1.30
  -6  -1  -9    2.40    1.20
  -6  -1  -9    2.20    1.50
  -6  -1  -9    3.50    1.60
   6   1   9    3.80    2.20
   6   1   9    2.80    1.70
  -7  -1  -9    4.70    1.90
  -7  -1  -9    5.40    1.70
  -7  -1  -9    1.30    1.80
   7   1   9   -0.10    2.40
   7   1   9    3.10    2.20
   7  -2  -9   -0.30    2.10
   7  -2  -9   -1.40    2.50
  -7   2   9   -1.00    1.90
  -7   2   9   -0.20    2.20
   6  -2  -9    0.70    1.70
   6  -2  -9    1.60    2.00
  -6   2   9    0.90    1.90
   5  -2  -9    7.40    1.80
   5  -2  -9    3.60    1.60
   5  -2  -9    7.70    1.80
  -5   2   9    3.90    1.70
  -5   2   9    9.10    2.10
   4  -2  -9    1.80    1.30
   4  -2  -9    2.40    1.20
  -4   2   9    3.20    1.40
  -4   2   9   -0.40    1.50
   3  -2  -9   10.80    1.50
   3  -2  -9    8.80    1.30
   3  -2  -9    9.90    1.40
  -3   2   9   10.40    1.50
  -3   2   9   12.50    1.70
   2  -2  -9    5.80    1.10
   2  -2  -9    4.70    1.00
   2  -2  -9    6.90    1.20
  -2   2   9    5.60    1.20
   1  -2  -9    0.40    0.80
   1  -2  -9    1.10    0.70
   1  -2  -9    2.00    0.80
   1  -2  -9    2.60    0.70
  -1   2   9    1.20    0.80
  -1   2   9    1.20    1.00
  -1   2   9    1.00    0.80
   0  -2  -9  639.84   18.70
   0  -2  -9  683.83   18.80
   0   2   9  695.73   18.70
   0   2   9  649.43   18.80
   0   2   9  679.33   18.90
  -1  -2  -9   65.39    2.50
  -1  -2  -9   66.29    2.50
  -1  -2  -9   69.89    2.50
  -1  -2  -9   66.99    2.40
   1   2   9   71.99    2.70
   1   2   9   64.29    2.60
   1   2   9   65.89    2.40
  -2  -2  -9  257.17    7.70
  -2  -2  -9  262.67    7.80
   2   2   9  254.87    7.90
   2   2   9  263.17    7.80
  -3  -2  -9  141.39    4.70
  -3  -2  -9  127.59    4.50
  -3  -2  -9  132.29    4.30
  -3  -2  -9  139.79    4.70
   3   2   9  126.69    4.60
  -4  -2  -9    0.90    0.70
  -4  -2  -9    0.80    0.90
  -4  -2  -9    0.10    1.00
  -4  -2  -9    0.60    0.70
   4   2   9   -0.20    1.10
   4   2   9    1.80    1.40
  -5  -2  -9    2.90    0.90
  -5  -2  -9    1.80    1.20
  -5  -2  -9    1.30    1.10
   5   2   9    0.10    1.30
   5   2   9   -0.70    1.50
  -6  -2  -9  187.48    7.00
  -6  -2  -9  170.68    6.70
  -6  -2  -9  151.58    6.40
   6   2   9  202.48    7.10
   6   2   9  176.58    7.50
  -7  -2  -9   52.39    4.00
  -7  -2  -9   40.50    3.80
   7   2   9   52.29    4.40
   7   2   9   42.80    4.80
   6  -3  -9    0.60    1.80
   6  -3  -9    1.10    2.00
  -6   3   9   -0.40    1.80
  -6   3   9    2.10    2.10
   5  -3  -9    5.90    1.60
   5  -3  -9    7.40    1.90
   5  -3  -9    6.10    2.00
  -5   3   9    4.40    1.80
  -5   3   9    5.60    2.00
   4  -3  -9   -0.20    1.20
   4  -3  -9   -0.50    1.20
   4  -3  -9   -0.70    1.00
  -4   3   9    0.20    1.50
  -4   3   9    0.50    1.40
   3  -3  -9    5.40    1.30
   3  -3  -9    2.00    1.10
   3  -3  -9    1.80    1.00
  -3   3   9    1.00    1.20
  -3   3   9    4.00    1.40
   2  -3  -9   63.89    2.90
   2  -3  -9   64.99    3.00
   2  -3  -9   58.99    2.90
   2  -3  -9   67.39    3.00
  -2   3   9   64.09    3.10
  -2   3   9   66.09    3.30
   1  -3  -9    0.30    0.40
   1  -3  -9    2.00    0.80
   1  -3  -9    2.00    0.80
   1  -3  -9    3.20    0.80
  -1   3   9    1.00    0.90
  -1   3   9    4.00    1.10
   0  -3  -9   84.69    3.00
   0  -3  -9   85.29    3.00
   0  -3  -9   82.99    2.80
   0   3   9   80.29    3.20
   0   3   9   81.89    3.10
  -1  -3  -9    0.70    0.50
  -1  -3  -9    1.20    0.60
  -1  -3  -9    1.00    0.60
   1   3   9    0.00    0.80
  -2  -3  -9    0.00    0.70
  -2  -3  -9    0.20    0.60
  -2  -3  -9   -0.30    0.50
   2   3   9    0.00    0.90
   2   3   9    1.20    0.70
  -3  -3  -9    0.30    0.60
  -3  -3  -9    1.10    0.80
  -3  -3  -9    0.70    0.70
   3   3   9   -0.50    1.10
   3   3   9    0.30    0.80
  -4  -3  -9    0.80    1.00
  -4  -3  -9    0.60    0.80
   4   3   9   -0.20    1.30
   4   3   9    1.20    1.00
  -5  -3  -9    0.30    1.00
  -5  -3  -9   -0.20    1.10
   5   3   9   -0.50    1.20
   5   3   9    1.60    1.60
  -6  -3  -9    0.00    1.30
  -6  -3  -9    0.60    1.30
   6   3   9   -0.10    1.50
   6   3   9    1.40    2.10
  -7  -3  -9    8.50    2.00
  -7  -3  -9   15.70    2.70
   7   3   9   11.10    2.50
   7   3   9   15.00    3.00
   6  -4  -9    0.40    2.00
   6  -4  -9    1.30    2.20
  -6   4   9   -0.90    2.10
  -6   4   9    0.10    2.00
   5  -4  -9    3.80    1.60
   5  -4  -9    4.50    1.80
   5  -4  -9    6.60    2.10
  -5   4   9    6.60    2.10
  -5   4   9    6.40    2.20
   4  -4  -9    1.10    1.10
   4  -4  -9    3.50    1.60
   4  -4  -9    1.70    1.40
  -4   4   9    1.00    1.50
  -4   4   9    3.00    1.80
   3  -4  -9   11.70    1.60
   3  -4  -9   16.20    1.80
   3  -4  -9   15.40    1.90
  -3   4   9   14.20    2.10
  -3   4   9   13.00    1.90
   2  -4  -9  149.59    5.20
   2  -4  -9  137.69    5.10
   2  -4  -9  130.29    5.00
   2  -4  -9  139.09    4.80
  -2   4   9  138.89    5.50
  -2   4   9  139.89    5.20
   1  -4  -9  351.36   10.40
   1  -4  -9  340.27   10.50
   1  -4  -9  364.56   10.10
   1  -4  -9  344.17   10.50
  -1   4   9  343.87   10.60
  -1   4   9  349.77   10.50
   0  -4  -9   67.49    2.70
   0  -4  -9   71.69    2.70
   0  -4  -9   67.29    2.70
   0   4   9   74.89    2.90
   0   4   9   66.89    2.70
  -1  -4  -9    3.20    0.70
  -1  -4  -9    3.30    0.70
  -1  -4  -9    3.30    0.70
   1   4   9    1.80    0.90
   1   4   9    3.40    0.70
  -2  -4  -9    3.70    0.70
  -2  -4  -9    4.50    0.80
  -2  -4  -9    5.60    0.80
   2   4   9    3.20    1.00
   2   4   9    3.50    0.80
  -3  -4  -9    0.10    0.80
  -3  -4  -9    0.40    0.70
  -3  -4  -9    0.90    0.70
   3   4   9   -0.20    1.00
   3   4   9   -0.20    0.80
  -4  -4  -9    1.50    0.80
  -4  -4  -9    1.20    1.00
  -4  -4  -9    1.60    0.90
   4   4   9   -1.60    1.10
   4   4   9    0.70    1.00
  -5  -4  -9   -1.50    0.90
  -5  -4  -9    1.80    1.20
   5   4   9    0.60    1.20
   5   4   9    2.30    1.50
  -6  -4  -9   30.80    2.60
  -6  -4  -9   24.20    2.70
   6   4   9   29.10    3.10
  -7  -4  -9    5.40    1.70
   7   4   9   10.20    2.90
   7   4   9    4.80    2.20
   5  -5  -9   -1.10    1.50
   5  -5  -9   -0.40    1.80
   5  -5  -9    1.00    1.80
  -5   5   9    0.60    2.10
  -5   5   9    2.20    2.10
   4  -5  -9    2.10    1.50
   4  -5  -9    0.50    1.50
   4  -5  -9    0.20    1.50
  -4   5   9    1.20    2.00
  -4   5   9   -0.90    1.60
   3  -5  -9   11.90    1.90
   3  -5  -9    9.10    1.70
   3  -5  -9    4.10    1.20
  -3   5   9    8.20    1.80
  -3   5   9   12.10    2.20
   2  -5  -9   10.40    1.50
   2  -5  -9   10.00    1.50
  -2   5   9   10.40    2.00
   1  -5  -9  107.09    4.10
   1  -5  -9  108.79    4.00
   1  -5  -9  104.59    4.10
  -1   5   9  106.69    4.10
  -1   5   9  102.79    4.30
   0  -5  -9    1.90    0.80
   0  -5  -9    1.80    0.80
   0   5   9    0.00    1.10
   0   5   9    1.90    0.80
  -1  -5  -9    1.60    0.70
  -1  -5  -9    1.30    0.60
  -1  -5  -9    1.00    0.70
   1   5   9    1.10    0.60
  -2  -5  -9    0.30    0.70
  -2  -5  -9    0.50    0.60
   2   5   9    0.80    0.60
   2   5   9   -0.60    0.90
  -3  -5  -9    2.90    0.90
  -3  -5  -9    2.80    0.80
   3   5   9    2.80    0.80
  -4  -5  -9   -0.90    0.70
  -4  -5  -9   -1.20    0.90
  -4  -5  -9    0.00    0.80
   4   5   9    0.70    1.10
   4   5   9   -0.20    0.80
  -5  -5  -9    0.00    0.90
   5   5   9    0.00    1.40
  -6  -5  -9    2.90    1.40
   6   5   9    4.90    2.00
  -7  -5  -9    1.10    1.60
   7   5   9    2.90    2.60
   5  -6  -9   -0.10    1.90
   5  -6  -9   -0.40    2.00
  -5   6   9    1.70    2.20
  -5   6   9    0.30    2.60
   4  -6  -9    3.50    1.90
   4  -6  -9    2.20    1.60
  -4   6   9    0.80    2.40
  -4   6   9    1.20    1.90
   3  -6  -9   22.80    2.50
   3  -6  -9   26.40    2.70
  -3   6   9   25.60    3.10
   2  -6  -9    9.00    1.60
   2  -6  -9    8.80    1.50
  -2   6   9   14.40    2.40
  -2   6   9    9.10    1.70
   1  -6  -9  184.38    6.40
   1  -6  -9  182.58    6.20
  -1   6   9  186.38    6.30
  -1   6   9  200.08    6.80
   0  -6  -9    1.50    0.90
   0  -6  -9    1.00    0.70
   0   6   9    1.60    1.30
   0   6   9    1.00    0.90
  -1  -6  -9   -0.40    0.70
  -1  -6  -9    0.10    0.60
   1   6   9   -0.80    1.00
  -2  -6  -9    4.70    0.90
  -2  -6  -9    2.80    0.90
   2   6   9    2.80    1.00
  -3  -6  -9  258.67    7.90
  -3  -6  -9  269.27    7.90
  -4  -6  -9   -0.50    0.90
  -4  -6  -9   -0.70    0.90
   4   6   9    1.30    1.20
  -5  -6  -9   -0.90    1.10
   5   6   9    0.80    1.50
  -6  -6  -9    0.00    1.30
   6   6   9   -0.60    1.80
   4  -7  -9   -0.50    1.70
   4  -7  -9   -1.60    1.60
  -4   7   9    2.20    2.90
  -4   7   9   -0.60    1.90
   3  -7  -9   15.80    2.40
   3  -7  -9   15.60    2.30
  -3   7   9   13.60    3.10
  -3   7   9   17.80    2.50
   2  -7  -9   -1.10    1.20
   2  -7  -9   -1.90    1.20
  -2   7   9   -2.80    1.30
  -2   7   9    0.00    2.00
   1  -7  -9   -0.40    0.90
   1  -7  -9    0.00    1.00
  -1   7   9    0.00    1.80
  -1   7   9   -2.00    1.00
   0  -7  -9   -0.70    0.80
   0  -7  -9    0.30    1.00
   0   7   9    2.20    1.40
  -1  -7  -9    4.10    1.00
  -1  -7  -9    3.60    0.90
   1   7   9    1.70    1.20
  -2  -7  -9    0.10    0.80
  -2  -7  -9   -0.80    0.70
  -3  -7  -9   30.90    1.70
  -3  -7  -9   29.70    1.90
  -4  -7  -9    0.60    0.90
  -5  -7  -9   -0.50    1.10
  -6  -7  -9   -1.50    1.40
   3  -8  -9    0.00    1.80
  -3   8   9    3.60    3.10
   2  -8  -9    0.20    1.40
  -2   8   9   -0.10    2.40
   1  -8  -9   -0.30    1.30
  -1   8   9   -2.70    2.00
   0  -8  -9    1.20    1.10
   0   8   9    2.20    2.20
  -1  -8  -9    1.60    1.00
  -2  -8  -9   17.20    1.80
  -2  -8  -9   16.70    1.80
  -4  -8  -9   -0.80    1.10
  -4  -8  -9    0.60    0.90
  -5  -8  -9    1.20    1.20
   1  -9  -9   -0.70    1.50
   0  -9  -9    2.50    1.50
  -1  -9  -9   -1.20    1.30
  -2  -9  -9    2.60    1.40
  -2  -9  -9    3.70    1.40
  -1  -9  10    3.60    2.70
  -1  -9  10    2.50    1.80
   0  -9  10   -1.60    1.60
   0  -9  10    2.60    2.60
  -4  -8  10    0.90    1.60
  -4  -8  10   -1.00    2.40
  -3  -8  10   -0.10    2.30
  -3  -8  10   -0.70    1.30
  -2  -8  10    1.30    2.40
  -2  -8  10   -1.20    1.50
   1   8 -10   35.40    3.00
  -1  -8  10   37.00    3.10
  -1  -8  10   43.00    4.70
   0   8 -10   10.30    2.00
   0  -8  10    9.90    1.90
   0  -8  10   11.50    2.70
  -1   8 -10   20.40    2.60
   1  -8  10   17.70    2.90
   1  -8  10   13.40    2.30
  -2   8 -10    6.30    2.30
   2  -8  10    7.60    2.20
  -5  -7  10    1.30    1.70
  -5  -7  10    6.20    2.90
  -4  -7  10    0.40    2.10
  -4  -7  10   -0.10    1.40
   3   7 -10    0.20    1.20
  -3  -7  10    1.30    1.20
  -3  -7  10    3.50    2.10
   2   7 -10    0.50    1.20
  -2  -7  10   -0.30    1.20
  -2  -7  10    0.30    1.90
   1   7 -10   -0.80    1.20
  -1  -7  10    0.00    1.20
  -1  -7  10    1.00    1.80
   0   7 -10    1.70    1.40
   0   7 -10   -0.50    1.10
   0  -7  10   -1.20    1.10
   0  -7  10    1.40    1.30
  -1   7 -10   -0.70    1.40
  -1   7 -10   -0.70    1.20
   1  -7  10    2.90    1.80
   1  -7  10    0.50    1.40
   1  -7  10    1.00    1.30
  -2   7 -10    2.80    1.40
  -2   7 -10    1.10    1.70
   2  -7  10    0.60    1.60
   2  -7  10    2.30    1.70
   2  -7  10    2.80    1.60
  -3   7 -10    0.70    1.60
  -3   7 -10   -1.80    1.90
   3  -7  10    0.30    1.70
   3  -7  10   -1.60    1.70
  -4   7 -10   -0.60    1.70
  -4   7 -10    1.90    2.40
   4  -7  10    2.40    2.00
   4  -7  10   -1.10    1.90
   6   6 -10    6.80    2.10
  -6  -6  10    5.80    2.20
  -6  -6  10    1.60    2.80
   5   6 -10   -0.70    1.20
  -5  -6  10   -0.30    1.50
  -5  -6  10    2.70    2.40
   4   6 -10    0.30    1.10
  -4  -6  10    0.50    1.90
  -4  -6  10    0.70    1.30
  -3  -6  10    1.30    1.00
  -3  -6  10    1.10    1.70
  -3  -6  10   -0.40    0.90
   2   6 -10    1.50    1.00
  -2  -6  10    1.30    1.60
  -2  -6  10    0.20    1.00
  -2  -6  10    1.30    1.00
  -2  -6  10    1.30    1.00
   1   6 -10  353.46   10.50
  -1  -6  10  373.96   12.00
  -1  -6  10  347.47   10.60
  -1  -6  10  325.67   10.50
   0   6 -10    2.10    1.20
   0   6 -10    0.70    1.00
   0  -6  10    2.00    1.10
   0  -6  10    3.00    1.60
   0  -6  10    0.60    1.10
  -1   6 -10    6.70    1.60
  -1   6 -10    3.00    1.20
   1  -6  10    2.90    1.30
   1  -6  10    2.90    1.40
   1  -6  10    4.10    1.60
  -2   6 -10    1.30    1.60
  -2   6 -10    1.00    1.30
   2  -6  10    1.90    1.40
   2  -6  10    0.50    1.30
   2  -6  10    0.80    1.50
  -3   6 -10    3.90    1.50
  -3   6 -10   -0.50    1.70
   3  -6  10    0.20    1.50
   3  -6  10    1.80    1.60
  -4   6 -10   -0.90    1.90
  -4   6 -10    0.00    1.60
   4  -6  10    3.40    1.80
   4  -6  10   -1.30    1.60
  -5   6 -10    9.10    2.40
  -5   6 -10   12.70    3.10
   5  -6  10    7.00    2.40
   5  -6  10    8.30    2.60
   6   5 -10    2.30    1.70
  -6  -5  10   -0.20    2.40
  -6  -5  10    5.20    2.10
   5   5 -10   -1.40    1.20
   5   5 -10    0.00    1.20
  -5  -5  10    0.80    2.00
  -5  -5  10   -0.80    1.30
  -5  -5  10   -2.00    1.30
   4   5 -10    8.50    1.40
   4   5 -10    7.10    1.40
  -4  -5  10    8.20    1.50
  -4  -5  10    4.70    1.90
  -4  -5  10    4.20    1.30
   3   5 -10   14.60    1.60
  -3  -5  10   17.00    2.40
  -3  -5  10   10.50    1.40
  -3  -5  10   11.50    1.60
   2   5 -10    1.00    0.90
  -2  -5  10    0.40    0.90
  -2  -5  10   -0.70    0.80
  -2  -5  10   -1.20    1.30
  -2  -5  10    1.50    0.90
   1   5 -10   -0.70    0.90
   1   5 -10    1.90    0.80
  -1  -5  10   -0.50    0.80
  -1  -5  10    0.20    1.30
  -1  -5  10   -0.30    0.80
  -1  -5  10    0.40    1.00
   0   5 -10   15.20    1.70
   0   5 -10   13.90    1.40
   0  -5  10   16.30    1.80
   0  -5  10   14.80    2.10
   0  -5  10   17.40    1.60
   0  -5  10   16.10    1.60
  -1   5 -10    3.30    1.30
  -1   5 -10    3.10    1.10
   1  -5  10    2.60    1.40
   1  -5  10    1.60    1.20
   1  -5  10    4.50    1.30
  -2   5 -10    0.00    1.10
  -2   5 -10    0.40    1.30
   2  -5  10   -0.50    0.90
   2  -5  10    0.90    1.20
   2  -5  10    1.10    1.20
   2  -5  10   -0.60    1.20
  -3   5 -10   21.70    2.60
  -3   5 -10   17.10    2.10
   3  -5  10   18.50    2.30
   3  -5  10   18.50    2.10
   3  -5  10   21.40    2.20
   3  -5  10   21.60    2.40
  -4   5 -10    3.80    2.00
  -4   5 -10    2.50    1.60
   4  -5  10    3.50    1.60
   4  -5  10    5.20    1.90
   4  -5  10    4.10    1.80
  -5   5 -10   -0.80    1.70
  -5   5 -10   -0.50    1.90
   5  -5  10    0.00    1.90
   5  -5  10    2.10    2.10
   5  -5  10    1.80    1.90
   6   4 -10    2.80    1.70
   6   4 -10    1.40    1.60
  -6  -4  10    0.90    1.70
  -6  -4  10   -1.20    1.90
   5   4 -10    1.90    1.40
  -5  -4  10   -1.50    1.80
  -5  -4  10    1.20    1.50
   4   4 -10   43.00    2.70
   4   4 -10   41.20    2.70
  -4  -4  10   43.90    2.80
  -4  -4  10   38.90    2.70
  -4  -4  10   43.80    3.60
   3   4 -10    5.20    1.10
   3   4 -10    7.50    1.20
  -3  -4  10    8.20    1.30
  -3  -4  10    8.10    1.30
  -3  -4  10    6.40    1.70
  -3  -4  10    6.50    1.20
   2   4 -10   32.30    2.00
   2   4 -10   29.10    1.80
  -2  -4  10   29.30    1.90
  -2  -4  10   30.50    1.90
  -2  -4  10   27.70    2.70
  -2  -4  10   28.50    1.90
   1   4 -10    6.80    1.00
   1   4 -10    7.40    1.20
  -1  -4  10    7.80    1.20
  -1  -4  10    5.60    1.00
  -1  -4  10    7.60    1.10
   0   4 -10    7.40    1.20
   0   4 -10    4.60    0.90
   0  -4  10    3.00    1.30
   0  -4  10    3.90    0.70
   0  -4  10    4.60    1.00
   0  -4  10    5.40    1.00
   0  -4  10    6.40    1.20
  -1   4 -10   -0.10    0.80
  -1   4 -10   -0.30    0.90
   1  -4  10    1.30    0.80
   1  -4  10    0.20    0.40
   1  -4  10   -0.40    0.90
   1  -4  10   -0.60    0.90
   1  -4  10   -0.50    1.00
  -2   4 -10   38.60    2.70
  -2   4 -10   42.00    2.60
   2  -4  10   42.20    2.70
   2  -4  10   48.20    2.80
   2  -4  10   39.40    2.50
  -3   4 -10   50.39    3.00
  -3   4 -10   43.80    3.20
   3  -4  10   52.99    3.20
   3  -4  10   47.70    3.20
   3  -4  10   49.00    3.10
   3  -4  10   46.30    2.70
  -4   4 -10   -0.90    1.40
  -4   4 -10    0.30    1.30
   4  -4  10   -0.80    1.40
   4  -4  10    0.50    1.40
   4  -4  10    3.40    1.70
  -5   4 -10   25.40    3.10
  -5   4 -10   29.10    3.20
   5  -4  10   20.80    2.70
   5  -4  10   16.10    2.50
   5  -4  10   18.00    2.60
  -6   4 -10    7.10    2.50
  -6   4 -10    5.00    2.40
   6  -4  10    9.00    2.70
   7   3 -10    2.70    1.90
   7   3 -10   -0.10    1.60
  -7  -3  10   -0.40    2.00
  -7  -3  10   -0.10    1.70
   6   3 -10    2.40    1.60
   6   3 -10    3.00    1.80
  -6  -3  10    2.00    1.50
  -6  -3  10    2.90    1.80
   5   3 -10    1.60    1.40
   5   3 -10    1.60    1.30
  -5  -3  10    2.20    1.70
  -5  -3  10    1.00    1.60
  -5  -3  10    1.00    1.40
   4   3 -10   15.40    1.80
   4   3 -10   17.30    1.80
  -4  -3  10   15.40    1.50
  -4  -3  10   14.20    1.80
  -4  -3  10   13.60    1.80
  -4  -3  10   14.50    2.10
   3   3 -10    3.80    1.10
  -3  -3  10    1.80    1.30
  -3  -3  10    1.20    0.70
  -3  -3  10    3.10    1.00
  -3  -3  10    1.60    1.00
  -3  -3  10    1.60    0.90
   2   3 -10    5.90    1.00
  -2  -3  10    7.80    1.20
  -2  -3  10    4.70    1.00
  -2  -3  10    8.20    1.50
  -2  -3  10    7.30    1.10
  -2  -3  10    5.80    0.90
   1   3 -10   -0.40    0.70
  -1  -3  10   -0.30    0.60
  -1  -3  10    1.50    0.80
  -1  -3  10   -0.60    0.70
  -1  -3  10   -0.50    0.60
   0   3 -10    0.20    0.80
   0   3 -10    0.50    0.70
   0   3 -10   -0.60    0.60
   0  -3  10    0.00    0.70
   0  -3  10    0.10    0.30
   0  -3  10    2.40    0.80
   0  -3  10    0.10    0.80
  -1   3 -10    4.00    1.00
  -1   3 -10    2.30    0.80
  -1   3 -10    2.80    1.00
   1  -3  10    2.40    0.80
   1  -3  10    4.30    1.10
   1  -3  10    3.70    1.00
   1  -3  10    3.50    1.00
  -2   3 -10  217.68    7.20
  -2   3 -10  222.48    7.60
  -2   3 -10  223.78    7.50
   2  -3  10  235.58    7.50
   2  -3  10  238.18    7.50
   2  -3  10  233.18    7.50
  -3   3 -10   23.90    2.20
  -3   3 -10   17.60    1.80
  -3   3 -10   22.30    2.20
   3  -3  10   17.50    2.00
   3  -3  10   19.90    2.20
   3  -3  10   19.70    2.20
  -4   3 -10   60.99    3.50
  -4   3 -10   55.19    3.70
   4  -3  10   60.49    3.60
   4  -3  10   60.59    3.90
   4  -3  10   55.79    3.60
  -5   3 -10    3.40    1.60
  -5   3 -10    3.50    1.70
   5  -3  10    4.40    1.70
   5  -3  10    1.10    1.60
   5  -3  10    2.90    1.90
  -6   3 -10    3.00    2.10
   6  -3  10    1.30    2.10
   6  -3  10    1.80    2.10
   7   2 -10    0.80    2.00
   7   2 -10    0.90    1.90
  -7  -2  10    2.40    1.80
   6   2 -10    9.50    2.10
   6   2 -10    8.10    2.00
  -6  -2  10    6.00    1.80
  -6  -2  10    8.40    1.90
   5   2 -10  243.88    8.70
   5   2 -10  248.88    8.50
  -5  -2  10  256.07    8.20
  -5  -2  10  245.88    8.80
  -5  -2  10  255.37    8.70
  -5  -2  10  245.08    8.60
   4   2 -10 1412.76   40.70
   4   2 -10 1463.05   40.60
  -4  -2  10 1466.95   40.60
  -4  -2  10 1463.95   41.00
  -4  -2  10 1435.56   40.70
  -4  -2  10 1460.65   40.30
   3   2 -10   10.80    1.40
   3   2 -10    6.80    1.10
   3   2 -10   11.40    1.40
  -3  -2  10    7.90    1.20
  -3  -2  10    9.70    1.40
  -3  -2  10    7.50    1.20
  -3  -2  10   10.50    1.50
   2   2 -10   59.89    2.50
   2   2 -10   63.19    2.70
  -2  -2  10   58.99    2.80
  -2  -2  10   60.09    2.60
  -2  -2  10   56.79    2.60
  -2  -2  10   63.99    2.70
   1   2 -10   10.00    1.10
   1   2 -10   14.20    1.40
   1   2 -10   11.50    1.10
  -1  -2  10   16.50    1.50
  -1  -2  10   13.60    1.40
  -1  -2  10   13.30    1.40
  -1  -2  10   10.80    1.20
   0   2 -10   10.50    1.10
   0   2 -10   13.00    1.10
   0   2 -10   12.00    1.40
   0  -2  10   11.00    1.20
   0  -2  10   12.30    1.30
   0  -2  10   12.60    1.40
   0  -2  10   12.70    1.30
  -1   2 -10    8.40    1.00
  -1   2 -10    6.50    1.00
  -1   2 -10    9.30    1.20
   1  -2  10    8.60    1.30
   1  -2  10   11.10    1.20
   1  -2  10    8.10    1.10
   1  -2  10    7.10    1.10
  -2   2 -10 1053.29   29.90
  -2   2 -10 1059.19   30.00
  -2   2 -10 1054.99   30.10
   2  -2  10 1113.69   30.10
   2  -2  10 1083.69   30.00
   2  -2  10 1055.39   30.00
  -3   2 -10   24.20    2.20
  -3   2 -10   23.00    2.00
  -3   2 -10   25.00    1.90
   3  -2  10   25.00    2.10
   3  -2  10   23.90    2.40
   3  -2  10   21.80    2.20
  -4   2 -10   -0.90    1.20
  -4   2 -10   -1.20    1.00
  -4   2 -10    2.00    1.20
   4  -2  10   -0.70    1.20
   4  -2  10   -4.40    1.70
   4  -2  10   -1.90    1.10
  -5   2 -10   -1.10    1.40
  -5   2 -10   -1.80    1.20
   5  -2  10    1.60    2.50
   5  -2  10    2.30    1.70
   5  -2  10   -1.30    1.90
  -6   2 -10    1.80    1.90
  -6   2 -10    0.90    1.70
   6  -2  10    2.40    2.10
   6  -2  10    1.20    1.90
  -7   2 -10    2.40    2.20
  -7   2 -10    0.90    2.20
   7  -2  10    0.90    2.20
   7  -2  10    4.00    2.70
   7   1 -10    7.10    2.30
   7   1 -10    5.20    2.10
  -7  -1  10    4.00    1.90
   6   1 -10    6.60    1.90
   6   1 -10    4.90    1.80
  -6  -1  10    3.50    1.50
  -6  -1  10    5.70    1.90
  -6  -1  10    3.40    1.60
   5   1 -10   26.60    2.60
   5   1 -10   28.50    2.60
  -5  -1  10   17.50    2.10
  -5  -1  10   20.60    2.50
  -5  -1  10   25.20    2.50
   4   1 -10   97.89    4.10
   4   1 -10   92.49    4.20
  -4  -1  10   89.09    4.30
  -4  -1  10   93.79    4.20
  -4  -1  10   91.59    4.10
  -4  -1  10   92.19    4.20
   3   1 -10    0.30    0.70
   3   1 -10    1.00    0.90
   3   1 -10    0.40    0.80
  -3  -1  10    0.40    0.90
  -3  -1  10   -0.90    0.90
   2   1 -10    0.70    0.70
   2   1 -10    0.50    0.70
   2   1 -10   -0.30    0.70
  -2  -1  10    0.40    0.90
  -2  -1  10   -0.60    1.00
  -2  -1  10    0.20    0.90
  -2  -1  10    0.40    0.80
   1   1 -10   23.80    1.60
   1   1 -10   23.60    1.60
   1   1 -10   20.90    1.40
  -1  -1  10   25.30    1.70
  -1  -1  10   22.60    1.80
  -1  -1  10   27.10    1.80
  -1  -1  10   21.60    1.50
   0   1 -10  282.17    8.70
   0   1 -10  297.37    8.70
   0   1 -10  290.17    8.80
   0  -1  10  294.17    8.80
   0  -1  10  287.37    8.80
   0  -1  10  299.17    8.70
  -1   1 -10  155.38    5.20
  -1   1 -10  147.19    5.00
  -1   1 -10  154.88    5.00
   1  -1  10  154.38    5.10
   1  -1  10  153.78    5.10
   1  -1  10  153.68    5.20
  -2   1 -10 1262.87   36.20
  -2   1 -10 1312.37   36.20
  -2   1 -10 1296.07   36.30
   2  -1  10 1322.57   36.30
   2  -1  10 1281.27   36.30
   2  -1  10 1344.77   36.20
  -3   1 -10    6.50    1.10
  -3   1 -10    8.60    1.40
  -3   1 -10    6.10    1.10
   3  -1  10    8.50    1.30
   3  -1  10    6.10    1.20
   3  -1  10    8.70    1.70
  -4   1 -10   -0.50    0.90
  -4   1 -10   -2.20    1.00
  -4   1 -10    0.40    1.00
   4  -1  10    0.20    1.20
   4  -1  10   -1.70    1.50
  -5   1 -10   -0.20    1.20
  -5   1 -10   -2.30    1.30
  -5   1 -10    1.50    1.20
   5  -1  10   -1.50    1.90
   5  -1  10    1.00    1.40
  -6   1 -10    0.60    1.60
  -6   1 -10    1.90    1.60
  -6   1 -10    2.30    1.70
   6  -1  10    2.70    2.00
   6  -1  10    1.40    1.80
  -7   1 -10    2.10    1.90
  -7   1 -10   -1.50    1.90
   7  -1  10    0.40    2.20
   7  -1  10    4.60    2.50
   7   0 -10   -0.60    1.80
   7   0 -10   -3.40    2.10
  -7   0  10   -0.50    1.70
  -7   0  10    0.60    2.00
   6   0 -10    3.60    1.70
   6   0 -10    2.70    1.80
  -6   0  10    1.80    1.80
  -6   0  10    2.80    1.70
   5   0 -10    1.20    1.40
   5   0 -10    3.20    1.40
  -5   0  10    2.10    1.20
  -5   0  10    3.30    1.50
  -5   0  10    3.00    1.60
   4   0 -10    9.00    1.50
   4   0 -10   13.90    1.90
  -4   0  10    7.70    1.80
  -4   0  10   10.10    1.60
  -4   0  10   13.00    1.60
   3   0 -10    3.50    1.00
   3   0 -10    5.70    1.10
   3   0 -10    5.00    1.00
  -3   0  10    5.60    1.20
  -3   0  10    5.80    1.30
  -3   0  10    7.00    1.30
   2   0 -10    1.90    0.80
   2   0 -10    1.50    0.80
   2   0 -10    1.30    0.80
  -2   0  10    0.50    0.80
  -2   0  10    2.90    1.00
   1   0 -10 3131.59   86.59
   1   0 -10 3157.88   86.59
   1   0 -10 3250.67   86.59
  -1   0  10 3182.38   86.59
  -1   0  10 3166.48   86.59
  -1   0  10 3189.28   86.59
   0   0 -10 1738.53   47.80
   0   0 -10 1690.03   47.80
   0   0 -10 1765.02   47.90
   0   0  10 1772.52   47.90
   0   0  10 1719.73   47.90
   0   0  10 1777.12   47.80
  -1   0 -10 1223.18   33.70
  -1   0 -10 1189.58   33.60
  -1   0 -10 1226.38   33.60
   1   0  10 1188.58   33.60
   1   0  10 1248.98   33.60
   1   0  10 1213.58   33.70
  -2   0 -10  162.78    5.30
  -2   0 -10  157.88    5.30
  -2   0 -10  154.48    5.20
   2   0  10  156.88    5.30
   2   0  10  153.78    5.20
   2   0  10  150.28    5.40
  -3   0 -10   32.60    2.20
  -3   0 -10   31.60    2.10
  -3   0 -10   36.30    2.20
   3   0  10   34.40    2.10
   3   0  10   33.40    2.40
   3   0  10   33.20    2.60
  -4   0 -10    1.40    1.00
  -4   0 -10    0.40    0.90
  -4   0 -10   -0.60    0.90
   4   0  10    3.10    1.30
   4   0  10   -0.10    1.40
   4   0  10   -0.20    1.00
  -5   0 -10  143.49    5.80
  -5   0 -10  140.79    5.80
  -5   0 -10  146.79    5.90
   5   0  10  154.98    6.00
  -6   0 -10    9.00    2.00
  -6   0 -10    9.40    2.00
  -6   0 -10   10.50    2.10
   6   0  10    3.90    2.20
   6   0  10   11.90    2.30
  -7   0 -10   -1.10    1.90
  -7   0 -10    1.60    1.70
  -7   0 -10   -0.60    1.70
   7   0  10   -1.10    2.10
   7   0  10    2.10    2.40
   7  -1 -10    5.40    2.30
   7  -1 -10    8.90    3.00
  -7   1  10   10.20    2.80
  -7   1  10    7.50    2.30
   6  -1 -10    1.40    1.60
   6  -1 -10    2.20    1.80
  -6   1  10    1.90    1.70
  -6   1  10    1.90    1.90
   5  -1 -10    3.20    1.40
   5  -1 -10    2.70    1.50
  -5   1  10    1.20    1.40
  -5   1  10    2.70    1.10
  -5   1  10    0.70    1.50
   4  -1 -10   -1.60    1.10
   4  -1 -10   -2.30    1.00
   4  -1 -10   -0.10    1.00
  -4   1  10    0.40    1.10
  -4   1  10   -4.90    1.20
   3  -1 -10   17.20    1.70
   3  -1 -10   15.80    1.90
   3  -1 -10   15.60    1.70
  -3   1  10   18.00    1.90
  -3   1  10   18.70    2.00
   2  -1 -10    0.10    0.70
   2  -1 -10    0.80    0.80
   2  -1 -10    0.50    0.70
  -2   1  10    0.40    0.70
  -2   1  10    0.10    0.80
  -2   1  10    0.00    0.90
   1  -1 -10  514.95   14.80
   1  -1 -10  515.75   14.70
   1  -1 -10  510.85   14.80
  -1   1  10  501.45   14.80
  -1   1  10  524.95   14.70
  -1   1  10  507.85   14.90
   0  -1 -10   28.50    1.60
   0  -1 -10   27.40    1.60
   0  -1 -10   23.00    1.50
   0  -1 -10   26.10    1.60
   0   1  10   24.20    1.80
   0   1  10   26.40    1.70
   0   1  10   25.50    1.50
  -1  -1 -10  365.66   10.90
  -1  -1 -10  386.66   11.00
  -1  -1 -10  380.86   10.90
  -1  -1 -10  364.56   10.90
   1   1  10  383.86   11.10
   1   1  10  377.56   11.00
   1   1  10  371.26   10.90
  -2  -1 -10    1.10    0.70
  -2  -1 -10    1.70    0.70
  -2  -1 -10    2.70    0.80
  -2  -1 -10    2.00    0.80
   2   1  10    3.80    1.10
   2   1  10    1.90    0.80
   2   1  10    3.80    0.90
  -3  -1 -10   -0.90    0.60
  -3  -1 -10    0.80    0.70
  -3  -1 -10   -0.30    0.80
  -3  -1 -10    0.70    0.70
   3   1  10   -0.50    0.70
   3   1  10    1.20    1.30
   3   1  10   -0.80    0.90
  -4  -1 -10    0.40    0.90
  -4  -1 -10    0.30    0.90
  -4  -1 -10    1.00    0.90
   4   1  10   -1.00    1.30
   4   1  10   -0.20    0.90
   4   1  10   -0.10    1.10
  -5  -1 -10   -1.20    1.20
  -5  -1 -10   -0.60    0.90
   5   1  10   -1.40    1.50
   5   1  10    2.30    1.40
  -6  -1 -10   27.80    2.60
  -6  -1 -10   26.30    2.70
  -6  -1 -10   25.10    2.90
   6   1  10   21.50    3.10
   6   1  10   31.60    3.30
  -7  -1 -10    3.30    1.80
  -7  -1 -10    2.70    1.90
   7   1  10    1.50    2.30
   7   1  10    4.70    2.30
   6  -2 -10   -0.50    1.70
   6  -2 -10   -0.40    1.80
  -6   2  10   -1.90    1.70
  -6   2  10   -2.80    1.50
   5  -2 -10    0.40    1.40
   5  -2 -10   -0.20    1.30
  -5   2  10    1.00    1.60
  -5   2  10    0.20    1.50
   4  -2 -10   -1.50    1.00
   4  -2 -10    0.00    1.00
   4  -2 -10   -0.20    1.20
  -4   2  10   -2.40    1.30
   3  -2 -10    2.10    0.90
   3  -2 -10    2.60    1.00
  -3   2  10    1.90    1.20
  -3   2  10    3.90    1.30
   2  -2 -10    3.20    1.00
   2  -2 -10    2.20    0.90
   2  -2 -10    2.30    0.90
  -2   2  10    3.00    1.10
  -2   2  10   -0.10    0.90
   1  -2 -10  403.86   12.00
   1  -2 -10  412.26   12.10
   1  -2 -10  416.46   12.10
   1  -2 -10  403.76   12.10
  -1   2  10  425.56   12.10
  -1   2  10  407.46   12.10
  -1   2  10  414.16   12.20
   0  -2 -10   88.69    3.20
   0  -2 -10   84.09    3.20
   0  -2 -10   82.69    3.20
   0  -2 -10   92.09    3.30
   0   2  10   94.29    3.40
   0   2  10   90.79    3.30
  -1  -2 -10    1.60    0.70
  -1  -2 -10    1.40    0.60
  -1  -2 -10    3.80    0.80
  -1  -2 -10    1.10    0.50
   1   2  10    1.00    0.90
   1   2  10    1.40    0.70
  -2  -2 -10   18.00    1.40
  -2  -2 -10   15.90    1.20
  -2  -2 -10   20.70    1.50
  -2  -2 -10   17.20    1.30
   2   2  10   18.00    1.80
   2   2  10   14.20    1.50
  -3  -2 -10  447.06   13.10
  -3  -2 -10  466.85   13.20
   3   2  10  430.66   13.10
  -4  -2 -10    0.00    1.00
  -4  -2 -10   -0.50    0.70
  -4  -2 -10   -1.40    0.90
  -4  -2 -10   -0.20    0.60
   4   2  10   -1.20    1.10
   4   2  10    1.20    1.40
  -5  -2 -10    0.00    1.00
  -5  -2 -10    0.40    1.10
  -5  -2 -10    0.60    0.80
   5   2  10    2.50    1.90
   5   2  10    0.70    1.30
  -6  -2 -10   20.90    2.50
  -6  -2 -10   29.10    2.90
   6   2  10   14.80    3.00
   6   2  10   21.60    2.60
  -7  -2 -10   25.70    2.90
  -7  -2 -10   19.40    2.70
   7   2  10   24.50    3.40
   7   2  10   23.20    3.00
   6  -3 -10   -0.30    2.10
   6  -3 -10    0.10    1.80
  -6   3  10   -1.00    1.80
  -6   3  10    0.20    2.00
   5  -3 -10    3.80    1.70
   5  -3 -10    1.90    1.50
   5  -3 -10    1.60    1.70
  -5   3  10    3.80    1.90
  -5   3  10    0.40    1.70
   4  -3 -10    0.80    1.30
   4  -3 -10    0.90    1.30
   4  -3 -10   -1.10    1.10
  -4   3  10    0.70    1.60
  -4   3  10    1.00    1.40
   3  -3 -10   11.50    1.70
   3  -3 -10   10.70    1.60
   3  -3 -10   11.10    1.70
  -3   3  10    9.40    1.70
  -3   3  10    7.00    1.60
   2  -3 -10  288.37    9.10
   2  -3 -10  295.07    9.00
   2  -3 -10  291.17    9.10
  -2   3  10  281.27    9.30
   1  -3 -10   55.49    2.50
   1  -3 -10   54.29    2.50
  -1   3  10   57.89    2.90
   0  -3 -10    0.40    0.60
   0  -3 -10   -0.70    0.50
   0  -3 -10    0.20    0.60
   0  -3 -10   -0.50    0.50
   0   3  10    0.10    0.70
   0   3  10    0.10    0.90
  -1  -3 -10   14.60    1.30
  -1  -3 -10   13.30    1.20
  -1  -3 -10   13.80    1.20
   1   3  10   14.50    1.50
   1   3  10   12.90    1.30
  -2  -3 -10   15.40    1.30
  -2  -3 -10   17.90    1.40
  -2  -3 -10   14.50    1.20
   2   3  10   16.60    1.50
   2   3  10   18.40    1.60
  -3  -3 -10    3.10    0.80
  -3  -3 -10    3.30    1.00
  -3  -3 -10    1.20    0.80
   3   3  10    0.80    0.90
   3   3  10    0.90    1.20
  -4  -3 -10   15.00    1.50
  -4  -3 -10   13.00    1.70
  -4  -3 -10   18.90    1.80
   4   3  10   16.50    1.70
   4   3  10   14.00    1.90
  -5  -3 -10   33.20    2.40
  -5  -3 -10   33.50    2.70
   5   3  10   29.90    3.10
  -6  -3 -10   -1.10    1.30
   6   3  10   -0.10    2.10
   6   3  10    0.90    1.60
  -7  -3 -10    1.30    1.70
  -7  -3 -10    0.70    1.60
   7   3  10    5.10    2.80
   7   3  10    3.50    2.10
   6  -4 -10    1.40    2.20
   6  -4 -10    1.10    2.10
  -6   4  10   -0.80    2.20
  -6   4  10   -1.60    2.00
   5  -4 -10    0.00    1.70
   5  -4 -10    1.00    1.70
   5  -4 -10    1.30    1.60
  -5   4  10    1.10    1.90
  -5   4  10    0.00    1.80
   4  -4 -10  161.98    6.60
   4  -4 -10  163.78    6.50
   4  -4 -10  169.18    6.50
  -4   4  10  154.58    6.90
  -4   4  10  181.68    6.80
   3  -4 -10    9.60    1.70
   3  -4 -10    6.80    1.40
   3  -4 -10   10.00    1.60
  -3   4  10   10.30    1.80
  -3   4  10    8.40    2.00
   2  -4 -10   79.49    3.40
   2  -4 -10   77.39    3.70
   2  -4 -10   82.69    3.60
   2  -4 -10   82.59    3.60
  -2   4  10   88.69    3.80
  -2   4  10   82.19    4.00
   1  -4 -10    0.60    0.90
   1  -4 -10    1.80    0.70
   1  -4 -10    2.20    0.90
  -1   4  10    4.50    1.30
  -1   4  10    0.30    0.90
   0  -4 -10    0.40    0.70
   0  -4 -10    1.30    0.70
   0  -4 -10   -0.20    0.70
   0   4  10   -0.10    0.80
   0   4  10   -1.20    1.00
  -1  -4 -10    6.40    0.90
  -1  -4 -10    5.30    0.90
  -1  -4 -10    5.20    0.80
   1   4  10    4.60    1.10
   1   4  10    4.50    0.80
  -2  -4 -10    1.00    0.70
  -2  -4 -10    2.80    0.70
  -2  -4 -10    2.90    0.80
   2   4  10    0.80    0.70
   2   4  10    3.30    1.10
  -3  -4 -10   64.69    2.60
  -3  -4 -10   65.49    2.70
  -3  -4 -10   64.29    2.60
   3   4  10   47.00    2.90
  -4  -4 -10    0.20    0.80
  -4  -4 -10    0.70    0.80
  -4  -4 -10    0.20    1.00
   4   4  10    0.80    1.00
   4   4  10    1.20    1.40
  -5  -4 -10    0.20    1.20
   5   4  10    0.50    1.60
   5   4  10    3.10    1.30
  -6  -4 -10   -0.50    1.20
  -6  -4 -10   -0.30    1.30
   6   4  10    2.50    2.20
   6   4  10    1.60    1.60
  -7  -4 -10   10.80    2.20
  -7  -4 -10    9.40    2.00
   7   4  10   14.20    2.50
   5  -5 -10    0.80    1.50
   5  -5 -10    1.20    1.70
   5  -5 -10    0.40    1.90
  -5   5  10    3.40    2.30
  -5   5  10   -0.60    1.90
   4  -5 -10   11.90    2.00
   4  -5 -10    9.30    1.80
   4  -5 -10   17.80    2.40
  -4   5  10   12.70    2.60
  -4   5  10   19.10    2.50
   3  -5 -10    0.70    1.30
   3  -5 -10    0.40    1.30
   3  -5 -10    0.80    1.20
  -3   5  10    0.30    1.70
  -3   5  10    0.10    1.40
   2  -5 -10   -0.50    0.80
   2  -5 -10    0.50    0.90
   2  -5 -10   -0.50    1.00
  -2   5  10   -1.20    1.40
  -2   5  10    0.20    1.20
   1  -5 -10    1.50    1.00
   1  -5 -10   -0.10    0.90
  -1   5  10    1.40    1.40
  -1   5  10    0.60    1.00
   0  -5 -10   18.80    1.50
   0  -5 -10   17.40    1.50
   0  -5 -10   19.50    1.50
   0   5  10   19.60    1.70
   0   5  10   17.60    2.00
  -1  -5 -10   -0.40    0.60
  -1  -5 -10    0.40    0.60
  -1  -5 -10   -0.80    0.60
   1   5  10   -1.00    0.70
   1   5  10   -0.20    1.10
  -2  -5 -10    5.80    0.90
  -2  -5 -10    4.00    0.80
  -2  -5 -10    7.30    1.00
   2   5  10    3.40    0.80
   2   5  10    6.10    1.10
  -3  -5 -10    1.30    0.80
  -3  -5 -10   -0.60    0.80
  -3  -5 -10    0.10    0.70
   3   5  10    0.10    0.80
   3   5  10   -0.80    1.10
  -4  -5 -10   -1.30    0.70
  -4  -5 -10   -0.80    0.90
  -4  -5 -10   -0.30    0.80
   4   5  10   -1.60    1.30
   4   5  10    0.10    0.90
  -5  -5 -10   -0.90    0.90
  -5  -5 -10   -1.50    1.10
   5   5  10   -0.70    1.40
   5   5  10   -0.50    1.50
  -6  -5 -10    3.90    1.70
  -7  -5 -10    1.30    1.80
   7   5  10    4.90    2.70
   4  -6 -10   15.00    2.60
   4  -6 -10   22.30    2.80
  -4   6  10   11.40    2.40
  -4   6  10   17.80    3.30
   3  -6 -10    1.40    1.50
   3  -6 -10    0.80    1.40
  -3   6  10    2.90    1.70
  -3   6  10   -1.40    2.00
   2  -6 -10    0.80    1.10
   2  -6 -10    0.50    1.20
  -2   6  10    1.60    1.40
  -2   6  10    0.60    1.80
   1  -6 -10   55.59    2.80
   1  -6 -10   54.89    2.90
  -1   6  10   49.90    2.90
  -1   6  10   57.49    3.50
   0  -6 -10   82.39    3.30
   0  -6 -10   85.89    3.30
   0  -6 -10   82.09    3.40
   0   6  10   87.49    3.70
   0   6  10   79.89    3.30
  -1  -6 -10    1.40    0.70
  -1  -6 -10   -0.80    0.50
  -1  -6 -10   -0.30    0.80
   1   6  10   -0.20    1.10
   1   6  10    0.10    0.70
  -2  -6 -10   70.19    2.70
  -2  -6 -10   64.19    2.70
   2   6  10   59.99    2.80
  -3  -6 -10   29.00    1.90
  -3  -6 -10   30.40    1.90
   3   6  10   25.70    2.20
  -4  -6 -10    0.70    0.90
  -4  -6 -10   -1.20    0.90
   4   6  10    0.10    1.40
  -5  -6 -10   -0.40    1.20
   5   6  10   -1.30    1.60
  -6  -6 -10    1.70    1.60
   6   6  10    0.20    2.00
   4  -7 -10    0.50    1.80
   4  -7 -10   -1.30    1.60
  -4   7  10    0.60    2.00
  -4   7  10    0.10    2.80
   3  -7 -10    0.20    1.60
   3  -7 -10    2.70    1.60
  -3   7  10    1.50    1.80
  -3   7  10    1.50    2.50
   2  -7 -10    0.80    1.30
   2  -7 -10    2.10    1.40
  -2   7  10    1.40    2.20
   1  -7 -10    0.20    1.00
   1  -7 -10    1.40    1.10
  -1   7  10    1.20    1.80
  -1   7  10   -0.10    1.20
   0  -7 -10    3.90    1.10
   0   7  10    4.80    1.70
  -1  -7 -10    2.30    1.00
  -1  -7 -10    1.90    0.90
   1   7  10    1.70    1.40
  -2  -7 -10    0.10    0.80
  -2  -7 -10    1.60    0.80
  -3  -7 -10    0.00    0.80
  -3  -7 -10   -0.30    0.90
  -4  -7 -10    2.40    1.10
  -4  -7 -10    0.50    1.00
  -5  -7 -10    1.40    1.20
   2  -8 -10   -1.10    1.50
  -2   8  10    1.70    2.50
   1  -8 -10    9.30    1.80
  -1   8  10    9.00    2.50
   0  -8 -10    7.00    1.40
   0   8  10    5.30    2.10
  -1  -8 -10   -0.30    0.90
  -2  -8 -10   -0.10    1.00
  -3  -8 -10   36.30    2.30
  -3  -8 -10   33.60    2.00
  -4  -8 -10   10.10    1.30
  -5  -8 -10    1.50    1.30
   0  -9 -10    0.10    1.40
  -1  -9 -10   -1.50    1.40
  -2  -9 -10   -1.70    1.20
  -3  -8  11   -1.40    2.30
  -3  -8  11    0.60    1.50
  -2  -8  11   54.29    5.20
  -2  -8  11   47.10    3.40
   1   8 -11   24.10    2.90
  -1  -8  11   24.80    3.50
  -1  -8  11   16.00    2.20
   0   8 -11    4.90    1.80
   0  -8  11    6.50    2.60
   0  -8  11    5.90    1.70
  -1   8 -11   -1.00    1.80
   1  -8  11    0.30    2.00
   1  -8  11   -0.20    1.60
  -2   8 -11    2.20    2.20
   2  -8  11   -0.70    1.80
  -5  -7  11    0.50    1.70
  -5  -7  11    2.20    2.60
   4   7 -11    0.00    1.20
  -4  -7  11    1.80    2.20
  -4  -7  11    0.00    1.50
   3   7 -11    0.80    1.30
  -3  -7  11    1.50    2.00
  -3  -7  11    0.00    1.20
   2   7 -11    0.40    1.20
  -2  -7  11   -0.70    1.20
  -2  -7  11   -1.40    1.80
   1   7 -11    7.10    1.70
  -1  -7  11   13.90    2.70
   0   7 -11    8.90    1.90
   0   7 -11    7.30    1.50
   0  -7  11    7.50    1.60
   0  -7  11    5.30    1.40
  -1   7 -11    0.40    1.20
  -1   7 -11    0.40    1.50
   1  -7  11    0.10    1.70
   1  -7  11    1.50    1.50
   1  -7  11    0.40    1.30
  -2   7 -11    1.70    1.40
  -2   7 -11    0.30    1.80
   2  -7  11    0.10    1.60
   2  -7  11   -0.40    1.50
   2  -7  11    0.00    1.60
  -3   7 -11   13.50    2.70
  -3   7 -11    5.70    1.90
   3  -7  11    7.00    2.00
   3  -7  11    4.70    2.10
   5   6 -11   -0.80    1.20
  -5  -6  11    1.80    2.40
  -5  -6  11    1.90    1.70
   4   6 -11    9.60    1.60
  -4  -6  11   10.70    1.80
  -4  -6  11   11.70    2.60
   3   6 -11    0.00    1.10
  -3  -6  11    0.80    1.10
  -3  -6  11    0.80    1.70
  -3  -6  11    0.40    1.00
   2   6 -11    9.40    1.60
   2   6 -11    6.90    1.20
  -2  -6  11    8.90    1.40
  -2  -6  11    6.60    2.00
  -2  -6  11    6.60    1.20
   1   6 -11   34.90    2.60
  -1  -6  11   35.80    3.60
  -1  -6  11   29.90    2.30
  -1  -6  11   37.40    2.60
   0   6 -11   10.60    1.70
   0   6 -11   11.30    1.50
   0  -6  11   12.40    2.20
   0  -6  11   10.50    1.60
  -1   6 -11   -0.90    1.30
  -1   6 -11   -1.20    1.10
   1  -6  11   -1.20    1.20
   1  -6  11    0.90    1.60
   1  -6  11    0.10    1.20
  -2   6 -11   30.70    2.70
  -2   6 -11   30.60    3.00
   2  -6  11   25.10    2.60
   2  -6  11   24.70    2.50
   2  -6  11   26.60    2.80
  -3   6 -11   46.20    3.90
  -3   6 -11   43.00    3.30
   3  -6  11   44.40    3.70
   3  -6  11   42.40    3.50
  -4   6 -11    1.70    1.70
  -4   6 -11    2.70    2.10
   4  -6  11   -0.80    1.80
   4  -6  11    2.80    1.90
   6   5 -11   -0.80    1.60
  -6  -5  11    1.60    2.10
  -6  -5  11   -1.80    2.30
   5   5 -11    0.30    1.30
   5   5 -11   -0.80    1.20
  -5  -5  11    0.30    1.50
  -5  -5  11   -2.00    1.40
  -5  -5  11    0.10    1.90
   4   5 -11   -0.40    1.00
   4   5 -11    0.50    1.10
  -4  -5  11   -0.60    1.10
  -4  -5  11    0.70    1.20
  -4  -5  11    0.50    1.60
  -3  -5  11   28.40    2.20
  -3  -5  11   33.30    3.40
  -3  -5  11   34.80    2.30
   2   5 -11    1.10    0.80
   2   5 -11    0.00    0.90
  -2  -5  11   -0.70    0.80
  -2  -5  11    0.00    0.80
  -2  -5  11   -0.80    0.80
  -2  -5  11   -1.40    1.30
   1   5 -11    8.00    1.40
  -1  -5  11    9.10    1.30
  -1  -5  11   11.50    1.50
  -1  -5  11    7.50    1.20
  -1  -5  11    7.50    1.80
   0   5 -11    3.30    1.10
   0  -5  11    3.40    1.00
   0  -5  11    2.80    1.50
   0  -5  11    3.80    1.20
   0  -5  11    3.30    1.10
  -1   5 -11   14.60    1.70
  -1   5 -11   14.40    1.90
   1  -5  11   10.00    1.60
   1  -5  11   14.30    2.00
   1  -5  11   10.20    1.60
  -2   5 -11    2.40    1.40
  -2   5 -11    2.40    1.20
   2  -5  11    3.30    1.30
   2  -5  11    1.50    1.40
   2  -5  11    0.70    1.30
   2  -5  11    2.90    1.10
  -3   5 -11   83.99    4.20
  -3   5 -11   84.39    4.60
   3  -5  11   80.29    4.20
   3  -5  11   79.39    3.90
   3  -5  11   84.69    4.40
   3  -5  11   77.39    3.90
  -4   5 -11    0.10    1.50
  -4   5 -11    1.90    1.80
   4  -5  11    0.10    1.60
   4  -5  11    0.80    1.50
   4  -5  11   -2.10    1.60
  -5   5 -11   -0.10    1.90
  -5   5 -11    1.80    1.90
   5  -5  11   -0.50    1.90
   5  -5  11    0.50    1.70
   5  -5  11    1.50    2.00
   6   4 -11    2.40    1.70
   6   4 -11   -0.50    1.40
  -6  -4  11    0.00    1.70
  -6  -4  11   -1.10    1.90
   5   4 -11  123.49    5.30
   5   4 -11  117.29    5.10
  -5  -4  11  117.39    5.30
  -5  -4  11  128.69    6.30
   4   4 -11    4.90    1.40
   4   4 -11    7.10    1.40
  -4  -4  11    3.50    1.80
  -4  -4  11    4.40    1.40
  -4  -4  11    3.00    1.30
   3   4 -11    0.70    0.90
   3   4 -11    0.10    0.90
  -3  -4  11    0.10    1.00
  -3  -4  11    0.80    1.00
  -3  -4  11    0.60    1.00
  -3  -4  11   -1.00    1.30
   2   4 -11   -0.60    0.80
   2   4 -11   -0.10    0.80
  -2  -4  11    1.40    1.30
  -2  -4  11    0.60    0.90
  -2  -4  11   -0.40    0.80
  -2  -4  11    0.60    0.80
   1   4 -11    9.00    1.30
   1   4 -11    6.90    1.10
  -1  -4  11    7.50    1.20
  -1  -4  11    5.60    1.10
  -1  -4  11    6.60    1.60
   0   4 -11    7.30    1.10
   0   4 -11    8.60    1.30
   0  -4  11    8.60    1.30
   0  -4  11    7.00    0.90
   0  -4  11    9.40    1.60
   0  -4  11    6.20    1.20
   0  -4  11    6.60    1.20
  -1   4 -11    9.20    1.50
  -1   4 -11    4.90    1.10
   1  -4  11    8.10    1.40
   1  -4  11    6.30    1.40
   1  -4  11    6.50    1.10
   1  -4  11    7.70    1.30
  -2   4 -11   11.30    1.60
  -2   4 -11   11.50    1.80
   2  -4  11   13.20    1.80
   2  -4  11    9.50    1.50
  -3   4 -11   93.39    4.30
  -3   4 -11   89.79    4.40
   3  -4  11   95.19    4.50
   3  -4  11   90.49    4.30
   3  -4  11   83.39    4.20
  -4   4 -11    1.50    1.50
  -4   4 -11    1.40    1.30
   4  -4  11    1.10    1.50
   4  -4  11    0.70    1.60
   4  -4  11   -0.20    1.40
  -5   4 -11    1.40    1.80
  -5   4 -11    0.90    1.70
   5  -4  11   -1.80    1.60
   5  -4  11    1.10    1.80
   5  -4  11    1.00    1.80
  -6   4 -11    3.90    2.30
  -6   4 -11    0.40    2.10
   6  -4  11    3.80    2.30
   6  -4  11    1.20    2.10
   7   3 -11   -0.90    1.80
   7   3 -11    0.50    1.90
  -7  -3  11   -1.80    1.60
   6   3 -11    4.00    1.80
   6   3 -11    5.60    1.80
  -6  -3  11    5.20    1.80
  -6  -3  11    8.10    2.10
   5   3 -11   23.90    2.70
   5   3 -11   24.60    2.60
  -5  -3  11   18.60    2.30
  -5  -3  11   17.50    2.30
  -5  -3  11   19.70    2.60
   4   3 -11    3.90    1.30
   4   3 -11    4.30    1.30
  -4  -3  11    4.60    1.40
  -4  -3  11    2.50    1.00
  -4  -3  11    2.80    1.60
   3   3 -11    0.70    0.90
   3   3 -11    1.80    1.00
  -3  -3  11    0.10    0.60
  -3  -3  11    1.10    0.80
  -3  -3  11    0.20    1.00
  -3  -3  11    0.20    1.00
  -3  -3  11    0.80    1.20
   2   3 -11   29.80    1.90
  -2  -3  11   24.30    1.70
  -2  -3  11   28.50    2.00
  -2  -3  11   30.80    2.70
  -2  -3  11   29.90    1.70
  -2  -3  11   30.40    2.00
   1   3 -11    2.10    0.80
   1   3 -11    2.10    0.90
  -1  -3  11    2.10    0.90
  -1  -3  11    1.40    0.80
  -1  -3  11    0.20    0.60
  -1  -3  11    1.00    0.80
   0   3 -11    1.00    0.80
   0   3 -11    0.70    0.70
   0   3 -11    1.20    0.70
   0  -3  11    0.00    0.70
   0  -3  11    1.80    0.90
   0  -3  11    0.50    0.80
   0  -3  11    1.20    0.90
  -1   3 -11  252.87    8.00
  -1   3 -11  250.67    8.10
   1  -3  11  245.18    7.90
   1  -3  11  255.57    8.00
   1  -3  11  253.97    7.90
   1  -3  11  255.97    8.00
  -2   3 -11   70.29    3.20
  -2   3 -11   63.39    2.90
  -2   3 -11   68.59    3.40
   2  -3  11   69.09    3.30
   2  -3  11   74.29    3.40
   2  -3  11   65.79    3.30
  -3   3 -11   -0.20    1.10
  -3   3 -11    1.70    1.10
   3  -3  11   -0.20    1.10
   3  -3  11    0.90    1.20
   3  -3  11    2.00    1.50
  -4   3 -11    1.50    1.50
   4  -3  11    2.30    1.40
   4  -3  11    0.80    1.40
  -5   3 -11    9.30    2.20
  -5   3 -11    5.90    1.80
   5  -3  11    6.70    2.00
   5  -3  11    6.00    2.10
   5  -3  11    4.30    1.90
  -6   3 -11    0.80    2.00
  -6   3 -11    2.30    2.10
   6  -3  11    0.00    2.10
   6  -3  11   -0.90    2.00
   7   2 -11    2.50    2.00
   7   2 -11   -0.50    1.90
  -7  -2  11    2.30    1.80
   6   2 -11   13.50    2.20
   6   2 -11   15.40    2.40
  -6  -2  11   13.80    2.20
  -6  -2  11   13.70    2.20
   5   2 -11    0.30    1.20
   5   2 -11    0.00    1.20
  -5  -2  11    3.40    1.60
  -5  -2  11   -0.10    1.30
  -5  -2  11    0.00    1.20
  -5  -2  11   -1.60    1.40
   4   2 -11   94.09    4.40
  -4  -2  11  108.29    4.50
  -4  -2  11   98.39    4.20
  -4  -2  11   96.99    4.40
   3   2 -11    5.10    1.20
   3   2 -11    2.40    1.00
   3   2 -11    2.70    0.90
  -3  -2  11    3.60    1.10
  -3  -2  11    2.00    1.00
  -3  -2  11    3.50    1.30
  -3  -2  11    4.20    1.40
   2   2 -11  128.69    4.40
   2   2 -11  134.69    4.70
  -2  -2  11  126.19    4.70
  -2  -2  11  126.79    4.60
  -2  -2  11  136.39    4.60
  -2  -2  11  127.49    4.60
   1   2 -11   37.70    2.10
   1   2 -11   36.70    2.00
   1   2 -11   36.10    1.80
  -1  -2  11   39.30    2.10
  -1  -2  11   33.20    1.90
  -1  -2  11   41.50    2.20
  -1  -2  11   38.70    2.00
   0   2 -11   26.40    1.60
   0   2 -11   30.60    1.80
   0   2 -11   32.00    1.90
   0  -2  11   31.50    1.90
   0  -2  11   26.90    1.70
   0  -2  11   30.90    1.90
   0  -2  11   31.60    1.90
  -1   2 -11   78.69    3.10
  -1   2 -11   80.19    3.30
  -1   2 -11   80.39    3.20
   1  -2  11   77.89    3.30
   1  -2  11   77.99    3.30
   1  -2  11   78.19    3.30
  -2   2 -11   -0.20    0.90
  -2   2 -11    0.90    0.70
  -2   2 -11   -0.10    0.80
   2  -2  11    0.90    1.20
   2  -2  11    0.20    1.00
   2  -2  11    0.70    0.90
  -3   2 -11   22.20    2.00
  -3   2 -11   21.00    2.20
  -3   2 -11   14.40    1.60
   3  -2  11   19.80    2.20
   3  -2  11   15.90    1.80
   3  -2  11   18.00    2.00
  -4   2 -11    6.00    1.50
  -4   2 -11    5.90    1.70
   4  -2  11    3.60    1.90
   4  -2  11    3.90    1.50
   4  -2  11    7.20    1.70
  -5   2 -11    5.20    1.80
  -5   2 -11    3.30    1.70
   5  -2  11    2.60    1.80
   5  -2  11    0.40    2.00
  -6   2 -11   34.00    3.80
  -6   2 -11   37.50    3.70
   6  -2  11   32.60    3.50
   6  -2  11   26.50    3.30
  -7   2 -11    9.20    2.80
  -7   2 -11   15.40    3.00
   7  -2  11    7.10    2.50
   7  -2  11   12.00    3.30
   7   1 -11   -3.60    1.90
   7   1 -11    2.00    2.00
  -7  -1  11    0.20    1.70
   6   1 -11    3.60    1.70
  -6  -1  11    2.60    1.50
  -6  -1  11    2.40    1.70
  -6  -1  11    3.50    1.70
   5   1 -11    2.30    1.40
   5   1 -11    2.80    1.50
  -5  -1  11    1.30    1.50
  -5  -1  11    4.10    1.60
   4   1 -11   26.90    2.60
   4   1 -11   30.80    2.50
  -4  -1  11   24.40    2.70
  -4  -1  11   27.60    2.60
  -4  -1  11   35.50    2.70
   3   1 -11   -0.40    0.70
   3   1 -11    0.70    0.90
   3   1 -11    1.10    0.90
  -3  -1  11   -0.70    0.90
  -3  -1  11    1.20    1.00
   2   1 -11    2.60    0.90
   2   1 -11    3.00    0.90
   2   1 -11    0.60    0.70
  -2  -1  11    1.20    1.00
  -2  -1  11    1.10    0.90
   1   1 -11    2.40    0.70
   1   1 -11    1.10    0.70
   1   1 -11    2.30    0.80
  -1  -1  11    0.90    0.80
  -1  -1  11    0.50    0.70
  -1  -1  11    2.00    0.90
   0   1 -11   86.79    3.20
   0   1 -11   87.79    3.40
   0   1 -11   86.19    3.40
   0  -1  11   88.39    3.40
   0  -1  11   92.29    3.50
   0  -1  11   88.79    3.40
  -1   1 -11    0.60    0.70
  -1   1 -11    0.20    0.60
  -1   1 -11   -0.20    0.60
   1  -1  11    0.50    1.00
   1  -1  11    1.50    0.80
   1  -1  11   -1.10    0.70
  -2   1 -11  109.99    4.00
  -2   1 -11  104.49    4.00
  -2   1 -11  105.49    4.10
   2  -1  11  105.79    4.00
   2  -1  11  110.69    4.20
   2  -1  11  100.99    4.20
  -3   1 -11   10.10    1.50
  -3   1 -11    7.70    1.20
  -3   1 -11   10.70    1.50
   3  -1  11   10.00    1.50
   3  -1  11   11.10    1.80
   3  -1  11    7.50    1.50
  -4   1 -11    1.30    1.10
  -4   1 -11    0.60    1.00
   4  -1  11    4.50    1.50
   4  -1  11    0.20    1.60
   4  -1  11    0.00    1.10
  -5   1 -11    6.20    1.90
  -5   1 -11    2.10    1.30
  -5   1 -11    0.50    1.20
   5  -1  11    4.70    1.70
   5  -1  11    1.00    2.00
  -6   1 -11    2.50    1.70
  -6   1 -11    6.80    2.00
   6  -1  11    1.50    2.00
   6  -1  11    6.10    2.10
  -7   1 -11   -0.20    2.00
  -7   1 -11   -1.00    1.90
   7  -1  11   -1.10    2.10
   7  -1  11    2.70    2.50
   7   0 -11    1.60    2.20
   7   0 -11   -1.90    1.70
  -7   0  11    1.10    1.90
  -7   0  11    0.20    2.00
   6   0 -11    0.50    1.50
   6   0 -11    1.10    1.80
  -6   0  11    1.50    1.70
  -6   0  11   -2.20    1.40
   5   0 -11   -1.50    1.10
   5   0 -11    0.50    1.20
  -5   0  11   -0.60    1.40
  -5   0  11   -0.40    1.30
  -5   0  11   -0.90    1.10
   4   0 -11 1353.96   37.60
   4   0 -11 1341.37   37.50
   4   0 -11 1305.87   37.70
  -4   0  11 1325.77   37.70
  -4   0  11 1328.57   37.60
  -4   0  11 1342.87   37.70
   3   0 -11   99.59    4.00
   3   0 -11  106.19    4.10
   3   0 -11  103.49    4.30
  -3   0  11  101.19    4.20
  -3   0  11  103.09    4.30
  -3   0  11  108.49    4.30
   2   0 -11    0.90    0.80
   2   0 -11    1.10    0.80
   2   0 -11    2.70    0.90
  -2   0  11    2.30    1.00
  -2   0  11    2.80    1.10
  -2   0  11    0.70    0.90
   1   0 -11  197.58    6.40
   1   0 -11  201.38    6.30
   1   0 -11  191.98    6.30
  -1   0  11  207.88    6.40
  -1   0  11  193.18    6.30
  -1   0  11  191.88    6.40
   0   0 -11   24.50    1.70
   0   0 -11   26.70    1.70
   0   0 -11   27.00    1.60
   0   0  11   22.30    1.80
   0   0  11   24.00    1.80
  -1   0 -11   35.60    2.00
  -1   0 -11   37.00    1.90
  -1   0 -11   36.40    1.90
   1   0  11   32.40    2.20
   1   0  11   35.10    1.90
   1   0  11   32.90    2.00
  -2   0 -11 1347.37   37.50
  -2   0 -11 1355.76   37.50
   2   0  11 1333.97   37.40
   2   0  11 1355.16   37.40
   2   0  11 1352.96   37.60
  -3   0 -11   92.09    3.80
  -3   0 -11   96.09    3.80
  -3   0 -11   95.29    3.80
   3   0  11   93.49    3.90
   3   0  11   89.69    3.70
   3   0  11   92.09    4.20
  -4   0 -11   25.10    2.20
  -4   0 -11   22.90    2.10
  -4   0 -11   21.60    2.10
   4   0  11   20.80    2.00
   4   0  11   18.90    2.00
   4   0  11   22.40    2.70
  -5   0 -11   10.30    1.90
  -5   0 -11   15.00    1.90
  -5   0 -11   14.40    2.10
   5   0  11    7.50    2.20
   5   0  11   14.10    2.00
  -6   0 -11    2.80    1.60
  -6   0 -11    1.30    1.50
   6   0  11    2.20    1.80
   6   0  11    0.80    2.10
  -7   0 -11    1.60    1.70
  -7   0 -11   -0.70    1.80
   7   0  11    2.80    2.50
   7   0  11   -1.30    2.10
   7  -1 -11   -0.10    2.40
   7  -1 -11    0.60    2.10
  -7   1  11    0.60    1.90
  -7   1  11    0.00    2.20
   6  -1 -11    3.80    1.80
   6  -1 -11    2.70    1.90
  -6   1  11    1.10    1.60
  -6   1  11    4.90    1.90
   5  -1 -11   18.40    2.30
   5  -1 -11   17.40    2.20
  -5   1  11    7.60    1.80
  -5   1  11   19.10    2.50
  -5   1  11   14.70    1.70
   4  -1 -11   -0.20    1.00
   4  -1 -11   -0.50    1.20
   4  -1 -11   -0.60    1.10
  -4   1  11   -3.70    1.30
   3  -1 -11   18.30    1.80
   3  -1 -11   17.40    1.90
   3  -1 -11   22.00    2.10
  -3   1  11   15.80    1.70
  -3   1  11   17.00    1.80
  -3   1  11   18.80    2.00
   2  -1 -11    6.00    1.00
   2  -1 -11    2.70    1.00
   2  -1 -11    3.60    1.00
  -2   1  11    5.00    1.20
  -2   1  11    4.20    1.10
  -2   1  11    3.90    1.10
   1  -1 -11    1.60    0.80
   1  -1 -11    2.50    0.80
  -1   1  11    2.50    0.90
  -1   1  11   -1.30    1.00
  -1   1  11    1.00    0.80
   0  -1 -11   45.50    2.00
   0  -1 -11   37.00    1.90
   0  -1 -11   35.10    1.90
   0  -1 -11   37.30    2.00
   0   1  11   36.00    1.90
   0   1  11   34.70    2.10
   0   1  11   42.00    2.30
  -1  -1 -11  285.07    8.60
  -1  -1 -11  281.87    8.60
  -1  -1 -11  287.17    8.60
  -1  -1 -11  276.87    8.50
   1   1  11  281.47    8.60
   1   1  11  289.07    8.50
   1   1  11  296.97    8.80
  -2  -1 -11   14.30    1.30
  -2  -1 -11   12.90    1.40
  -2  -1 -11   15.00    1.50
  -2  -1 -11   15.40    1.40
   2   1  11   18.90    1.90
   2   1  11   16.20    1.40
   2   1  11   15.70    1.50
  -3  -1 -11   23.40    1.70
  -3  -1 -11   28.10    1.90
  -3  -1 -11   26.70    2.00
  -3  -1 -11   26.30    2.00
   3   1  11   26.40    1.80
   3   1  11   29.80    2.50
   3   1  11   27.60    2.10
  -4  -1 -11   -1.00    0.90
  -4  -1 -11   -1.00    0.80
  -4  -1 -11    2.00    1.10
   4   1  11   -2.20    1.40
   4   1  11    0.50    1.20
   4   1  11    0.20    1.00
  -5  -1 -11   -1.90    1.10
  -5  -1 -11   -1.10    0.90
  -5  -1 -11    0.90    1.10
   5   1  11    0.60    1.80
   5   1  11    0.00    1.40
  -6  -1 -11    0.60    1.30
  -6  -1 -11   -0.80    1.40
  -6  -1 -11    2.20    1.50
   6   1  11    1.50    1.80
   6   1  11   -2.30    2.10
  -7  -1 -11    3.30    1.90
  -7  -1 -11    2.20    1.80
   7   1  11    0.70    2.50
   7   1  11    2.00    2.20
   6  -2 -11    0.10    1.60
   6  -2 -11    0.20    1.90
  -6   2  11    0.60    1.70
  -6   2  11    0.00    1.90
   5  -2 -11    0.00    1.40
   5  -2 -11    1.30    1.50
  -5   2  11   -1.00    1.60
  -5   2  11    0.30    1.50
   4  -2 -11    6.90    1.60
   4  -2 -11   10.90    1.80
   4  -2 -11    9.20    1.70
  -4   2  11    7.80    1.70
  -4   2  11    6.70    1.90
   3  -2 -11   41.90    2.70
   3  -2 -11   40.70    2.60
   3  -2 -11   42.10    2.50
  -3   2  11   40.60    2.80
  -3   2  11   39.70    2.90
   2  -2 -11    0.30    0.90
   2  -2 -11   -0.20    0.80
   2  -2 -11   -0.20    0.80
  -2   2  11   -0.40    0.90
  -2   2  11    0.90    0.90
  -2   2  11    1.00    1.10
   1  -2 -11   14.60    1.40
   1  -2 -11   14.50    1.40
   1  -2 -11   10.90    1.30
  -1   2  11   11.30    1.50
  -1   2  11    8.80    1.30
  -1   2  11   10.80    1.30
   0  -2 -11  545.65   15.60
   0  -2 -11  556.24   15.60
   0  -2 -11  545.85   15.50
   0  -2 -11  517.85   15.50
   0   2  11  527.55   15.60
   0   2  11  544.85   15.70
   0   2  11  573.94   15.50
  -1  -2 -11  199.38    6.10
  -1  -2 -11  201.88    6.20
  -1  -2 -11  209.78    6.30
   1   2  11  198.08    6.40
   1   2  11  192.18    6.20
   1   2  11  189.88    6.10
  -2  -2 -11  233.18    7.10
  -2  -2 -11  229.88    7.10
  -2  -2 -11  228.28    6.80
   2   2  11  225.38    7.70
   2   2  11  219.98    7.10
   2   2  11  221.38    7.20
  -3  -2 -11  550.24   15.80
  -3  -2 -11  549.74   15.80
   3   2  11  525.25   15.80
   3   2  11  548.75   16.10
  -4  -2 -11    8.80    1.40
  -4  -2 -11    7.40    1.20
  -4  -2 -11    7.80    1.40
  -4  -2 -11   10.00    1.20
   4   2  11    9.50    1.60
   4   2  11    7.50    1.80
  -5  -2 -11    2.20    1.30
  -5  -2 -11    2.10    0.90
  -5  -2 -11    0.60    1.10
   5   2  11    2.90    1.80
   5   2  11    1.50    1.30
  -6  -2 -11   27.30    2.90
  -6  -2 -11   23.20    2.80
   6   2  11   12.40    2.70
  -7  -2 -11   41.80    3.80
  -7  -2 -11   44.20    4.20
   7   2  11   26.70    3.60
   7   2  11   39.90    4.20
   6  -3 -11   -0.90    2.00
   6  -3 -11   -0.50    1.90
  -6   3  11    3.60    2.10
  -6   3  11    3.10    2.20
   5  -3 -11   16.80    2.50
   5  -3 -11   13.30    3.40
   5  -3 -11   16.50    2.60
  -5   3  11   14.00    2.40
  -5   3  11   13.10    2.50
   4  -3 -11   -2.20    1.10
   4  -3 -11    0.80    1.20
   4  -3 -11   -0.90    1.10
  -4   3  11   -1.60    1.40
  -4   3  11    0.70    1.50
   3  -3 -11    3.00    1.30
   3  -3 -11    3.40    1.20
   3  -3 -11    4.40    1.20
  -3   3  11    2.00    1.40
  -3   3  11    3.50    1.40
   2  -3 -11    6.40    1.30
   2  -3 -11    4.70    1.10
   2  -3 -11    3.30    1.00
  -2   3  11    2.30    1.10
  -2   3  11    1.50    1.20
   1  -3 -11  219.88    7.10
   1  -3 -11  220.58    7.00
   1  -3 -11  210.88    7.00
  -1   3  11  234.68    7.30
  -1   3  11  219.18    7.10
   0  -3 -11    0.90    0.60
   0  -3 -11   -0.30    0.70
   0  -3 -11    0.60    0.60
   0  -3 -11    0.20    0.70
   0   3  11    0.00    0.80
   0   3  11   -0.30    0.90
  -1  -3 -11  629.64   17.60
  -1  -3 -11  614.44   17.60
  -1  -3 -11  621.64   17.60
   1   3  11  630.54   17.80
   1   3  11  611.94   17.60
  -2  -3 -11    8.40    1.00
  -2  -3 -11   10.40    1.10
  -2  -3 -11    8.00    1.10
   2   3  11    8.00    1.10
  -3  -3 -11    3.00    0.90
  -3  -3 -11    5.30    1.10
  -3  -3 -11    4.40    1.00
   3   3  11    3.70    1.40
  -4  -3 -11    1.90    1.00
  -4  -3 -11    1.90    0.90
  -4  -3 -11    0.70    1.10
   4   3  11    1.30    1.50
   4   3  11    1.40    1.20
  -5  -3 -11   11.90    1.60
  -5  -3 -11   15.10    1.90
   5   3  11   12.10    2.30
   5   3  11   15.30    2.00
  -6  -3 -11    5.90    1.60
  -6  -3 -11    3.30    1.70
   6   3  11    0.70    2.40
   6   3  11    6.50    1.90
  -7  -3 -11   12.40    2.30
  -7  -3 -11   12.20    2.40
   7   3  11   12.40    3.30
   7   3  11   19.40    2.80
   6  -4 -11    0.20    1.90
   6  -4 -11   -1.40    2.10
  -6   4  11    2.90    2.40
  -6   4  11    0.30    2.10
   5  -4 -11    0.50    1.70
   5  -4 -11    0.70    1.60
   5  -4 -11   -1.10    1.50
  -5   4  11    1.40    2.00
  -5   4  11    0.80    1.70
   4  -4 -11    0.80    1.40
   4  -4 -11    1.50    1.30
   4  -4 -11    1.30    1.50
  -4   4  11    1.60    1.80
  -4   4  11    1.50    1.70
   3  -4 -11   -0.90    1.00
   3  -4 -11    1.00    1.20
   3  -4 -11   -0.90    1.10
  -3   4  11    1.10    1.40
  -3   4  11    0.30    1.50
   2  -4 -11   -0.30    0.90
   2  -4 -11    0.00    0.90
   2  -4 -11    1.30    1.10
  -2   4  11   -1.80    1.00
  -2   4  11   -0.40    1.30
   1  -4 -11   67.59    2.70
   1  -4 -11   63.69    2.90
   1  -4 -11   72.09    3.00
   1  -4 -11   61.39    2.90
  -1   4  11   69.29    3.30
  -1   4  11   65.89    3.10
   0  -4 -11    5.70    1.00
   0  -4 -11    5.70    1.00
   0  -4 -11    6.40    1.00
   0   4  11    4.90    1.00
  -1  -4 -11   95.29    3.40
  -1  -4 -11   94.49    3.40
  -1  -4 -11   89.59    3.40
   1   4  11   85.29    3.30
   1   4  11   92.69    3.60
  -2  -4 -11    0.00    0.60
  -2  -4 -11   -0.10    0.60
  -2  -4 -11    0.50    0.80
   2   4  11   -0.60    1.00
  -3  -4 -11    2.60    0.80
  -3  -4 -11    0.30    0.90
  -3  -4 -11    1.00    0.80
   3   4  11    2.10    0.90
   3   4  11    1.70    1.30
  -4  -4 -11    1.20    1.10
  -4  -4 -11    0.80    0.80
  -4  -4 -11    0.00    0.90
   4   4  11    0.40    1.50
   4   4  11   -1.90    1.00
  -5  -4 -11    4.90    1.20
  -5  -4 -11    3.30    1.40
   5   4  11    1.70    1.30
   5   4  11    4.50    2.00
  -6  -4 -11    3.50    1.50
  -6  -4 -11    5.70    1.80
   6   4  11    0.50    2.20
  -7  -4 -11  122.19    6.10
   7   4  11  118.19    6.80
   7   4  11  145.19    6.30
   5  -5 -11   -0.60    1.40
   5  -5 -11   -0.20    1.90
   5  -5 -11    1.10    1.90
  -5   5  11    0.60    2.00
  -5   5  11    3.00    2.30
   4  -5 -11    0.90    1.40
   4  -5 -11   -0.20    1.40
   4  -5 -11    1.10    1.50
  -4   5  11   -0.40    2.00
  -4   5  11    0.50    1.70
   3  -5 -11    2.20    1.30
   3  -5 -11    0.80    1.30
   3  -5 -11    2.20    1.30
  -3   5  11    1.70    1.60
  -3   5  11    1.90    2.00
   2  -5 -11    6.00    1.40
   2  -5 -11    9.90    1.50
   2  -5 -11    3.40    1.00
  -2   5  11    8.00    1.60
  -2   5  11    8.70    2.00
   1  -5 -11   53.09    2.80
   1  -5 -11   62.59    2.90
  -1   5  11   59.59    3.30
  -1   5  11   55.19    3.00
   0  -5 -11   15.30    1.50
   0  -5 -11   14.10    1.40
   0  -5 -11   13.50    1.50
   0   5  11   18.40    1.90
   0   5  11   15.00    1.50
  -1  -5 -11    1.00    0.70
  -1  -5 -11    2.30    0.80
  -1  -5 -11    1.00    0.70
   1   5  11   -0.70    0.70
   1   5  11   -0.60    1.10
  -2  -5 -11    0.10    0.70
  -2  -5 -11    1.20    0.70
  -2  -5 -11    0.00    0.60
   2   5  11   -0.30    1.00
   2   5  11    0.60    0.80
  -3  -5 -11   -0.10    0.70
  -3  -5 -11    0.40    0.80
   3   5  11   -0.50    0.90
  -4  -5 -11    2.60    1.10
  -4  -5 -11    1.60    1.00
  -4  -5 -11    0.60    0.80
   4   5  11   -0.80    1.00
   4   5  11    2.00    1.50
  -5  -5 -11    0.40    1.20
  -5  -5 -11   -1.10    1.00
   5   5  11   -0.80    1.80
   5   5  11    1.40    1.90
  -6  -5 -11    5.00    1.80
   6   5  11    1.20    2.20
   4  -6 -11   32.60    3.40
   4  -6 -11   32.80    3.50
  -4   6  11   37.60    4.30
   3  -6 -11    6.80    1.70
   3  -6 -11    7.00    1.80
  -3   6  11    5.30    2.50
  -3   6  11    6.40    1.90
   2  -6 -11   16.60    2.00
   2  -6 -11   19.10    2.10
  -2   6  11   17.20    2.10
  -2   6  11   23.90    2.80
   1  -6 -11   -0.30    1.00
   1  -6 -11    0.30    1.00
  -1   6  11    0.80    1.10
  -1   6  11    1.10    1.70
   0  -6 -11    9.80    1.40
   0  -6 -11    9.00    1.30
   0   6  11    8.20    1.30
   0   6  11    6.60    1.60
  -1  -6 -11    0.90    0.70
  -1  -6 -11    0.80    0.60
  -1  -6 -11    0.70    0.80
   1   6  11   -0.10    1.20
   1   6  11   -0.50    0.80
  -2  -6 -11   11.70    1.30
  -2  -6 -11   11.40    1.30
   2   6  11    9.50    1.50
  -3  -6 -11   -0.70    0.80
  -3  -6 -11    0.10    0.80
   3   6  11    0.20    1.30
  -4  -6 -11    0.70    1.00
   4   6  11    0.40    1.50
  -5  -6 -11   -0.70    1.20
   5   6  11   -1.20    1.80
  -6  -6 -11    1.20    1.70
   6   6  11    0.30    2.30
   3  -7 -11    1.90    1.70
   3  -7 -11    1.20    1.60
  -3   7  11    1.50    2.00
  -3   7  11    0.30    2.60
   2  -7 -11    5.30    1.60
   2  -7 -11    4.00    1.40
  -2   7  11    8.00    2.50
   1  -7 -11    0.00    1.10
   1  -7 -11    1.50    1.00
  -1   7  11    1.70    2.00
  -1   7  11   -1.70    1.20
   0  -7 -11   -0.50    0.90
   0   7  11    2.10    1.70
  -1  -7 -11    0.10    0.90
  -1  -7 -11   -0.70    0.70
   1   7  11    0.30    1.40
  -2  -7 -11   -0.60    0.80
  -2  -7 -11   -1.50    0.90
  -3  -7 -11   -1.40    0.90
  -3  -7 -11    1.20    0.90
  -4  -7 -11    0.30    1.00
  -5  -7 -11    0.00    1.30
   2  -8 -11    0.10    1.60
  -2   8  11    2.30    2.60
   1  -8 -11    0.60    1.30
  -1   8  11   -0.90    2.30
   0  -8 -11   12.10    1.80
   0   8  11   13.40    2.40
  -1  -8 -11    1.60    1.00
  -2  -8 -11    2.60    2.10
  -2  -8 -11    0.90    1.00
  -3  -8 -11   31.90    2.50
  -3  -8 -11   32.70    3.00
  -4  -8 -11    7.90    1.30
   0  -9 -11   -0.30    1.40
  -1  -9 -11   -0.30    1.40
  -2  -9 -11    1.90    1.40
  -3  -9 -11    0.90    1.50
  -3  -8  12   -0.50    1.50
  -3  -8  12   -1.90    2.30
  -2  -8  12    1.30    1.50
  -2  -8  12    4.20    2.60
   1   8 -12    1.40    1.60
  -1  -8  12    1.60    2.30
   0   8 -12   10.80    2.20
   0  -8  12   11.30    2.80
   0  -8  12   14.30    2.20
  -1   8 -12    2.40    2.00
   1  -8  12    0.50    2.10
   1  -8  12    1.20    1.80
  -2   8 -12    3.60    2.30
   2  -8  12    6.40    2.20
   4   7 -12    1.90    1.30
  -4  -7  12    0.70    1.60
  -4  -7  12    1.10    2.20
  -3  -7  12    0.80    1.30
  -3  -7  12    1.70    2.10
   2   7 -12    0.30    1.40
  -2  -7  12    1.70    1.30
  -2  -7  12    2.20    2.10
   1   7 -12    6.00    1.70
  -1  -7  12    4.70    2.10
  -1  -7  12    6.00    1.60
   0   7 -12    6.70    1.80
   0   7 -12    3.60    1.40
   0  -7  12    4.90    1.40
   0  -7  12    5.80    1.70
   0  -7  12    4.90    2.20
  -1   7 -12    1.60    1.30
  -1   7 -12   -1.10    1.50
   1  -7  12   -0.50    1.70
   1  -7  12   -0.10    1.50
   1  -7  12   -0.20    1.30
  -2   7 -12    2.70    2.00
  -2   7 -12    2.90    1.50
   2  -7  12    1.40    1.70
   2  -7  12    2.60    1.80
   2  -7  12    2.40    1.80
  -3   7 -12    1.40    1.70
  -3   7 -12    3.60    2.10
   3  -7  12    1.10    1.80
   3  -7  12    1.10    1.90
   5   6 -12    0.50    1.30
  -5  -6  12   -0.10    1.60
  -5  -6  12    4.10    2.40
   4   6 -12   -1.10    1.10
  -4  -6  12   -0.60    1.80
   3   6 -12   -1.20    1.00
  -3  -6  12    1.70    1.80
  -3  -6  12    0.90    1.10
  -3  -6  12    0.30    1.10
   2   6 -12    3.00    1.10
   2   6 -12    3.20    1.40
  -2  -6  12    3.80    1.20
  -2  -6  12    3.00    1.20
  -2  -6  12    4.90    1.90
   1   6 -12   94.09    3.90
   1   6 -12   96.69    4.30
  -1  -6  12   96.79    4.30
  -1  -6  12   98.09    4.00
  -1  -6  12  105.19    5.50
   0   6 -12  683.83   20.10
   0  -6  12  669.23   20.00
   0  -6  12  684.73   19.90
   0  -6  12  707.23   21.00
  -1   6 -12    3.20    1.60
  -1   6 -12    1.90    1.20
   1  -6  12    2.40    1.60
   1  -6  12    2.90    1.40
   1  -6  12    3.40    1.50
  -2   6 -12   22.00    2.70
  -2   6 -12   17.30    2.10
   2  -6  12   14.20    2.10
   2  -6  12   15.00    2.30
  -3   6 -12    0.80    1.80
  -3   6 -12    0.80    1.50
   3  -6  12    0.90    1.70
   3  -6  12    3.20    1.80
  -4   6 -12    0.70    1.70
  -4   6 -12   -1.30    1.90
   4  -6  12    0.00    1.90
   4  -6  12    1.40    1.90
   6   5 -12   -4.20    1.50
  -6  -5  12    0.10    1.90
  -6  -5  12    0.50    2.40
   5   5 -12    0.10    1.30
   5   5 -12   -2.30    1.20
  -5  -5  12   -2.20    1.90
  -5  -5  12   -0.60    1.50
  -5  -5  12   -1.20    1.40
   4   5 -12   -0.30    1.10
   4   5 -12   -1.30    1.00
  -4  -5  12    1.60    1.40
  -4  -5  12   -0.70    1.70
  -4  -5  12   -0.70    1.20
   3   5 -12   17.30    1.90
   3   5 -12   10.40    1.50
  -3  -5  12   16.10    1.90
  -3  -5  12   13.40    1.70
  -3  -5  12   13.00    2.30
   2   5 -12   11.50    1.40
   2   5 -12   11.40    1.60
  -2  -5  12    9.50    1.40
  -2  -5  12   12.20    1.60
  -2  -5  12   14.70    2.30
   1   5 -12    2.90    1.20
   1   5 -12    2.50    1.00
  -1  -5  12    0.80    1.00
  -1  -5  12    1.50    1.50
  -1  -5  12    1.50    1.00
  -1  -5  12    1.20    1.10
   0   5 -12  114.79    4.60
   0   5 -12  110.89    4.40
   0  -5  12  114.39    5.30
   0  -5  12  116.59    4.50
  -1   5 -12   -0.30    1.10
  -1   5 -12   -1.50    1.10
   1  -5  12   -1.20    1.10
   1  -5  12   -0.10    0.70
   1  -5  12    0.20    1.30
   1  -5  12   -0.30    1.10
  -2   5 -12   -1.40    1.20
  -2   5 -12   -0.70    1.10
   2  -5  12   -1.10    1.20
   2  -5  12   -0.40    1.20
   2  -5  12    0.20    1.30
  -3   5 -12    0.70    1.50
  -3   5 -12    0.10    1.30
   3  -5  12    1.30    1.50
   3  -5  12   -0.20    1.40
   3  -5  12    1.20    1.40
   3  -5  12    0.30    1.20
  -4   5 -12   19.10    2.90
  -4   5 -12   14.70    2.40
   4  -5  12   13.10    2.20
   4  -5  12   14.80    2.50
   4  -5  12   18.80    2.70
  -5   5 -12    0.50    1.70
  -5   5 -12   -4.10    1.80
   5  -5  12    1.40    2.00
   5  -5  12    1.50    2.00
   5  -5  12    0.00    1.80
   6   4 -12    2.10    1.70
   6   4 -12   -0.50    1.60
  -6  -4  12    0.60    2.10
  -6  -4  12   -0.50    1.50
  -6  -4  12    0.70    1.90
   5   4 -12    6.50    1.70
   5   4 -12    7.10    1.70
  -5  -4  12    7.90    2.40
  -5  -4  12    9.90    2.00
  -5  -4  12    5.90    1.70
   4   4 -12   20.40    2.20
   4   4 -12   22.90    2.20
  -4  -4  12   20.30    2.20
  -4  -4  12   12.00    2.40
  -4  -4  12   18.50    2.10
   3   4 -12   10.90    1.60
   3   4 -12    8.90    1.30
  -3  -4  12   11.50    2.10
  -3  -4  12   12.10    1.70
  -3  -4  12   10.80    1.50
   2   4 -12   -0.40    0.80
   2   4 -12    0.20    0.80
  -2  -4  12    0.60    0.90
  -2  -4  12    1.90    1.50
  -2  -4  12   -0.20    0.80
   1   4 -12    2.10    1.00
   1   4 -12    1.20    0.80
  -1  -4  12    0.60    0.90
  -1  -4  12    1.60    1.30
  -1  -4  12   -0.50    0.80
   0   4 -12   45.70    2.60
   0   4 -12   41.90    2.40
   0  -4  12   45.80    2.10
   0  -4  12   41.50    2.50
   0  -4  12   33.80    2.10
   0  -4  12   41.60    2.50
  -1   4 -12   -0.10    1.00
  -1   4 -12    0.30    1.00
   1  -4  12    0.10    0.90
   1  -4  12   -0.50    0.80
   1  -4  12   -2.20    1.00
   1  -4  12    0.60    1.00
  -2   4 -12    0.30    1.20
  -2   4 -12   -1.10    1.00
   2  -4  12   -1.30    1.20
   2  -4  12   -0.80    1.10
   2  -4  12   -0.60    1.10
  -3   4 -12  135.29    5.90
  -3   4 -12  142.19    5.70
   3  -4  12  151.68    5.90
   3  -4  12  139.29    5.60
   3  -4  12  143.59    5.80
  -4   4 -12   79.29    4.20
  -4   4 -12   73.49    4.40
   4  -4  12   67.09    4.10
   4  -4  12   61.09    4.10
   4  -4  12   72.29    4.30
  -5   4 -12    0.50    1.80
  -5   4 -12    3.30    2.00
   5  -4  12    2.40    2.00
   5  -4  12    1.20    1.90
   5  -4  12    2.40    2.40
  -6   4 -12    8.20    2.80
  -6   4 -12    4.80    2.40
   6  -4  12   11.60    2.80
   6  -4  12    4.80    2.30
   6   3 -12   -1.80    1.40
   6   3 -12   -0.70    1.60
  -6  -3  12    0.20    1.70
  -6  -3  12   -0.60    1.60
   5   3 -12   10.60    2.00
   5   3 -12   13.60    2.00
  -5  -3  12   10.10    2.00
  -5  -3  12   14.00    2.30
  -5  -3  12    9.60    2.20
   4   3 -12    0.70    1.20
   4   3 -12    1.50    1.20
  -4  -3  12    0.80    1.30
  -4  -3  12    3.80    1.40
  -4  -3  12   -0.50    1.50
   3   3 -12   74.19    3.40
   3   3 -12   78.99    3.60
  -3  -3  12   74.99    3.60
  -3  -3  12   73.19    3.50
  -3  -3  12   75.19    3.10
  -3  -3  12   83.79    4.30
   2   3 -12    2.10    0.90
   2   3 -12    3.90    1.00
  -2  -3  12    3.00    0.90
  -2  -3  12    1.30    0.50
  -2  -3  12    2.50    1.00
  -2  -3  12    2.30    0.90
   1   3 -12    7.50    1.10
   1   3 -12    6.40    1.20
  -1  -3  12    4.50    1.10
  -1  -3  12    6.00    1.10
  -1  -3  12    5.00    1.00
  -1  -3  12    6.90    1.10
   0   3 -12    0.00    0.80
   0   3 -12    0.70    0.70
   0   3 -12    1.80    0.70
   0  -3  12    0.90    0.80
   0  -3  12    0.50    1.00
   0  -3  12   -0.90    0.80
   0  -3  12    1.90    0.90
  -1   3 -12   28.70    2.10
  -1   3 -12   25.70    2.00
  -1   3 -12   29.70    1.80
   1  -3  12   28.30    2.00
   1  -3  12   26.70    2.10
   1  -3  12   33.90    2.30
  -2   3 -12    7.20    1.10
  -2   3 -12    8.10    1.50
  -2   3 -12    9.00    1.40
   2  -3  12    8.70    1.60
   2  -3  12    8.60    1.40
   2  -3  12    7.30    1.50
  -3   3 -12    5.80    1.50
  -3   3 -12    7.60    1.40
   3  -3  12    8.40    1.70
   3  -3  12    4.70    1.40
   3  -3  12    3.40    1.30
  -4   3 -12   62.39    4.00
  -4   3 -12   63.39    3.80
   4  -3  12   64.69    3.90
   4  -3  12   70.39    4.10
  -5   3 -12    7.20    1.90
  -5   3 -12   11.20    2.40
   5  -3  12    8.00    2.20
   5  -3  12    6.80    2.20
  -6   3 -12   -1.10    1.90
  -6   3 -12    1.70    2.10
   6  -3  12    0.70    2.10
   6  -3  12   -0.10    2.00
   7   2 -12    1.70    2.10
   7   2 -12    4.90    2.10
  -7  -2  12    4.40    2.00
   6   2 -12    5.40    1.80
   6   2 -12    6.60    2.00
  -6  -2  12    9.20    2.00
  -6  -2  12    8.40    2.00
   5   2 -12  194.98    7.10
   5   2 -12  184.68    7.20
  -5  -2  12  186.78    6.70
  -5  -2  12  195.58    7.30
  -5  -2  12  167.18    7.20
  -5  -2  12  190.58    7.10
   4   2 -12  580.64   17.40
   4   2 -12  606.04   17.30
  -4  -2  12  563.84   17.00
  -4  -2  12  572.64   17.30
  -4  -2  12  574.04   17.70
  -4  -2  12  576.94   17.30
   3   2 -12   11.80    1.50
   3   2 -12   10.20    1.40
   3   2 -12   12.10    1.50
  -3  -2  12   10.20    1.50
  -3  -2  12   10.80    1.50
  -3  -2  12    7.50    1.40
  -3  -2  12   11.40    1.50
   2   2 -12   -0.10    0.70
   2   2 -12    0.60    0.80
  -2  -2  12    0.40    0.80
  -2  -2  12   -0.20    0.90
  -2  -2  12    0.60    0.90
  -2  -2  12    1.60    1.00
   1   2 -12   -0.40    0.70
   1   2 -12    0.30    0.70
   1   2 -12   -0.10    0.60
  -1  -2  12    0.70    0.80
  -1  -2  12   -0.40    0.70
  -1  -2  12   -0.40    0.80
   0   2 -12    5.80    1.00
   0   2 -12    6.80    1.10
   0  -2  12    4.10    1.00
   0  -2  12    7.40    1.20
   0  -2  12    4.20    1.10
   0  -2  12    3.20    0.90
  -1   2 -12  193.68    6.30
  -1   2 -12  188.18    6.10
  -1   2 -12  189.18    6.30
   1  -2  12  179.98    6.20
   1  -2  12  187.38    6.20
  -2   2 -12   49.10    2.40
  -2   2 -12   48.30    2.60
  -2   2 -12   49.90    2.80
   2  -2  12   55.19    2.90
   2  -2  12   44.60    2.60
   2  -2  12   49.80    2.80
  -3   2 -12  285.57    9.50
  -3   2 -12  290.27    9.40
  -3   2 -12  279.17    9.10
   3  -2  12  289.97    9.50
   3  -2  12  287.27    9.50
   3  -2  12  298.97    9.40
  -4   2 -12    5.10    1.50
  -4   2 -12    2.60    1.50
  -4   2 -12    3.10    1.20
   4  -2  12    3.00    1.40
   4  -2  12    4.00    1.60
   4  -2  12    1.70    1.70
  -5   2 -12    0.90    1.40
  -5   2 -12    1.70    1.60
   5  -2  12    0.30    1.90
   5  -2  12    0.10    1.60
  -6   2 -12    3.30    2.10
  -6   2 -12    4.30    2.10
   6  -2  12   -0.20    2.10
   6  -2  12   -0.40    2.10
  -7   2 -12   11.90    3.00
  -7   2 -12   18.20    3.20
   7  -2  12   15.80    3.60
   7  -2  12    4.80    2.50
   7   1 -12    3.80    2.30
   7   1 -12   -1.50    1.70
  -7  -1  12   -0.50    1.60
   6   1 -12    1.30    1.70
   6   1 -12    1.10    1.60
  -6  -1  12    1.80    1.60
  -6  -1  12    3.40    1.60
  -6  -1  12   -1.70    1.60
   5   1 -12    3.20    1.50
   5   1 -12    3.40    1.50
  -5  -1  12    0.90    1.40
  -5  -1  12    4.90    1.60
  -5  -1  12    2.20    1.60
   4   1 -12  275.17    9.10
   4   1 -12  265.77    9.20
  -4  -1  12  270.77    9.10
  -4  -1  12  290.67    9.30
  -4  -1  12  263.57    9.10
   3   1 -12    0.20    0.90
   3   1 -12   -0.80    0.90
   3   1 -12   -0.80    0.70
  -3  -1  12   -0.30    1.00
  -3  -1  12    2.30    1.20
   2   1 -12    2.30    0.90
   2   1 -12    1.30    0.80
   2   1 -12    2.00    0.80
  -2  -1  12    1.10    0.90
  -2  -1  12    2.20    1.00
  -2  -1  12    1.30    1.00
   1   1 -12    1.00    0.70
   1   1 -12    3.00    0.80
  -1  -1  12    2.30    0.90
  -1  -1  12    2.50    1.00
  -1  -1  12    1.10    0.90
   0   1 -12   53.59    2.40
   0   1 -12   55.39    2.60
   0   1 -12   50.49    2.50
   0  -1  12   55.49    2.60
   0  -1  12   57.09    2.70
   0  -1  12   55.09    2.60
  -1   1 -12   28.50    1.70
  -1   1 -12   28.20    1.80
  -1   1 -12   26.10    1.90
   1  -1  12   26.80    2.10
   1  -1  12   28.80    2.00
   1  -1  12   24.40    1.90
  -2   1 -12  107.29    4.10
  -2   1 -12  108.59    4.20
  -2   1 -12  113.29    4.30
   2  -1  12  109.79    4.30
   2  -1  12  111.49    4.20
   2  -1  12  104.79    4.30
  -3   1 -12  164.48    6.00
  -3   1 -12  168.18    6.00
   3  -1  12  169.08    6.20
   3  -1  12  174.48    6.10
   3  -1  12  165.98    5.90
  -4   1 -12   -1.00    0.90
  -4   1 -12    0.80    1.10
  -4   1 -12   -1.40    1.00
   4  -1  12   -1.00    1.20
   4  -1  12    0.80    1.70
   4  -1  12    0.70    1.20
  -5   1 -12   -1.00    1.30
  -5   1 -12    0.30    1.30
  -5   1 -12    4.10    1.50
   5  -1  12    3.90    1.80
   5  -1  12   -1.60    1.90
  -6   1 -12    0.40    1.60
  -6   1 -12    0.70    1.70
   6  -1  12   -0.10    2.10
   6  -1  12   -1.60    1.70
  -7   1 -12   -2.00    2.00
  -7   1 -12    1.60    2.00
   7  -1  12    2.70    2.30
   7  -1  12    4.40    2.60
   7   0 -12    4.00    2.20
   7   0 -12    7.00    2.70
  -7   0  12   -0.10    1.80
  -7   0  12    4.60    2.30
   6   0 -12    0.60    1.80
   6   0 -12    1.90    1.60
  -6   0  12    1.00    1.80
  -6   0  12    0.80    1.60
   5   0 -12    4.40    1.60
   5   0 -12    7.00    1.80
  -5   0  12    7.20    1.90
  -5   0  12    7.30    1.60
  -5   0  12    3.90    1.70
   4   0 -12  335.47   10.80
   4   0 -12  322.07   10.90
   4   0 -12  338.67   11.00
  -4   0  12  351.06   11.00
  -4   0  12  340.77   11.00
   3   0 -12    1.70    0.90
   3   0 -12    0.20    0.90
   3   0 -12   -0.40    0.90
  -3   0  12    0.00    1.10
  -3   0  12    1.90    1.30
  -3   0  12   -0.20    1.00
   2   0 -12   10.90    1.40
   2   0 -12    9.20    1.30
   2   0 -12   10.10    1.30
  -2   0  12   10.70    1.50
  -2   0  12   11.40    1.50
  -2   0  12   16.10    1.80
   1   0 -12   98.49    3.80
   1   0 -12   99.89    3.70
  -1   0  12  102.19    3.80
  -1   0  12   99.19    3.80
  -1   0  12   96.79    3.90
   0   0 -12 1709.83   47.40
   0   0 -12 1751.02   47.30
   0   0 -12 1695.53   47.40
   0   0  12 1806.42   47.40
   0   0  12 1703.63   47.40
   0   0  12 1649.54   47.40
  -1   0 -12   49.20    2.30
  -1   0 -12   45.80    2.30
   1   0  12   46.80    2.60
   1   0  12   47.60    2.40
   1   0  12   48.90    2.30
  -2   0 -12  520.15   15.00
  -2   0 -12  508.65   14.90
  -2   0 -12  510.25   15.00
   2   0  12  509.65   15.10
  -3   0 -12    0.70    0.80
  -3   0 -12    3.00    1.00
  -3   0 -12    1.80    0.90
   3   0  12    1.10    1.10
   3   0  12    1.50    1.10
   3   0  12    2.60    1.30
  -4   0 -12    2.60    1.20
  -4   0 -12    2.10    1.10
  -4   0 -12   -0.10    0.90
   4   0  12    0.80    1.10
   4   0  12   -0.10    1.20
   4   0  12   -0.80    1.60
  -5   0 -12   -1.00    1.20
  -5   0 -12   -1.60    1.10
  -5   0 -12    0.50    1.20
   5   0  12   -2.70    1.80
   5   0  12    0.40    1.50
  -6   0 -12    2.00    1.60
  -6   0 -12   -0.40    1.50
  -6   0 -12   -0.40    1.40
   6   0  12   -0.40    2.10
   6   0  12   -1.40    1.80
  -7   0 -12   23.80    2.90
  -7   0 -12   16.40    2.90
   7   0  12    5.10    2.50
   7   0  12   24.30    3.50
   6  -1 -12   29.50    3.40
   6  -1 -12   17.40    2.70
  -6   1  12   16.50    2.60
  -6   1  12   17.40    2.70
   5  -1 -12   -0.60    1.30
   5  -1 -12   -0.50    1.30
  -5   1  12   -0.50    1.50
  -5   1  12    1.40    1.50
  -5   1  12    0.50    1.10
   4  -1 -12   21.90    2.30
   4  -1 -12   19.60    2.20
   4  -1 -12   19.80    2.20
  -4   1  12   27.40    2.60
  -4   1  12   22.80    2.50
   3  -1 -12    0.40    0.80
   3  -1 -12   -1.10    0.90
   3  -1 -12    0.20    0.80
  -3   1  12    1.20    1.20
  -3   1  12   -0.40    1.00
  -3   1  12    1.60    1.10
   2  -1 -12    6.40    1.30
   2  -1 -12    5.60    1.10
   2  -1 -12    5.70    1.10
  -2   1  12    3.10    1.10
  -2   1  12    5.30    1.20
   1  -1 -12   -0.20    0.70
   1  -1 -12    0.20    0.70
   1  -1 -12   -0.10    0.70
  -1   1  12    1.10    1.00
  -1   1  12    0.40    0.80
  -1   1  12    0.80    0.80
   0  -1 -12  877.41   24.60
   0  -1 -12  867.11   24.60
   0  -1 -12  881.91   24.60
   0   1  12  870.91   24.60
   0   1  12  877.21   24.70
  -1  -1 -12    0.70    0.70
  -1  -1 -12    0.00    0.70
  -1  -1 -12    0.20    0.70
  -1  -1 -12   -0.60    0.60
   1   1  12    0.20    0.80
   1   1  12    1.60    1.10
   1   1  12    0.20    0.60
  -2  -1 -12    4.00    0.90
  -2  -1 -12    0.60    0.70
  -2  -1 -12    1.70    0.80
  -2  -1 -12    1.30    0.70
   2   1  12    2.20    1.20
   2   1  12   -0.10    0.90
  -3  -1 -12    5.60    1.10
  -3  -1 -12    4.20    1.10
  -3  -1 -12    7.50    1.20
   3   1  12    3.50    1.10
   3   1  12    3.50    1.00
   3   1  12    5.70    1.50
  -4  -1 -12    8.50    1.40
   4   1  12   10.00    1.70
   4   1  12   10.30    1.90
  -5  -1 -12    1.90    1.20
  -5  -1 -12    1.30    1.30
  -5  -1 -12    0.20    1.00
   5   1  12   -3.90    1.70
   5   1  12    0.70    1.40
  -6  -1 -12    9.20    1.80
  -6  -1 -12    8.80    2.00
   6   1  12    8.40    2.20
   6   1  12    4.90    2.50
  -7  -1 -12    1.50    1.80
  -7  -1 -12   -0.10    1.70
   7   1  12    0.70    2.20
   7   1  12   -1.30    2.40
   6  -2 -12   -1.00    1.90
   6  -2 -12   -0.30    1.70
  -6   2  12    2.00    2.00
  -6   2  12    0.40    1.80
   5  -2 -12   -0.50    1.30
   5  -2 -12   -1.50    1.40
  -5   2  12   -2.50    1.50
  -5   2  12   -0.60    1.60
   4  -2 -12   15.90    2.10
   4  -2 -12   17.20    2.10
   4  -2 -12   18.20    2.20
  -4   2  12   17.30    2.30
  -4   2  12   14.20    2.00
   3  -2 -12   51.89    2.90
   3  -2 -12   49.70    3.00
  -3   2  12   41.50    3.10
  -3   2  12   47.00    3.00
   2  -2 -12   33.40    2.20
   2  -2 -12   28.30    2.10
   2  -2 -12   32.30    2.20
  -2   2  12   34.70    2.40
  -2   2  12   32.50    2.50
  -2   2  12   31.80    2.20
   1  -2 -12   11.90    1.30
   1  -2 -12    9.40    1.20
   1  -2 -12   11.40    1.30
  -1   2  12    9.70    1.30
  -1   2  12   15.30    1.70
  -1   2  12    9.50    1.20
   0  -2 -12 1495.65   41.60
   0  -2 -12 1477.05   41.60
   0  -2 -12 1480.25   41.60
   0  -2 -12 1524.55   41.60
   0   2  12 1525.85   41.80
   0   2  12 1530.45   41.50
   0   2  12 1523.55   41.70
  -1  -2 -12    0.20    0.70
  -1  -2 -12    0.20    0.60
  -1  -2 -12    0.80    0.60
  -1  -2 -12    0.70    0.70
   1   2  12    0.30    0.70
   1   2  12   -1.50    1.00
   1   2  12   -0.20    0.80
  -2  -2 -12    0.10    0.60
  -2  -2 -12    0.90    0.60
  -2  -2 -12    0.50    0.70
   2   2  12    2.20    0.90
   2   2  12    3.60    1.20
  -3  -2 -12   69.99    3.10
  -3  -2 -12   71.29    3.20
  -3  -2 -12   76.59    3.00
  -3  -2 -12   77.29    3.40
   3   2  12   77.89    3.40
   3   2  12   79.09    3.80
  -4  -2 -12  148.89    5.20
  -4  -2 -12  149.39    5.60
  -4  -2 -12  167.08    5.80
   4   2  12  163.78    5.80
   4   2  12  151.48    6.10
  -5  -2 -12    3.50    1.30
  -5  -2 -12    2.20    1.30
  -5  -2 -12    1.00    0.90
   5   2  12    0.80    1.40
   5   2  12    0.30    1.90
  -6  -2 -12  112.29    5.10
  -6  -2 -12  102.89    5.30
   6   2  12  114.79    5.40
   6   2  12  105.59    6.00
  -7  -2 -12    2.90    1.90
  -7  -2 -12    0.60    1.90
   7   2  12    4.00    2.80
   7   2  12    5.70    2.30
   6  -3 -12    0.60    1.80
   6  -3 -12   -0.70    2.10
  -6   3  12   -1.40    2.00
  -6   3  12    1.10    2.00
   5  -3 -12    7.70    2.10
   5  -3 -12    6.90    2.10
  -5   3  12    8.30    2.20
  -5   3  12    6.90    2.20
   4  -3 -12    7.50    1.70
   4  -3 -12    7.90    1.80
   4  -3 -12    8.60    1.80
  -4   3  12    9.90    2.10
  -4   3  12    8.70    1.90
   3  -3 -12    3.00    1.20
   3  -3 -12    1.90    1.30
   3  -3 -12    2.10    1.20
  -3   3  12    0.60    1.40
  -3   3  12    2.00    1.50
   2  -3 -12   12.00    1.50
   2  -3 -12    8.70    1.40
   2  -3 -12   14.80    1.80
  -2   3  12    8.70    1.50
  -2   3  12   11.70    1.90
   1  -3 -12   60.89    2.80
   1  -3 -12   56.29    2.70
   1  -3 -12   62.19    2.90
   1  -3 -12   62.99    2.70
  -1   3  12   65.99    3.20
  -1   3  12   56.89    2.90
   0  -3 -12    5.40    1.00
   0  -3 -12    6.30    0.90
   0  -3 -12    2.00    0.60
   0   3  12    5.40    1.10
   0   3  12    5.60    1.30
  -1  -3 -12    4.70    0.80
  -1  -3 -12    6.00    1.00
  -1  -3 -12    6.30    1.00
  -1  -3 -12    4.90    0.70
   1   3  12    4.60    1.20
   1   3  12    3.50    1.00
  -2  -3 -12   60.59    2.10
  -2  -3 -12   61.69    2.60
  -2  -3 -12   64.99    2.80
  -2  -3 -12   63.09    2.70
   2   3  12   65.39    3.00
   2   3  12   64.19    2.80
  -3  -3 -12    0.80    0.80
  -3  -3 -12    2.60    1.00
  -3  -3 -12    1.80    0.80
   3   3  12    0.80    1.00
  -4  -3 -12   21.60    2.10
  -4  -3 -12   21.40    2.00
   4   3  12   18.50    2.20
  -5  -3 -12    5.30    1.60
  -5  -3 -12    2.60    1.20
   5   3  12    5.50    1.60
   5   3  12    2.30    1.90
  -6  -3 -12   -0.10    1.50
  -6  -3 -12    3.90    1.50
   6   3  12   -0.50    2.30
  -7  -3 -12    1.90    2.00
  -7  -3 -12    1.40    1.70
   7   3  12    0.60    2.70
   7   3  12    1.60    2.10
   5  -4 -12    0.10    1.60
   5  -4 -12    1.60    1.60
   5  -4 -12    2.80    1.90
  -5   4  12    1.10    1.90
  -5   4  12    1.90    2.10
   4  -4 -12    1.70    1.50
   4  -4 -12    0.10    1.30
   4  -4 -12    2.40    1.50
  -4   4  12    1.80    1.90
  -4   4  12   -0.40    1.60
   3  -4 -12    5.40    1.50
   3  -4 -12    4.20    1.40
   3  -4 -12    5.60    1.50
  -3   4  12    0.90    1.70
  -3   4  12    4.90    1.60
   2  -4 -12    3.90    1.30
   2  -4 -12    2.00    1.10
  -2   4  12    1.80    1.50
  -2   4  12    2.10    1.30
   1  -4 -12   -0.30    0.40
   1  -4 -12    0.40    0.80
   1  -4 -12   -0.60    0.80
   1  -4 -12   -0.60    0.70
  -1   4  12    1.40    1.30
  -1   4  12   -0.10    1.00
   0  -4 -12    0.10    0.70
   0  -4 -12   -0.70    0.70
   0  -4 -12    0.40    0.50
   0   4  12   -1.10    0.80
   0   4  12    0.40    1.10
  -1  -4 -12  148.29    5.10
  -1  -4 -12  153.28    5.10
  -1  -4 -12  159.28    5.20
   1   4  12  157.88    5.40
   1   4  12  151.08    5.10
  -2  -4 -12   12.10    1.30
  -2  -4 -12    8.30    1.10
  -2  -4 -12    8.20    1.10
   2   4  12    8.20    1.20
  -3  -4 -12   93.29    3.60
  -3  -4 -12   97.49    3.80
  -3  -4 -12   97.89    3.70
   3   4  12   96.89    3.80
   3   4  12  101.49    4.20
  -4  -4 -12   63.99    3.00
  -4  -4 -12   66.19    3.20
   4   4  12   50.79    3.50
   4   4  12   56.19    3.10
  -5  -4 -12    0.40    1.00
  -5  -4 -12    1.30    1.30
   5   4  12   -0.60    1.30
   5   4  12   -0.70    1.90
  -6  -4 -12   -0.30    1.20
  -6  -4 -12    2.30    1.70
   6   4  12   -2.00    2.20
   6   4  12    1.80    1.60
  -7  -4 -12   16.90    3.00
  -7  -4 -12   16.10    2.30
   7   4  12   19.40    2.90
   7   4  12   10.20    3.30
   5  -5 -12   -3.40    1.70
   5  -5 -12   -2.00    1.40
   5  -5 -12    0.30    2.00
  -5   5  12   -0.10    2.20
  -5   5  12    2.30    2.20
   4  -5 -12    1.80    1.70
   4  -5 -12    2.00    1.50
   4  -5 -12    1.30    1.70
  -4   5  12    2.60    1.90
  -4   5  12    3.70    2.30
   3  -5 -12   -0.80    1.20
   3  -5 -12    0.00    1.30
   3  -5 -12    0.20    1.20
  -3   5  12   -1.20    1.40
  -3   5  12   -2.30    1.80
   2  -5 -12    1.30    1.10
   2  -5 -12    0.10    1.10
   2  -5 -12   -0.40    0.90
  -2   5  12    1.50    1.70
  -2   5  12    0.90    1.30
   1  -5 -12    1.50    1.00
   1  -5 -12   -0.30    0.90
  -1   5  12    0.80    1.50
  -1   5  12    0.80    1.10
   0  -5 -12   -0.60    0.80
   0  -5 -12   -0.50    0.70
   0  -5 -12    0.70    0.80
   0   5  12   -0.50    0.90
   0   5  12    0.80    1.30
  -1  -5 -12    2.90    0.90
  -1  -5 -12    1.20    0.70
  -1  -5 -12    1.70    0.80
   1   5  12    2.00    1.30
   1   5  12    2.50    0.90
  -2  -5 -12    0.70    0.70
  -2  -5 -12    1.70    0.80
  -2  -5 -12    1.10    0.70
   2   5  12    0.40    1.10
   2   5  12    0.30    0.80
  -3  -5 -12    0.90    0.80
  -3  -5 -12    2.60    1.00
  -3  -5 -12    0.80    0.80
   3   5  12   -1.30    1.20
   3   5  12    0.00    0.90
  -4  -5 -12    0.70    0.90
  -4  -5 -12    0.00    1.00
   4   5  12    0.40    1.50
   4   5  12    1.20    1.20
  -5  -5 -12   -0.40    1.00
  -5  -5 -12   -1.00    1.20
   5   5  12   -0.20    1.90
   5   5  12   -4.00    1.80
  -6  -5 -12    1.10    1.60
   6   5  12    0.90    2.40
   4  -6 -12    2.00    1.80
   4  -6 -12    3.90    1.80
  -4   6  12    8.50    2.80
  -4   6  12   10.90    2.40
   3  -6 -12    0.80    1.50
   3  -6 -12    1.80    1.50
  -3   6  12    0.90    2.30
  -3   6  12    3.10    1.80
   2  -6 -12    0.10    1.20
   2  -6 -12    1.30    1.20
  -2   6  12    0.10    1.30
  -2   6  12   -1.90    1.90
   1  -6 -12   21.10    2.10
   1  -6 -12   23.70    2.20
  -1   6  12   24.80    2.40
  -1   6  12   26.40    3.00
   0  -6 -12   15.50    1.70
   0  -6 -12   20.30    1.70
   0   6  12   15.80    1.70
   0   6  12   14.60    2.00
  -1  -6 -12    4.50    1.00
  -1  -6 -12    2.10    0.80
  -1  -6 -12    4.00    1.00
   1   6  12    3.40    1.40
   1   6  12    2.90    1.00
  -2  -6 -12   -0.20    0.80
  -2  -6 -12    0.90    0.80
   2   6  12    3.30    1.30
  -3  -6 -12    1.90    1.00
   3   6  12    1.00    1.30
  -4  -6 -12    0.50    1.00
   4   6  12    0.30    1.60
  -5  -6 -12   -1.30    1.20
   5   6  12   -0.20    2.00
  -6  -6 -12    1.40    1.60
   6   6  12    1.90    2.50
   3  -7 -12    0.60    1.60
   3  -7 -12   -0.80    1.60
  -3   7  12    0.10    1.80
  -3   7  12    0.50    2.60
   2  -7 -12    0.70    1.30
   2  -7 -12   -0.30    1.40
  -2   7  12    0.70    1.60
  -2   7  12    0.60    2.30
   1  -7 -12   -0.90    1.10
   1  -7 -12    0.10    1.00
  -1   7  12    3.50    2.10
  -1   7  12    0.60    1.30
   0   7  12    7.70    1.90
  -1  -7 -12    0.90    0.90
   1   7  12    1.90    1.50
  -2  -7 -12    0.90    0.90
  -2  -7 -12    0.30    1.00
  -3  -7 -12    0.90    0.90
  -3  -7 -12   -0.80    1.00
  -4  -7 -12    1.70    1.10
  -5  -7 -12    0.50    1.30
   2  -8 -12    2.20    1.80
  -2   8  12    3.00    2.80
   1  -8 -12    2.40    1.50
  -1   8  12    0.50    2.30
   0  -8 -12   37.10    2.80
   0   8  12   37.20    3.50
  -1  -8 -12    0.50    1.00
  -2  -8 -12    0.30    1.00
  -3  -8 -12    0.80    1.20
  -4  -8 -12   11.20    1.60
   0  -9 -12    1.60    1.60
  -1  -9 -12    1.00    1.50
  -2  -9 -12   -0.60    1.40
  -3  -8  13    4.50    2.70
  -3  -8  13    4.40    1.80
   2   8 -13    4.80    2.30
  -2  -8  13    5.70    1.90
  -2  -8  13    4.30    2.70
   1   8 -13   59.09    3.90
  -1  -8  13   67.79    5.50
  -1  -8  13   50.09    3.60
   0   8 -13    2.00    1.90
   0  -8  13    1.50    1.70
  -1   8 -13    1.60    2.00
   1  -8  13    0.70    1.70
   1  -8  13   -1.10    2.10
   4   7 -13   -0.20    1.30
  -4  -7  13    0.60    2.30
  -4  -7  13    1.40    1.70
  -3  -7  13    3.80    2.30
  -3  -7  13    0.50    1.40
   2   7 -13   -1.30    1.40
  -2  -7  13    4.00    2.20
  -2  -7  13   -0.80    1.30
   1   7 -13   37.80    3.20
  -1  -7  13   37.60    3.10
  -1  -7  13   41.30    4.30
   0   7 -13    0.80    1.50
   0   7 -13    0.60    1.20
   0  -7  13    0.30    1.90
   0  -7  13   -0.10    1.40
   0  -7  13    0.10    1.40
  -1   7 -13    1.40    1.40
  -1   7 -13   -0.40    1.70
   1  -7  13    0.20    1.90
   1  -7  13   -0.70    1.40
   1  -7  13    2.00    1.60
  -2   7 -13   -2.60    1.80
  -2   7 -13    1.30    1.50
   2  -7  13    0.00    1.70
   2  -7  13   -0.20    1.60
   2  -7  13    1.40    1.80
  -3   7 -13    0.70    2.20
  -3   7 -13    0.30    1.70
   3  -7  13   -1.60    1.70
   3  -7  13   -0.70    1.90
  -5  -6  13    1.90    1.80
  -5  -6  13    0.20    2.40
   4   6 -13   39.60    3.00
  -4  -6  13   51.09    4.80
  -4  -6  13   41.00    3.30
   3   6 -13    5.90    1.30
  -3  -6  13    4.30    1.50
  -3  -6  13    5.90    1.30
  -3  -6  13    3.70    2.10
   2   6 -13   -0.50    1.00
   2   6 -13   -0.30    1.20
  -2  -6  13    3.20    1.90
  -2  -6  13    1.80    1.20
   1   6 -13    3.80    1.50
   1   6 -13    7.40    1.40
  -1  -6  13    6.20    1.50
  -1  -6  13    6.70    1.40
  -1  -6  13    5.60    2.20
   0   6 -13   38.90    2.80
   0   6 -13   45.60    3.10
   0  -6  13   35.40    3.70
   0  -6  13   42.50    2.90
   0  -6  13   40.70    3.00
  -1   6 -13    5.30    1.50
  -1   6 -13    9.90    2.00
   1  -6  13    6.90    1.70
   1  -6  13    7.60    2.00
  -2   6 -13   47.20    3.30
  -2   6 -13   51.39    3.90
   2  -6  13   47.00    3.50
   2  -6  13   45.00    3.60
   2  -6  13   50.79    3.60
  -3   6 -13    9.80    2.00
  -3   6 -13    7.60    2.30
   3  -6  13    8.20    2.20
   3  -6  13    8.20    2.10
  -4   6 -13    0.20    2.20
  -4   6 -13    1.30    1.80
   4  -6  13   -0.80    1.90
   4  -6  13    1.50    1.90
   6   5 -13   -1.10    1.80
  -6  -5  13    1.40    2.50
  -6  -5  13    0.70    2.00
   5   5 -13   -0.30    1.30
   5   5 -13    0.20    1.40
  -5  -5  13    1.60    1.80
  -5  -5  13    0.20    2.10
  -5  -5  13    0.80    1.40
   4   5 -13   11.90    1.70
   4   5 -13   12.50    1.90
  -4  -5  13   11.20    2.50
  -4  -5  13   10.40    1.80
  -4  -5  13   12.20    2.10
   3   5 -13    0.30    1.10
   3   5 -13   -0.50    1.00
  -3  -5  13   -2.50    1.50
  -3  -5  13    0.70    1.10
  -3  -5  13   -0.20    1.10
   2   5 -13    7.70    1.50
   2   5 -13    5.00    1.20
  -2  -5  13    6.70    1.40
  -2  -5  13    5.30    1.90
  -2  -5  13    7.50    1.40
   1   5 -13    3.10    1.10
  -1  -5  13    6.00    1.70
  -1  -5  13    4.00    1.40
  -1  -5  13    3.00    1.20
   0   5 -13    2.40    1.20
   0   5 -13    1.90    1.10
   0  -5  13    2.60    1.60
   0  -5  13    2.20    1.20
   0  -5  13    2.00    1.20
  -1   5 -13   -0.20    1.20
  -1   5 -13    0.10    1.10
   1  -5  13    0.30    1.20
   1  -5  13   -0.70    1.20
   1  -5  13    0.00    1.30
   1  -5  13   -0.50    0.80
  -2   5 -13    3.90    1.40
  -2   5 -13    3.40    1.60
   2  -5  13    5.20    1.30
   2  -5  13    3.20    1.50
   2  -5  13    3.60    1.50
   2  -5  13    1.70    1.50
  -3   5 -13    8.00    1.80
  -3   5 -13   10.20    2.30
   3  -5  13    5.50    1.60
   3  -5  13    8.60    2.00
   3  -5  13    6.70    1.70
   3  -5  13    8.80    2.00
  -4   5 -13    7.00    1.90
  -4   5 -13    6.80    2.40
   4  -5  13    8.30    2.20
   4  -5  13    7.10    2.00
   4  -5  13    5.10    2.00
  -5   5 -13    2.60    1.90
  -5   5 -13    1.50    2.30
   5  -5  13   -2.50    1.90
   5  -5  13    0.00    1.80
   6   4 -13    0.80    1.70
   6   4 -13    0.40    1.60
  -6  -4  13   -1.60    1.90
  -6  -4  13    0.20    1.70
  -6  -4  13   -1.80    1.70
   5   4 -13    1.20    1.40
   5   4 -13    2.00    1.50
  -5  -4  13    2.30    1.60
  -5  -4  13    1.90    1.80
  -5  -4  13    3.40    2.10
   4   4 -13   22.20    2.40
  -4  -4  13   22.50    2.80
  -4  -4  13   25.30    2.60
  -4  -4  13   22.80    2.50
   3   4 -13    0.00    0.90
   3   4 -13    0.60    1.00
  -3  -4  13    3.90    1.70
  -3  -4  13    1.90    1.20
  -3  -4  13    0.80    1.10
   2   4 -13    5.20    1.30
   2   4 -13    1.80    1.00
  -2  -4  13    0.70    1.00
  -2  -4  13    2.00    1.00
  -2  -4  13    2.00    1.50
  -2  -4  13    0.30    0.60
   1   4 -13   12.30    1.40
   1   4 -13   12.40    1.70
  -1  -4  13   13.20    1.50
  -1  -4  13   14.20    2.10
  -1  -4  13   10.50    1.60
  -1  -4  13    7.70    1.30
  -1  -4  13    9.90    1.10
   0   4 -13 1324.27   37.30
   0   4 -13 1302.17   37.40
   0  -4  13 1348.17   37.30
   0  -4  13 1346.47   37.30
   0  -4  13 1351.56   36.90
  -1   4 -13    9.70    1.50
  -1   4 -13    9.30    1.60
   1  -4  13   12.50    1.70
   1  -4  13   10.00    1.40
   1  -4  13    5.50    1.50
  -2   4 -13    1.80    1.30
  -2   4 -13   -1.90    1.00
   2  -4  13   -0.40    1.10
   2  -4  13   -3.00    1.10
   2  -4  13    0.10    1.10
  -3   4 -13    2.00    1.30
  -3   4 -13   -1.20    1.30
   3  -4  13    2.10    1.50
   3  -4  13   -1.20    1.40
   3  -4  13    1.30    1.40
  -4   4 -13    1.60    1.50
  -4   4 -13   -0.40    1.50
   4  -4  13   -0.10    1.50
   4  -4  13    1.10    1.60
   4  -4  13    1.40    1.60
  -5   4 -13    0.40    1.90
  -5   4 -13   -2.10    1.60
   5  -4  13    2.00    2.00
   5  -4  13   -0.60    1.70
  -6   4 -13   21.70    3.60
  -6   4 -13   15.90    3.00
   6  -4  13   16.30    3.20
   6  -4  13    7.50    2.50
   6   3 -13   -0.70    1.60
   6   3 -13    1.10    1.60
  -6  -3  13   -0.90    1.70
  -6  -3  13   -0.80    1.60
   5   3 -13   16.50    2.30
   5   3 -13   12.20    2.00
  -5  -3  13   10.50    2.30
  -5  -3  13   16.60    2.50
  -5  -3  13   11.40    2.00
   4   3 -13   -0.40    1.20
   4   3 -13    1.10    1.10
  -4  -3  13   -0.90    1.30
  -4  -3  13    0.60    1.00
  -4  -3  13    0.20    1.60
   3   3 -13    2.20    1.10
   3   3 -13    1.00    1.00
  -3  -3  13    3.50    1.60
  -3  -3  13    0.80    1.20
  -3  -3  13    2.90    1.20
  -3  -3  13    4.50    1.10
   2   3 -13   60.89    3.00
   2   3 -13   60.19    2.90
  -2  -3  13   57.99    2.90
  -2  -3  13   63.99    3.10
  -2  -3  13   62.99    2.70
  -2  -3  13   60.89    3.00
   1   3 -13   29.20    2.00
   1   3 -13   31.70    2.20
  -1  -3  13   37.70    2.30
  -1  -3  13   33.10    2.20
  -1  -3  13   26.90    2.00
  -1  -3  13   33.90    2.10
   0   3 -13    0.50    0.70
   0   3 -13    0.70    0.80
   0   3 -13   -0.20    0.90
   0  -3  13    1.70    1.00
   0  -3  13   -0.50    0.90
   0  -3  13   -1.00    0.90
   0  -3  13    1.30    0.90
  -1   3 -13   11.70    1.60
  -1   3 -13   10.10    1.20
  -1   3 -13   13.70    1.60
   1  -3  13    9.50    1.50
   1  -3  13   11.40    1.60
   1  -3  13   13.80    1.70
  -2   3 -13   36.10    2.60
  -2   3 -13   38.00    2.20
  -2   3 -13   33.60    2.50
   2  -3  13   34.30    2.60
   2  -3  13   32.00    2.60
   2  -3  13   37.30    2.60
  -3   3 -13    0.00    1.10
  -3   3 -13   -0.60    1.00
   3  -3  13   -0.70    1.20
   3  -3  13    0.40    1.30
   3  -3  13    0.20    1.40
  -4   3 -13    8.70    1.90
  -4   3 -13    8.60    1.80
   4  -3  13    5.60    1.80
   4  -3  13    7.30    2.00
  -5   3 -13    3.60    1.90
  -5   3 -13    4.00    1.90
   5  -3  13    3.40    2.10
   5  -3  13    2.50    2.10
  -6   3 -13   -0.40    2.00
  -6   3 -13    0.90    2.10
   6  -3  13   -0.90    2.10
   6  -3  13    1.20    2.10
   6   2 -13   -0.80    1.50
   6   2 -13    1.20    1.70
  -6  -2  13    0.20    1.60
  -6  -2  13   -0.10    1.60
   5   2 -13   11.60    2.10
   5   2 -13   12.00    2.00
  -5  -2  13   11.30    1.90
  -5  -2  13    9.30    2.00
  -5  -2  13   10.10    2.00
  -5  -2  13    6.50    1.90
   4   2 -13    4.30    1.50
   4   2 -13    0.90    1.20
  -4  -2  13    3.40    1.50
  -4  -2  13    0.20    1.40
  -4  -2  13   -0.90    1.50
  -4  -2  13    1.30    1.30
   3   2 -13   -0.60    0.90
   3   2 -13   -0.10    0.90
  -3  -2  13   -0.70    1.00
  -3  -2  13    0.90    1.10
  -3  -2  13   -0.60    1.00
   2   2 -13   20.70    1.80
   2   2 -13   15.80    1.50
   2   2 -13   17.10    1.70
  -2  -2  13   17.00    1.70
  -2  -2  13   19.20    1.90
  -2  -2  13   20.70    1.90
  -2  -2  13   17.90    1.80
   1   2 -13   10.20    1.30
   1   2 -13    9.10    1.20
  -1  -2  13   11.40    1.40
  -1  -2  13   12.20    1.40
  -1  -2  13    7.10    1.20
  -1  -2  13   11.80    1.40
   0   2 -13   34.20    2.20
   0   2 -13   34.50    1.90
   0   2 -13   31.20    2.00
   0  -2  13   36.00    2.20
   0  -2  13   34.70    2.20
  -1   2 -13    7.90    1.30
  -1   2 -13    8.10    1.10
  -1   2 -13    6.10    1.00
   1  -2  13    8.20    1.40
   1  -2  13    7.10    1.20
   1  -2  13    5.70    1.30
  -2   2 -13   -0.40    0.70
  -2   2 -13    1.70    1.00
   2  -2  13   -1.20    0.90
   2  -2  13   -0.40    1.00
   2  -2  13    0.00    1.10
  -3   2 -13    9.40    1.50
  -3   2 -13   11.50    1.70
  -3   2 -13    7.80    1.40
   3  -2  13    6.80    1.50
   3  -2  13    9.30    1.90
   3  -2  13    8.20    1.60
  -4   2 -13  113.89    5.10
  -4   2 -13  110.69    4.90
  -4   2 -13  128.69    5.40
   4  -2  13  115.09    5.10
   4  -2  13  121.39    5.50
   4  -2  13  127.09    5.40
  -5   2 -13   -0.20    1.40
  -5   2 -13    0.50    1.60
   5  -2  13    2.50    1.80
   5  -2  13    2.20    2.00
  -6   2 -13    8.90    2.40
  -6   2 -13   14.00    2.80
   6  -2  13    5.60    2.40
   6  -2  13   12.70    2.80
   6   1 -13   -1.40    1.40
   6   1 -13   -0.80    1.50
  -6  -1  13    0.60    1.50
  -6  -1  13    2.20    1.70
  -6  -1  13    1.50    1.70
   5   1 -13    1.00    1.40
   5   1 -13    3.20    1.50
  -5  -1  13    3.40    1.50
  -5  -1  13    0.50    1.50
  -5  -1  13    2.90    1.60
   4   1 -13    0.10    1.10
   4   1 -13    0.40    1.20
  -4  -1  13    0.50    1.30
  -4  -1  13    0.60    1.30
   3   1 -13  173.58    6.00
   3   1 -13  186.08    6.30
   3   1 -13  166.98    6.20
  -3  -1  13  175.28    6.30
  -3  -1  13  171.28    6.30
  -3  -1  13  175.08    6.20
   2   1 -13    0.60    0.80
   2   1 -13    0.80    0.70
   2   1 -13    0.00    0.80
  -2  -1  13    0.50    1.00
  -2  -1  13    0.40    1.00
  -2  -1  13    0.90    1.00
   1   1 -13   85.29    3.40
   1   1 -13   86.09    3.40
   1   1 -13   84.59    3.50
  -1  -1  13   89.49    3.50
  -1  -1  13   86.09    3.60
   0   1 -13    0.20    0.70
   0   1 -13    0.40    0.70
   0  -1  13    0.80    0.90
   0  -1  13   -0.90    0.90
   0  -1  13    0.00    0.70
  -1   1 -13    0.90    0.70
  -1   1 -13   -1.40    0.60
  -1   1 -13    0.00    0.60
   1  -1  13   -0.60    0.80
   1  -1  13   -0.10    1.00
   1  -1  13    0.20    0.90
  -2   1 -13    3.70    1.00
  -2   1 -13    2.30    0.80
  -2   1 -13    3.40    0.90
   2  -1  13    1.70    1.00
   2  -1  13    2.00    1.10
  -3   1 -13  263.77    8.50
  -3   1 -13  265.57    8.70
  -3   1 -13  258.07    8.60
   3  -1  13  259.67    8.60
   3  -1  13  257.87    8.70
  -4   1 -13   -1.00    1.00
  -4   1 -13   -0.20    1.00
  -4   1 -13    0.30    1.10
   4  -1  13   -1.30    1.50
   4  -1  13    1.10    1.30
   4  -1  13    0.00    1.10
  -5   1 -13   26.40    2.80
  -5   1 -13   28.00    3.00
  -5   1 -13   26.30    2.70
   5  -1  13   24.30    3.10
   5  -1  13   26.70    2.80
  -6   1 -13    4.70    2.10
  -6   1 -13    7.80    2.20
   6  -1  13    8.70    2.60
   6  -1  13    5.00    2.40
  -7   1 -13   -0.40    1.90
  -7   1 -13    0.80    2.10
   7  -1  13    7.10    2.70
   7  -1  13   -0.50    2.50
   6   0 -13   -0.40    1.80
   6   0 -13    0.30    1.60
  -6   0  13    1.90    1.90
  -6   0  13    0.60    1.50
   5   0 -13    4.40    1.60
   5   0 -13    2.50    1.40
  -5   0  13    2.40    1.40
  -5   0  13    0.80    1.40
  -5   0  13    3.70    1.70
   4   0 -13  423.06   13.30
   4   0 -13  417.36   13.30
  -4   0  13  419.96   13.30
  -4   0  13  423.16   13.30
  -4   0  13  438.96   13.40
   3   0 -13 1531.45   42.50
   3   0 -13 1510.15   42.40
   3   0 -13 1501.15   42.70
  -3   0  13 1491.25   42.60
  -3   0  13 1586.34   42.60
  -3   0  13 1507.55   42.60
   2   0 -13   40.00    2.20
   2   0 -13   34.50    2.20
   2   0 -13   35.70    2.20
  -2   0  13   36.10    2.40
  -2   0  13   33.30    2.30
  -2   0  13   36.30    2.50
   1   0 -13   90.49    3.50
   1   0 -13   93.69    3.70
   1   0 -13   90.49    3.60
  -1   0  13   97.39    3.70
  -1   0  13   90.49    3.70
  -1   0  13   87.09    3.80
   0   0 -13    5.50    1.00
   0   0  13    5.00    1.10
   0   0  13    3.40    0.90
  -1   0 -13    4.20    0.90
  -1   0 -13    5.60    1.00
  -1   0 -13    6.50    1.00
   1   0  13    4.00    1.00
   1   0  13    5.00    1.20
   1   0  13    5.80    1.10
  -2   0 -13    1.70    0.90
  -2   0 -13    1.30    0.80
  -2   0 -13    1.20    0.90
   2   0  13    0.20    0.80
   2   0  13    2.10    1.30
  -3   0 -13   46.70    2.70
  -3   0 -13   43.90    2.60
  -3   0 -13   49.10    2.70
   3   0  13   48.50    2.60
   3   0  13   54.39    3.00
   3   0  13   40.80    2.80
  -4   0 -13   11.00    1.70
  -4   0 -13   15.00    1.90
   4   0  13    9.70    2.00
   4   0  13   13.80    1.90
   4   0  13    9.90    1.60
  -5   0 -13    7.30    1.80
  -5   0 -13    4.90    1.60
   5   0  13    4.30    2.20
   5   0  13    2.00    1.70
  -6   0 -13    1.40    1.50
  -6   0 -13   -0.90    1.40
  -6   0 -13    1.60    1.50
   6   0  13    1.70    2.20
   6   0  13   -1.00    1.90
  -7   0 -13   -1.10    1.90
  -7   0 -13   -3.90    1.50
   7   0  13    2.60    2.50
   7   0  13    2.60    2.50
   6  -1 -13   11.10    2.50
   6  -1 -13   12.60    2.70
  -6   1  13    5.70    2.10
  -6   1  13    9.50    2.40
   5  -1 -13   20.90    2.50
   5  -1 -13   20.40    2.50
  -5   1  13   23.00    2.40
  -5   1  13   25.00    2.90
  -5   1  13   14.80    2.30
   4  -1 -13    6.70    1.50
   4  -1 -13    7.50    1.60
   4  -1 -13    6.10    1.40
  -4   1  13    3.60    1.70
   3  -1 -13  175.68    6.40
   3  -1 -13  177.68    6.50
   3  -1 -13  197.48    6.80
  -3   1  13  183.08    6.80
  -3   1  13  190.08    6.70
   2  -1 -13    9.20    1.40
   2  -1 -13    9.30    1.30
   2  -1 -13   11.10    1.40
  -2   1  13    9.30    1.40
  -2   1  13    6.50    1.30
  -2   1  13   12.90    1.70
   1  -1 -13    1.40    0.80
   1  -1 -13   -0.60    0.70
   1  -1 -13    0.90    0.80
  -1   1  13    0.50    0.90
  -1   1  13   -0.30    1.00
   0  -1 -13    1.30    0.70
   0  -1 -13    1.30    0.80
   0  -1 -13    0.50    0.70
   0   1  13    6.30    1.20
   0   1  13    0.80    0.70
   0   1  13    0.60    0.90
  -1  -1 -13  268.37    8.00
  -1  -1 -13  248.78    8.00
  -1  -1 -13  240.08    7.90
   1   1  13  264.97    8.20
   1   1  13  262.17    8.10
  -2  -1 -13    1.10    0.80
  -2  -1 -13    0.40    0.70
  -2  -1 -13    0.20    0.70
   2   1  13   -0.30    1.10
   2   1  13    1.10    0.90
   2   1  13    1.00    0.90
  -3  -1 -13  387.36   11.70
  -3  -1 -13  384.76   11.70
  -3  -1 -13  391.26   11.60
   3   1  13  374.16   11.50
   3   1  13  374.76   11.90
   3   1  13  384.56   11.70
  -4  -1 -13    1.20    1.00
  -4  -1 -13    0.50    0.90
   4   1  13   -0.10    1.60
   4   1  13    0.20    1.20
  -5  -1 -13    1.60    1.20
  -5  -1 -13   -2.00    1.10
  -5  -1 -13   -0.80    1.10
   5   1  13    1.20    1.60
   5   1  13   -3.20    1.80
  -6  -1 -13   -0.50    1.40
  -6  -1 -13    0.20    1.50
  -6  -1 -13   -0.20    1.20
   6   1  13   -0.20    1.80
   6   1  13    0.10    2.20
  -7  -1 -13    2.60    2.00
  -7  -1 -13   -0.50    1.70
   7   1  13   -1.30    2.40
   7   1  13   -0.70    2.20
   6  -2 -13    0.50    2.10
   6  -2 -13   -1.10    1.70
  -6   2  13   -1.50    1.90
  -6   2  13    1.20    1.80
   5  -2 -13    4.60    2.00
   5  -2 -13    2.00    1.60
  -5   2  13    7.20    2.00
  -5   2  13    5.80    2.00
   4  -2 -13    5.70    1.70
   4  -2 -13    5.30    1.50
   4  -2 -13    6.40    1.60
[truncated: 228,420 more chars]
