# Supplementary material for: Supramolecular construction of a cyclobutane ring system with four different substituents in the solid state
Source: Commun Chem. 2021 May 10;4:60. doi: 10.1038/s42004-021-00493-3 (PMC9814370; doi:10.1038/s42004-021-00493-3)
Supplement: Supplementary file 6 — Supplementary Data 6 [file 42004_2021_493_MOESM6_ESM.cif]

####################################################################### 
# 
# This file contains crystal structure data downloaded from the 
# Cambridge Structural Database (CSD) hosted by the Cambridge 
# Crystallographic Data Centre (CCDC).
# 
# Full information about CCDC data access policies and citation 
# guidelines are available at http://www.ccdc.cam.ac.uk/access/V1 
# 
# Audit and citation data items may have been added by the CCDC. 
# Please retain this information to preserve the provenance of 
# this file and to allow appropriate attribution of the data. 
# 
#######################################################################

data_6
_database_code_depnum_ccdc_archive 'CCDC 2042041'
loop_
_audit_author_name
_audit_author_address
'Michael Sinnwell'
;Pacific Northwest National Lab
United States of America
;
_audit_update_record             
;
2020-11-02 deposited with the CCDC.	2020-11-02 downloaded from the CCDC.
;
_audit_creation_date             2017-03-13
_audit_creation_method           
;
Olex2 1.2
(compiled Mar  2 2017 14:02:25 for OlexSys, GUI svn.r5324)
;
_shelx_SHELXL_version_number     2014/7
_publ_contact_author_address     ?
_publ_contact_author_email       ?
_publ_contact_author_id_orcid    ?
_publ_contact_author_phone       ?
_publ_section_references         
;
Dolomanov, O.V., Bourhis, L.J., Gildea, R.J, Howard, J.A.K. & Puschmann, H.
 (2009), J. Appl. Cryst. 42, 339-341.

Sheldrick, G.M. (2015). Acta Cryst. A71, 3-8.

Sheldrick, G.M. (2015). Acta Cryst. C71, 3-8.
;
_chemical_name_common            ?
_chemical_name_systematic        ?
_chemical_formula_moiety         'C27 H15 F8 N'
_chemical_formula_sum            'C27 H15 F8 N'
_chemical_formula_weight         505.40
_chemical_melting_point          ?
loop_
_atom_type_symbol
_atom_type_description
_atom_type_scat_dispersion_real
_atom_type_scat_dispersion_imag
_atom_type_scat_source
C C 0.0033 0.0016 'International Tables Vol C Tables 4.2.6.8 and 6.1.1.4'
H H 0.0000 0.0000 'International Tables Vol C Tables 4.2.6.8 and 6.1.1.4'
F F 0.0171 0.0103 'International Tables Vol C Tables 4.2.6.8 and 6.1.1.4'
N N 0.0061 0.0033 'International Tables Vol C Tables 4.2.6.8 and 6.1.1.4'

_shelx_space_group_comment       
;
The symmetry employed for this shelxl refinement is uniquely defined
by the following loop, which should always be used as a source of
symmetry information in preference to the above space-group names.
They are only intended as comments.
;
_space_group_crystal_system      triclinic
_space_group_IT_number           2
_space_group_name_H-M_alt        'P -1'
_space_group_name_Hall           '-P 1'
loop_
_space_group_symop_operation_xyz
'x, y, z'
'-x, -y, -z'

_cell_length_a                   8.0271(8)
_cell_length_b                   10.9328(12)
_cell_length_c                   12.7798(13)
_cell_angle_alpha                68.901(6)
_cell_angle_beta                 87.057(6)
_cell_angle_gamma                78.538(6)
_cell_volume                     1025.23(19)
_cell_formula_units_Z            2
_cell_measurement_reflns_used    2622
_cell_measurement_temperature    100(2)
_cell_measurement_theta_max      26.00
_cell_measurement_theta_min      2.59
_shelx_estimated_absorpt_T_max   0.989
_shelx_estimated_absorpt_T_min   0.967
_exptl_absorpt_coefficient_mu    0.147
_exptl_absorpt_correction_T_max  0.8620
_exptl_absorpt_correction_T_min  0.7667
_exptl_absorpt_correction_type   multi-scan
_exptl_absorpt_process_details   
;
SADABS-2014/5 (Bruker,2014) was used for absorption correction.
wR2(int) was 0.0553 before and 0.0453 after correction.
The Ratio of minimum to maximum transmission is 0.8894.
The \l/2 correction factor is 0.00150.
;
_exptl_absorpt_special_details   ?
_exptl_crystal_colour            colourless
_exptl_crystal_colour_primary    colourless
_exptl_crystal_density_diffrn    1.637
_exptl_crystal_density_meas      ?
_exptl_crystal_density_method    ?
_exptl_crystal_description       rectangular
_exptl_crystal_F_000             512
_exptl_crystal_size_max          0.234
_exptl_crystal_size_mid          0.171
_exptl_crystal_size_min          0.079
_exptl_transmission_factor_max   ?
_exptl_transmission_factor_min   ?
_diffrn_reflns_av_R_equivalents  0.0405
_diffrn_reflns_av_unetI/netI     0.0650
_diffrn_reflns_Laue_measured_fraction_full 0.990
_diffrn_reflns_Laue_measured_fraction_max 0.988
_diffrn_reflns_limit_h_max       10
_diffrn_reflns_limit_h_min       -10
_diffrn_reflns_limit_k_max       11
_diffrn_reflns_limit_k_min       -14
_diffrn_reflns_limit_l_max       16
_diffrn_reflns_limit_l_min       -16
_diffrn_reflns_number            14002
_diffrn_reflns_point_group_measured_fraction_full 0.990
_diffrn_reflns_point_group_measured_fraction_max 0.988
_diffrn_reflns_theta_full        26.000
_diffrn_reflns_theta_max         27.175
_diffrn_reflns_theta_min         1.708
_diffrn_ambient_temperature      99.97
_diffrn_detector_area_resol_mean ?
_diffrn_measured_fraction_theta_full 0.990
_diffrn_measured_fraction_theta_max 0.988
_diffrn_measurement_device_type  'Bruker APEX-II CCD'
_diffrn_measurement_method       '\f and \w scans'
_diffrn_radiation_type           MoK\a
_diffrn_radiation_wavelength     0.71073
_diffrn_source                   ?
_diffrn_standards_number         0
_reflns_Friedel_coverage         0.000
_reflns_Friedel_fraction_full    .
_reflns_Friedel_fraction_max     .
_reflns_number_gt                2636
_reflns_number_total             4499
_reflns_special_details          
;
 Reflections were merged by SHELXL according to the crystal
 class for the calculation of statistics and refinement.
 
 _reflns_Friedel_fraction is defined as the number of unique
 Friedel pairs measured divided by the number that would be
 possible theoretically, ignoring centric projections and
 systematic absences.
;
_reflns_threshold_expression     'I > 2\s(I)'
_computing_cell_refinement       ?
_computing_data_collection       ?
_computing_data_reduction        ?
_computing_molecular_graphics    'Olex2 (Dolomanov et al., 2009)'
_computing_publication_material  'Olex2 (Dolomanov et al., 2009)'
_computing_structure_refinement  'ShelXL (Sheldrick, 2015)'
_computing_structure_solution    'ShelXT (Sheldrick, 2015)'
_refine_diff_density_max         0.604
_refine_diff_density_min         -0.289
_refine_diff_density_rms         0.081
_refine_ls_extinction_coef       .
_refine_ls_extinction_method     none
_refine_ls_goodness_of_fit_ref   0.995
_refine_ls_hydrogen_treatment    constr
_refine_ls_matrix_type           full
_refine_ls_number_parameters     325
_refine_ls_number_reflns         4499
_refine_ls_number_restraints     0
_refine_ls_R_factor_all          0.1098
_refine_ls_R_factor_gt           0.0600
_refine_ls_restrained_S_all      0.995
_refine_ls_shift/su_max          0.000
_refine_ls_shift/su_mean         0.000
_refine_ls_structure_factor_coef Fsqd
_refine_ls_weighting_details     
'w=1/[\s^2^(Fo^2^)+(0.0890P)^2^] where P=(Fo^2^+2Fc^2^)/3'
_refine_ls_weighting_scheme      calc
_refine_ls_wR_factor_gt          0.1385
_refine_ls_wR_factor_ref         0.1649
_refine_special_details          ?
_olex2_refinement_description    
;
1. Fixed Uiso
 At 1.2 times of:
  All C(H) groups
2.a Ternary CH refined with riding coordinates:
 C13(H13), C14(H14), C26(H26), C27(H27)
2.b Aromatic/amide H refined with riding coordinates:
 C1(H1), C7(H7), C15(H15), C16(H16), C18(H18), C19(H19), C21(H21), C22(H22),
 C23(H23), C24(H24), C25(H25)
;
_atom_sites_solution_hydrogens   geom
_atom_sites_solution_primary     direct
_atom_sites_solution_secondary   ?
loop_
_atom_site_label
_atom_site_type_symbol
_atom_site_fract_x
_atom_site_fract_y
_atom_site_fract_z
_atom_site_U_iso_or_equiv
_atom_site_adp_type
_atom_site_occupancy
_atom_site_site_symmetry_order
_atom_site_calc_flag
_atom_site_refinement_flags_posn
_atom_site_refinement_flags_adp
_atom_site_refinement_flags_occupancy
_atom_site_disorder_assembly
_atom_site_disorder_group
F1 F 0.72251(19) 0.16417(15) 0.37467(13) 0.0329(4) Uani 1 1 d . . . . .
F2 F 0.61022(18) 0.36545(15) 0.44525(12) 0.0288(4) Uani 1 1 d . . . . .
F3 F 0.55655(18) 0.66572(15) 0.06872(12) 0.0258(4) Uani 1 1 d . . . . .
F4 F 0.67985(18) 0.46437(16) -0.00006(12) 0.0300(4) Uani 1 1 d . . . . .
F5 F 0.99497(18) 1.04634(15) 0.26388(14) 0.0343(4) Uani 1 1 d . . . . .
F6 F 0.76574(18) 0.98017(16) 0.16214(13) 0.0305(4) Uani 1 1 d . . . . .
F7 F 0.77612(19) 0.58266(16) 0.47709(13) 0.0325(4) Uani 1 1 d . . . . .
F8 F 1.00421(18) 0.64977(16) 0.57581(13) 0.0338(4) Uani 1 1 d . . . . .
N1 N -0.0270(3) 0.6696(3) 0.0781(2) 0.0364(6) Uani 1 1 d . . . . .
C1 C 0.7045(3) 0.3090(3) 0.1849(2) 0.0267(6) Uani 1 1 d . . . . .
H1 H 0.7459 0.2367 0.1599 0.032 Uiso 1 1 calc R . . . .
C2 C 0.6845(3) 0.2886(3) 0.2975(2) 0.0255(6) Uani 1 1 d . . . . .
C3 C 0.6245(3) 0.3939(3) 0.3334(2) 0.0228(6) Uani 1 1 d . . . . .
C4 C 0.5820(3) 0.5248(3) 0.2595(2) 0.0217(6) Uani 1 1 d . . . . .
C5 C 0.5998(3) 0.5421(3) 0.1467(2) 0.0217(6) Uani 1 1 d . . . . .
C6 C 0.6623(3) 0.4376(3) 0.1106(2) 0.0234(6) Uani 1 1 d . . . . .
C7 C 1.0026(3) 0.8513(3) 0.4238(2) 0.0266(6) Uani 1 1 d . . . . .
H7 H 1.0844 0.8749 0.4605 0.032 Uiso 1 1 calc R . . . .
C8 C 0.9392(3) 0.9324(3) 0.3191(2) 0.0260(6) Uani 1 1 d . . . . .
C9 C 0.8189(3) 0.8985(3) 0.2667(2) 0.0240(6) Uani 1 1 d . . . . .
C10 C 0.7547(3) 0.7833(3) 0.3159(2) 0.0226(6) Uani 1 1 d . . . . .
C11 C 0.8221(3) 0.7011(3) 0.4213(2) 0.0245(6) Uani 1 1 d . . . . .
C12 C 0.9441(3) 0.7355(3) 0.4734(2) 0.0256(6) Uani 1 1 d . . . . .
C13 C 0.5306(3) 0.6378(3) 0.3013(2) 0.0229(6) Uani 1 1 d . . . . .
H13 H 0.5412 0.6044 0.3849 0.028 Uiso 1 1 calc R . . . .
C14 C 0.6296(3) 0.7541(3) 0.2477(2) 0.0232(6) Uani 1 1 d . . . . .
H14 H 0.6898 0.7413 0.1809 0.028 Uiso 1 1 calc R . . . .
C15 C 0.0438(3) 0.5771(3) 0.1762(2) 0.0299(7) Uani 1 1 d . . . . .
H15 H 0.0054 0.4947 0.2057 0.036 Uiso 1 1 calc R . . . .
C16 C 0.1694(3) 0.5974(3) 0.2352(2) 0.0278(6) Uani 1 1 d . . . . .
H16 H 0.2142 0.5304 0.3040 0.033 Uiso 1 1 calc R . . . .
C17 C 0.2292(3) 0.7162(3) 0.1932(2) 0.0226(6) Uani 1 1 d . . . . .
C18 C 0.1580(3) 0.8112(3) 0.0926(2) 0.0265(6) Uani 1 1 d . . . . .
H18 H 0.1955 0.8938 0.0614 0.032 Uiso 1 1 calc R . . . .
C19 C 0.0317(3) 0.7848(3) 0.0378(2) 0.0308(7) Uani 1 1 d . . . . .
H19 H -0.0152 0.8507 -0.0309 0.037 Uiso 1 1 calc R . . . .
C20 C 0.4076(3) 0.9754(3) 0.2411(2) 0.0232(6) Uani 1 1 d . . . . .
C21 C 0.4019(3) 0.9628(3) 0.3531(2) 0.0243(6) Uani 1 1 d . . . . .
H21 H 0.4348 0.8773 0.4097 0.029 Uiso 1 1 calc R . . . .
C22 C 0.3483(3) 1.0745(3) 0.3830(2) 0.0280(6) Uani 1 1 d . . . . .
H22 H 0.3436 1.0638 0.4601 0.034 Uiso 1 1 calc R . . . .
C23 C 0.3025(3) 1.1982(3) 0.3046(3) 0.0294(7) Uani 1 1 d . . . . .
H23 H 0.2675 1.2738 0.3262 0.035 Uiso 1 1 calc R . . . .
C24 C 0.3077(4) 1.2126(3) 0.1935(3) 0.0374(8) Uani 1 1 d . . . . .
H24 H 0.2745 1.2989 0.1379 0.045 Uiso 1 1 calc R . . . .
C25 C 0.3604(3) 1.1033(3) 0.1611(2) 0.0288(6) Uani 1 1 d . . . . .
H25 H 0.3643 1.1155 0.0836 0.035 Uiso 1 1 calc R . . . .
C26 C 0.3592(3) 0.7411(3) 0.2600(2) 0.0226(6) Uani 1 1 d . . . . .
H26 H 0.3017 0.7542 0.3275 0.027 Uiso 1 1 calc R . . . .
C27 C 0.4572(3) 0.8572(3) 0.2053(2) 0.0228(6) Uani 1 1 d . . . . .
H27 H 0.4474 0.8871 0.1217 0.027 Uiso 1 1 calc R . . . .

loop_
_atom_site_aniso_label
_atom_site_aniso_U_11
_atom_site_aniso_U_22
_atom_site_aniso_U_33
_atom_site_aniso_U_23
_atom_site_aniso_U_13
_atom_site_aniso_U_12
F1 0.0364(9) 0.0240(9) 0.0336(9) -0.0080(7) -0.0047(7) 0.0021(7)
F2 0.0307(8) 0.0301(9) 0.0231(8) -0.0086(7) -0.0017(6) -0.0014(7)
F3 0.0253(8) 0.0242(9) 0.0249(8) -0.0075(7) -0.0050(6) 0.0008(7)
F4 0.0291(8) 0.0373(10) 0.0252(8) -0.0158(7) -0.0025(6) -0.0001(7)
F5 0.0229(8) 0.0278(10) 0.0500(11) -0.0098(8) -0.0042(7) -0.0067(7)
F6 0.0243(8) 0.0302(9) 0.0323(9) -0.0055(7) -0.0043(6) -0.0043(7)
F7 0.0283(9) 0.0316(10) 0.0332(9) -0.0047(8) -0.0093(7) -0.0068(7)
F8 0.0267(8) 0.0408(11) 0.0310(9) -0.0096(8) -0.0093(7) -0.0035(8)
N1 0.0262(13) 0.0456(17) 0.0390(15) -0.0193(13) -0.0025(11) -0.0018(12)
C1 0.0222(14) 0.0247(16) 0.0349(16) -0.0148(13) -0.0029(11) 0.0006(12)
C2 0.0238(14) 0.0213(15) 0.0281(15) -0.0051(12) -0.0043(11) -0.0028(11)
C3 0.0188(13) 0.0274(16) 0.0213(14) -0.0080(12) -0.0038(10) -0.0023(11)
C4 0.0153(12) 0.0260(15) 0.0248(14) -0.0112(12) -0.0034(10) -0.0015(11)
C5 0.0131(12) 0.0220(15) 0.0285(14) -0.0078(12) -0.0030(10) -0.0011(11)
C6 0.0193(13) 0.0300(16) 0.0228(14) -0.0123(12) -0.0028(10) -0.0029(11)
C7 0.0161(13) 0.0328(17) 0.0358(16) -0.0190(14) -0.0053(11) -0.0014(12)
C8 0.0184(13) 0.0222(15) 0.0378(17) -0.0112(13) 0.0014(11) -0.0045(11)
C9 0.0176(13) 0.0272(16) 0.0257(14) -0.0098(12) -0.0008(10) 0.0000(11)
C10 0.0157(12) 0.0274(15) 0.0274(15) -0.0152(12) 0.0005(10) 0.0002(11)
C11 0.0191(13) 0.0222(15) 0.0316(15) -0.0093(12) 0.0000(11) -0.0027(11)
C12 0.0202(13) 0.0288(16) 0.0268(15) -0.0116(13) -0.0049(11) 0.0019(12)
C13 0.0183(13) 0.0263(16) 0.0237(14) -0.0104(12) -0.0030(10) 0.0006(11)
C14 0.0175(12) 0.0254(15) 0.0272(14) -0.0108(12) -0.0025(10) -0.0018(11)
C15 0.0239(14) 0.0322(17) 0.0347(16) -0.0132(14) -0.0019(12) -0.0048(12)
C16 0.0206(13) 0.0312(17) 0.0288(15) -0.0097(13) -0.0018(11) -0.0003(12)
C17 0.0163(12) 0.0257(15) 0.0276(15) -0.0138(12) 0.0015(10) -0.0003(11)
C18 0.0217(13) 0.0288(16) 0.0295(15) -0.0121(13) -0.0022(11) -0.0022(12)
C19 0.0249(14) 0.0349(18) 0.0318(16) -0.0135(14) -0.0063(12) 0.0010(13)
C20 0.0117(12) 0.0256(15) 0.0330(15) -0.0113(12) -0.0012(10) -0.0030(11)
C21 0.0177(13) 0.0237(15) 0.0296(15) -0.0080(12) -0.0034(10) -0.0016(11)
C22 0.0194(13) 0.0356(18) 0.0365(16) -0.0203(14) 0.0017(11) -0.0079(12)
C23 0.0204(14) 0.0227(16) 0.0516(19) -0.0207(14) 0.0055(12) -0.0056(12)
C24 0.0278(15) 0.0223(16) 0.053(2) -0.0058(15) 0.0034(14) 0.0005(13)
C25 0.0218(14) 0.0291(17) 0.0319(16) -0.0073(13) 0.0024(12) -0.0040(12)
C26 0.0170(12) 0.0257(15) 0.0250(14) -0.0106(12) -0.0020(10) -0.0002(11)
C27 0.0206(13) 0.0247(15) 0.0219(13) -0.0074(11) -0.0034(10) -0.0023(11)

_geom_special_details            
;
 All esds (except the esd in the dihedral angle between two l.s. planes)
 are estimated using the full covariance matrix.  The cell esds are taken
 into account individually in the estimation of esds in distances, angles
 and torsion angles; correlations between esds in cell parameters are only
 used when they are defined by crystal symmetry.  An approximate (isotropic)
 treatment of cell esds is used for estimating esds involving l.s. planes.
;
loop_
_geom_bond_atom_site_label_1
_geom_bond_atom_site_label_2
_geom_bond_distance
_geom_bond_site_symmetry_2
_geom_bond_publ_flag
F1 C2 1.348(3) . ?
F2 C3 1.352(3) . ?
F3 C5 1.349(3) . ?
F4 C6 1.343(3) . ?
F5 C8 1.344(3) . ?
F6 C9 1.347(3) . ?
F7 C11 1.349(3) . ?
F8 C12 1.351(3) . ?
N1 C15 1.360(4) . ?
N1 C19 1.348(4) . ?
C1 H1 0.9500 . ?
C1 C2 1.381(4) . ?
C1 C6 1.370(4) . ?
C2 C3 1.380(4) . ?
C3 C4 1.386(4) . ?
C4 C5 1.389(4) . ?
C4 C13 1.494(4) . ?
C5 C6 1.378(4) . ?
C7 H7 0.9500 . ?
C7 C8 1.369(4) . ?
C7 C12 1.361(4) . ?
C8 C9 1.380(4) . ?
C9 C10 1.379(4) . ?
C10 C11 1.388(4) . ?
C10 C14 1.512(3) . ?
C11 C12 1.392(4) . ?
C13 H13 1.0000 . ?
C13 C14 1.561(4) . ?
C13 C26 1.573(3) . ?
C14 H14 1.0000 . ?
C14 C27 1.580(3) . ?
C15 H15 0.9500 . ?
C15 C16 1.386(4) . ?
C16 H16 0.9500 . ?
C16 C17 1.387(4) . ?
C17 C18 1.391(4) . ?
C17 C26 1.505(3) . ?
C18 H18 0.9500 . ?
C18 C19 1.391(4) . ?
C19 H19 0.9500 . ?
C20 C21 1.387(4) . ?
C20 C25 1.394(4) . ?
C20 C27 1.497(4) . ?
C21 H21 0.9500 . ?
C21 C22 1.390(4) . ?
C22 H22 0.9500 . ?
C22 C23 1.354(4) . ?
C23 H23 0.9500 . ?
C23 C24 1.370(4) . ?
C24 H24 0.9500 . ?
C24 C25 1.384(4) . ?
C25 H25 0.9500 . ?
C26 H26 1.0000 . ?
C26 C27 1.555(4) . ?
C27 H27 1.0000 . ?

loop_
_geom_angle_atom_site_label_1
_geom_angle_atom_site_label_2
_geom_angle_atom_site_label_3
_geom_angle
_geom_angle_site_symmetry_1
_geom_angle_site_symmetry_3
_geom_angle_publ_flag
C19 N1 C15 117.0(2) . . ?
C2 C1 H1 121.3 . . ?
C6 C1 H1 121.3 . . ?
C6 C1 C2 117.3(2) . . ?
F1 C2 C1 120.1(2) . . ?
F1 C2 C3 118.7(2) . . ?
C3 C2 C1 121.2(3) . . ?
F2 C3 C2 117.4(2) . . ?
F2 C3 C4 120.2(2) . . ?
C2 C3 C4 122.3(2) . . ?
C3 C4 C5 115.3(2) . . ?
C3 C4 C13 121.1(2) . . ?
C5 C4 C13 123.5(2) . . ?
F3 C5 C4 119.4(2) . . ?
F3 C5 C6 118.1(2) . . ?
C6 C5 C4 122.5(2) . . ?
F4 C6 C1 120.3(2) . . ?
F4 C6 C5 118.4(2) . . ?
C1 C6 C5 121.3(2) . . ?
C8 C7 H7 121.3 . . ?
C12 C7 H7 121.3 . . ?
C12 C7 C8 117.5(2) . . ?
F5 C8 C7 120.6(2) . . ?
F5 C8 C9 118.3(2) . . ?
C7 C8 C9 121.0(3) . . ?
F6 C9 C8 118.2(2) . . ?
F6 C9 C10 119.0(2) . . ?
C10 C9 C8 122.8(2) . . ?
C9 C10 C11 115.5(2) . . ?
C9 C10 C14 117.7(2) . . ?
C11 C10 C14 126.6(2) . . ?
F7 C11 C10 121.8(2) . . ?
F7 C11 C12 116.7(2) . . ?
C10 C11 C12 121.4(3) . . ?
F8 C12 C7 120.4(2) . . ?
F8 C12 C11 117.9(2) . . ?
C7 C12 C11 121.8(2) . . ?
C4 C13 H13 110.4 . . ?
C4 C13 C14 113.9(2) . . ?
C4 C13 C26 121.0(2) . . ?
C14 C13 H13 110.4 . . ?
C14 C13 C26 89.03(19) . . ?
C26 C13 H13 110.4 . . ?
C10 C14 C13 121.5(2) . . ?
C10 C14 H14 108.0 . . ?
C10 C14 C27 119.2(2) . . ?
C13 C14 H14 108.0 . . ?
C13 C14 C27 90.74(18) . . ?
C27 C14 H14 108.0 . . ?
N1 C15 H15 118.4 . . ?
N1 C15 C16 123.1(3) . . ?
C16 C15 H15 118.4 . . ?
C15 C16 H16 120.2 . . ?
C15 C16 C17 119.6(3) . . ?
C17 C16 H16 120.2 . . ?
C16 C17 C18 117.7(2) . . ?
C16 C17 C26 119.6(2) . . ?
C18 C17 C26 122.6(2) . . ?
C17 C18 H18 120.1 . . ?
C19 C18 C17 119.8(3) . . ?
C19 C18 H18 120.1 . . ?
N1 C19 C18 122.8(3) . . ?
N1 C19 H19 118.6 . . ?
C18 C19 H19 118.6 . . ?
C21 C20 C25 117.6(2) . . ?
C21 C20 C27 122.2(2) . . ?
C25 C20 C27 120.1(2) . . ?
C20 C21 H21 119.8 . . ?
C20 C21 C22 120.4(3) . . ?
C22 C21 H21 119.8 . . ?
C21 C22 H22 119.3 . . ?
C23 C22 C21 121.5(3) . . ?
C23 C22 H22 119.3 . . ?
C22 C23 H23 120.6 . . ?
C22 C23 C24 118.9(3) . . ?
C24 C23 H23 120.6 . . ?
C23 C24 H24 119.5 . . ?
C23 C24 C25 121.0(3) . . ?
C25 C24 H24 119.5 . . ?
C20 C25 H25 119.7 . . ?
C24 C25 C20 120.6(3) . . ?
C24 C25 H25 119.7 . . ?
C13 C26 H26 107.6 . . ?
C17 C26 C13 120.8(2) . . ?
C17 C26 H26 107.6 . . ?
C17 C26 C27 120.6(2) . . ?
C27 C26 C13 91.24(18) . . ?
C27 C26 H26 107.6 . . ?
C14 C27 H27 109.6 . . ?
C20 C27 C14 121.2(2) . . ?
C20 C27 C26 116.1(2) . . ?
C20 C27 H27 109.6 . . ?
C26 C27 C14 88.98(19) . . ?
C26 C27 H27 109.6 . . ?

loop_
_geom_torsion_atom_site_label_1
_geom_torsion_atom_site_label_2
_geom_torsion_atom_site_label_3
_geom_torsion_atom_site_label_4
_geom_torsion
_geom_torsion_site_symmetry_1
_geom_torsion_site_symmetry_2
_geom_torsion_site_symmetry_3
_geom_torsion_site_symmetry_4
_geom_torsion_publ_flag
F1 C2 C3 F2 1.1(3) . . . . ?
F1 C2 C3 C4 -179.8(2) . . . . ?
F2 C3 C4 C5 -179.3(2) . . . . ?
F2 C3 C4 C13 3.9(4) . . . . ?
F3 C5 C6 F4 1.2(3) . . . . ?
F3 C5 C6 C1 -178.2(2) . . . . ?
F5 C8 C9 F6 1.2(4) . . . . ?
F5 C8 C9 C10 179.5(2) . . . . ?
F6 C9 C10 C11 176.8(2) . . . . ?
F6 C9 C10 C14 1.1(3) . . . . ?
F7 C11 C12 F8 -1.3(4) . . . . ?
F7 C11 C12 C7 178.6(2) . . . . ?
N1 C15 C16 C17 -0.8(4) . . . . ?
C1 C2 C3 F2 -179.4(2) . . . . ?
C1 C2 C3 C4 -0.3(4) . . . . ?
C2 C1 C6 F4 179.6(2) . . . . ?
C2 C1 C6 C5 -1.0(4) . . . . ?
C2 C3 C4 C5 1.6(4) . . . . ?
C2 C3 C4 C13 -175.1(2) . . . . ?
C3 C4 C5 F3 178.0(2) . . . . ?
C3 C4 C5 C6 -2.7(3) . . . . ?
C3 C4 C13 C14 129.2(2) . . . . ?
C3 C4 C13 C26 -126.7(3) . . . . ?
C4 C5 C6 F4 -178.0(2) . . . . ?
C4 C5 C6 C1 2.5(4) . . . . ?
C4 C13 C14 C10 -111.4(3) . . . . ?
C4 C13 C14 C27 123.1(2) . . . . ?
C4 C13 C26 C17 10.4(4) . . . . ?
C4 C13 C26 C27 -116.9(3) . . . . ?
C5 C4 C13 C14 -47.3(3) . . . . ?
C5 C4 C13 C26 56.9(3) . . . . ?
C6 C1 C2 F1 179.4(2) . . . . ?
C6 C1 C2 C3 0.0(4) . . . . ?
C7 C8 C9 F6 -177.7(2) . . . . ?
C7 C8 C9 C10 0.6(4) . . . . ?
C8 C7 C12 F8 178.7(2) . . . . ?
C8 C7 C12 C11 -1.2(4) . . . . ?
C8 C9 C10 C11 -1.5(4) . . . . ?
C8 C9 C10 C14 -177.1(2) . . . . ?
C9 C10 C11 F7 -177.2(2) . . . . ?
C9 C10 C11 C12 1.1(4) . . . . ?
C9 C10 C14 C13 -171.2(2) . . . . ?
C9 C10 C14 C27 -60.1(3) . . . . ?
C10 C11 C12 F8 -179.6(2) . . . . ?
C10 C11 C12 C7 0.2(4) . . . . ?
C10 C14 C27 C20 -6.4(4) . . . . ?
C10 C14 C27 C26 -126.6(2) . . . . ?
C11 C10 C14 C13 13.6(4) . . . . ?
C11 C10 C14 C27 124.7(3) . . . . ?
C12 C7 C8 F5 -178.1(2) . . . . ?
C12 C7 C8 C9 0.8(4) . . . . ?
C13 C4 C5 F3 -5.3(3) . . . . ?
C13 C4 C5 C6 173.9(2) . . . . ?
C13 C14 C27 C20 120.9(2) . . . . ?
C13 C14 C27 C26 0.64(18) . . . . ?
C13 C26 C27 C14 -0.63(18) . . . . ?
C13 C26 C27 C20 -125.2(2) . . . . ?
C14 C10 C11 F7 -2.0(4) . . . . ?
C14 C10 C11 C12 176.3(2) . . . . ?
C14 C13 C26 C17 128.0(2) . . . . ?
C14 C13 C26 C27 0.64(18) . . . . ?
C15 N1 C19 C18 -0.4(4) . . . . ?
C15 C16 C17 C18 0.5(4) . . . . ?
C15 C16 C17 C26 177.0(2) . . . . ?
C16 C17 C18 C19 -0.2(4) . . . . ?
C16 C17 C26 C13 54.2(3) . . . . ?
C16 C17 C26 C27 166.7(2) . . . . ?
C17 C18 C19 N1 0.2(4) . . . . ?
C17 C26 C27 C14 -128.1(2) . . . . ?
C17 C26 C27 C20 107.3(3) . . . . ?
C18 C17 C26 C13 -129.5(3) . . . . ?
C18 C17 C26 C27 -17.0(4) . . . . ?
C19 N1 C15 C16 0.8(4) . . . . ?
C20 C21 C22 C23 -0.9(4) . . . . ?
C21 C20 C25 C24 -0.9(4) . . . . ?
C21 C20 C27 C14 -53.7(3) . . . . ?
C21 C20 C27 C26 52.2(3) . . . . ?
C21 C22 C23 C24 0.8(4) . . . . ?
C22 C23 C24 C25 -0.7(4) . . . . ?
C23 C24 C25 C20 0.8(4) . . . . ?
C25 C20 C21 C22 0.9(4) . . . . ?
C25 C20 C27 C14 128.2(3) . . . . ?
C25 C20 C27 C26 -125.9(3) . . . . ?
C26 C13 C14 C10 124.8(2) . . . . ?
C26 C13 C14 C27 -0.63(18) . . . . ?
C26 C17 C18 C19 -176.6(2) . . . . ?
C27 C20 C21 C22 -177.2(2) . . . . ?
C27 C20 C25 C24 177.3(2) . . . . ?

_shelx_res_file                  
;
    g1516.res created by SHELXL-2014/7

TITL g1516_a.res in P-1
REM Old TITL g1516 in P-1 #2
REM SHELXT solution in P-1
REM R1 0.152, Rweak 0.004, Alpha 0.023, Orientation as input
REM Formula found by SHELXT: C28 F6
CELL 0.71073 8.0271 10.9328 12.7798 68.901 87.057 78.538
ZERR 2 0.0008 0.0012 0.0013 0.006 0.006 0.006
LATT 1
SFAC C H F N
UNIT 54 30 16 2

L.S. 4
PLAN  20
SIZE 0.079 0.171 0.234
TEMP -173.18
BOND $H
LIST 6
MORE -1
CONF
fmap 2
acta 52
REM <olex2.extras>
REM <HklSrc "%./g1516.hkl">
REM </olex2.extras>

WGHT    0.089000
FVAR       0.59868
F1    3    0.722509    0.164172    0.374666    11.00000    0.03643    0.02405 =
         0.03355   -0.00803   -0.00475    0.00211
F2    3    0.610216    0.365447    0.445246    11.00000    0.03071    0.03006 =
         0.02315   -0.00863   -0.00173   -0.00140
F3    3    0.556551    0.665717    0.068715    11.00000    0.02533    0.02418 =
         0.02486   -0.00748   -0.00500    0.00076
F4    3    0.679848    0.464369   -0.000056    11.00000    0.02910    0.03725 =
         0.02517   -0.01584   -0.00248   -0.00005
F5    3    0.994967    1.046344    0.263878    11.00000    0.02293    0.02785 =
         0.05000   -0.00975   -0.00420   -0.00672
F6    3    0.765737    0.980174    0.162140    11.00000    0.02434    0.03021 =
         0.03226   -0.00552   -0.00430   -0.00434
F7    3    0.776124    0.582660    0.477087    11.00000    0.02834    0.03162 =
         0.03324   -0.00471   -0.00927   -0.00678
F8    3    1.004207    0.649767    0.575807    11.00000    0.02667    0.04085 =
         0.03103   -0.00964   -0.00927   -0.00347
N1    4   -0.027014    0.669561    0.078060    11.00000    0.02615    0.04562 =
         0.03899   -0.01927   -0.00246   -0.00184
C1    1    0.704505    0.308980    0.184867    11.00000    0.02216    0.02473 =
         0.03494   -0.01476   -0.00287    0.00058
AFIX  43
H1    2    0.745867    0.236701    0.159924    11.00000   -1.20000
AFIX   0
C2    1    0.684493    0.288624    0.297504    11.00000    0.02383    0.02134 =
         0.02810   -0.00515   -0.00427   -0.00277
C3    1    0.624459    0.393876    0.333440    11.00000    0.01885    0.02737 =
         0.02128   -0.00803   -0.00379   -0.00231
C4    1    0.582024    0.524761    0.259549    11.00000    0.01532    0.02603 =
         0.02478   -0.01121   -0.00341   -0.00145
C5    1    0.599843    0.542114    0.146725    11.00000    0.01312    0.02200 =
         0.02848   -0.00782   -0.00302   -0.00108
C6    1    0.662308    0.437584    0.110582    11.00000    0.01929    0.03003 =
         0.02285   -0.01228   -0.00281   -0.00288
C7    1    1.002623    0.851270    0.423822    11.00000    0.01606    0.03278 =
         0.03579   -0.01905   -0.00531   -0.00136
AFIX  43
H7    2    1.084370    0.874861    0.460487    11.00000   -1.20000
AFIX   0
C8    1    0.939181    0.932413    0.319082    11.00000    0.01843    0.02224 =
         0.03775   -0.01119    0.00144   -0.00447
C9    1    0.818862    0.898482    0.266735    11.00000    0.01762    0.02715 =
         0.02570   -0.00982   -0.00078   -0.00002
C10   1    0.754685    0.783299    0.315908    11.00000    0.01568    0.02737 =
         0.02737   -0.01521    0.00050    0.00022
C11   1    0.822072    0.701095    0.421332    11.00000    0.01911    0.02216 =
         0.03156   -0.00931    0.00001   -0.00270
C12   1    0.944121    0.735499    0.473435    11.00000    0.02018    0.02875 =
         0.02681   -0.01161   -0.00489    0.00190
C13   1    0.530559    0.637797    0.301253    11.00000    0.01826    0.02626 =
         0.02369   -0.01040   -0.00302    0.00064
AFIX  13
H13   2    0.541152    0.604427    0.384930    11.00000   -1.20000
AFIX   0
C14   1    0.629618    0.754122    0.247746    11.00000    0.01750    0.02542 =
         0.02725   -0.01080   -0.00253   -0.00180
AFIX  13
H14   2    0.689766    0.741312    0.180874    11.00000   -1.20000
AFIX   0
C15   1    0.043830    0.577113    0.176202    11.00000    0.02393    0.03218 =
         0.03474   -0.01317   -0.00194   -0.00481
AFIX  43
H15   2    0.005436    0.494716    0.205702    11.00000   -1.20000
AFIX   0
C16   1    0.169353    0.597416    0.235198    11.00000    0.02061    0.03115 =
         0.02882   -0.00966   -0.00182   -0.00026
AFIX  43
H16   2    0.214150    0.530437    0.303975    11.00000   -1.20000
AFIX   0
C17   1    0.229162    0.716194    0.193159    11.00000    0.01626    0.02572 =
         0.02762   -0.01381    0.00146   -0.00032
C18   1    0.157951    0.811177    0.092568    11.00000    0.02165    0.02877 =
         0.02950   -0.01209   -0.00216   -0.00219
AFIX  43
H18   2    0.195465    0.893824    0.061380    11.00000   -1.20000
AFIX   0
C19   1    0.031677    0.784785    0.037797    11.00000    0.02494    0.03486 =
         0.03183   -0.01348   -0.00634    0.00102
AFIX  43
H19   2   -0.015194    0.850747   -0.030892    11.00000   -1.20000
AFIX   0
C20   1    0.407606    0.975423    0.241066    11.00000    0.01166    0.02564 =
         0.03295   -0.01129   -0.00119   -0.00296
C21   1    0.401886    0.962816    0.353071    11.00000    0.01773    0.02370 =
         0.02958   -0.00796   -0.00344   -0.00160
AFIX  43
H21   2    0.434832    0.877292    0.409735    11.00000   -1.20000
AFIX   0
C22   1    0.348252    1.074524    0.382951    11.00000    0.01936    0.03557 =
         0.03653   -0.02034    0.00172   -0.00791
AFIX  43
H22   2    0.343585    1.063808    0.460120    11.00000   -1.20000
AFIX   0
C23   1    0.302528    1.198224    0.304557    11.00000    0.02043    0.02269 =
         0.05159   -0.02071    0.00548   -0.00558
AFIX  43
H23   2    0.267474    1.273811    0.326185    11.00000   -1.20000
AFIX   0
C24   1    0.307658    1.212575    0.193490    11.00000    0.02785    0.02232 =
         0.05304   -0.00584    0.00337    0.00055
AFIX  43
H24   2    0.274549    1.298853    0.137888    11.00000   -1.20000
AFIX   0
C25   1    0.360354    1.103265    0.161051    11.00000    0.02176    0.02913 =
         0.03190   -0.00734    0.00244   -0.00397
AFIX  43
H25   2    0.364346    1.115493    0.083571    11.00000   -1.20000
AFIX   0
C26   1    0.359206    0.741113    0.259997    11.00000    0.01705    0.02569 =
         0.02501   -0.01057   -0.00195   -0.00024
AFIX  13
H26   2    0.301714    0.754243    0.327512    11.00000   -1.20000
AFIX   0
C27   1    0.457153    0.857161    0.205255    11.00000    0.02060    0.02474 =
         0.02186   -0.00744   -0.00338   -0.00228
AFIX  13
H27   2    0.447401    0.887134    0.121708    11.00000   -1.20000
AFIX   0
HKLF 4

REM  g1516_a.res in P-1
REM R1 =  0.0600 for    2636 Fo > 4sig(Fo)  and  0.1098 for all    4499 data
REM    325 parameters refined using      0 restraints

END

WGHT      0.0886      0.0000

REM Highest difference peak  0.604,  deepest hole -0.289,  1-sigma level  0.081
Q1    1   0.4356  0.8379  0.4324  11.00000  0.05    0.60
Q2    1   0.3292  1.0374  0.4962  11.00000  0.05    0.59
Q3    1   0.3837  1.1347  0.0527  11.00000  0.05    0.57
Q4    1  -0.0083  0.4544  0.2351  11.00000  0.05    0.56
Q5    1  -0.0170  0.8572 -0.0751  11.00000  0.05    0.53
Q6    1   0.2745  1.3394  0.1206  11.00000  0.05    0.52
Q7    1   0.2176  0.9205  0.0343  11.00000  0.05    0.48
Q8    1   0.2532  0.5092  0.3410  11.00000  0.05    0.43
Q9    1   0.6574  0.5005  0.1326  11.00000  0.05    0.33
Q10   1   0.6232  0.3439  0.3180  11.00000  0.05    0.32
Q11   1  -0.1212  0.6535  0.0396  11.00000  0.05    0.29
Q12   1   0.9467  0.5338  0.6278  11.00000  0.05    0.29
Q13   1   0.5528  0.5875  0.2808  11.00000  0.05    0.28
Q14   1   0.7086  0.7606  0.2782  11.00000  0.05    0.28
Q15   1   0.7981  0.8239  0.2828  11.00000  0.05    0.28
Q16   1   0.9115  0.8984  0.2841  11.00000  0.05    0.26
Q17   1   0.0788  0.6059  0.2121  11.00000  0.05    0.25
Q18   1   0.6289  0.0776  0.4259  11.00000  0.05    0.25
Q19   1   0.2529  0.9784  0.4387  11.00000  0.05    0.25
Q20   1   0.5752  0.4395  0.4838  11.00000  0.05    0.25
;
_shelx_res_checksum              52631
_shelx_hkl_file                  
;
  -1   0   0  347.47   14.80
  -1   0   0  349.96   14.80
  -1   0   0  344.57   14.70
  -1   0   0  347.37   14.70
  -1   0   0  356.66   14.70
  -1   0   0  344.37   14.70
   1   0   0  335.97   14.70
   1   0   0  353.16   14.70
   1   0   0  346.77   14.80
   1   0   0  346.17   14.70
   1   0   0  338.37   14.70
   1   0   0  356.16   14.80
  -2   0   0   37.70    3.80
  -2   0   0   38.00    4.10
  -2   0   0   33.20    3.30
  -2   0   0   33.20    3.40
   2   0   0   36.80    3.90
   2   0   0   36.90    3.50
   2   0   0   22.30    3.10
   2   0   0   34.80    3.60
   2   0   0   31.90    3.30
  -3   0   0 3688.93  143.59
  -3   0   0 3460.05  143.79
  -3   0   0 3389.56  143.59
   3   0   0 3454.05  143.59
   3   0   0 3460.85  143.59
   3   0   0 3515.55  143.69
   3   0   0 3556.34  143.89
   3   0   0 3431.76  143.79
  -4   0   0  239.98   12.40
  -4   0   0  237.18   12.80
  -4   0   0  256.87   12.60
   4   0   0  254.77   13.10
   4   0   0  258.67   13.20
   4   0   0  250.47   12.80
   4   0   0  254.27   12.80
  -5   0   0  911.51   39.70
  -5   0   0  912.81   39.60
  -5   0   0  901.11   40.10
   5   0   0  893.21   40.30
   5   0   0  949.90   40.00
   5   0   0  910.01   40.00
  -6   0   0   67.89    6.70
  -6   0   0   65.99    6.80
  -6   0   0   74.19    7.50
   6   0   0   59.29    6.60
   6   0   0   70.59    7.20
  -7   0   0   11.30    4.50
  -7   0   0   17.80    4.60
   7   0   0   10.40    4.70
   7   0   0   27.80    5.90
  -8   0   0   -4.30    4.20
   8   0   0   -1.60    4.60
   8   0   0   -0.60    4.40
  -9   0   0   -1.50    5.20
   9   0   0   -3.70    5.60
   9   0   0    5.20    5.90
 -10   0   0   -7.90    5.60
  10   0   0   -1.80    5.80
  10   0   0    5.60    7.40
   9  -1   0   -0.10    5.30
   9  -1   0    2.20    5.60
  -9   1   0  -12.10    4.80
   8  -1   0   -5.80    4.30
   8  -1   0    0.50    5.00
  -8   1   0    0.00    4.50
   7  -1   0    3.50    4.30
   7  -1   0   10.50    5.00
  -7   1   0   10.50    4.70
   6  -1   0    2.20    3.40
   6  -1   0   -3.40    3.20
  -6   1   0    1.30    3.40
  -6   1   0   -4.40    2.90
  -6   1   0    0.70    3.80
   5  -1   0   66.49    6.70
   5  -1   0   72.19    7.20
   5  -1   0   54.89    6.80
  -5   1   0   62.79    6.70
  -5   1   0   52.49    5.70
  -5   1   0   44.70    5.50
   4  -1   0   -1.60    2.80
   4  -1   0    2.20    3.20
   4  -1   0    1.50    2.70
  -4   1   0   -1.80    2.70
  -4   1   0    0.80    2.50
  -4   1   0    1.50    3.00
   3  -1   0   11.20    3.20
   3  -1   0   10.30    3.00
   3  -1   0    3.30    2.80
  -3   1   0   11.30    3.00
  -3   1   0    7.00    2.80
  -3   1   0    5.30    2.50
   2  -1   0   30.70    3.40
   2  -1   0   31.10    3.50
   2  -1   0   32.60    3.70
   2  -1   0   33.90    3.50
  -2   1   0   25.00    3.70
  -2   1   0   30.30    3.30
   1  -1   0  179.28    8.40
   1  -1   0  168.28    8.30
   1  -1   0  173.98    8.20
   1  -1   0  177.08    8.30
  -1   1   0  180.78    8.20
  -1   1   0  185.58    8.20
  -1   1   0  167.08    8.20
  -1   1   0  179.28    8.40
   0  -1   0   62.79    3.40
   0  -1   0   64.79    3.20
   0  -1   0   66.89    3.30
   0  -1   0   62.29    3.30
   0   1   0   61.29    3.40
   0   1   0   66.89    3.20
   0   1   0   67.59    3.30
   0   1   0   61.79    3.40
  -1  -1   0  332.47   14.40
  -1  -1   0  334.57   14.60
  -1  -1   0  345.57   14.50
  -1  -1   0  340.77   14.50
  -1  -1   0  338.87   14.50
   1   1   0  334.17   14.60
   1   1   0  348.97   14.40
   1   1   0  330.67   14.60
   1   1   0  340.67   14.50
   1   1   0  330.37   14.50
  -2  -1   0   65.79    4.70
  -2  -1   0   67.79    5.10
  -2  -1   0   55.29    4.80
  -2  -1   0   61.19    4.60
  -2  -1   0   60.39    4.60
   2   1   0   64.79    4.90
   2   1   0   63.69    4.90
   2   1   0   65.19    4.80
   2   1   0   60.89    4.80
   2   1   0   68.49    5.10
  -3  -1   0    5.80    2.50
  -3  -1   0    4.80    2.40
  -3  -1   0    2.60    2.60
   3   1   0    3.40    2.80
   3   1   0    4.00    3.00
   3   1   0    0.50    2.50
   3   1   0    3.10    2.60
   3   1   0    5.50    3.00
  -4  -1   0  175.28    9.30
  -4  -1   0  176.98    9.70
  -4  -1   0  162.58    9.30
   4   1   0  162.88    9.50
   4   1   0  165.78    9.50
   4   1   0  160.68    9.70
  -5  -1   0   47.80    5.40
  -5  -1   0   53.89    5.30
  -5  -1   0   51.29    5.20
   5   1   0   52.49    5.90
   5   1   0   37.80    5.60
   5   1   0   48.60    5.40
   5   1   0   63.29    6.20
  -6  -1   0    2.90    3.70
  -6  -1   0    8.80    3.70
  -6  -1   0   12.50    3.90
   6   1   0    8.10    4.10
   6   1   0    7.70    3.60
   6   1   0    9.80    4.10
  -7  -1   0    3.50    4.00
  -7  -1   0    3.20    3.80
   7   1   0    1.40    4.50
   7   1   0    6.10    4.20
  -8  -1   0   80.89    8.70
   8   1   0   69.39    8.50
   8   1   0   91.09   10.00
  -9  -1   0    2.10    5.20
   9   1   0   -1.00    5.20
   9   1   0   -4.90    4.80
 -10  -1   0   -0.90    6.00
  10   1   0   -5.30    5.60
  10   1   0    0.10    6.80
   9  -2   0    8.00    6.50
   9  -2   0   -2.00    5.30
  -9   2   0    0.50    5.80
   8  -2   0    0.20    5.20
   8  -2   0   -4.30    5.00
  -8   2   0   -1.90    4.80
   7  -2   0   19.20    5.30
   7  -2   0   10.20    4.70
  -7   2   0   -1.00    4.20
   6  -2   0   28.40    5.50
   6  -2   0   24.70    5.20
  -6   2   0   35.80    5.50
  -6   2   0   15.70    4.80
  -6   2   0   18.90    4.60
   5  -2   0   73.09    7.20
   5  -2   0   67.69    7.30
   5  -2   0   70.69    7.10
  -5   2   0   70.69    7.10
  -5   2   0   67.19    6.80
  -5   2   0   72.79    7.00
   4  -2   0  177.08   10.10
   4  -2   0  156.18   10.20
   4  -2   0  165.68   10.00
  -4   2   0  162.98    9.90
  -4   2   0  169.38    9.60
   3  -2   0   48.30    5.20
   3  -2   0   43.00    4.70
   3  -2   0   43.40    4.70
  -3   2   0   43.20    4.40
  -3   2   0   33.10    4.40
   2  -2   0   14.30    3.20
   2  -2   0   14.50    2.90
   2  -2   0   10.70    3.00
   2  -2   0   22.00    3.40
  -2   2   0   14.00    3.10
  -2   2   0   13.90    3.10
   1  -2   0  112.39    6.40
   1  -2   0  110.89    6.50
   1  -2   0  114.69    6.40
   1  -2   0  116.19    6.70
  -1   2   0  111.89    6.50
  -1   2   0  114.79    6.70
   0  -2   0  103.79    5.90
   0  -2   0  110.39    5.80
   0  -2   0  105.49    5.90
   0  -2   0  115.69    5.90
   0   2   0  107.09    6.00
   0   2   0  108.59    5.60
   0   2   0  108.89    5.80
   0   2   0  110.19    5.90
  -1  -2   0  947.11   38.60
  -1  -2   0  914.11   38.50
  -1  -2   0  890.91   38.50
   1   2   0  928.21   38.60
   1   2   0  922.01   38.50
   1   2   0  927.21   38.50
   1   2   0  931.51   38.70
  -2  -2   0  679.23   29.30
  -2  -2   0  711.53   29.30
  -2  -2   0  687.23   29.50
  -2  -2   0  672.43   29.60
   2   2   0  691.23   29.60
   2   2   0  701.43   29.30
   2   2   0  682.73   29.40
   2   2   0  699.93   29.60
  -3  -2   0    7.50    2.80
  -3  -2   0    7.90    2.70
  -3  -2   0   -0.10    2.30
  -3  -2   0    3.50    2.30
   3   2   0    3.00    3.00
   3   2   0    2.60    2.70
   3   2   0   -1.90    2.40
  -4  -2   0 1104.89   48.50
  -4  -2   0 1105.19   48.20
  -4  -2   0 1126.39   48.20
   4   2   0 1148.09   48.40
   4   2   0 1180.78   48.80
   4   2   0 1150.28   48.70
  -5  -2   0 1560.94   67.79
  -5  -2   0 1596.84   67.39
  -5  -2   0 1593.94   67.19
   5   2   0 1625.94   67.99
   5   2   0 1609.34   67.69
   5   2   0 1551.14   67.49
   5   2   0 1625.84   68.09
  -6  -2   0  309.97   16.30
  -6  -2   0  303.37   16.70
  -6  -2   0  345.17   16.70
   6   2   0  347.97   17.50
   6   2   0  302.67   16.60
   6   2   0  324.87   16.90
  -7  -2   0    3.00    3.90
  -7  -2   0    8.00    4.10
   7   2   0    3.70    4.50
   7   2   0    7.30    4.50
   7   2   0    6.90    3.90
  -8  -2   0   -0.20    4.50
   8   2   0    8.50    5.20
   8   2   0    7.20    5.90
  -9  -2   0   20.50    6.40
   9   2   0    7.90    6.10
 -10  -2   0   26.40    7.20
  10   2   0   34.30    8.60
   9  -3   0    4.30    6.80
   9  -3   0    2.50    5.90
  -9   3   0    8.40    6.30
   8  -3   0    5.50    5.90
   8  -3   0   -1.10    5.50
  -8   3   0    7.70    5.80
   7  -3   0    1.20    5.60
   7  -3   0   11.80    5.60
  -7   3   0    2.70    4.80
   6  -3   0   -0.70    4.00
   6  -3   0    1.20    4.30
  -6   3   0   -5.00    3.60
   5  -3   0  328.57   17.90
   5  -3   0  314.67   16.60
   5  -3   0  335.97   16.90
  -5   3   0  303.67   16.70
  -5   3   0  308.87   16.10
  -5   3   0  294.67   15.90
   4  -3   0   -2.40    2.90
   4  -3   0   -1.50    3.40
   4  -3   0    1.00    3.10
  -4   3   0    0.40    3.00
  -4   3   0   -2.30    3.20
   3  -3   0  112.09    8.10
   3  -3   0  121.79    8.00
   3  -3   0  138.59    8.20
  -3   3   0  115.19    7.90
  -3   3   0  127.29    8.20
   2  -3   0  702.03   31.00
   2  -3   0  710.63   30.70
   2  -3   0  705.73   30.80
  -2   3   0  705.23   30.60
  -2   3   0  716.73   30.90
   1  -3   0   20.70    3.10
   1  -3   0   13.50    2.90
   1  -3   0   16.60    3.20
   1  -3   0   14.90    2.90
  -1   3   0    4.60    2.80
   0  -3   0  313.17   14.10
   0  -3   0  313.37   14.10
   0  -3   0  305.47   14.20
   0  -3   0  312.57   14.10
   0   3   0  296.57   14.30
   0   3   0  317.27   14.20
  -1  -3   0    7.80    2.50
  -1  -3   0    9.10    2.50
  -1  -3   0    1.90    2.80
  -1  -3   0    7.40    2.50
   1   3   0    3.40    2.70
   1   3   0    5.20    2.90
  -2  -3   0  159.48    8.70
  -2  -3   0  159.58    8.80
  -2  -3   0  172.58    9.10
  -2  -3   0  165.78    8.80
   2   3   0  177.08    9.10
   2   3   0  172.78    9.00
  -3  -3   0  105.39    6.40
  -3  -3   0   94.99    6.40
  -3  -3   0   93.79    6.80
   3   3   0   85.49    6.70
   3   3   0   90.99    6.70
  -4  -3   0  152.98    9.00
  -4  -3   0  154.68    8.90
   4   3   0  152.18    9.60
   4   3   0  163.58    9.60
  -5  -3   0  196.48   11.30
  -5  -3   0  211.38   11.40
  -5  -3   0  206.28   11.80
   5   3   0  186.38   12.20
   5   3   0  214.38   11.70
   5   3   0  220.48   12.20
  -6  -3   0   26.70    5.00
  -6  -3   0   32.70    4.90
  -6  -3   0   37.60    5.00
   6   3   0   38.30    6.10
   6   3   0   22.20    4.50
  -7  -3   0   -5.30    3.60
  -7  -3   0    3.00    3.90
   7   3   0   -4.70    4.10
   7   3   0   -7.20    3.40
  -8  -3   0  122.89   10.40
   8   3   0  104.99   10.50
   8   3   0   99.29   11.00
  -9  -3   0   -4.90    4.90
   9   3   0   -0.50    5.40
 -10  -3   0   -7.40    5.60
  10   3   0   -1.10    6.60
   9  -4   0   32.00    8.90
  -9   4   0   34.50    7.80
   8  -4   0    5.60    5.70
   8  -4   0   10.30    6.80
  -8   4   0    1.40    5.60
   7  -4   0  104.79   11.70
   7  -4   0  126.79   11.30
  -7   4   0  123.29   11.10
   6  -4   0   16.10    5.50
  -6   4   0   22.00    5.10
   5  -4   0   22.10    5.00
   5  -4   0   29.30    5.80
  -5   4   0   28.40    5.00
  -5   4   0   18.60    5.10
   4  -4   0    0.70    3.30
   4  -4   0    3.60    3.90
   4  -4   0    4.10    3.90
  -4   4   0    3.70    3.80
  -4   4   0    2.50    3.40
   3  -4   0  377.06   18.90
   3  -4   0  369.46   18.30
   3  -4   0  396.66   18.40
  -3   4   0  382.46   18.70
  -3   4   0  386.06   18.20
   2  -4   0   68.29    5.90
   2  -4   0   62.39    6.00
   2  -4   0   55.89    5.60
  -2   4   0   50.39    5.20
  -2   4   0   58.09    6.20
   1  -4   0   57.49    5.40
   1  -4   0   51.39    5.50
   1  -4   0   52.19    5.30
  -1   4   0   65.89    5.70
  -1   4   0   62.59    5.70
   0  -4   0    6.60    2.90
   0  -4   0   10.50    2.80
   0   4   0    5.20    2.90
   0   4   0    9.40    3.30
  -1  -4   0   98.49    6.50
  -1  -4   0  113.29    6.70
  -1  -4   0  105.69    6.60
   1   4   0  106.89    6.90
   1   4   0   96.59    6.90
  -2  -4   0 1314.97   55.09
  -2  -4   0 1302.27   55.29
  -2  -4   0 1287.67   55.09
   2   4   0 1319.27   55.19
   2   4   0 1340.77   55.39
  -3  -4   0    0.90    2.70
  -3  -4   0   -0.40    2.60
  -3  -4   0    0.20    2.70
   3   4   0    2.20    2.70
  -4  -4   0   54.69    5.60
  -4  -4   0   55.99    5.70
  -4  -4   0   62.49    6.10
   4   4   0   52.19    5.90
   4   4   0   59.79    6.00
  -5  -4   0    4.30    3.20
  -5  -4   0    2.60    2.80
  -5  -4   0    3.90    3.30
   5   4   0   13.90    4.00
   5   4   0    7.40    3.70
  -6  -4   0   74.39    7.60
  -6  -4   0   74.09    7.40
  -6  -4   0   72.89    7.30
   6   4   0   72.79    8.10
   6   4   0   85.79    8.00
  -7  -4   0  303.87   17.10
  -7  -4   0  323.77   17.50
   7   4   0  316.27   18.30
   7   4   0  348.37   18.20
  -8  -4   0    5.10    4.90
   8   4   0   -0.90    5.30
   8   4   0   -1.80    4.80
  -9  -4   0   60.49    8.50
 -10  -4   0   26.30    7.50
  10   4   0   20.80    7.30
   8  -5   0   65.29    9.70
   8  -5   0   78.69   11.00
  -8   5   0   54.89    9.00
   7  -5   0   30.90    8.10
   7  -5   0   34.10    7.30
  -7   5   0   50.49    7.60
   6  -5   0    6.00    5.20
   6  -5   0   -3.70    4.20
   5  -5   0   27.60    5.80
   5  -5   0   36.20    6.50
  -5   5   0   33.30    5.60
   4  -5   0   20.10    4.70
   4  -5   0   12.70    4.20
  -4   5   0   17.40    4.60
  -4   5   0   13.20    4.70
   3  -5   0   38.90    5.50
   3  -5   0   36.20    5.10
   3  -5   0   16.20    4.30
  -3   5   0   28.80    5.30
  -3   5   0   30.60    4.70
   2  -5   0   32.10    4.80
   2  -5   0   33.50    4.70
   2  -5   0   32.00    4.90
  -2   5   0   20.60    4.30
  -2   5   0   18.80    4.30
   1  -5   0  163.88    9.20
   1  -5   0  133.39    9.10
   1  -5   0  148.69    9.00
  -1   5   0  162.18    9.40
  -1   5   0  150.48    9.10
   0  -5   0   41.20    4.60
   0  -5   0   40.60    4.60
   0  -5   0   49.40    4.80
   0   5   0   34.60    4.30
   0   5   0   44.80    5.00
  -1  -5   0   53.29    5.50
  -1  -5   0   63.69    5.70
  -1  -5   0   72.29    5.60
   1   5   0   65.19    6.10
  -2  -5   0   96.29    7.10
  -2  -5   0  121.09    7.40
   2   5   0  112.59    7.70
   2   5   0  107.99    7.70
  -3  -5   0    0.90    2.80
  -3  -5   0   11.50    3.20
  -3  -5   0   10.40    3.40
   3   5   0   12.30    3.50
   3   5   0   14.70    3.60
  -4  -5   0   73.69    6.40
  -4  -5   0   67.49    6.40
  -4  -5   0   72.79    6.90
   4   5   0   75.09    7.00
   4   5   0   61.99    6.80
  -5  -5   0    0.50    3.30
  -5  -5   0    1.90    3.20
  -5  -5   0   -1.30    3.00
   5   5   0   -2.10    3.50
  -6  -5   0   80.49    8.10
  -6  -5   0   84.49    8.20
  -6  -5   0   96.59    8.00
   6   5   0   85.99    8.40
   6   5   0   81.59    8.70
  -7  -5   0   97.09    8.90
   7   5   0  104.09   10.10
   7   5   0   98.99    9.90
  -8  -5   0   11.80    5.70
   8   5   0   23.80    6.70
   8   5   0   21.60    6.20
  -9  -5   0    1.40    5.70
   9   5   0    2.30    5.80
 -10  -5   0   13.30    7.10
  10   5   0   26.80    9.10
   8  -6   0  121.29   13.10
   8  -6   0  109.89   12.60
  -8   6   0  131.89   13.50
   7  -6   0  422.36   24.10
   7  -6   0  429.76   24.40
  -7   6   0  452.45   23.90
   6  -6   0  230.08   15.60
   6  -6   0  237.98   16.20
   5  -6   0   14.20    5.30
   5  -6   0   26.50    6.30
   4  -6   0  642.84   30.30
   4  -6   0  654.23   30.30
  -4   6   0  633.24   29.90
   3  -6   0  450.95   22.20
   3  -6   0  440.16   22.10
  -3   6   0  474.65   22.00
  -3   6   0  450.65   22.30
   2  -6   0   24.50    4.50
   2  -6   0   22.00    4.30
  -2   6   0   29.80    5.40
  -2   6   0   19.00    4.30
   1  -6   0    5.80    3.50
   1  -6   0    0.40    3.00
   1  -6   0    5.20    4.20
  -1   6   0    6.40    3.60
  -1   6   0    2.40    3.10
   0  -6   0   19.40    3.70
   0  -6   0    5.90    3.30
   0   6   0   12.00    3.80
   0   6   0    6.20    3.40
  -1  -6   0  187.78   10.70
  -1  -6   0  193.18   10.80
   1   6   0  190.58   11.00
  -2  -6   0  219.88   11.80
  -2  -6   0  216.48   11.70
   2   6   0  223.68   12.10
   2   6   0  216.18   12.20
  -3  -6   0  422.46   19.80
  -3  -6   0  411.66   19.80
   3   6   0  402.06   20.20
   3   6   0  428.06   20.00
  -4  -6   0   11.20    3.70
  -4  -6   0    9.90    4.10
  -4  -6   0    8.20    3.50
   4   6   0    8.30    4.10
   4   6   0   11.70    4.30
  -5  -6   0   46.90    6.80
  -5  -6   0   48.50    6.00
  -5  -6   0   55.59    6.40
   5   6   0   56.99    6.90
   5   6   0   51.59    6.70
  -6  -6   0   79.39    8.00
  -6  -6   0   65.99    7.40
  -6  -6   0   86.79    8.60
   6   6   0   91.99    9.20
  -7  -6   0  109.89   10.00
   7   6   0  106.49   10.80
  -8  -6   0  194.08   13.60
   8   6   0  160.88   13.40
  -9  -6   0    3.20    5.70
   9   6   0    5.90    6.20
   7  -7   0   16.70    7.60
   7  -7   0   12.40    7.30
  -7   7   0   15.30    6.40
   6  -7   0   -3.30    6.40
   6  -7   0   -0.20    5.40
   5  -7   0   -3.20    5.10
   5  -7   0   10.60    5.70
   4  -7   0   17.10    5.90
   4  -7   0   16.10    5.20
   3  -7   0    4.50    4.30
   3  -7   0    6.90    4.70
  -3   7   0   -2.00    4.20
   2  -7   0  148.49    9.70
   2  -7   0  119.29    9.60
  -2   7   0  131.89   10.00
  -2   7   0  113.29    9.70
   1  -7   0   18.40    4.70
   1  -7   0   18.00    4.60
  -1   7   0   16.50    4.50
  -1   7   0   20.80    4.80
   0  -7   0    6.00    3.60
   0  -7   0    4.70    3.20
   0   7   0    2.30    3.60
   0   7   0    3.30    3.60
  -1  -7   0   41.60    5.20
  -1  -7   0   38.50    5.00
   1   7   0   32.90    5.00
   1   7   0   27.30    5.30
  -2  -7   0  280.87   14.50
  -2  -7   0  267.27   14.20
   2   7   0  260.17   14.60
   2   7   0  273.17   14.90
  -3  -7   0  156.48   10.50
  -3  -7   0  187.08   10.80
   3   7   0  167.58   11.20
   3   7   0  183.58   11.30
  -4  -7   0  142.69    9.80
  -4  -7   0  130.79   10.20
  -4  -7   0  143.89    9.80
   4   7   0  130.89   10.20
   4   7   0  144.09   10.30
  -5  -7   0   34.90    5.70
  -5  -7   0   35.90    5.70
  -5  -7   0   35.10    5.70
   5   7   0   27.50    5.60
   5   7   0   35.40    6.50
  -6  -7   0   24.30    5.70
  -6  -7   0   21.00    5.00
   6   7   0   22.90    6.20
   6   7   0   13.80    5.50
  -7  -7   0    1.60    4.80
   7   7   0   -4.30    5.60
   7   7   0    5.50    5.90
  -8  -7   0   -3.30    5.10
   8   7   0    8.00    6.80
  -9  -7   0    0.20    5.90
   6  -8   0   -2.90    6.80
   6  -8   0   -6.60    5.80
   5  -8   0    9.40    6.20
   5  -8   0    0.70    6.30
   4  -8   0   -0.20    5.50
   4  -8   0    0.20    4.70
   3  -8   0   93.99    9.50
   3  -8   0   82.49    9.00
   2  -8   0  285.67   16.00
   2  -8   0  265.17   16.10
  -2   8   0  292.67   16.10
   1  -8   0  384.16   19.00
   1  -8   0  371.16   18.80
  -1   8   0  323.67   18.70
  -1   8   0  352.56   18.60
   0  -8   0   37.40    6.00
   0  -8   0   38.10    5.50
   0   8   0   28.60    5.70
   0   8   0   39.10    6.30
  -1  -8   0   11.70    4.40
  -1  -8   0   11.10    4.00
   1   8   0   13.10    4.80
   1   8   0    8.90    4.10
  -2  -8   0   72.49    7.70
  -2  -8   0   69.19    7.40
   2   8   0   54.59    7.20
  -3  -8   0   16.90    4.50
  -3  -8   0   26.00    5.30
   3   8   0   38.40    5.80
   3   8   0   26.50    5.40
  -4  -8   0   42.30    6.70
  -4  -8   0   63.09    6.90
  -4  -8   0   50.59    6.40
   4   8   0   68.09    7.50
   4   8   0   48.50    7.00
  -5  -8   0   30.50    5.70
  -5  -8   0   39.50    6.40
   5   8   0   36.80    6.40
   5   8   0   27.00    6.00
  -6  -8   0   39.00    6.60
  -6  -8   0   45.60    6.80
   6   8   0   46.90    8.00
   6   8   0   37.70    7.10
  -7  -8   0    6.60    5.20
   7   8   0    9.70    6.90
  -8  -8   0   79.09    9.50
   8   8   0  107.29   11.50
  -9  -8   0    2.90    6.30
   5  -9   0   -0.20    5.90
   5  -9   0    2.80    6.70
   4  -9   0    5.50    5.80
   4  -9   0   -1.50    6.00
   3  -9   0    2.80    5.20
   3  -9   0   -5.10    5.10
   2  -9   0   33.00    7.40
   2  -9   0   23.80    6.20
   1  -9   0   64.79    7.70
  -1   9   0   54.19    7.40
   0  -9   0    7.90    4.70
   0  -9   0    7.80    5.20
   0   9   0    4.80    5.00
  -1  -9   0   -3.50    4.50
  -1  -9   0    6.00    4.50
   1   9   0   -0.50    4.00
   1   9   0    0.60    4.60
  -2  -9   0   20.20    5.70
  -2  -9   0   16.80    4.80
   2   9   0   23.60    5.80
   2   9   0   21.20    5.60
  -3  -9   0    0.60    4.50
  -3  -9   0    0.80    3.90
   3   9   0   -4.60    4.70
   3   9   0   -4.80    4.20
  -4  -9   0   -7.20    3.80
  -4  -9   0   -1.70    4.20
   4   9   0   -3.10    4.50
   4   9   0   -5.50    4.40
  -5  -9   0    4.20    4.60
  -5  -9   0    0.70    4.60
   5   9   0   10.30    5.60
  -6  -9   0    2.50    5.10
   6   9   0    9.40    6.10
  -7  -9   0   -1.60    5.20
   7   9   0   -2.40    6.40
  -8  -9   0    1.90    6.40
   5 -10   0   14.50    8.50
   4 -10   0    4.10    6.80
   4 -10   0    2.60    6.40
   3 -10   0  261.37   17.70
   2 -10   0  200.98   15.20
   2 -10   0  214.28   15.10
   1 -10   0   87.59    9.40
   1 -10   0   89.69    9.60
   0 -10   0   21.30    6.40
   0 -10   0   11.50    5.30
  -1 -10   0   31.90    6.70
  -1 -10   0   27.10    6.40
   1  10   0   31.20    6.70
  -2 -10   0  188.88   13.20
  -2 -10   0  195.78   13.00
   2  10   0  170.28   13.30
  -3 -10   0    6.60    5.30
  -3 -10   0    3.30    4.90
   3  10   0    2.40    5.20
  -4 -10   0    4.00    4.90
  -4 -10   0    7.00    5.30
   4  10   0   -1.40    5.70
  -5 -10   0    8.40    5.30
   5  10   0   13.30    6.30
  -6 -10   0    6.10    5.80
  -7 -10   0   -2.80    5.90
  -8 -10   0   -0.60    6.60
   3 -11   0   25.60    7.70
   3 -11   0   19.40    7.20
   2 -11   0    5.00    6.20
   2 -11   0   12.10    6.80
   1 -11   0    6.60    6.60
   1 -11   0    7.90    6.30
   0 -11   0  -10.50    4.80
   0 -11   0    1.00    5.70
  -1 -11   0   14.80    6.70
  -1 -11   0   19.20    6.10
  -2 -11   0    0.30    5.20
  -2 -11   0   18.20    6.60
  -3 -11   0   28.80    6.90
  -3 -11   0   41.50    7.80
  -4 -11   0   27.00    7.10
  -5 -11   0   10.00    5.90
  -6 -11   0    4.80    5.70
  -7 -11   0   11.50    7.20
   2 -12   0   -7.20    6.50
   1 -12   0   -0.70    6.50
   0 -12   0   -0.20    6.00
  -1 -12   0    9.00    6.40
  -2 -12   0   -1.80    6.00
  -3 -12   0   -4.20    5.70
  -4 -12   0    1.60    6.30
  -5 -12   0   -1.50    6.50
  -1 -13   0   19.00    8.00
  -2 -13   0    5.20    6.90
  -3 -13   0    2.70    7.00
  -5 -12   1    6.70    6.80
  -4 -12   1    1.00    6.30
  -3 -12   1   -9.90    5.60
  -2 -12   1   54.89    8.60
  -1 -12   1    7.20    6.70
   0 -12   1    2.90    6.80
   1 -12   1    7.50    7.30
  -6 -11   1    3.70    6.40
  -5 -11   1    9.50    6.50
  -4 -11   1    5.00    5.80
  -3 -11   1    6.10    5.70
  -2 -11   1    0.50    5.40
  -1 -11   1    1.40    5.50
   0 -11   1    0.30    5.30
   1 -11   1    2.20    6.30
   2 -11   1    1.60    6.60
   3 -11   1   44.80    8.90
  -7 -10   1   -1.70    6.00
   6  10  -1   23.40    7.50
  -6 -10   1    3.30    5.60
   5  10  -1    1.70    6.10
  -5 -10   1   -2.80    5.40
   4  10  -1    4.80    5.80
  -4 -10   1    3.60    5.20
   3  10  -1   11.00    6.30
  -3 -10   1    2.00    5.70
  -3 -10   1    0.60    5.00
   2  10  -1   11.00    5.90
  -2 -10   1    3.10    5.40
  -2 -10   1   22.50    5.80
   1  10  -1   50.89    7.80
  -1 -10   1   49.60    7.30
  -1 -10   1   42.90    7.00
   0  10  -1    5.00    6.50
   0 -10   1    6.60    5.10
   0 -10   1    6.10    5.60
   1 -10   1   17.50    6.00
   1 -10   1    8.20    6.30
   2 -10   1   19.00    6.80
   2 -10   1   32.50    7.30
   3 -10   1   21.80    7.70
   3 -10   1   12.20    6.80
   4 -10   1    5.90    6.30
   8   9  -1   17.90   11.20
  -8  -9   1    8.50    6.70
   7   9  -1   17.50    7.60
  -7  -9   1   21.40    6.60
   6   9  -1   28.20    7.10
  -6  -9   1   15.00    6.00
   5   9  -1    7.30    5.70
  -5  -9   1   -0.90    4.50
   4   9  -1  181.78   14.10
   4   9  -1  204.28   14.30
  -4  -9   1  221.98   13.90
  -4  -9   1  218.88   13.70
   3   9  -1    4.50    5.00
   3   9  -1   13.50    5.80
  -3  -9   1    1.70    4.80
  -3  -9   1    5.40    4.40
   2   9  -1    8.40    5.30
   2   9  -1    0.30    4.90
  -2  -9   1   -2.50    4.20
  -2  -9   1   -4.80    4.10
   1   9  -1    3.00    5.20
  -1  -9   1    3.20    4.30
  -1  -9   1   -1.90    4.70
   0  -9   1   12.40    5.60
   0  -9   1    6.70    4.50
  -1   9  -1  425.56   21.60
   1  -9   1  379.66   21.10
   1  -9   1  402.36   21.30
   2  -9   1   41.60    7.60
   2  -9   1   29.60    6.70
   3  -9   1    7.90    5.60
   3  -9   1   -3.90    4.80
   4  -9   1   53.29    8.30
   4  -9   1   46.00    8.20
   5  -9   1    4.70    7.60
   5  -9   1    2.30    6.40
  -9  -8   1   -4.80    6.20
   8   8  -1    0.40    7.40
  -8  -8   1    7.80    6.50
   7   8  -1   11.20    7.40
  -7  -8   1    5.60    5.40
   6   8  -1    7.90    5.90
   6   8  -1    6.30    5.90
  -6  -8   1   -3.60    4.20
   5   8  -1   -4.70    4.40
   5   8  -1   -1.80    5.10
  -5  -8   1    1.50    4.20
  -5  -8   1    4.90    4.40
   4   8  -1    0.00    4.40
   4   8  -1    0.30    4.90
  -4  -8   1    2.00    3.90
  -4  -8   1   -0.90    4.00
   3   8  -1    3.60    4.90
   3   8  -1    5.80    4.60
  -3  -8   1    8.10    4.40
  -3  -8   1    6.20    4.50
   2   8  -1    3.70    4.50
   2   8  -1    3.10    4.50
  -2  -8   1    4.80    4.10
  -2  -8   1    7.70    4.20
   1   8  -1   -2.20    4.20
   1   8  -1    1.70    4.60
  -1  -8   1   -1.10    3.70
  -1  -8   1    1.70    4.20
   0   8  -1   32.10    6.20
   0   8  -1   39.90    6.20
   0  -8   1   32.10    6.20
   0  -8   1   49.70    6.20
  -1   8  -1   -0.70    4.30
  -1   8  -1    1.30    4.50
   1  -8   1    6.50    4.70
   1  -8   1    4.00    4.10
  -2   8  -1   22.20    6.00
   2  -8   1   30.30    6.00
  -3   8  -1   53.49    9.20
   3  -8   1   44.60    7.20
   3  -8   1   59.59    7.80
   4  -8   1   30.70    7.40
   4  -8   1   35.00    7.20
   5  -8   1   27.40    7.10
   5  -8   1   26.20    7.60
   6  -8   1    4.20    7.40
   6  -8   1   14.60    7.50
  -9  -7   1   26.10    7.20
   8   7  -1   -0.10    7.20
  -8  -7   1    5.50    5.70
   7   7  -1   -1.90    5.90
   7   7  -1    3.70    5.30
  -7  -7   1   -0.20    4.90
   6   7  -1  141.69   12.20
   6   7  -1  140.99   12.00
  -6  -7   1  144.49   11.00
   5   7  -1   70.89    8.80
   5   7  -1   97.99    9.70
  -5  -7   1   89.39    8.30
  -5  -7   1   73.69    8.10
   4   7  -1   -5.60    4.00
   4   7  -1   -2.10    3.80
  -4  -7   1    1.30    4.10
  -4  -7   1   -3.00    3.50
  -4  -7   1   -0.20    3.60
   3   7  -1  477.55   23.90
   3   7  -1  486.75   23.60
  -3  -7   1  502.05   23.40
   2   7  -1    4.50    4.00
   2   7  -1    2.80    4.20
  -2  -7   1    4.90    3.60
  -2  -7   1    2.40    4.00
   1   7  -1   -1.80    3.60
   1   7  -1    0.30    4.00
  -1  -7   1    2.40    3.30
  -1  -7   1   -2.90    3.30
   0   7  -1    2.10    4.00
   0   7  -1    6.10    3.90
   0  -7   1    6.70    3.80
  -1   7  -1   51.19    7.10
  -1   7  -1   46.70    6.60
   1  -7   1   62.19    6.30
   1  -7   1   61.99    6.80
  -2   7  -1   15.10    4.80
  -2   7  -1    7.60    4.70
   2  -7   1    1.10    3.90
  -3   7  -1    8.70    5.10
   3  -7   1    0.30    4.40
   3  -7   1    0.30    4.00
   4  -7   1   44.50    6.90
   4  -7   1   46.60    7.30
   5  -7   1    3.30    5.40
   5  -7   1   17.40    6.70
   6  -7   1   26.90    7.50
   6  -7   1    9.30    6.40
   7  -7   1   17.10    7.80
   7  -7   1    1.30    7.00
   9   6  -1    9.00    6.70
  -9  -6   1    8.30    6.40
   8   6  -1    2.30    6.20
   8   6  -1   -0.60    5.60
  -8  -6   1   -5.50    5.00
   7   6  -1    7.30    5.60
  -7  -6   1    5.50    4.80
   6   6  -1   -3.40    4.40
  -6  -6   1    3.30    4.30
  -6  -6   1    4.00    4.10
   5   6  -1   30.20    5.70
   5   6  -1   30.00    5.60
  -5  -6   1   23.60    5.20
  -5  -6   1   39.30    5.60
  -5  -6   1   33.40    5.40
   4   6  -1    2.60    4.00
   4   6  -1    2.00    3.60
  -4  -6   1    1.80    3.40
  -4  -6   1   -2.30    3.20
  -4  -6   1   -4.40    3.00
   3   6  -1    1.70    3.70
   3   6  -1    5.50    3.90
  -3  -6   1    1.20    3.10
   2   6  -1  213.68   12.20
   2   6  -1  222.18   12.00
  -2  -6   1  204.78   11.70
  -2  -6   1  194.08   11.40
   1   6  -1  161.08   10.30
   1   6  -1  179.98   10.70
  -1  -6   1  182.08   10.20
  -1  -6   1  160.28   10.00
   0   6  -1  141.19    9.10
   0   6  -1  108.19    8.80
   0  -6   1  134.49    8.70
   0  -6   1  126.99    8.50
  -1   6  -1  214.08   12.50
  -1   6  -1  209.58   12.70
   1  -6   1  222.38   12.20
   1  -6   1  233.98   12.50
  -2   6  -1    5.90    3.90
  -2   6  -1   11.10    4.50
   2  -6   1   13.00    4.20
   2  -6   1   10.10    3.90
  -3   6  -1   34.40    5.90
  -3   6  -1   17.70    4.90
   3  -6   1   31.40    5.60
   3  -6   1   22.50    4.80
  -4   6  -1    2.40    4.20
   4  -6   1   -3.20    4.60
   4  -6   1    9.50    4.40
   5  -6   1   47.20    7.80
   5  -6   1   48.60    7.40
   6  -6   1    2.90    5.40
   6  -6   1    2.40    5.70
  -7   6  -1    0.30    5.50
   7  -6   1   -1.20    5.60
   7  -6   1   -1.50    6.00
   9   5  -1    0.90    6.70
  -9  -5   1   15.10    6.30
   8   5  -1   12.40    6.20
   8   5  -1   23.70    6.60
  -8  -5   1   30.00    6.40
   7   5  -1  411.16   22.40
   7   5  -1  407.86   21.80
  -7  -5   1  416.16   21.30
   6   5  -1  267.77   16.10
   6   5  -1  286.77   15.70
  -6  -5   1  259.97   14.90
  -6  -5   1  293.67   15.40
   5   5  -1   38.80    5.70
  -5  -5   1   33.40    4.90
  -5  -5   1   40.20    5.20
   4   5  -1  287.47   15.30
   4   5  -1  296.57   15.60
  -4  -5   1  302.67   15.00
  -4  -5   1  303.57   15.00
  -4  -5   1  277.87   15.30
   3   5  -1   13.80    4.00
   3   5  -1   14.70    3.90
  -3  -5   1   12.20    3.50
  -3  -5   1   17.50    3.60
  -3  -5   1   15.40    3.60
   2   5  -1  271.87   13.90
   2   5  -1  270.07   13.60
  -2  -5   1  270.67   13.30
  -2  -5   1  246.18   13.10
   1   5  -1 1668.13   70.59
   1   5  -1 1713.53   70.29
  -1  -5   1 1621.94   70.19
  -1  -5   1 1698.13   70.19
   0   5  -1  473.05   21.90
   0   5  -1  471.95   22.20
   0  -5   1  480.25   21.80
   0  -5   1  483.85   21.80
  -1   5  -1    2.10    3.50
  -1   5  -1   -0.20    3.00
   1  -5   1   12.40    3.30
   1  -5   1    0.50    2.90
  -2   5  -1  291.17   15.20
  -2   5  -1  285.17   14.80
   2  -5   1  271.47   14.70
   2  -5   1  291.97   14.70
  -3   5  -1  345.87   18.40
  -3   5  -1  377.66   19.00
   3  -5   1  361.06   18.30
   3  -5   1  377.66   18.40
  -4   5  -1   12.70    4.70
  -4   5  -1    9.20    4.70
   4  -5   1   19.50    5.40
   4  -5   1   11.60    4.50
  -5   5  -1   43.30    6.50
   5  -5   1   54.69    7.40
   5  -5   1   77.99    8.70
   6  -5   1  267.77   16.40
   6  -5   1  262.67   16.70
  -7   5  -1   90.89    9.80
   7  -5   1   90.39   10.50
   7  -5   1   85.49    9.90
  -8   5  -1  221.18   16.20
   8  -5   1  200.98   16.30
  10   4  -1    8.90    7.40
 -10  -4   1   -0.50    6.00
   9   4  -1   -5.80    5.70
  -9  -4   1    1.20    5.40
   8   4  -1  154.88   13.00
   8   4  -1  145.89   12.70
  -8  -4   1  150.58   11.90
   7   4  -1   -0.50    4.30
   7   4  -1    5.50    4.80
  -7  -4   1   -2.30    4.10
   6   4  -1   38.30    5.60
   6   4  -1   27.40    5.50
  -6  -4   1   18.80    4.60
  -6  -4   1   25.30    5.10
  -6  -4   1   27.60    4.60
   5   4  -1   39.40    5.40
   5   4  -1   31.60    5.20
  -5  -4   1   20.80    4.00
  -5  -4   1   28.80    4.40
  -5  -4   1   39.40    4.90
   4   4  -1   83.39    7.10
   4   4  -1   90.19    7.10
  -4  -4   1   79.89    6.30
  -4  -4   1   78.99    6.50
  -4  -4   1   70.29    6.70
   3   4  -1  300.67   14.70
   3   4  -1  285.77   14.40
  -3  -4   1  276.87   14.00
  -3  -4   1  292.17   14.50
   2   4  -1   25.90    3.90
   2   4  -1   32.50    4.30
  -2  -4   1   24.10    3.40
  -2  -4   1   25.80    3.50
   1   4  -1    2.00    2.70
   1   4  -1    9.70    3.20
  -1  -4   1    5.00    2.80
  -1  -4   1    6.80    3.00
   0   4  -1  386.66   18.00
   0   4  -1  410.36   18.30
   0  -4   1  397.06   18.00
   0  -4   1  376.86   17.90
   0  -4   1  386.56   18.20
  -1   4  -1  366.76   17.50
  -1   4  -1  364.26   17.20
   1  -4   1  356.96   17.20
   1  -4   1  369.96   17.40
   1  -4   1  369.66   17.10
  -2   4  -1   28.60    4.30
  -2   4  -1   21.70    4.30
   2  -4   1   29.00    4.40
   2  -4   1   22.10    4.00
   2  -4   1   21.60    4.50
  -3   4  -1  234.58   13.70
  -3   4  -1  261.77   13.50
   3  -4   1  257.17   13.40
   3  -4   1  248.78   13.40
  -4   4  -1    9.90    4.40
  -4   4  -1   15.40    4.40
   4  -4   1    5.50    4.00
   4  -4   1   11.30    3.90
  -5   4  -1  192.08   12.40
  -5   4  -1  171.38   11.60
   5  -4   1  165.58   11.70
   5  -4   1  172.18   12.00
  -6   4  -1   81.39   11.30
   6  -4   1   78.79    9.00
   6  -4   1   79.99    9.10
  -7   4  -1   75.19    8.90
   7  -4   1   50.99    8.10
   7  -4   1   54.59    8.80
  -8   4  -1   47.60    8.60
   8  -4   1   37.40    8.60
   8  -4   1   31.90    7.80
  10   3  -1   15.60    7.70
 -10  -3   1   11.10    6.50
   9   3  -1    6.20    6.80
   9   3  -1   18.90    6.80
  -9  -3   1    4.70    5.20
   8   3  -1   77.39    8.90
   8   3  -1  115.69   11.40
  -8  -3   1   97.09    9.60
   7   3  -1   82.09    9.50
   7   3  -1  104.69    9.40
  -7  -3   1  101.09    8.70
  -7  -3   1   91.89    6.90
   6   3  -1   14.50    4.50
   6   3  -1   15.20    4.80
   6   3  -1    2.50    4.10
  -6  -3   1   12.10    4.00
  -6  -3   1    4.40    3.30
  -6  -3   1    8.80    3.80
   5   3  -1    9.80    3.70
   5   3  -1   14.60    4.20
  -5  -3   1   14.00    3.60
  -5  -3   1    9.60    3.30
  -5  -3   1   19.10    3.90
   4   3  -1   67.99    6.60
   4   3  -1   81.39    6.50
  -4  -3   1   65.09    5.50
  -4  -3   1   62.39    5.80
  -4  -3   1   57.99    5.70
   3   3  -1   10.60    3.20
   3   3  -1    4.40    2.90
  -3  -3   1    4.10    2.60
  -3  -3   1    6.50    2.90
  -3  -3   1    3.40    2.50
   2   3  -1  130.29    7.90
   2   3  -1  141.19    7.80
   2   3  -1  126.49    7.30
  -2  -3   1  126.79    7.30
  -2  -3   1  123.59    7.30
  -2  -3   1  130.59    7.70
   1   3  -1   31.90    3.30
   1   3  -1   26.10    3.60
   1   3  -1   27.40    3.50
  -1  -3   1   22.50    3.20
  -1  -3   1   27.00    3.30
  -1  -3   1   21.20    3.30
   0   3  -1  258.97   12.90
   0   3  -1  259.57   12.70
   0  -3   1  277.97   12.60
   0  -3   1  263.57   12.50
   0  -3   1  268.57   12.80
  -1   3  -1   22.70    3.60
  -1   3  -1   17.80    3.60
   1  -3   1   15.90    3.40
   1  -3   1   17.20    3.30
   1  -3   1   20.20    3.40
  -2   3  -1    3.90    2.90
  -2   3  -1    6.80    3.30
   2  -3   1    1.40    2.70
   2  -3   1    3.70    2.70
   2  -3   1    4.90    2.80
  -3   3  -1  318.57   16.30
  -3   3  -1  338.97   16.10
   3  -3   1  328.67   16.30
   3  -3   1  327.17   16.20
   3  -3   1  326.37   16.10
  -4   3  -1   92.99    8.20
  -4   3  -1   93.19    7.70
   4  -3   1   96.79    7.90
   4  -3   1   94.59    7.70
  -5   3  -1   40.60    6.00
  -5   3  -1   35.70    5.40
   5  -3   1   35.90    5.50
   5  -3   1   41.70    6.00
  -6   3  -1    9.60    4.20
  -6   3  -1    7.50    4.40
   6  -3   1    4.60    4.20
   6  -3   1    7.90    4.80
  -7   3  -1    2.30    4.70
   7  -3   1    1.50    5.40
   7  -3   1    9.80    5.30
  -8   3  -1  270.67   16.90
   8  -3   1  230.58   16.70
   8  -3   1  226.78   16.60
  -9   3  -1  145.79   13.70
   9  -3   1  130.69   13.40
   9  -3   1  133.49   14.10
  10   2  -1   19.50    7.70
 -10  -2   1    8.90    6.20
   9   2  -1    0.60    6.00
   9   2  -1   -1.40    6.20
  -9  -2   1   10.50    5.60
   8   2  -1   20.00    6.00
   8   2  -1   40.70    7.90
  -8  -2   1   24.30    5.70
   7   2  -1    2.70    4.60
   7   2  -1    1.20    4.40
   7   2  -1    2.00    3.90
  -7  -2   1    3.70    3.80
   6   2  -1   27.30    5.10
   6   2  -1   20.20    4.70
   6   2  -1   13.50    4.50
   6   2  -1   18.60    4.80
  -6  -2   1   19.20    3.20
  -6  -2   1    9.30    3.20
  -6  -2   1   23.40    4.10
  -6  -2   1   23.90    4.30
   5   2  -1  110.99    8.00
   5   2  -1  112.19    8.40
   5   2  -1  107.69    8.10
   5   2  -1  105.59    8.30
  -5  -2   1  110.99    7.60
  -5  -2   1  110.09    7.40
  -5  -2   1  101.39    7.60
   4   2  -1    2.70    2.80
   4   2  -1   -0.20    2.70
   4   2  -1   -5.10    2.50
  -4  -2   1   -1.50    2.50
  -4  -2   1    0.50    2.40
  -4  -2   1   -1.30    2.20
   3   2  -1 1640.44   67.49
   3   2  -1 1585.24   67.59
   3   2  -1 1631.44   67.89
   3   2  -1 1613.24   67.89
  -3  -2   1 1622.94   67.49
  -3  -2   1 1640.54   67.39
   2   2  -1  519.15   22.00
   2   2  -1  521.05   22.30
   2   2  -1  502.55   22.10
  -2  -2   1  502.95   21.90
  -2  -2   1  495.65   21.90
  -2  -2   1  502.75   22.00
  -2  -2   1  508.75   22.20
   1   2  -1  186.98    9.40
   1   2  -1  186.48    9.20
   1   2  -1  209.78   10.70
   1   2  -1  197.28    9.60
  -1  -2   1  188.18    9.30
  -1  -2   1  194.88    9.20
  -1  -2   1  191.08    9.20
   0   2  -1  213.38    9.80
   0   2  -1  210.08   10.10
   0   2  -1  190.28    9.90
   0   2  -1  206.98   10.00
   0  -2   1  201.08    9.90
   0  -2   1  210.18    9.80
   0  -2   1  209.68    9.80
   0  -2   1  204.38    9.80
  -1   2  -1  111.89    6.60
  -1   2  -1  106.49    7.00
  -1   2  -1  111.19    6.70
   1  -2   1  104.89    6.70
   1  -2   1  119.19    6.60
   1  -2   1  100.59    6.60
  -2   2  -1   -0.70    2.70
  -2   2  -1    0.80    2.80
   2  -2   1   -1.70    2.70
   2  -2   1   -2.10    2.50
   2  -2   1   -3.40    2.40
  -3   2  -1  258.07   12.90
  -3   2  -1  248.28   13.10
   3  -2   1  272.17   13.00
   3  -2   1  244.28   13.10
   3  -2   1  251.87   13.00
  -4   2  -1   78.69    7.00
  -4   2  -1   88.89    7.30
   4  -2   1   80.59    7.00
   4  -2   1   72.79    6.90
   4  -2   1   99.49    8.50
  -5   2  -1   24.80    4.80
  -5   2  -1   16.70    4.40
   5  -2   1   34.40    4.90
   5  -2   1   26.90    5.00
  -6   2  -1    9.20    4.60
  -6   2  -1   14.90    5.00
  -6   2  -1    7.50    4.30
   6  -2   1   19.10    5.20
   6  -2   1   19.10    5.30
  -7   2  -1    0.30    4.50
   7  -2   1    0.90    4.20
   7  -2   1    4.60    4.50
  -8   2  -1   64.69    8.60
   8  -2   1   52.89    8.20
   8  -2   1   74.69    9.20
  -9   2  -1    4.20    6.20
   9  -2   1   11.80    6.60
   9  -2   1    5.70    6.40
  10   1  -1   56.29   10.40
  10   1  -1   32.10    8.20
 -10  -1   1   49.80    8.60
   9   1  -1    3.00    5.00
   9   1  -1    6.50    6.50
  -9  -1   1    0.30    5.10
   8   1  -1   10.10    5.30
   8   1  -1    1.10    4.70
  -8  -1   1   12.40    5.00
   7   1  -1   16.50    4.80
   7   1  -1   16.40    5.40
   7   1  -1   23.60    5.70
  -7  -1   1   29.60    5.20
   6   1  -1   -2.70    3.80
   6   1  -1   -0.90    3.40
   6   1  -1   -0.10    3.30
   6   1  -1   -3.20    3.10
  -6  -1   1   -0.20    1.50
  -6  -1   1    1.60    3.30
  -6  -1   1    1.10    3.10
   5   1  -1  115.49    8.60
   5   1  -1  131.19    8.50
   5   1  -1  121.79    8.50
   5   1  -1  140.29    9.00
  -5  -1   1  125.99    8.10
  -5  -1   1  125.99    6.40
  -5  -1   1  122.89    8.20
   4   1  -1    1.90    2.80
   4   1  -1   -0.30    2.50
   4   1  -1    1.30    2.80
   4   1  -1    0.00    3.00
  -4  -1   1   -0.60    1.00
  -4  -1   1    4.30    2.60
  -4  -1   1    0.60    2.60
  -4  -1   1    1.80    1.90
   3   1  -1  895.91   38.80
   3   1  -1  934.81   38.40
   3   1  -1  932.71   38.80
   3   1  -1  907.71   38.60
   3   1  -1  886.21   38.50
  -3  -1   1  898.21   38.30
  -3  -1   1  904.21   38.30
   2   1  -1 2234.38   93.39
   2   1  -1 2303.07   93.59
   2   1  -1 2297.57   93.69
   2   1  -1 2281.27   93.39
   2   1  -1 2259.57   93.49
  -2  -1   1 2284.07   93.29
  -2  -1   1 2241.88   93.39
  -2  -1   1 2282.97   93.29
   1   1  -1  472.15   19.60
   1   1  -1  454.45   19.60
   1   1  -1  461.15   19.40
   1   1  -1  477.25   19.40
   1   1  -1  449.06   19.40
  -1  -1   1  463.95   19.40
  -1  -1   1  444.26   19.50
  -1  -1   1  464.65   19.40
  -1  -1   1  454.45   19.30
  -1  -1   1  458.25   19.50
   0   1  -1  977.20   39.60
   0   1  -1  920.11   39.50
   0   1  -1  961.50   39.50
   0   1  -1  955.20   39.50
   0  -1   1  974.00   39.50
   0  -1   1  952.10   39.50
   0  -1   1  980.00   39.50
   0  -1   1  936.51   39.60
  -1   1  -1  257.57   11.90
  -1   1  -1  262.87   11.90
  -1   1  -1  263.57   12.20
  -1   1  -1  248.78   11.90
   1  -1   1  268.47   12.10
   1  -1   1  260.57   11.90
   1  -1   1  275.37   12.00
   1  -1   1  263.87   12.00
  -2   1  -1   -0.10    2.70
  -2   1  -1    0.40    2.60
   2  -1   1    0.60    2.40
   2  -1   1    0.70    2.60
   2  -1   1   -1.40    2.30
  -3   1  -1   48.80    5.40
  -3   1  -1   39.80    4.50
  -3   1  -1   36.80    4.30
   3  -1   1   49.99    5.10
   3  -1   1   48.90    4.90
   3  -1   1   50.09    4.90
  -4   1  -1  126.59    8.30
  -4   1  -1  115.79    7.80
   4  -1   1  107.29    8.20
   4  -1   1  117.49    7.90
  -5   1  -1   21.80    4.40
  -5   1  -1   13.60    3.80
  -5   1  -1    7.80    3.80
   5  -1   1   16.10    4.40
   5  -1   1   13.10    3.80
  -6   1  -1    1.00    3.90
  -6   1  -1    1.40    3.50
  -6   1  -1    4.30    3.90
   6  -1   1    0.40    3.40
   6  -1   1    2.60    3.60
  -7   1  -1    1.40    4.30
  -7   1  -1    2.00    3.80
   7  -1   1    1.70    4.20
   7  -1   1   -2.10    3.70
  -8   1  -1   26.90    6.30
   8  -1   1   18.40    5.90
   8  -1   1   15.70    5.70
  -9   1  -1    2.90    6.00
   9  -1   1    7.70    6.50
   9  -1   1   -0.70    5.70
  10   0  -1   22.70    8.00
  10   0  -1   -6.00    5.70
   9   0  -1   10.20    6.50
   9   0  -1   13.50    6.90
  -9   0   1   15.50    5.80
   8   0  -1   34.10    6.70
   8   0  -1   47.70    7.80
  -8   0   1   46.80    6.90
   7   0  -1   20.90    5.60
   7   0  -1   27.60    6.10
  -7   0   1   17.40    5.00
   6   0  -1    5.50    3.80
   6   0  -1    6.80    4.30
   6   0  -1    5.50    4.20
   6   0  -1   -2.00    3.10
  -6   0   1    1.50    3.00
  -6   0   1   -1.90    3.20
  -6   0   1    3.20    3.20
   5   0  -1  489.85   23.00
   5   0  -1  473.05   22.90
   5   0  -1  484.15   22.60
   5   0  -1  493.75   22.60
  -5   0   1  478.15   22.10
  -5   0   1  485.65   22.20
   4   0  -1    4.40    2.80
   4   0  -1    6.50    3.50
   4   0  -1    5.80    3.20
   4   0  -1    6.90    2.90
  -4   0   1    7.80    2.70
  -4   0   1    1.80    2.40
  -4   0   1   -0.30    1.50
   3   0  -1    2.30    2.60
   3   0  -1    0.30    2.60
   3   0  -1    6.50    2.70
   3   0  -1   -2.90    2.50
   3   0  -1   -5.60    2.60
  -3   0   1    3.20    2.20
  -3   0   1   -0.70    2.20
  -3   0   1    0.90    1.50
  -3   0   1    3.90    2.30
   2   0  -1   15.40    2.80
   2   0  -1   18.10    2.50
   2   0  -1   15.90    2.40
   2   0  -1   15.00    2.60
   2   0  -1   11.40    2.40
   2   0  -1   15.90    2.80
  -2   0   1   12.90    2.00
  -2   0   1   12.90    2.50
  -2   0   1   14.20    2.30
  -2   0   1   15.60    2.40
  -2   0   1   10.30    2.00
  -2   0   1   15.90    2.40
   1   0  -1  709.13   29.80
   1   0  -1  715.73   29.80
   1   0  -1  722.03   29.70
   1   0  -1  731.03   29.70
   1   0  -1  714.93   29.70
   1   0  -1  731.43   29.70
   1   0  -1  725.23   29.80
  -1   0   1  726.43   29.60
  -1   0   1  731.03   29.80
  -1   0   1  717.93   29.60
  -1   0   1  685.03   29.60
  -1   0   1  718.23   29.80
  -1   0   1  710.23   29.70
  -1   0   1  724.53   29.70
   0   0   1   99.49    4.70
  -1   0  -1   38.90    3.20
  -1   0  -1   35.30    3.40
  -1   0  -1   42.00    2.70
  -1   0  -1   44.10    3.20
  -1   0  -1   38.80    3.30
   1   0   1   42.90    3.20
   1   0   1   45.40    3.20
   1   0   1   43.80    2.80
   1   0   1   41.60    3.30
   1   0   1   35.30    3.20
  -2   0  -1   15.40    2.80
  -2   0  -1    9.50    2.90
  -2   0  -1   11.20    2.80
  -2   0  -1    8.00    2.70
   2   0   1   11.30    2.70
   2   0   1   10.70    2.70
   2   0   1   15.10    3.10
   2   0   1   14.50    2.90
  -3   0  -1   73.89    5.80
  -3   0  -1   72.09    5.90
  -3   0  -1   66.89    5.40
  -3   0  -1   76.39    6.20
   3   0   1   76.19    6.10
   3   0   1   75.49    5.80
   3   0   1   68.59    5.70
  -4   0  -1   32.60    4.40
  -4   0  -1   33.70    4.20
   4   0   1   27.40    4.20
   4   0   1   22.10    4.00
   4   0   1   29.60    4.30
  -5   0  -1   -2.60    3.00
  -5   0  -1    0.70    2.90
   5   0   1   -0.50    2.70
   5   0   1   -0.80    2.90
  -6   0  -1   17.20    4.20
  -6   0  -1   28.30    5.50
  -6   0  -1   14.10    4.10
   6   0   1   13.90    4.30
   6   0   1   21.80    4.70
  -7   0  -1    2.20    4.00
  -7   0  -1    2.00    3.70
   7   0   1    1.10    4.10
   7   0   1   -2.60    4.00
  -8   0  -1   18.90    5.70
   8   0   1   34.20    7.00
   8   0   1   35.20    6.80
  -9   0  -1   -1.20    5.40
   9   0   1   18.00    7.00
   9   0   1   10.70    6.00
 -10   0  -1   34.70    8.00
  10   0   1   10.20    7.30
   9  -1  -1    3.90    6.00
   9  -1  -1    8.60    5.90
  -9   1   1    3.40    5.50
   8  -1  -1   96.99   10.60
   8  -1  -1   92.69    9.90
  -8   1   1   70.39    8.60
   7  -1  -1  338.77   18.70
   7  -1  -1  344.87   18.70
  -7   1   1  349.17   18.10
   6  -1  -1  202.78   13.30
   6  -1  -1  223.78   12.80
   6  -1  -1  218.68   12.70
  -6   1   1  214.48   11.90
  -6   1   1  198.98   12.00
  -6   1   1  197.18   12.50
   5  -1  -1  411.26   19.90
   5  -1  -1  404.66   20.40
   5  -1  -1  432.26   20.00
  -5   1   1  423.56   19.40
  -5   1   1  404.56   19.20
  -5   1   1  398.26   19.70
   4  -1  -1    9.80    3.50
   4  -1  -1   12.00    3.40
   4  -1  -1   17.50    3.60
  -4   1   1   10.40    3.10
  -4   1   1   17.50    3.30
  -4   1   1   11.90    3.10
   3  -1  -1   71.99    5.80
   3  -1  -1   68.99    5.70
   3  -1  -1   68.99    5.90
   3  -1  -1   68.99    5.60
  -3   1   1   74.89    5.10
  -3   1   1   72.09    5.60
  -3   1   1   79.19    5.40
   2  -1  -1 4201.18  174.08
   2  -1  -1 4285.37  174.28
   2  -1  -1 4298.37  174.18
   2  -1  -1 4196.18  173.68
   2  -1  -1 4263.27  174.38
   2  -1  -1 4279.97  174.08
  -2   1   1 4324.67  174.28
  -2   1   1 4241.58  174.08
  -2   1   1 4058.99  173.98
  -2   1   1 4284.97  174.18
  -2   1   1 4413.76  174.48
   1  -1  -1  189.08    8.70
   1  -1  -1  177.68    8.60
   1  -1  -1  183.38    8.80
   1  -1  -1  183.38    8.70
   1  -1  -1  172.78    8.80
  -1   1   1  179.38    8.70
  -1   1   1  176.48    8.60
  -1   1   1  182.18    8.50
  -1   1   1  177.78    8.70
  -1   1   1  183.98    8.50
  -1   1   1  185.38    8.50
   0  -1  -1  194.38    8.30
   0  -1  -1  198.88    8.20
   0   1   1  195.48    8.30
  -1  -1  -1  101.59    5.30
  -1  -1  -1   98.59    5.40
  -1  -1  -1  104.09    5.30
  -1  -1  -1  101.89    5.40
  -1  -1  -1  107.29    5.50
   1   1   1  102.69    5.40
   1   1   1   87.09    5.20
   1   1   1  103.79    5.30
   1   1   1   98.89    5.30
   1   1   1  101.99    5.40
  -2  -1  -1 9609.94  379.66
  -2  -1  -1 9211.28  380.76
  -2  -1  -1 9259.37  379.66
  -2  -1  -1 9317.97  379.66
  -2  -1  -1 9345.06  380.76
   2   1   1 9289.27  379.66
   2   1   1 9269.67  379.86
   2   1   1 9360.86  379.66
   2   1   1 9362.06  379.66
   2   1   1 9107.99  379.76
  -3  -1  -1 9579.44  389.46
  -3  -1  -1 9509.05  389.56
  -3  -1  -1 9494.45  389.36
  -3  -1  -1 9469.85  389.66
   3   1   1 9651.73  389.46
   3   1   1 9587.34  389.66
   3   1   1 9662.83  389.66
   3   1   1 9358.26  389.36
  -4  -1  -1  211.28   10.90
  -4  -1  -1  192.48   11.10
  -4  -1  -1  183.48   10.70
   4   1   1  217.08   11.00
   4   1   1  214.38   11.30
   4   1   1  202.28   11.30
   4   1   1  211.68   11.00
  -5  -1  -1 1159.58   50.29
  -5  -1  -1 1131.59   50.69
  -5  -1  -1 1164.58   50.39
   5   1   1 1213.48   50.59
   5   1   1 1153.08   50.89
   5   1   1 1220.78   50.59
  -6  -1  -1    3.90    3.60
  -6  -1  -1    5.80    3.40
   6   1   1    4.80    3.50
   6   1   1    5.50    3.60
  -7  -1  -1   11.70    4.50
  -7  -1  -1    8.10    4.40
   7   1   1    4.00    4.10
   7   1   1    3.50    3.90
  -8  -1  -1    7.20    5.00
   8   1   1   12.30    5.50
   8   1   1   15.40    5.60
  -9  -1  -1    0.20    5.50
   9   1   1   -5.80    5.10
   9   1   1    0.30    4.90
 -10  -1  -1   69.09    9.90
  10   1   1   69.19   14.60
  10   1   1   58.89    9.60
   9  -2  -1   19.10    7.30
   9  -2  -1    3.80    6.10
  -9   2   1    4.00    5.60
   8  -2  -1    0.10    5.20
   8  -2  -1   -7.90    4.40
  -8   2   1   -1.80    4.80
   7  -2  -1    7.10    4.90
   7  -2  -1    2.40    4.40
  -7   2   1    1.10    4.10
   6  -2  -1   11.60    4.80
   6  -2  -1   11.40    4.30
  -6   2   1    5.40    3.50
  -6   2   1   11.80    4.00
   5  -2  -1    8.00    4.40
   5  -2  -1   15.40    4.00
   5  -2  -1   11.60    3.80
  -5   2   1    5.70    3.40
  -5   2   1    6.50    3.00
  -5   2   1   16.70    3.90
   4  -2  -1    1.30    3.10
   4  -2  -1   11.70    3.60
   4  -2  -1   10.40    3.30
  -4   2   1    7.80    3.10
  -4   2   1    7.10    2.80
  -4   2   1    7.50    2.80
   3  -2  -1   72.49    6.10
   3  -2  -1   85.19    6.20
   3  -2  -1   75.89    6.00
   3  -2  -1   72.79    6.10
  -3   2   1   89.69    5.90
  -3   2   1   85.89    5.70
  -3   2   1   70.59    5.80
   2  -2  -1   68.09    5.00
   2  -2  -1   60.89    4.90
   2  -2  -1   49.00    4.80
   2  -2  -1   60.19    5.20
  -2   2   1   63.59    4.90
  -2   2   1   52.29    4.60
   1  -2  -1   14.80    2.40
   1  -2  -1   22.20    2.80
   1  -2  -1   21.00    2.50
   1  -2  -1   15.60    2.40
  -1   2   1   17.80    2.50
  -1   2   1   15.00    2.20
  -1   2   1    7.50    1.60
   0  -2  -1   10.30    1.90
   0  -2  -1    9.60    1.90
   0  -2  -1   11.00    2.00
   0  -2  -1   14.90    2.20
   0   2   1   12.70    1.80
   0   2   1   10.90    1.80
   0   2   1    5.50    1.60
   0   2   1    9.40    1.80
  -1  -2  -1   15.90    2.40
  -1  -2  -1   15.50    2.20
  -1  -2  -1   17.00    2.40
  -1  -2  -1   17.20    2.30
   1   2   1   19.10    2.30
   1   2   1   16.80    2.30
   1   2   1   14.30    2.20
   1   2   1   16.10    2.40
  -2  -2  -1  184.98    9.30
  -2  -2  -1  192.38    9.30
  -2  -2  -1  193.58    9.30
  -2  -2  -1  180.98    9.40
  -2  -2  -1  189.38    9.50
   2   2   1  183.68    9.30
   2   2   1  182.78    9.40
   2   2   1  188.48    9.40
  -3  -2  -1  798.12   33.90
  -3  -2  -1  775.32   33.60
  -3  -2  -1  813.42   33.80
  -3  -2  -1  760.82   33.60
   3   2   1  776.42   33.90
   3   2   1  789.62   33.60
   3   2   1  772.12   33.80
  -4  -2  -1  177.78    9.80
  -4  -2  -1  165.38   10.00
  -4  -2  -1  170.78    9.80
   4   2   1  180.08   10.20
   4   2   1  183.48    9.90
   4   2   1  182.08   10.30
  -5  -2  -1   -6.20    2.40
  -5  -2  -1    1.40    2.90
  -5  -2  -1   -1.40    2.70
   5   2   1    6.10    3.30
   5   2   1   -1.30    2.70
   5   2   1    0.00    3.00
  -6  -2  -1   13.00    3.90
  -6  -2  -1   12.70    4.40
  -6  -2  -1   20.90    4.30
   6   2   1    9.60    4.30
   6   2   1   13.10    4.10
   6   2   1   23.70    4.70
  -7  -2  -1    1.70    3.90
  -7  -2  -1    2.50    3.90
  -7  -2  -1    2.10    4.30
   7   2   1    7.60    4.20
   7   2   1   -5.00    4.40
   7   2   1   -0.30    3.60
  -8  -2  -1   -0.40    4.50
   8   2   1   -4.40    4.20
  -9  -2  -1    0.40    5.20
   9   2   1   -6.60    5.50
 -10  -2  -1   14.90    7.00
  10   2   1   15.80    8.50
   9  -3  -1    1.80    6.10
   9  -3  -1    7.70    6.80
  -9   3   1   20.30    6.80
   8  -3  -1    8.50    6.10
   8  -3  -1    3.50    5.60
  -8   3   1    3.80    4.90
   7  -3  -1   21.50    5.80
   7  -3  -1   26.40    6.50
  -7   3   1   22.90    5.70
   6  -3  -1   25.50    5.70
   6  -3  -1   10.90    4.60
  -6   3   1    5.20    4.10
   5  -3  -1  124.89    9.50
   5  -3  -1  120.39    9.30
   5  -3  -1  125.99   10.00
  -5   3   1  120.69    8.50
  -5   3   1  124.99    8.70
  -5   3   1  127.59    9.10
   4  -3  -1   94.99    7.20
   4  -3  -1   79.59    7.00
   4  -3  -1   74.39    7.10
  -4   3   1   80.79    6.50
  -4   3   1   81.39    6.40
  -4   3   1   75.79    6.60
   3  -3  -1  200.88   10.30
   3  -3  -1  204.88   10.50
   3  -3  -1  199.28   10.70
  -3   3   1  143.69    9.80
  -3   3   1  213.68   10.10
   2  -3  -1   33.00    3.80
   2  -3  -1   27.60    3.60
   2  -3  -1   30.10    3.80
   2  -3  -1   28.50    3.60
  -2   3   1   29.50    3.50
  -2   3   1   11.30    2.70
   1  -3  -1   79.59    5.30
   1  -3  -1   68.69    5.20
   1  -3  -1   72.39    5.40
   1  -3  -1   71.29    5.10
  -1   3   1   80.79    5.30
   0  -3  -1   74.59    4.90
   0  -3  -1   69.29    4.90
   0  -3  -1   74.59    5.00
   0  -3  -1   73.29    5.10
   0   3   1   73.09    5.10
  -1  -3  -1  222.98   10.70
  -1  -3  -1  229.18   10.80
  -1  -3  -1  220.78   10.70
  -1  -3  -1  220.48   10.70
   1   3   1  232.48   10.80
   1   3   1  233.88   10.90
  -2  -3  -1   41.60    4.50
  -2  -3  -1   53.79    4.90
  -2  -3  -1   50.09    4.50
  -2  -3  -1   38.50    4.00
  -2  -3  -1   54.19    5.00
   2   3   1   41.40    4.70
   2   3   1   47.00    4.80
  -3  -3  -1 1866.41   78.19
  -3  -3  -1 1859.71   78.49
  -3  -3  -1 1860.31   78.39
  -3  -3  -1 1880.31   78.19
   3   3   1 1905.41   78.29
   3   3   1 1897.41   78.49
   3   3   1 1888.71   78.49
  -4  -3  -1 1193.78   51.09
  -4  -3  -1 1182.38   50.69
   4   3   1 1208.38   51.09
   4   3   1 1185.78   50.79
  -5  -3  -1  136.89    9.20
  -5  -3  -1  132.69    8.90
  -5  -3  -1  142.39    9.00
   5   3   1  143.19    9.10
   5   3   1  134.29    9.30
  -6  -3  -1  630.84   28.80
  -6  -3  -1  596.94   29.10
  -6  -3  -1  643.84   28.70
   6   3   1  625.34   29.30
   6   3   1  620.64   28.90
  -7  -3  -1  717.43   33.00
  -7  -3  -1  744.53   33.30
  -7  -3  -1  707.13   34.70
   7   3   1  700.73   33.90
   7   3   1  718.73   33.40
  -8  -3  -1  631.34   31.00
   8   3   1  646.24   31.30
   8   3   1  659.93   32.00
  -9  -3  -1  -12.00    4.60
   9   3   1    4.70    5.70
 -10  -3  -1   16.20    6.50
   9  -4  -1    3.90    6.90
   9  -4  -1    0.80    7.40
   8  -4  -1   -0.90    6.30
   8  -4  -1   -2.80    5.60
  -8   4   1    7.00    5.60
   7  -4  -1    1.80    4.80
   7  -4  -1   -8.00    5.00
  -7   4   1    0.90    4.80
   6  -4  -1    3.20    4.60
   6  -4  -1    8.90    5.20
  -6   4   1    6.10    4.20
   5  -4  -1   17.20    4.60
   5  -4  -1    6.20    4.10
  -5   4   1   15.60    4.10
  -5   4   1   10.10    4.20
  -5   4   1    5.20    3.80
   4  -4  -1    5.10    3.50
   4  -4  -1    0.60    3.10
   4  -4  -1    1.60    3.10
  -4   4   1    2.10    3.10
  -4   4   1    4.10    3.10
   3  -4  -1   81.09    7.00
   3  -4  -1   91.29    7.00
   3  -4  -1   82.69    6.70
  -3   4   1   81.79    6.40
   2  -4  -1  580.14   26.10
   2  -4  -1  600.84   26.20
   2  -4  -1  578.14   26.40
  -2   4   1  605.94   26.00
   1  -4  -1    3.20    2.60
   1  -4  -1    2.70    2.70
   1  -4  -1    2.40    2.40
   1  -4  -1    4.70    2.70
  -1   4   1    2.90    2.60
  -1   4   1    1.60    1.80
   0  -4  -1  371.06   17.40
   0  -4  -1  378.66   17.40
   0  -4  -1  383.16   17.60
   0  -4  -1  399.06   17.50
   0   4   1  405.86   17.50
   0   4   1  388.56   17.60
  -1  -4  -1  498.25   22.10
  -1  -4  -1  485.25   21.90
  -1  -4  -1  499.65   22.20
  -1  -4  -1  516.95   22.00
   1   4   1  487.15   22.00
   1   4   1  523.15   22.30
  -2  -4  -1   94.49    6.40
  -2  -4  -1   99.89    6.50
  -2  -4  -1   99.09    6.50
   2   4   1  102.89    6.80
   2   4   1   96.59    6.70
  -3  -4  -1   -2.10    2.70
  -3  -4  -1    0.50    2.40
  -3  -4  -1    0.20    2.70
  -3  -4  -1   -1.10    2.40
   3   4   1    0.70    2.70
   3   4   1    2.50    3.00
  -4  -4  -1   29.90    4.10
  -4  -4  -1   28.30    4.00
  -4  -4  -1   21.00    4.00
   4   4   1   19.60    4.20
   4   4   1   29.50    4.10
  -5  -4  -1   16.30    4.20
  -5  -4  -1   12.40    3.60
   5   4   1   12.60    3.80
   5   4   1   12.00    3.90
  -6  -4  -1   35.30    5.50
  -6  -4  -1   36.60    5.60
  -6  -4  -1   37.90    5.50
   6   4   1   30.40    5.40
   6   4   1   28.40    5.10
  -7  -4  -1   64.09    7.00
  -7  -4  -1   67.49    7.30
   7   4   1   50.29    7.50
   7   4   1   51.69    7.20
  -8  -4  -1    2.50    4.60
   8   4   1   -1.10    4.80
   8   4   1    9.40    5.90
  -9  -4  -1   -2.80    4.90
   9   4   1    1.50    5.20
 -10  -4  -1    3.00    6.30
   8  -5  -1   99.79   12.20
   8  -5  -1   88.99   11.50
  -8   5   1  104.19   10.60
   7  -5  -1    0.70    5.60
   7  -5  -1    0.40    5.30
  -7   5   1   -1.60    5.10
   6  -5  -1  223.08   15.20
   6  -5  -1  219.08   14.70
  -6   5   1  245.88   14.40
   5  -5  -1   -4.30    3.90
   5  -5  -1    2.20    4.40
   4  -5  -1  224.48   13.60
   4  -5  -1  232.98   13.20
   4  -5  -1  248.28   13.30
  -4   5   1  206.48   12.90
  -4   5   1  228.08   12.60
   3  -5  -1   20.00    4.50
   3  -5  -1   16.60    4.10
   3  -5  -1   19.80    4.20
  -3   5   1   16.80    3.90
   2  -5  -1    6.40    3.10
   2  -5  -1    2.90    3.10
   2  -5  -1    9.00    3.30
  -2   5   1    9.70    3.30
  -2   5   1    4.70    2.50
   1  -5  -1   29.90    3.80
   1  -5  -1   41.70    4.60
   1  -5  -1   23.60    3.80
  -1   5   1   29.20    4.00
  -1   5   1   24.80    3.80
   0  -5  -1   47.00    4.80
   0  -5  -1   46.80    5.10
   0  -5  -1   52.19    5.00
   0   5   1   46.80    5.10
   0   5   1   44.70    4.70
  -1  -5  -1  685.93   29.40
  -1  -5  -1  623.74   29.30
  -1  -5  -1  663.93   29.50
   1   5   1  697.23   29.70
   1   5   1  698.33   29.40
  -2  -5  -1  605.84   26.70
  -2  -5  -1  601.84   26.70
  -2  -5  -1  595.64   26.90
   2   5   1  605.34   26.90
   2   5   1  610.04   26.70
  -3  -5  -1    4.90    3.00
  -3  -5  -1    3.80    2.90
  -3  -5  -1    5.50    2.90
  -3  -5  -1    0.80    3.00
   3   5   1   -0.60    2.80
   3   5   1    0.50    2.90
  -4  -5  -1   27.10    4.90
  -4  -5  -1   18.20    3.80
  -4  -5  -1   16.90    3.70
   4   5   1   20.90    4.10
   4   5   1   25.50    4.30
  -5  -5  -1  175.58   10.90
  -5  -5  -1  174.98   11.40
  -5  -5  -1  197.78   11.00
   5   5   1  183.18   11.50
  -6  -5  -1   -3.80    3.30
  -6  -5  -1    3.20    3.80
  -6  -5  -1    3.80    3.80
   6   5   1    2.90    3.90
   6   5   1   -0.20    3.80
  -7  -5  -1  138.19   10.30
  -7  -5  -1  129.79   10.00
   7   5   1  105.49   10.00
   7   5   1  106.39   10.40
  -8  -5  -1  156.38   12.20
  -9  -5  -1    4.30    5.70
   9   5   1    7.20    5.90
 -10  -5  -1    5.10    6.20
   8  -6  -1   15.30    7.80
   7  -6  -1   34.00    7.50
   7  -6  -1   30.90    8.50
  -7   6   1   45.60    7.30
   6  -6  -1   14.20    6.40
   6  -6  -1    9.20    5.60
  -6   6   1   22.00    5.50
   5  -6  -1  101.49   10.60
   5  -6  -1  118.99   10.10
   4  -6  -1   10.40    4.70
   4  -6  -1    7.80    4.40
  -4   6   1    9.00    4.00
   3  -6  -1   57.99    6.80
   3  -6  -1   67.69    7.00
   3  -6  -1   68.69    7.20
  -3   6   1   55.09    6.00
   2  -6  -1  156.78   10.20
   2  -6  -1  152.38    9.70
   2  -6  -1  153.88    9.90
  -2   6   1  153.68    9.70
  -2   6   1  160.88    9.90
   1  -6  -1   26.80    4.20
   1  -6  -1   12.50    3.80
  -1   6   1   23.20    4.10
  -1   6   1   23.50    4.10
   0  -6  -1    9.30    3.10
   0  -6  -1   -0.80    2.70
   0  -6  -1    7.60    3.00
   0   6   1    6.70    3.20
   0   6   1    4.00    2.90
  -1  -6  -1   76.09    6.30
  -1  -6  -1   86.19    6.50
  -1  -6  -1   81.29    6.40
   1   6   1   79.29    6.70
  -2  -6  -1   43.50    4.80
  -2  -6  -1   50.09    5.10
  -2  -6  -1   29.60    4.10
   2   6   1   40.30    4.70
   2   6   1   56.89    5.90
  -3  -6  -1  293.77   15.30
  -3  -6  -1  318.87   15.50
   3   6   1  310.27   15.60
   3   6   1  315.97   15.90
  -4  -6  -1   -5.20    3.00
  -4  -6  -1    3.30    3.60
  -4  -6  -1    4.00    3.10
   4   6   1   -1.00    3.40
   4   6   1   -6.70    3.00
  -5  -6  -1   -0.40    3.30
  -5  -6  -1    5.50    3.60
  -5  -6  -1    4.00    3.70
   5   6   1    1.10    3.70
   5   6   1    3.70    3.80
  -6  -6  -1  138.69   10.60
  -6  -6  -1  153.08   10.60
  -6  -6  -1  133.09   10.20
   6   6   1  141.79   11.00
  -7  -6  -1   53.79    7.00
  -7  -6  -1   38.60    6.30
   7   6   1   42.10    7.00
  -8  -6  -1   12.50    5.60
   8   6   1    4.10    5.50
  -9  -6  -1   19.30    6.50
   9   6   1   11.70    6.30
   7  -7  -1   19.00    7.90
   7  -7  -1   19.10    8.00
  -7   7   1   27.40    6.80
   6  -7  -1   18.80    7.40
   6  -7  -1   18.90    6.90
  -6   7   1    4.10    5.30
   5  -7  -1  583.24   29.40
   5  -7  -1  618.14   30.00
   4  -7  -1  467.15   23.40
   4  -7  -1  453.35   23.20
   3  -7  -1  107.49    9.40
   3  -7  -1  122.29    9.40
  -3   7   1   92.29    8.40
   2  -7  -1  152.28   10.20
   2  -7  -1  154.08   10.00
   2  -7  -1  132.29   10.40
  -2   7   1  145.49   10.10
   1  -7  -1  291.47   15.90
   1  -7  -1  310.27   15.80
   1  -7  -1  305.57   15.80
  -1   7   1  326.07   15.80
  -1   7   1  286.37   15.70
   0  -7  -1   11.30    3.70
   0  -7  -1    8.40    3.40
   0  -7  -1    1.60    3.00
   0   7   1    2.30    3.30
   0   7   1    3.10    3.60
  -1  -7  -1  124.59    8.90
  -1  -7  -1  126.79    9.00
  -1  -7  -1  146.29    8.90
   1   7   1  132.49    9.10
   1   7   1  136.19    9.10
  -2  -7  -1   -3.10    3.00
  -2  -7  -1   -2.10    2.90
   2   7   1   -2.20    3.40
   2   7   1    0.50    3.50
  -3  -7  -1  134.09    9.00
  -3  -7  -1  121.29    8.80
   3   7   1  104.69    8.90
   3   7   1  141.49    9.50
  -4  -7  -1   15.10    4.10
  -4  -7  -1    8.30    3.90
  -4  -7  -1   -0.80    3.30
   4   7   1    3.10    3.90
   4   7   1    0.70    3.70
  -5  -7  -1  236.68   13.70
  -5  -7  -1  238.28   14.30
  -5  -7  -1  249.58   13.80
   5   7   1  205.68   13.80
   5   7   1  237.28   14.10
  -6  -7  -1  307.37   17.40
  -6  -7  -1  331.37   17.30
  -6  -7  -1  309.47   18.00
   6   7   1  292.77   17.70
   6   7   1  326.07   17.90
  -7  -7  -1    1.30    4.70
  -7  -7  -1   -3.10    4.40
   7   7   1   -0.20    5.70
  -8  -7  -1    4.00    5.30
   8   7   1    4.70    6.30
  -9  -7  -1   34.20    7.40
   6  -8  -1    8.60    6.30
   6  -8  -1    3.50    6.60
   5  -8  -1   -5.10    5.60
   5  -8  -1   -5.70    5.10
   4  -8  -1   73.09    9.60
   4  -8  -1   69.09    8.50
   3  -8  -1   66.49    7.80
   3  -8  -1   64.89    7.90
   2  -8  -1  145.99   10.70
   2  -8  -1  134.59   10.20
  -2   8   1  121.79   10.30
   1  -8  -1    3.80    3.80
   1  -8  -1    3.90    4.00
  -1   8   1    1.60    4.20
  -1   8   1    6.10    4.00
   0  -8  -1   14.20    4.60
   0  -8  -1   19.80    4.60
   0   8   1   13.40    4.70
   0   8   1   14.60    4.50
  -1  -8  -1    2.30    3.90
  -1  -8  -1    4.30    3.60
   1   8   1    1.00    3.90
  -2  -8  -1   49.90    6.10
  -2  -8  -1   68.19    6.70
   2   8   1   42.10    5.90
   2   8   1   54.69    6.50
  -3  -8  -1   -0.40    3.50
  -3  -8  -1    0.10    3.90
   3   8   1   -2.40    3.90
   3   8   1   -4.60    3.80
  -4  -8  -1   80.89    8.00
  -4  -8  -1   88.59    8.10
  -4  -8  -1   76.09    8.60
   4   8   1   57.89    7.10
   4   8   1   77.09    7.90
  -5  -8  -1    1.00    4.40
  -5  -8  -1    6.00    4.70
   5   8   1    5.70    4.90
   5   8   1    5.80    4.30
  -6  -8  -1    5.90    4.80
  -6  -8  -1    4.40    4.70
   6   8   1   11.30    5.60
  -7  -8  -1   40.80    7.30
   7   8   1   54.99    8.50
  -8  -8  -1   -1.90    5.60
  -9  -8  -1    4.40    6.30
   6  -9  -1   -2.50    7.10
   6  -9  -1   -4.90    6.30
   5  -9  -1    9.70    6.30
   5  -9  -1   -4.70    6.40
   4  -9  -1    0.30    5.20
   4  -9  -1    6.60    5.90
   3  -9  -1  158.08   12.70
   3  -9  -1  184.88   13.50
   2  -9  -1   -0.40    4.40
   2  -9  -1    0.30    5.00
   1  -9  -1  146.49   11.30
   1  -9  -1  140.29   11.00
  -1   9   1  153.78   13.20
   0  -9  -1  649.14   30.50
   0  -9  -1  631.34   30.50
   0   9   1  670.93   30.40
  -1  -9  -1  769.02   35.30
  -1  -9  -1  797.62   35.40
   1   9   1  713.83   36.50
   1   9   1  802.42   35.30
  -2  -9  -1   -4.80    3.90
  -2  -9  -1   -1.90    3.90
   2   9   1    0.70    4.20
   2   9   1   -3.40    3.90
  -3  -9  -1  167.68   11.00
  -3  -9  -1  125.09   10.50
   3   9   1  134.49   11.00
   3   9   1  152.68   11.30
  -4  -9  -1   53.29    7.50
  -4  -9  -1   66.89    7.40
  -4  -9  -1   59.29    7.20
   4   9   1   79.69    8.30
  -5  -9  -1    7.00    4.80
  -5  -9  -1    1.10    4.70
   5   9   1   13.80    5.40
  -6  -9  -1   41.20    7.00
  -6  -9  -1   31.50    6.40
   6   9   1   48.00    7.50
  -7  -9  -1    3.60    5.40
  -8  -9  -1   22.20    7.30
   5 -10  -1   11.50    6.80
   5 -10  -1   27.20    8.40
   4 -10  -1   34.00    7.90
   4 -10  -1   26.10    7.70
   3 -10  -1   70.19    9.50
   3 -10  -1   63.99    9.00
   2 -10  -1    2.70    5.60
   2 -10  -1   -1.70    5.10
   1 -10  -1   19.90    6.30
   1 -10  -1   27.40    6.30
   0 -10  -1   37.90    7.00
   0 -10  -1   24.40    5.80
  -1 -10  -1    1.30    4.40
  -1 -10  -1    3.20    4.90
  -2 -10  -1    1.30    5.10
  -2 -10  -1    3.50    4.50
   2  10   1   23.90    5.80
  -3 -10  -1   -3.00    4.00
  -3 -10  -1   -7.30    4.80
   3  10   1    7.70    5.30
  -4 -10  -1   -2.60    4.80
  -4 -10  -1    1.40    4.60
   4  10   1   -2.00    5.30
  -5 -10  -1    2.00    4.80
  -5 -10  -1   17.40    5.80
  -6 -10  -1    6.30    5.40
  -7 -10  -1    2.00    5.80
  -8 -10  -1   20.20    7.50
   4 -11  -1   11.90    7.70
   4 -11  -1   22.70    7.70
   3 -11  -1   88.29   11.30
   3 -11  -1   82.39   10.40
   2 -11  -1   76.99   10.30
   2 -11  -1   46.50    8.60
   1 -11  -1   -8.20    5.20
   1 -11  -1    3.10    6.50
   0 -11  -1    1.20    5.10
   0 -11  -1    7.20    6.30
  -1 -11  -1    9.60    6.00
  -1 -11  -1   -0.30    5.10
  -2 -11  -1   46.80    7.70
  -2 -11  -1   44.40    7.40
  -3 -11  -1   30.70    6.80
  -3 -11  -1   25.20    7.20
  -4 -11  -1    5.90    5.30
  -4 -11  -1   12.30    6.60
  -5 -11  -1  104.79   11.20
  -6 -11  -1   47.30    8.10
  -7 -11  -1   31.70    8.00
   2 -12  -1    9.00    7.60
   2 -12  -1   -4.90    6.90
   1 -12  -1    8.60    6.50
   1 -12  -1    4.80    7.20
   0 -12  -1    1.80    5.80
   0 -12  -1    9.40    7.20
  -1 -12  -1    6.70    6.50
  -1 -12  -1    5.30    6.00
  -2 -12  -1   17.50    6.80
  -2 -12  -1    4.40    6.10
  -3 -12  -1   18.70    6.60
  -3 -12  -1   11.40    6.60
  -4 -12  -1    5.10    6.20
  -5 -12  -1   27.30    7.40
  -6 -12  -1    3.40    6.40
   0 -13  -1   28.40    8.60
  -1 -13  -1   -0.80    6.50
  -2 -13  -1   21.40    7.60
  -3 -13  -1   32.00    8.30
  -4 -13  -1   12.10    7.30
  -4 -12   2    6.60    6.60
  -3 -12   2    2.60    6.50
  -2 -12   2    7.40    7.20
  -1 -12   2   19.90    7.10
   0 -12   2   14.60    7.30
  -6 -11   2    3.50    6.50
  -5 -11   2    1.30    6.20
   4  11  -2   -1.00   10.50
  -4 -11   2    4.00    5.90
   3  11  -2   23.80   10.70
  -3 -11   2   21.00    6.60
  -2 -11   2    4.10    5.90
  -1 -11   2   -0.30    5.50
   0 -11   2   17.60    6.90
   1 -11   2    8.60    6.50
   2 -11   2    8.50    6.60
   7  10  -2    6.40    8.70
  -7 -10   2    2.00    6.50
   6  10  -2   20.50    8.20
  -6 -10   2   20.80    6.90
   5  10  -2   23.20    7.70
  -5 -10   2   19.50    6.50
   4  10  -2    4.30    6.40
  -4 -10   2    2.20    5.20
   3  10  -2    1.30    6.10
  -3 -10   2    2.90    5.30
   2  10  -2   10.20    6.20
  -2 -10   2    3.00    4.90
   1  10  -2    8.90    6.20
  -1 -10   2   12.20    5.80
   0  10  -2    1.50    6.40
   0 -10   2    4.60    5.20
   1 -10   2   30.30    7.20
   2 -10   2    3.40    6.00
   3 -10   2    7.10    6.10
   4 -10   2    7.80    7.20
   8   9  -2   -6.70    8.30
  -8  -9   2    5.10    6.50
   7   9  -2    0.80    6.90
  -7  -9   2    4.00    5.70
   6   9  -2   65.59    9.40
  -6  -9   2   44.00    7.40
   5   9  -2   16.50    6.90
   5   9  -2    8.70    6.90
  -5  -9   2    6.80    5.30
   4   9  -2   -0.50    5.00
   4   9  -2    8.10    6.00
  -4  -9   2    4.80    5.20
   3   9  -2    1.40    5.60
   3   9  -2   -3.40    5.30
  -3  -9   2   -2.70    4.30
   2   9  -2   30.10    6.60
   2   9  -2   50.69    7.80
  -2  -9   2   48.00    6.70
  -2  -9   2   47.00    6.90
   1   9  -2    6.10    5.60
   1   9  -2    1.80    5.20
  -1  -9   2    2.10    5.00
  -1  -9   2    3.80    4.60
   0   9  -2    0.70    5.90
   0  -9   2   -2.60    4.70
   0  -9   2   -4.20    4.00
  -1   9  -2    3.30    5.80
   1  -9   2    8.60    5.80
   1  -9   2    6.50    5.10
  -2   9  -2   46.90    9.50
   2  -9   2   61.99    8.40
   2  -9   2   59.09    7.90
   3  -9   2   20.80    6.70
   3  -9   2   37.50    7.90
   4  -9   2    3.80    6.00
   5  -9   2    8.00    6.90
   8   8  -2   37.60    9.60
  -8  -8   2   16.60    6.60
   7   8  -2   20.70    8.20
  -7  -8   2   14.10    6.50
   6   8  -2    5.30    6.50
   6   8  -2    4.50    6.30
  -6  -8   2    4.20    5.10
   5   8  -2    3.20    5.40
   5   8  -2    1.70    5.10
  -5  -8   2    0.40    4.40
   4   8  -2   -2.90    4.70
   4   8  -2   -0.90    5.00
  -4  -8   2   -5.20    4.10
  -4  -8   2   -0.70    4.10
   3   8  -2  121.69   11.00
   3   8  -2  134.09   11.20
  -3  -8   2  132.89   10.30
  -3  -8   2  133.39   10.10
   2   8  -2   64.99    7.80
   2   8  -2   64.39    7.60
  -2  -8   2   73.39    7.50
  -2  -8   2   78.09    8.00
   1   8  -2   46.60    6.70
   1   8  -2   38.00    6.60
  -1  -8   2   49.40    6.60
  -1  -8   2   50.09    6.60
   0   8  -2   18.30    5.40
   0   8  -2   13.10    5.50
   0  -8   2   -0.60    4.20
   0  -8   2   11.20    5.30
  -1   8  -2  569.74   27.10
  -1   8  -2  538.45   27.50
   1  -8   2  566.84   27.10
   1  -8   2  531.25   26.70
  -2   8  -2  377.86   20.00
   2  -8   2  369.16   19.70
   2  -8   2  326.47   19.30
  -3   8  -2   13.90    6.00
   3  -8   2    1.50    4.80
   3  -8   2    0.90    5.20
   4  -8   2   -4.90    5.50
   4  -8   2    1.00    5.60
   5  -8   2   20.20    7.60
   6  -8   2    9.70    7.40
   9   7  -2    2.50    8.40
  -9  -7   2   -2.00    6.00
   8   7  -2   16.80    8.00
  -8  -7   2   -2.90    5.30
   7   7  -2   -9.10    6.20
   7   7  -2    7.70    5.90
  -7  -7   2   -0.80    4.80
   6   7  -2    1.00    5.50
   6   7  -2   -3.30    5.80
  -6  -7   2    5.40    4.70
   5   7  -2    1.80    5.10
   5   7  -2    4.40    5.30
  -5  -7   2   -0.90    4.10
   4   7  -2    0.30    4.40
   4   7  -2    1.20    4.10
  -4  -7   2    7.90    4.40
  -4  -7   2   -2.40    3.60
   3   7  -2   43.90    7.00
   3   7  -2   53.69    6.50
  -3  -7   2   49.30    6.00
  -3  -7   2   50.49    5.90
   2   7  -2   -3.60    3.70
   2   7  -2   -3.10    3.90
  -2  -7   2    0.40    3.60
  -2  -7   2    1.00    3.50
   1   7  -2   42.20    5.90
   1   7  -2   57.49    6.80
  -1  -7   2   58.09    6.70
  -1  -7   2   52.29    5.90
   0   7  -2  120.79    9.70
   0   7  -2  125.89    9.90
   0  -7   2  124.19    9.20
   0  -7   2  107.09    9.20
  -1   7  -2    9.00    4.70
  -1   7  -2    1.00    4.10
   1  -7   2   -5.00    3.50
   1  -7   2    2.70    4.20
  -2   7  -2    2.40    4.70
  -2   7  -2   16.80    5.60
   2  -7   2   12.00    5.40
   2  -7   2    5.10    4.20
  -3   7  -2    7.30    5.40
   3  -7   2    1.70    4.30
   3  -7   2   12.70    5.40
  -4   7  -2   22.50    6.80
   4  -7   2   22.00    6.20
   4  -7   2   22.00    6.40
   5  -7   2    6.00    6.30
   5  -7   2    1.80    5.50
   6  -7   2    4.80    6.50
   6  -7   2   12.90    9.60
   7  -7   2   29.70    8.80
   9   6  -2   -3.10    6.20
  -9  -6   2    6.10    6.10
   8   6  -2   10.10    6.70
   8   6  -2   10.00    6.10
  -8  -6   2   11.10    5.80
   7   6  -2   11.70    6.40
  -7  -6   2    9.50    5.20
   6   6  -2   21.40    6.50
   6   6  -2   33.20    6.60
  -6  -6   2   14.00    5.00
   5   6  -2    5.60    4.60
   5   6  -2    6.80    4.70
  -5  -6   2    0.00    3.60
  -5  -6   2   -1.50    3.60
   4   6  -2    7.80    4.30
   4   6  -2   -1.50    3.70
  -4  -6   2    6.30    3.50
  -4  -6   2    9.80    4.30
  -4  -6   2    2.60    3.40
   3   6  -2   46.50    6.70
   3   6  -2   39.70    5.50
  -3  -6   2   31.90    4.90
  -3  -6   2   39.90    5.10
   2   6  -2   33.70    5.00
   2   6  -2   40.00    5.90
  -2  -6   2   24.40    4.40
  -2  -6   2   28.00    4.30
   1   6  -2    7.90    4.00
   1   6  -2    2.60    3.60
  -1  -6   2    5.10    3.20
  -1  -6   2    3.70    3.60
   0   6  -2   -0.40    3.30
   0   6  -2    0.30    3.60
   0  -6   2    3.80    3.60
   0  -6   2   -2.60    3.00
  -1   6  -2   42.90    6.60
  -1   6  -2   39.60    5.70
   1  -6   2   41.20    5.50
   1  -6   2   58.29    6.50
  -2   6  -2   50.79    6.50
  -2   6  -2   39.00    6.20
   2  -6   2   64.69    7.00
   2  -6   2   56.19    6.20
  -3   6  -2   62.79    7.70
  -3   6  -2   50.29    6.90
   3  -6   2   53.19    6.80
  -4   6  -2   53.89    7.70
   4  -6   2   39.30    6.60
   4  -6   2   61.69    7.90
  -5   6  -2    0.70    8.70
   5  -6   2    2.40    5.20
   5  -6   2   -0.90    4.70
   6  -6   2   28.90    7.00
   6  -6   2   22.80    6.90
   7  -6   2    6.10    7.10
   9   5  -2    5.30    6.70
  -9  -5   2    2.20    5.60
   8   5  -2    1.20    5.70
   8   5  -2   -2.70    5.40
  -8  -5   2    2.90    5.00
   7   5  -2    1.50    4.80
   7   5  -2   13.10    6.30
  -7  -5   2    7.20    4.60
   6   5  -2   85.69    9.80
   6   5  -2  111.29    9.60
  -6  -5   2  108.29    8.80
   5   5  -2   33.00    6.20
  -5  -5   2   45.80    5.50
  -5  -5   2   33.90    4.90
   4   5  -2   15.90    4.50
   4   5  -2   11.60    4.20
  -4  -5   2   12.60    3.70
  -4  -5   2   13.80    4.00
  -4  -5   2   16.30    3.70
   3   5  -2   49.90    5.90
   3   5  -2   40.70    5.20
  -3  -5   2   31.90    4.40
  -3  -5   2   33.30    4.90
  -3  -5   2   44.30    4.90
   2   5  -2   61.49    6.70
   2   5  -2   64.39    6.70
  -2  -5   2   86.19    6.40
  -2  -5   2   61.69    6.00
   1   5  -2    4.60    3.30
   1   5  -2    1.10    3.50
  -1  -5   2    4.80    3.00
  -1  -5   2   -2.70    2.60
   0   5  -2  155.98    9.60
   0   5  -2  149.79    9.80
   0  -5   2  166.48    9.60
  -1   5  -2   19.40    4.30
  -1   5  -2   27.70    4.40
   1  -5   2   24.60    4.20
   1  -5   2   19.30    4.10
  -2   5  -2   46.30    5.90
  -2   5  -2   46.70    6.10
   2  -5   2   44.00    5.80
   2  -5   2   48.20    5.30
  -3   5  -2    5.40    4.50
  -3   5  -2   -0.30    4.00
   3  -5   2    3.40    3.90
   3  -5   2    2.40    3.60
  -4   5  -2   -2.70    4.40
  -4   5  -2    8.60    5.00
   4  -5   2    2.60    4.10
   4  -5   2    3.40    4.30
  -5   5  -2   -2.40    4.60
   5  -5   2   -1.10    4.90
   5  -5   2    2.60    4.60
   6  -5   2   14.90    6.40
   6  -5   2    9.50    6.00
   7  -5   2    0.70    6.00
   7  -5   2   -5.10    5.80
   8  -5   2   13.40    7.00
  10   4  -2    7.00    7.40
   9   4  -2  210.58   16.60
  -9  -4   2  217.78   14.70
   8   4  -2  287.77   17.70
   8   4  -2  272.37   18.20
  -8  -4   2  287.87   16.60
   7   4  -2    2.00    4.40
   7   4  -2   -0.20    4.90
  -7  -4   2   -1.20    4.00
   6   4  -2   29.40    5.90
   6   4  -2   31.50    5.70
  -6  -4   2   29.80    4.60
  -6  -4   2   22.60    4.80
   5   4  -2  259.17   13.70
   5   4  -2  215.58   13.60
  -5  -4   2  230.08   12.60
  -5  -4   2  249.38   13.00
   4   4  -2  257.37   13.90
   4   4  -2  259.87   14.20
  -4  -4   2  279.27   13.60
  -4  -4   2  268.67   13.40
   3   4  -2  615.74   27.80
   3   4  -2  604.24   27.40
  -3  -4   2  625.44   27.00
  -3  -4   2  611.94   27.10
   2   4  -2  743.13   32.80
   2   4  -2  744.53   32.50
  -2  -4   2  750.82   32.30
  -2  -4   2  741.33   32.20
   1   4  -2  378.46   17.40
   1   4  -2  358.76   17.20
  -1  -4   2  362.06   16.80
  -1  -4   2  359.56   16.90
   0   4  -2  444.56   20.50
   0   4  -2  428.16   20.10
   0  -4   2  445.76   20.00
   0  -4   2  425.16   20.00
  -1   4  -2 1057.19   47.30
  -1   4  -2 1138.09   47.80
   1  -4   2 1110.99   47.30
   1  -4   2 1124.79   47.30
  -2   4  -2  712.13   31.40
  -2   4  -2  705.73   30.90
   2  -4   2  703.83   30.80
   2  -4   2  657.73   30.80
  -3   4  -2  136.39   10.10
  -3   4  -2  149.09    9.90
   3  -4   2  127.99    9.40
   3  -4   2  152.08    9.60
  -4   4  -2    7.30    4.40
  -4   4  -2    3.30    4.40
   4  -4   2    7.30    4.20
   4  -4   2   16.20    4.50
  -5   4  -2  188.48   13.30
  -5   4  -2  179.88   12.80
   5  -4   2  235.68   13.40
   5  -4   2  211.68   13.30
  -6   4  -2   -3.40    4.20
   6  -4   2    2.70    4.70
   6  -4   2    0.20    4.40
  -7   4  -2   -3.50    4.90
   7  -4   2   -8.00    4.90
   7  -4   2   -0.90    5.10
  -8   4  -2   50.09    9.00
   8  -4   2   23.50    7.40
   8  -4   2   47.20    9.10
  10   3  -2   19.70    8.50
   9   3  -2   21.90    6.90
  -9  -3   2   12.10    5.50
   8   3  -2   62.49    8.60
   8   3  -2   56.39    7.90
  -8  -3   2   63.19    7.60
   7   3  -2    9.00    5.40
   7   3  -2   15.70    5.50
  -7  -3   2    9.30    4.00
  -7  -3   2    4.20    4.10
   6   3  -2    3.60    4.00
   6   3  -2    2.80    4.20
  -6  -3   2    4.50    3.60
  -6  -3   2    3.80    3.20
  -6  -3   2    2.60    3.60
   5   3  -2  180.48   11.30
   5   3  -2  196.18   11.50
   5   3  -2  180.58   10.80
  -5  -3   2  175.58   10.30
  -5  -3   2  180.88   10.10
  -5  -3   2  158.78   10.40
   4   3  -2   -1.80    2.90
   4   3  -2    2.30    3.30
   4   3  -2   -4.70    2.70
  -4  -3   2    2.90    2.80
  -4  -3   2   -0.70    2.20
  -4  -3   2    5.10    2.70
   3   3  -2   10.20    3.20
   3   3  -2    8.10    3.10
   3   3  -2    9.90    2.80
  -3  -3   2    8.40    2.70
  -3  -3   2    5.40    2.40
   2   3  -2   14.40    3.30
   2   3  -2   11.10    3.10
   2   3  -2   14.30    2.90
  -2  -3   2    8.40    2.70
  -2  -3   2   13.30    2.90
   1   3  -2  329.37   15.90
   1   3  -2  366.06   16.20
  -1  -3   2  336.57   15.70
  -1  -3   2  352.26   15.70
   0   3  -2   56.09    5.40
   0   3  -2   53.19    5.10
   0   3  -2   51.09    5.70
   0  -3   2   52.99    5.10
   0  -3   2   65.99    5.20
  -1   3  -2   20.20    3.60
  -1   3  -2   21.70    4.20
   1  -3   2   22.40    3.60
   1  -3   2   28.90    4.00
  -2   3  -2  152.88    9.50
  -2   3  -2  148.89    9.20
   2  -3   2  151.08    9.10
   2  -3   2  159.68    9.10
  -3   3  -2  357.76   18.20
  -3   3  -2  358.66   17.80
   3  -3   2  380.86   17.80
   3  -3   2  370.66   17.90
  -4   3  -2   52.59    6.50
  -4   3  -2   64.49    6.70
   4  -3   2   64.19    6.70
   4  -3   2   67.99    7.00
  -5   3  -2  117.59   10.00
  -5   3  -2  109.89    9.50
   5  -3   2  119.79    9.50
   5  -3   2  119.59    6.90
   5  -3   2  134.59    9.70
  -6   3  -2   37.00    6.40
   6  -3   2   61.39    8.00
   6  -3   2   32.70    6.50
  -7   3  -2    8.50    5.00
   7  -3   2    1.20    5.40
   7  -3   2    3.20    5.20
  -8   3  -2   -1.30    5.60
   8  -3   2   -6.30    4.90
   8  -3   2    3.30    5.70
  -9   3  -2   34.30    8.10
   9  -3   2   29.80    7.50
  10   2  -2  -12.50    6.60
   9   2  -2   -3.40    6.10
   9   2  -2   12.40    7.20
  -9  -2   2   -2.30    4.80
   8   2  -2   28.80    7.40
   8   2  -2   38.60    7.40
  -8  -2   2   42.20    6.40
   7   2  -2    0.90    4.20
   7   2  -2   -1.80    4.40
  -7  -2   2    0.00    3.80
  -7  -2   2    2.90    2.90
   6   2  -2   11.10    4.50
   6   2  -2   14.70    4.70
   6   2  -2   12.10    4.20
   6   2  -2    5.30    4.50
  -6  -2   2   10.10    3.70
  -6  -2   2   16.30    3.90
  -6  -2   2   11.00    3.40
  -6  -2   2   19.60    3.70
   5   2  -2    0.30    3.40
   5   2  -2    0.20    3.40
   5   2  -2   -1.00    3.10
  -5  -2   2   -1.20    2.40
  -5  -2   2   -0.70    2.80
  -5  -2   2    1.20    2.80
   4   2  -2   24.00    4.40
   4   2  -2   16.40    3.70
   4   2  -2   19.70    3.70
   4   2  -2   18.50    3.70
  -4  -2   2   16.90    3.30
  -4  -2   2   20.40    3.10
  -4  -2   2   14.50    3.20
   3   2  -2  465.55   20.90
   3   2  -2  471.35   20.90
   3   2  -2  463.55   20.70
   3   2  -2  463.15   20.50
  -3  -2   2  464.95   20.30
  -3  -2   2  433.26   20.60
  -3  -2   2  468.85   20.30
   2   2  -2  125.79    6.90
   2   2  -2  132.49    7.50
   2   2  -2  130.59    7.20
  -2  -2   2  105.89    6.30
  -2  -2   2  137.19    6.80
  -2  -2   2  129.39    7.20
   1   2  -2  415.46   18.30
   1   2  -2  397.06   18.10
   1   2  -2  421.46   18.00
  -1  -2   2  410.46   17.90
  -1  -2   2  416.56   18.20
  -1  -2   2  413.06   18.00
   0   2  -2   78.69    5.40
   0   2  -2   79.49    5.50
   0   2  -2   75.09    6.00
   0  -2   2   79.09    5.30
   0  -2   2   85.89    5.40
   0  -2   2   80.29    5.40
  -1   2  -2  291.47   14.10
  -1   2  -2  303.57   14.00
  -1   2  -2  309.47   14.30
   1  -2   2  300.17   13.90
   1  -2   2  298.87   14.00
   1  -2   2  299.67   14.10
  -2   2  -2 1206.08   53.19
  -2   2  -2 1283.07   53.59
   2  -2   2 1251.57   53.19
   2  -2   2 1369.36   55.59
   2  -2   2 1237.48   53.29
  -3   2  -2  594.64   26.80
  -3   2  -2  602.04   27.10
   3  -2   2  604.24   26.90
   3  -2   2  594.14   26.70
  -4   2  -2  157.38    9.40
  -4   2  -2  122.99    9.30
   4  -2   2  137.09    7.10
   4  -2   2  136.09    9.10
   4  -2   2  141.19    9.10
  -5   2  -2   27.70    5.10
  -5   2  -2   30.40    5.30
   5  -2   2   28.80    5.10
  -6   2  -2   -0.50    4.70
  -6   2  -2   -1.80    3.70
  -6   2  -2   -1.10    3.60
   6  -2   2    8.30    4.60
   6  -2   2   -0.20    4.10
  -7   2  -2  198.48   13.40
   7  -2   2  170.28   13.30
   7  -2   2  195.28   13.30
  -8   2  -2    7.80    5.70
   8  -2   2   17.60    5.90
   8  -2   2   12.70    5.40
  -9   2  -2   22.70    7.40
   9  -2   2   23.00    7.70
  10   1  -2    7.70    6.80
  10   1  -2   22.50    8.60
   9   1  -2   18.70    6.90
   9   1  -2   33.60    7.60
  -9  -1   2   30.60    6.20
   8   1  -2    1.80    4.90
   8   1  -2    9.50    6.20
   8   1  -2    3.50    5.90
  -8  -1   2    9.70    4.70
   7   1  -2   16.10    5.70
   7   1  -2   13.00    4.60
   7   1  -2    9.00    5.20
  -7  -1   2    4.30    3.90
   6   1  -2   69.29    7.20
   6   1  -2   43.90    5.90
   6   1  -2   65.59    7.20
   6   1  -2   58.69    6.90
  -6  -1   2   41.60    4.20
  -6  -1   2   46.60    5.20
  -6  -1   2   52.19    6.20
  -6  -1   2   57.09    6.10
   5   1  -2  294.17   15.50
   5   1  -2  329.27   15.60
   5   1  -2  322.17   16.00
   5   1  -2  310.67   15.80
  -5  -1   2  307.67   14.10
  -5  -1   2  262.87   14.40
  -5  -1   2  298.97   15.30
  -5  -1   2  336.37   15.10
   4   1  -2   -0.80    2.50
   4   1  -2    4.70    2.70
   4   1  -2   -0.20    2.70
   4   1  -2    0.30    2.60
   4   1  -2    9.80    3.40
  -4  -1   2    1.30    2.40
  -4  -1   2   -0.90    2.40
  -4  -1   2    4.30    2.60
  -4  -1   2   -1.50    1.00
   3   1  -2  239.28   11.40
   3   1  -2  223.18   11.10
   3   1  -2  229.68   11.40
   3   1  -2  218.58   11.00
   3   1  -2  227.58   10.90
  -3  -1   2  194.38   10.30
  -3  -1   2  232.08   10.80
  -3  -1   2  244.98   11.10
   2   1  -2  107.99    6.30
   2   1  -2  103.19    6.10
   2   1  -2  116.79    5.90
   2   1  -2  100.09    6.30
   2   1  -2  113.79    6.10
   2   1  -2  105.69    5.90
  -2  -1   2  111.99    5.90
  -2  -1   2  103.59    6.00
  -2  -1   2   93.99    5.60
  -2  -1   2  107.19    5.70
   1   1  -2   45.00    3.60
   1   1  -2   49.90    3.70
   1   1  -2   47.10    3.40
   1   1  -2   50.49    4.00
  -1  -1   2   49.10    3.40
  -1  -1   2   53.59    3.80
  -1  -1   2   46.10    3.50
  -1  -1   2   47.80    3.60
  -1  -1   2   46.40    3.40
   0   1  -2 3461.35  139.69
   0   1  -2 3572.04  139.59
   0   1  -2 3389.46  139.49
   0   1  -2 3357.16  139.59
   0  -1   2 3358.56  139.49
   0  -1   2 3363.16  139.59
   0  -1   2 3410.36  139.49
  -1   1  -2   32.20    3.60
  -1   1  -2   33.00    3.40
  -1   1  -2   35.30    3.40
   1  -1   2   36.90    3.50
   1  -1   2   32.50    3.20
   1  -1   2   35.60    3.50
  -2   1  -2    6.70    3.20
  -2   1  -2    4.00    2.80
  -2   1  -2    4.60    3.00
   2  -1   2    5.80    2.70
   2  -1   2   12.10    3.20
   2  -1   2    4.30    2.70
  -3   1  -2  475.95   21.90
  -3   1  -2  482.55   21.70
   3  -1   2  475.65   21.60
   3  -1   2  481.85   20.50
   3  -1   2  471.05   21.60
  -4   1  -2  394.46   19.20
  -4   1  -2  414.46   19.70
   4  -1   2  401.76   19.30
   4  -1   2  410.16   19.20
  -5   1  -2   18.60    4.60
  -5   1  -2   34.10    5.10
   5  -1   2   33.60    5.60
   5  -1   2   36.40    5.40
  -6   1  -2   40.40    6.70
  -6   1  -2   34.60    5.60
  -6   1  -2   21.80    5.40
   6  -1   2   38.30    6.30
   6  -1   2   34.00    5.90
  -7   1  -2   34.60    6.30
  -7   1  -2   35.60    6.30
   7  -1   2   37.70    6.20
  -8   1  -2   33.20    6.90
   8  -1   2   28.40    7.10
   8  -1   2   32.90    7.20
  -9   1  -2   18.90    6.60
   9  -1   2    8.60    5.80
   9  -1   2    7.30    6.00
  10   0  -2   35.50    8.90
  10   0  -2   43.30    9.10
   9   0  -2   32.90    8.30
   9   0  -2   30.80    7.10
  -9   0   2   31.90    6.40
   8   0  -2    2.60    5.10
   8   0  -2    6.50    5.20
  -8   0   2    2.00    4.50
   7   0  -2    2.10    4.50
   7   0  -2    0.30    4.80
   7   0  -2    2.90    3.90
  -7   0   2    4.20    3.80
   6   0  -2   20.70    5.00
   6   0  -2   22.80    5.10
   6   0  -2   19.90    4.60
   6   0  -2   18.30    5.10
  -6   0   2   23.80    4.40
  -6   0   2   25.30    4.80
   5   0  -2    5.10    3.20
   5   0  -2    2.70    3.30
   5   0  -2    1.80    2.90
   5   0  -2    2.60    3.60
  -5   0   2   -0.10    3.00
  -5   0   2   -0.50    1.10
  -5   0   2    4.00    2.80
  -5   0   2    2.50    2.00
   4   0  -2   12.60    3.10
   4   0  -2   13.80    3.40
   4   0  -2   12.40    3.60
   4   0  -2   11.70    3.20
   4   0  -2   14.90    3.10
  -4   0   2    9.70    2.30
  -4   0   2   13.50    2.40
  -4   0   2   12.70    2.90
  -4   0   2    9.40    3.00
   3   0  -2    1.20    2.50
   3   0  -2    6.10    2.70
   3   0  -2    4.30    2.30
   3   0  -2   -0.10    2.40
  -3   0   2    6.10    2.00
  -3   0   2    5.70    2.30
  -3   0   2    6.50    2.20
   2   0  -2  914.81   38.00
   2   0  -2  916.71   38.10
   2   0  -2  924.71   38.20
   2   0  -2  889.81   37.80
   2   0  -2  913.41   37.90
   2   0  -2  925.41   37.90
  -2   0   2  885.71   38.10
  -2   0   2  899.71   37.70
  -2   0   2  902.41   37.70
  -2   0   2  905.61   38.00
  -2   0   2  942.61   37.60
   1   0  -2 1992.90   80.19
   1   0  -2 1992.20   80.39
   1   0  -2 1982.70   80.29
   1   0  -2 1961.70   80.79
   1   0  -2 1920.91   80.19
  -1   0   2 1937.91   80.89
   0   0  -2 1463.85   61.39
   0   0  -2 1495.25   60.69
   0   0  -2 1487.75   60.89
   0   0   2 1510.45   61.49
  -1   0  -2   99.09    5.70
  -1   0  -2  103.79    5.90
  -1   0  -2  106.09    5.60
  -1   0  -2  102.79    5.50
  -1   0  -2  101.79    5.60
   1   0   2  104.19    5.40
   1   0   2  106.69    5.90
   1   0   2  100.09    5.60
   1   0   2   93.89    5.50
  -2   0  -2   16.50    3.10
  -2   0  -2   13.70    3.10
  -2   0  -2   19.40    2.50
  -2   0  -2   15.10    2.90
   2   0   2   18.10    3.00
   2   0   2   17.20    3.10
   2   0   2   21.00    3.00
   2   0   2   21.10    2.50
  -3   0  -2    1.10    2.40
  -3   0  -2    0.40    2.90
  -3   0  -2   -0.60    2.80
   3   0   2   -0.50    1.50
   3   0   2   -0.80    2.50
   3   0   2    1.10    2.80
   3   0   2   -4.50    2.70
  -4   0  -2   -1.40    2.90
  -4   0  -2    2.20    3.20
   4   0   2    2.00    2.90
   4   0   2    5.30    2.90
  -5   0  -2    8.40    3.30
  -5   0  -2   -2.20    3.20
  -5   0  -2    0.60    3.50
   5   0   2    4.60    3.20
   5   0   2    3.70    3.10
  -6   0  -2   -1.80    3.30
  -6   0  -2   -0.60    3.50
  -6   0  -2   -0.20    4.10
   6   0   2    2.80    3.30
   6   0   2   -2.40    3.10
  -7   0  -2    7.80    4.40
  -7   0  -2   14.20    4.90
   7   0   2   10.40    4.60
   7   0   2   12.70    4.50
  -8   0  -2   14.70    5.20
   8   0   2   11.30    5.40
   8   0   2   17.40    5.80
  -9   0  -2    6.80    5.80
   9   0   2   -1.80    5.30
   9   0   2    3.00    5.50
   9  -1  -2   32.40    7.40
   9  -1  -2   31.50    8.00
   8  -1  -2    1.30    5.00
   8  -1  -2    3.70    5.10
  -8   1   2   -2.60    4.10
   7  -1  -2  140.89   11.00
   7  -1  -2  137.89   10.80
  -7   1   2  147.49   10.20
   6  -1  -2   41.20    6.10
   6  -1  -2   49.70    6.50
   6  -1  -2   38.80    5.60
  -6   1   2   24.30    3.60
  -6   1   2   51.99    6.90
  -6   1   2   45.70    5.40
   5  -1  -2    9.80    3.60
   5  -1  -2    5.30    3.60
   5  -1  -2    6.60    3.80
   5  -1  -2    3.00    3.80
  -5   1   2    8.00    3.60
  -5   1   2    4.20    2.10
   4  -1  -2    7.50    3.00
   4  -1  -2   16.90    3.80
   4  -1  -2   13.20    3.30
   4  -1  -2    6.60    3.20
  -4   1   2   12.80    2.90
  -4   1   2   10.70    3.10
   3  -1  -2    1.00    2.80
   3  -1  -2    1.20    2.50
   3  -1  -2    3.50    2.40
   3  -1  -2    2.10    2.40
   3  -1  -2    0.90    1.80
   3  -1  -2    0.00    2.50
  -3   1   2   -1.30    2.00
  -3   1   2    5.10    2.10
  -3   1   2    2.30    2.40
  -3   1   2    1.10    1.90
   2  -1  -2  389.46   16.80
   2  -1  -2  382.76   16.90
   2  -1  -2  372.46   17.10
   2  -1  -2  393.66   17.00
   2  -1  -2  395.86   16.80
   2  -1  -2  398.96   17.20
   2  -1  -2  389.96   16.90
  -2   1   2  379.06   16.60
  -2   1   2  395.96   16.90
  -2   1   2  392.96   16.60
  -2   1   2  400.56   16.40
  -2   1   2  386.06   17.00
   1  -1  -2    7.00    1.60
   1  -1  -2    8.40    1.50
   1  -1  -2    2.70    2.40
  -1   1   2    3.90    2.40
   0  -1  -2  150.58    7.50
   0   1   2  153.58    7.60
  -1  -1  -2   -0.10    1.80
  -1  -1  -2    1.30    2.20
  -1  -1  -2   -1.70    1.40
  -1  -1  -2    0.70    1.70
   1   1   2    1.70    1.50
   1   1   2    1.70    1.70
   1   1   2   -2.70    1.30
   1   1   2    1.20    2.30
  -2  -1  -2   58.29    4.80
  -2  -1  -2   58.19    4.10
  -2  -1  -2   63.49    4.50
  -2  -1  -2   55.69    5.00
  -2  -1  -2   52.79    4.80
   2   1   2   62.09    4.60
   2   1   2   53.19    4.70
   2   1   2   44.60    4.40
  -3  -1  -2   82.19    6.20
  -3  -1  -2   75.29    5.80
  -3  -1  -2   73.59    5.50
  -3  -1  -2   70.19    5.90
  -3  -1  -2   70.59    4.30
   3   1   2   75.49    5.90
   3   1   2   70.29    5.70
   3   1   2   60.59    5.50
  -4  -1  -2   61.79    6.00
  -4  -1  -2   50.99    5.40
  -4  -1  -2   58.29    5.90
   4   1   2   47.10    5.10
   4   1   2   61.59    5.90
  -5  -1  -2   48.60    5.50
  -5  -1  -2   57.29    6.50
  -5  -1  -2   63.19    6.60
   5   1   2   54.29    6.20
   5   1   2   56.39    5.80
  -6  -1  -2   18.30    4.40
  -6  -1  -2   21.20    5.10
  -6  -1  -2   15.90    4.10
   6   1   2   20.80    4.80
   6   1   2   31.00    5.10
  -7  -1  -2   -1.10    3.90
  -7  -1  -2    1.10    3.80
  -7  -1  -2   -1.40    4.30
   7   1   2    5.70    4.00
   7   1   2   -4.00    3.70
  -8  -1  -2    0.30    4.50
   8   1   2   -0.50    4.60
   8   1   2    6.30    5.10
  -9  -1  -2    3.50    5.40
   9   1   2    4.80    5.70
   9   1   2    7.50    5.40
 -10  -1  -2    8.20    6.60
  10   1   2    4.60    6.10
   9  -2  -2   14.20    7.10
   9  -2  -2   14.00    7.40
   8  -2  -2   14.80    6.20
   8  -2  -2   17.00    6.50
  -8   2   2   17.50    5.20
   7  -2  -2   60.69    7.90
   7  -2  -2   58.59    7.90
  -7   2   2   65.09    6.90
   6  -2  -2    4.50    3.90
   6  -2  -2    7.10    4.70
  -6   2   2    3.80    3.40
   5  -2  -2 1471.45   60.09
   5  -2  -2 1427.26   59.89
   5  -2  -2 1393.26   60.29
  -5   2   2 1405.56   59.29
  -5   2   2 1376.56   59.69
  -5   2   2 1344.87   58.89
   4  -2  -2   25.10    3.90
   4  -2  -2   19.90    3.90
   4  -2  -2   17.10    4.00
   4  -2  -2   17.60    2.50
   4  -2  -2   14.90    3.60
  -4   2   2   23.10    3.50
  -4   2   2   27.50    3.40
  -4   2   2   24.40    3.80
   3  -2  -2  180.28   10.10
   3  -2  -2  184.98    9.80
   3  -2  -2  197.38   10.00
   3  -2  -2  185.58    9.80
   3  -2  -2  193.58    9.20
  -3   2   2  206.08    9.60
  -3   2   2  196.08    9.90
  -3   2   2  187.78    9.30
   2  -2  -2 9107.69  371.36
   2  -2  -2 9301.97  371.06
   2  -2  -2 9113.09  371.06
   2  -2  -2 9150.68  371.16
   2  -2  -2 8982.80  371.06
  -2   2   2 9102.89  370.86
  -2   2   2 9252.67  370.86
  -2   2   2 9008.50  371.06
  -2   2   2 8906.21  370.76
   1  -2  -2 9999.00  396.16
   1  -2  -2 9635.24  397.06
   1  -2  -2 9475.25  396.46
   1  -2  -2 9669.53  396.86
  -1   2   2 9980.80  396.16
  -1   2   2 9698.93  395.96
  -1   2   2 9691.83  396.16
  -1   2   2 9677.13  395.96
   0  -2  -2  587.64   24.00
   0  -2  -2  557.84   24.10
   0  -2  -2  575.04   24.00
   0  -2  -2  587.74   23.90
   0   2   2  577.34   24.00
  -1  -2  -2  215.08    9.50
  -1  -2  -2  204.78    9.50
  -1  -2  -2  214.58    9.60
  -1  -2  -2  209.18    9.60
   1   2   2  211.78    9.60
   1   2   2  204.98    9.40
   1   2   2  201.28    9.40
   1   2   2  205.28    9.30
  -2  -2  -2 4398.66  183.08
  -2  -2  -2 4531.05  183.28
  -2  -2  -2 4477.55  183.18
  -2  -2  -2 4494.45  182.98
  -2  -2  -2 4484.15  183.08
   2   2   2 4450.15  182.98
   2   2   2 4428.46  183.18
   2   2   2 4528.85  183.18
  -3  -2  -2 1163.28   50.69
  -3  -2  -2 1224.08   50.99
  -3  -2  -2 1232.28   51.09
   3   2   2 1217.88   50.69
   3   2   2 1195.78   50.99
  -4  -2  -2   50.79    4.90
  -4  -2  -2   41.00    4.60
  -4  -2  -2   45.30    4.80
  -4  -2  -2   38.90    4.80
   4   2   2   52.39    5.60
   4   2   2   49.10    5.00
  -5  -2  -2 1572.54   66.09
  -5  -2  -2 1555.84   66.49
  -5  -2  -2 1525.45   64.29
  -5  -2  -2 1553.14   66.09
   5   2   2 1568.84   66.19
   5   2   2 1564.44   66.09
   5   2   2 1570.64   66.39
  -6  -2  -2  247.98   14.60
  -6  -2  -2  285.77   15.20
  -6  -2  -2  273.97   14.60
   6   2   2  267.07   14.70
   6   2   2  269.97   14.80
  -7  -2  -2   73.49    8.60
  -7  -2  -2   52.29    6.80
  -7  -2  -2   69.79    7.60
   7   2   2   66.79    7.90
   7   2   2   65.09    7.40
  -8  -2  -2   11.90    5.10
  -8  -2  -2   10.50    5.00
   8   2   2   13.30    5.70
  -9  -2  -2   15.00    6.30
   9   2   2   23.40    6.30
 -10  -2  -2   14.10    7.10
   9  -3  -2    4.80    6.30
   9  -3  -2   -8.10    6.10
   8  -3  -2    0.40    5.90
   8  -3  -2   -3.20    5.10
  -8   3   2   -1.70    4.50
   7  -3  -2    1.00    4.80
   7  -3  -2   -5.60    4.30
  -7   3   2    2.00    4.20
   6  -3  -2    5.60    4.40
   6  -3  -2    1.30    4.00
  -6   3   2    0.20    3.40
   5  -3  -2    5.70    3.80
   5  -3  -2    2.00    3.80
   5  -3  -2   -0.90    1.80
  -5   3   2    3.50    2.70
  -5   3   2   -1.90    3.20
  -5   3   2    0.80    3.00
   4  -3  -2   46.10    7.50
   4  -3  -2   64.49    6.20
   4  -3  -2   61.49    6.10
   4  -3  -2   66.29    6.60
  -4   3   2   51.89    5.40
  -4   3   2   55.19    5.40
  -4   3   2   47.50    4.80
   3  -3  -2   -0.20    2.60
   3  -3  -2    4.00    2.70
   3  -3  -2    4.80    2.80
   3  -3  -2    2.60    2.80
  -3   3   2    3.20    2.50
  -3   3   2    2.50    2.30
  -3   3   2    2.60    2.30
   2  -3  -2  122.99    7.40
   2  -3  -2  132.79    7.40
   2  -3  -2  132.09    7.80
   2  -3  -2  141.39    7.40
  -2   3   2  138.19    7.00
  -2   3   2  132.39    7.40
   1  -3  -2  669.03   29.40
   1  -3  -2  695.73   29.70
   1  -3  -2  714.03   29.50
   1  -3  -2  709.53   29.50
  -1   3   2  688.93   29.20
  -1   3   2  704.03   29.50
  -1   3   2  709.43   29.20
   0  -3  -2   23.20    2.60
   0  -3  -2   27.80    2.80
   0  -3  -2   25.10    2.70
   0  -3  -2   26.90    2.90
   0   3   2   27.70    2.80
   0   3   2   19.10    2.50
   0   3   2   23.00    2.30
  -1  -3  -2   53.19    4.10
  -1  -3  -2   49.50    4.20
  -1  -3  -2   50.19    4.20
  -1  -3  -2   51.89    4.10
   1   3   2   49.60    4.20
   1   3   2   48.50    4.20
  -2  -3  -2   15.70    3.10
  -2  -3  -2   16.60    3.00
  -2  -3  -2   17.70    3.00
  -2  -3  -2   19.10    3.00
  -2  -3  -2   23.00    3.00
   2   3   2   18.40    3.00
   2   3   2   22.60    3.10
  -3  -3  -2   29.90    3.80
  -3  -3  -2   26.10    3.80
  -3  -3  -2   24.90    3.60
  -3  -3  -2   28.00    3.90
   3   3   2   39.10    4.10
   3   3   2   24.70    3.60
  -4  -3  -2    1.00    3.00
  -4  -3  -2    2.30    2.90
  -4  -3  -2    4.20    2.70
  -4  -3  -2    0.00    2.60
   4   3   2    3.90    2.90
   4   3   2    1.10    2.70
  -5  -3  -2  228.48   12.80
  -5  -3  -2  247.88   12.80
  -5  -3  -2  242.38   13.20
   5   3   2  233.78   13.00
   5   3   2  230.18   12.70
  -6  -3  -2  183.18   11.90
  -6  -3  -2  189.28   11.60
  -6  -3  -2  184.28   11.50
   6   3   2  175.88   11.90
   6   3   2  203.78   11.60
  -7  -3  -2   28.40    5.50
  -7  -3  -2   37.40    5.70
  -7  -3  -2   32.30    5.70
   7   3   2   25.90    5.20
   7   3   2   32.40    6.10
  -8  -3  -2    2.50    4.60
  -8  -3  -2    5.50    4.70
   8   3   2    4.30    4.50
  -9  -3  -2    2.90    5.40
   9   3   2   28.90    6.50
 -10  -3  -2    0.60    6.30
   9  -4  -2   19.10    8.20
   9  -4  -2   12.90    7.40
   8  -4  -2    7.40    6.30
   8  -4  -2   -6.00    5.80
  -8   4   2    1.40    7.10
   7  -4  -2   13.90    6.00
   7  -4  -2    2.30    5.30
  -7   4   2   10.70    4.90
   6  -4  -2    1.10    4.90
   6  -4  -2    4.00    4.60
  -6   4   2    2.30    3.90
   5  -4  -2   64.79    7.10
   5  -4  -2   58.49    6.70
   5  -4  -2   57.19    7.50
  -5   4   2   60.89    6.10
  -5   4   2   48.60    5.50
   4  -4  -2  349.57   17.40
   4  -4  -2  330.77   17.70
   4  -4  -2  350.46   17.30
  -4   4   2  373.36   16.90
  -4   4   2  349.77   17.30
   3  -4  -2   54.29    5.90
   3  -4  -2   55.89    5.60
   3  -4  -2   66.69    5.90
   3  -4  -2   68.49    5.90
  -3   4   2   47.80    4.60
  -3   4   2   61.29    5.90
   2  -4  -2    2.60    2.60
   2  -4  -2   -0.10    2.40
   2  -4  -2   -0.20    2.30
   2  -4  -2   -3.30    2.40
  -2   4   2   -3.40    2.30
  -2   4   2   -2.70    2.00
   1  -4  -2   54.99    4.60
   1  -4  -2   51.89    4.90
   1  -4  -2   63.19    4.80
  -1   4   2   38.20    4.10
  -1   4   2   54.79    4.60
   0  -4  -2  762.62   32.60
   0  -4  -2  761.62   32.40
   0  -4  -2  744.53   32.40
   0  -4  -2  769.02   32.40
   0   4   2  778.22   32.50
  -1  -4  -2   96.79    6.20
  -1  -4  -2   98.19    6.20
  -1  -4  -2  100.29    6.10
  -1  -4  -2  112.19    6.30
   1   4   2   95.19    5.90
   1   4   2   95.59    6.20
  -2  -4  -2  169.68    9.10
  -2  -4  -2  183.58    9.10
  -2  -4  -2  156.48    8.90
   2   4   2  166.38    9.10
   2   4   2  162.18    9.00
  -3  -4  -2  164.58    9.30
  -3  -4  -2  174.28    9.60
  -3  -4  -2  167.88    9.80
  -3  -4  -2  163.38    9.50
   3   4   2  173.28    9.40
   3   4   2  175.78    9.60
  -4  -4  -2   41.30    5.10
  -4  -4  -2   49.70    5.30
  -4  -4  -2   37.30    4.70
  -4  -4  -2   44.80    5.00
   4   4   2   40.70    4.70
  -5  -4  -2   69.19    6.60
  -5  -4  -2   65.79    6.40
  -5  -4  -2   71.49    6.80
   5   4   2   62.99    6.40
   5   4   2   59.09    6.70
  -6  -4  -2  482.85   23.40
  -6  -4  -2  470.85   23.40
  -6  -4  -2  494.45   23.90
   6   4   2  498.85   23.50
   6   4   2  485.95   23.80
  -7  -4  -2  227.88   13.70
  -7  -4  -2  232.78   14.30
  -7  -4  -2  213.28   13.50
   7   4   2  230.48   13.90
   7   4   2  209.58   14.20
  -8  -4  -2   84.89    9.10
  -8  -4  -2   81.69    8.70
   8   4   2   86.39    9.70
  -9  -4  -2  194.98   14.30
   9   4   2  167.58   13.70
 -10  -4  -2  199.68   15.80
   8  -5  -2   57.59    9.50
   8  -5  -2   46.80    8.80
   7  -5  -2   43.00    7.50
   7  -5  -2   65.89    9.50
  -7   5   2   35.40    6.30
   6  -5  -2    8.80    5.80
   6  -5  -2   22.10    6.10
  -6   5   2   12.30    4.60
   5  -5  -2    7.50    4.80
   5  -5  -2   14.30    4.90
  -5   5   2   14.20    4.30
   4  -5  -2    0.70    3.40
   4  -5  -2    0.00    3.40
   4  -5  -2    1.20    3.50
  -4   5   2    1.10    3.60
  -4   5   2   -2.90    1.60
   3  -5  -2   -1.70    3.10
   3  -5  -2   -2.90    2.80
   3  -5  -2   -5.00    2.90
  -3   5   2   -1.50    1.30
  -3   5   2    0.10    3.00
   2  -5  -2   11.10    3.00
   2  -5  -2    7.00    2.90
   2  -5  -2    5.40    3.00
   2  -5  -2   21.40    3.60
  -2   5   2    9.90    3.10
  -2   5   2    2.30    1.90
   1  -5  -2   27.00    3.80
   1  -5  -2   22.30    3.40
   1  -5  -2   23.90    3.70
   1  -5  -2   27.50    4.10
  -1   5   2   20.80    3.20
  -1   5   2   16.20    3.20
   0  -5  -2  378.86   17.20
   0  -5  -2  373.56   17.30
   0  -5  -2  363.16   17.40
   0  -5  -2  379.76   17.20
   0   5   2  379.96   17.30
   0   5   2  383.86   17.10
  -1  -5  -2   15.30    2.90
  -1  -5  -2   14.70    3.00
  -1  -5  -2    8.50    2.80
  -1  -5  -2    9.30    3.00
  -2  -5  -2   54.79    5.30
  -2  -5  -2   56.79    5.30
  -2  -5  -2   46.30    5.10
   2   5   2   61.19    5.60
   2   5   2   52.69    5.20
  -3  -5  -2  200.08   10.70
  -3  -5  -2  189.98   10.90
  -3  -5  -2  197.38   10.60
  -3  -5  -2  183.88   10.30
   3   5   2  182.38   10.40
  -4  -5  -2    4.90    3.50
  -4  -5  -2    1.80    3.00
  -4  -5  -2    1.30    2.80
   4   5   2    2.70    3.10
   4   5   2    7.50    3.20
  -5  -5  -2    9.00    4.30
  -5  -5  -2   11.80    3.50
   5   5   2    8.10    3.80
  -6  -5  -2   15.90    4.40
  -6  -5  -2   21.70    4.90
  -6  -5  -2   29.10    5.00
   6   5   2   36.90    5.70
   6   5   2   17.00    4.80
  -7  -5  -2   31.50    5.70
  -7  -5  -2    9.30    4.60
  -7  -5  -2   12.10    4.90
   7   5   2   17.30    5.20
   7   5   2   13.00    5.10
  -8  -5  -2    6.30    4.70
  -8  -5  -2    2.10    4.80
   8   5   2   -2.30    5.10
  -9  -5  -2    2.00    5.50
 -10  -5  -2    9.10    6.70
   8  -6  -2   20.30    8.50
   8  -6  -2   19.40    8.00
   7  -6  -2    3.40    5.90
   7  -6  -2   18.10    7.10
  -7   6   2   11.10    5.40
   6  -6  -2  108.59   11.30
   6  -6  -2   99.09   10.80
  -6   6   2   99.19    9.40
   5  -6  -2   20.10    5.40
   5  -6  -2   38.50    6.40
  -5   6   2   18.60    4.80
   4  -6  -2   97.99    8.40
   4  -6  -2   76.49    8.30
   3  -6  -2  128.59    9.00
   3  -6  -2  117.29    9.30
   3  -6  -2  120.89    8.90
  -3   6   2  115.79    8.70
   2  -6  -2    4.90    3.20
   2  -6  -2    1.40    3.00
   2  -6  -2    2.10    3.30
  -2   6   2    3.90    3.10
  -2   6   2   -1.00    2.70
   1  -6  -2   -0.90    2.80
   1  -6  -2    0.40    2.90
   1  -6  -2    5.50    2.90
  -1   6   2    5.90    3.10
  -1   6   2    2.90    2.70
   0  -6  -2  530.85   23.00
   0  -6  -2  505.05   22.90
   0  -6  -2  500.55   23.20
   0   6   2  472.95   22.80
   0   6   2  528.45   22.80
  -1  -6  -2  509.25   24.20
  -1  -6  -2  533.05   24.20
  -1  -6  -2  533.95   24.40
   1   6   2  585.64   24.30
  -2  -6  -2  158.78    9.90
  -2  -6  -2  179.98   10.10
  -2  -6  -2  181.08   10.00
   2   6   2  189.08   10.00
   2   6   2  171.38   10.10
  -3  -6  -2  232.18   12.50
  -3  -6  -2  249.58   12.70
  -3  -6  -2  214.38   12.50
   3   6   2  243.58   12.70
   3   6   2  239.08   12.50
  -4  -6  -2   41.60    5.10
  -4  -6  -2   32.70    4.80
  -4  -6  -2   43.10    5.60
   4   6   2   34.40    5.00
   4   6   2   34.90    5.00
  -5  -6  -2  809.52   36.60
  -5  -6  -2  807.12   37.30
  -5  -6  -2  829.62   36.80
   5   6   2  842.02   36.80
   5   6   2  809.92   37.00
  -6  -6  -2  602.94   28.10
  -6  -6  -2  554.64   27.90
  -6  -6  -2  599.94   28.70
   6   6   2  599.34   28.10
   6   6   2  607.44   28.50
  -7  -6  -2   19.50    5.20
  -7  -6  -2   16.70    5.30
  -8  -6  -2    1.00    5.00
   8   6   2    5.50    5.50
  -9  -6  -2   11.50    6.30
 -10  -6  -2   -4.40    6.00
   7  -7  -2    4.70    6.40
   7  -7  -2   -1.60    6.60
   6  -7  -2    7.80    6.30
   6  -7  -2    0.80    6.00
  -6   7   2    6.60    5.00
   5  -7  -2    3.20    4.90
   5  -7  -2   -5.30    4.70
   4  -7  -2   -0.90    4.70
   4  -7  -2   12.70    4.90
   3  -7  -2   -1.00    3.60
   3  -7  -2    2.00    4.00
  -3   7   2   -2.00    3.30
   2  -7  -2   18.30    4.20
   2  -7  -2   19.60    4.60
   2  -7  -2   20.50    4.70
  -2   7   2   14.10    4.20
  -2   7   2   19.10    4.20
   1  -7  -2   -1.50    2.80
   1  -7  -2    4.00    3.70
   1  -7  -2    6.90    3.40
  -1   7   2    3.80    3.20
  -1   7   2    5.80    3.40
   0  -7  -2   88.89    7.30
   0  -7  -2   90.69    7.60
   0  -7  -2  112.99    7.70
   0   7   2   95.59    7.50
  -1  -7  -2  112.19    8.10
  -1  -7  -2  112.99    8.00
  -1  -7  -2  117.59    8.10
   1   7   2  120.99    8.20
  -2  -7  -2   16.40    3.80
  -2  -7  -2   14.50    3.80
  -2  -7  -2   30.20    4.50
   2   7   2   20.30    4.30
   2   7   2   16.20    3.90
  -3  -7  -2   40.40    4.90
  -3  -7  -2   25.70    4.40
   3   7   2   31.20    5.00
   3   7   2   27.00    4.90
  -4  -7  -2  296.97   16.60
  -4  -7  -2  326.07   16.30
  -4  -7  -2  324.47   16.30
   4   7   2  296.37   16.20
   4   7   2  306.77   16.10
  -5  -7  -2   10.00    4.70
  -5  -7  -2    6.70    4.10
  -5  -7  -2    6.70    4.10
   5   7   2    8.50    4.30
   5   7   2   10.50    4.50
  -6  -7  -2    2.70    4.50
  -6  -7  -2   -3.50    3.70
  -6  -7  -2    3.80    4.30
   6   7   2   -0.60    4.40
   6   7   2    0.20    4.10
  -7  -7  -2    2.30    4.50
  -7  -7  -2    5.90    4.80
   7   7   2    1.80    5.20
  -8  -7  -2   -3.30    5.10
  -9  -7  -2    4.20    6.10
   7  -8  -2    7.20    7.80
   7  -8  -2    4.00    7.30
   6  -8  -2   -3.00    5.90
   6  -8  -2    6.30    6.60
  -6   8   2    1.10    5.80
   5  -8  -2  102.39   10.80
   5  -8  -2  109.99   11.80
   4  -8  -2   54.79    8.10
   4  -8  -2   73.29    8.20
   3  -8  -2  138.79   11.20
   3  -8  -2  160.58   11.50
   2  -8  -2  682.33   31.90
   2  -8  -2  676.73   31.90
  -2   8   2  714.03   33.70
   1  -8  -2  688.83   31.20
   1  -8  -2  717.43   31.30
   1  -8  -2  619.64   31.40
  -1   8   2  670.83   31.10
  -1   8   2  699.13   30.70
   0  -8  -2    5.80    3.80
   0  -8  -2    3.40    3.70
   0  -8  -2   -2.20    3.10
   0   8   2    1.50    3.70
   0   8   2    1.10    1.70
  -1  -8  -2  214.58   12.60
  -1  -8  -2  230.48   13.20
  -1  -8  -2  225.08   12.70
   1   8   2  221.38   12.80
   1   8   2  234.98   12.80
  -2  -8  -2  112.69    8.40
  -2  -8  -2   98.19    7.90
   2   8   2   94.29    8.40
   2   8   2   91.99    8.10
  -3  -8  -2    5.60    3.60
  -3  -8  -2    5.50    4.10
   3   8   2    6.80    4.20
  -4  -8  -2   31.00    5.80
  -4  -8  -2   37.00    5.60
  -4  -8  -2   25.20    5.10
   4   8   2   39.30    5.90
   4   8   2   27.50    5.30
  -5  -8  -2   56.99    6.90
  -5  -8  -2   34.30    6.10
  -5  -8  -2   43.10    6.30
   5   8   2   33.20    5.90
   5   8   2   28.90    5.70
  -6  -8  -2   74.99    9.00
  -6  -8  -2   64.09    7.80
  -6  -8  -2   54.99    7.00
   6   8   2   53.49    7.60
  -7  -8  -2   16.20    5.90
   7   8   2    5.10    6.00
  -8  -8  -2    6.40    5.70
  -9  -8  -2    0.70    5.90
   6  -9  -2    3.70    7.20
   6  -9  -2   -3.10    6.80
   5  -9  -2   -6.00    5.70
   5  -9  -2    6.70    6.30
   4  -9  -2   39.10    7.60
   4  -9  -2   27.10    6.60
   3  -9  -2    9.60    6.30
   3  -9  -2   22.70    6.40
   2  -9  -2   30.00    6.60
   2  -9  -2   34.70    6.20
   1  -9  -2  158.18   11.20
   1  -9  -2  137.69   10.80
   0  -9  -2  102.99    9.00
   0  -9  -2   93.09    8.70
   0   9   2   97.09    8.80
  -1  -9  -2  222.58   13.60
  -1  -9  -2  213.58   13.30
   1   9   2  233.18   13.30
  -2  -9  -2    6.40    3.80
  -2  -9  -2    3.10    4.30
   2   9   2   -1.10    4.10
   2   9   2    5.90    4.80
  -3  -9  -2    1.60    4.40
  -3  -9  -2    6.50    3.90
   3   9   2    0.30    4.30
  -4  -9  -2    4.10    4.20
  -4  -9  -2    5.00    4.70
   4   9   2   -1.20    4.60
  -5  -9  -2   49.99    7.20
  -5  -9  -2   70.19    9.10
  -5  -9  -2   59.99    7.80
   5   9   2   51.89    7.50
  -6  -9  -2    2.80    5.10
  -6  -9  -2   -0.40    4.70
   6   9   2    8.60    7.80
  -7  -9  -2   -0.10    6.10
  -7  -9  -2    6.50    5.50
  -8  -9  -2    0.10    5.60
  -9  -9  -2    3.10    6.60
   5 -10  -2   -5.50    6.10
   5 -10  -2    7.20    7.60
   4 -10  -2   13.90    6.20
   4 -10  -2   18.70    7.50
   3 -10  -2   12.50    6.40
   2 -10  -2   56.99    8.30
   2 -10  -2   82.69    9.00
   1 -10  -2  125.19   10.90
   1 -10  -2  100.89   10.20
   0 -10  -2   70.89    8.40
   0 -10  -2   75.19    8.30
  -1 -10  -2   -4.30    4.80
  -1 -10  -2    6.50    4.50
  -2 -10  -2  420.86   22.20
  -2 -10  -2  452.15   22.80
  -3 -10  -2  294.97   17.20
  -3 -10  -2  323.77   17.70
  -4 -10  -2  236.18   14.60
  -4 -10  -2  195.38   13.70
  -5 -10  -2   28.80    6.40
  -5 -10  -2   23.80    6.20
  -6 -10  -2   24.00    6.60
  -6 -10  -2   33.60    7.00
  -7 -10  -2   10.00    6.30
  -8 -10  -2    7.40    6.40
   4 -11  -2   11.30    7.40
   4 -11  -2   21.10    8.30
   3 -11  -2   19.00    7.10
   3 -11  -2   20.40    7.40
   2 -11  -2    5.60    6.10
   2 -11  -2  -11.90    5.60
   1 -11  -2    4.20    5.70
   1 -11  -2    4.60    6.00
   0 -11  -2   -2.50    5.70
   0 -11  -2    2.50    4.90
  -1 -11  -2   24.30    6.80
  -1 -11  -2   26.60    6.50
  -2 -11  -2   -0.30    5.00
  -2 -11  -2   -5.00    5.40
  -3 -11  -2   -2.50    5.60
  -3 -11  -2    0.70    4.90
  -4 -11  -2    3.30    5.40
  -4 -11  -2    3.20    5.00
  -5 -11  -2   14.80    6.30
  -5 -11  -2    9.90    6.60
  -6 -11  -2   -1.00    5.50
  -7 -11  -2    5.50    6.90
   3 -12  -2   -0.30    7.50
   3 -12  -2    9.20    7.50
   2 -12  -2    5.50    6.70
   2 -12  -2   -2.50    7.10
   1 -12  -2   13.80    7.50
   1 -12  -2    8.40    6.80
   0 -12  -2   24.40    7.80
   0 -12  -2   26.40    7.00
  -1 -12  -2   33.70    7.30
  -1 -12  -2   38.90    7.80
  -2 -12  -2   -4.50    5.80
  -2 -12  -2   -1.20    5.60
  -3 -12  -2    3.40    5.80
  -3 -12  -2   -3.60    5.80
  -4 -12  -2   37.00    8.60
  -4 -12  -2   41.20    8.00
  -5 -12  -2   11.40    6.40
  -6 -12  -2   41.90    8.80
   1 -13  -2    7.30    7.10
   1 -13  -2    9.70    8.10
   0 -13  -2    5.70    7.50
   0 -13  -2   11.80    7.00
  -1 -13  -2    2.50    7.00
  -1 -13  -2    1.60    6.10
  -2 -13  -2   -2.30    6.50
  -2 -13  -2   -3.20    6.10
  -3 -13  -2   -1.10    6.20
  -3 -13  -2   11.20    7.50
  -4 -13  -2   -4.10    6.60
  -5 -13  -2    2.30    6.50
   5  11  -3   20.40   10.90
  -5 -11   3    9.50    6.80
   4  11  -3   12.90    7.80
  -4 -11   3    3.10    6.40
   3  11  -3    2.70    7.20
  -3 -11   3    8.30    6.40
   2  11  -3   -4.00   10.10
  -2 -11   3   -5.90    5.70
  -1 -11   3    7.20    6.20
   0 -11   3   -0.20    6.20
   1 -11   3    3.40    6.60
   2 -11   3    2.00    7.00
   6  10  -3   18.60    8.30
  -6 -10   3    1.80    5.90
   5  10  -3    4.80    7.30
  -5 -10   3  -12.00    5.20
   4  10  -3   36.60    8.40
  -4 -10   3   44.40    7.60
   3  10  -3    2.50    6.60
  -3 -10   3    5.60    5.60
   2  10  -3  -13.60    5.80
  -2 -10   3    3.60    5.40
   1  10  -3   10.70    6.70
  -1 -10   3    2.50    5.40
   0  10  -3   69.59    9.60
   0 -10   3   52.99    8.50
   1 -10   3   -2.90    5.30
   2 -10   3   10.60    6.30
   3 -10   3   20.80    8.00
   7   9  -3    4.80    8.20
  -7  -9   3   -6.30    5.70
   6   9  -3    5.10    7.40
  -6  -9   3    0.20    5.40
   5   9  -3    0.10    6.00
  -5  -9   3    2.20    5.20
   4   9  -3   22.70    7.40
   4   9  -3   17.40    6.80
  -4  -9   3   24.00    6.10
   3   9  -3   93.89   11.10
   3   9  -3  103.69   10.60
   2   9  -3   10.30    5.80
   2   9  -3   31.00    7.40
  -2  -9   3    9.00    5.10
   1   9  -3   14.20    5.90
   1   9  -3   -0.10    5.90
  -1  -9   3   10.50    5.50
   0   9  -3   19.90    6.90
   0  -9   3   15.00    6.00
  -1   9  -3   48.50    8.20
   1  -9   3   52.89    8.00
  -2   9  -3    0.60    6.50
   2  -9   3    2.10    5.40
   3  -9   3    0.40    6.20
   4  -9   3    7.20    6.70
   8   8  -3    4.00    8.50
  -8  -8   3   10.60    6.20
   7   8  -3    1.90    7.60
   7   8  -3    3.20   10.10
  -7  -8   3   -3.20    5.20
   6   8  -3    8.50    6.90
   6   8  -3    2.70    6.80
  -6  -8   3    6.40    5.40
   5   8  -3    7.10    6.30
   5   8  -3   -2.40    5.90
   4   8  -3   21.10    6.20
   4   8  -3   17.10    6.10
  -4  -8   3   35.60    6.20
   3   8  -3  146.19   11.90
   3   8  -3  126.79   11.70
  -3  -8   3  139.19   10.60
   2   8  -3    3.20    5.70
   2   8  -3    4.90    5.10
  -2  -8   3    5.10    4.40
  -2  -8   3   -0.60    4.40
   1   8  -3   -7.00    4.30
   1   8  -3   -3.00    4.80
  -1  -8   3    5.00    4.40
  -1  -8   3    6.30    4.60
   0   8  -3   29.30    6.50
   0   8  -3   22.40    6.20
   0  -8   3   25.20    5.70
   0  -8   3   19.30    5.60
  -1   8  -3  124.99   11.50
  -1   8  -3  122.69   11.50
   1  -8   3  120.69   10.70
   1  -8   3  110.79   10.30
  -2   8  -3   11.70    6.00
   2  -8   3    2.00    5.00
   2  -8   3   13.20    5.30
  -3   8  -3   -4.40    5.30
   3  -8   3    3.20    8.10
   3  -8   3    5.60    5.70
   4  -8   3   -1.20    6.00
   5  -8   3   47.20    8.90
   8   7  -3    3.20    7.90
  -8  -7   3    8.60    6.00
   7   7  -3    2.30    7.20
   7   7  -3    4.70    6.60
  -7  -7   3   -5.80    4.90
   6   7  -3   38.00    7.90
   6   7  -3   55.59    8.90
  -6  -7   3   32.80    6.00
   5   7  -3   42.10    7.40
   5   7  -3   40.20    7.20
  -5  -7   3   33.40    5.90
   4   7  -3   23.10    5.90
   4   7  -3   20.30    6.10
  -4  -7   3   25.70    5.30
   3   7  -3   -2.10    4.80
   3   7  -3    5.50    4.60
  -3  -7   3   -0.50    3.90
  -3  -7   3    2.00    4.00
   2   7  -3   43.10    6.80
  -2  -7   3   39.40    5.70
  -2  -7   3   32.00    5.40
   1   7  -3   58.19    7.30
   1   7  -3   66.19    7.30
  -1  -7   3   55.89    6.40
  -1  -7   3   43.80    6.10
   0   7  -3  723.23   32.40
   0   7  -3  679.73   32.60
   0  -7   3  662.63   31.70
   0  -7   3  708.13   31.90
  -1   7  -3    2.30    4.90
  -1   7  -3    7.60    4.80
   1  -7   3    1.30    4.20
  -2   7  -3    5.60    5.40
  -2   7  -3    7.40    5.10
   2  -7   3   -4.80    3.90
   2  -7   3   -1.40    4.20
  -3   7  -3   25.00    6.60
   3  -7   3   12.50    5.20
   3  -7   3   12.20    5.40
  -4   7  -3   23.00    7.20
   4  -7   3   13.70    5.90
   4  -7   3   25.30    6.20
   5  -7   3   58.79    8.90
   6  -7   3   -6.60    5.60
   9   6  -3    0.30    6.80
   8   6  -3   13.10    7.20
  -8  -6   3    6.40    5.40
   7   6  -3   12.50    6.70
  -7  -6   3   10.10    5.20
   6   6  -3    4.40    5.60
   6   6  -3    3.50    5.70
  -6  -6   3    1.80    4.20
   5   6  -3   -4.50    4.70
   5   6  -3    3.30    4.80
  -5  -6   3    4.10    3.90
   4   6  -3   12.30    4.80
   4   6  -3   17.20    5.00
  -4  -6   3   18.80    4.40
  -4  -6   3   17.30    4.40
   3   6  -3   46.60    6.00
   3   6  -3   52.79    6.80
  -3  -6   3   41.00    5.20
  -3  -6   3   40.70    5.30
   2   6  -3   85.39    8.10
   2   6  -3   72.39    7.80
  -2  -6   3   78.19    7.00
  -2  -6   3   69.49    7.10
   1   6  -3   78.09    8.00
   1   6  -3   71.29    7.70
  -1  -6   3   76.79    7.20
  -1  -6   3   75.69    7.00
   0   6  -3   19.40    5.30
   0  -6   3   13.70    4.10
   0  -6   3   23.80    4.40
  -1   6  -3   14.40    5.00
  -1   6  -3    3.30    4.00
   1  -6   3   10.80    4.50
   1  -6   3    2.20    3.80
  -2   6  -3   88.99    8.90
  -2   6  -3   84.09    9.10
   2  -6   3   90.39    8.40
   2  -6   3   78.89    8.20
  -3   6  -3   36.70    6.90
  -3   6  -3   38.10    6.60
   3  -6   3   21.20    5.50
   3  -6   3   27.40    5.60
  -4   6  -3    1.40    5.30
   4  -6   3    4.10    4.90
   4  -6   3   -0.20    4.60
  -5   6  -3    4.40    5.40
   5  -6   3   -1.20    5.20
   5  -6   3   -1.60    5.40
   6  -6   3   10.40    6.20
   7  -6   3   -1.70    6.40
   9   5  -3   10.80    7.80
   9   5  -3    9.30    7.30
   8   5  -3    2.70    6.40
   8   5  -3    3.40    6.40
  -8  -5   3   -7.40    4.70
   7   5  -3    2.30    5.20
   7   5  -3   -3.80    5.30
  -7  -5   3   -2.80    4.50
   6   5  -3   17.50    5.60
   6   5  -3    5.50    5.40
  -6  -5   3    4.20    4.10
   5   5  -3   -5.70    4.20
  -5  -5   3    1.50    3.20
  -5  -5   3    1.50    3.50
   4   5  -3  381.96   18.90
   4   5  -3  363.96   18.40
  -4  -5   3  368.46   17.50
  -4  -5   3  332.27   18.00
   3   5  -3   71.59    7.30
   3   5  -3   65.89    7.50
  -3  -5   3   69.99    6.60
  -3  -5   3   72.29    6.40
  -3  -5   3   67.19    6.40
   2   5  -3    9.70    4.20
   2   5  -3    5.30    3.50
  -2  -5   3   -0.60    2.90
  -2  -5   3    5.10    3.20
   1   5  -3  207.58   11.70
   1   5  -3  189.68   11.80
  -1  -5   3  218.38   11.40
  -1  -5   3  208.78   11.30
   0   5  -3    7.40    3.90
   0   5  -3   11.70    4.30
   0  -5   3    9.80    3.50
   0  -5   3   15.90    3.70
  -1   5  -3  141.39    9.80
  -1   5  -3  168.58   10.40
   1  -5   3  140.29    9.40
   1  -5   3  136.39    9.50
  -2   5  -3    0.80    3.50
  -2   5  -3    7.80    5.00
   2  -5   3    7.60    3.70
   2  -5   3   -1.80    3.40
  -3   5  -3   38.80    6.70
  -3   5  -3   41.50    6.30
   3  -5   3   21.40    5.30
   3  -5   3   46.80    6.10
  -4   5  -3    9.90    5.80
  -4   5  -3    3.50    5.20
   4  -5   3    7.60    4.50
   4  -5   3    8.00    4.70
  -5   5  -3   20.00    6.20
   5  -5   3   19.10    5.70
   5  -5   3   35.80    6.50
   6  -5   3    2.70    5.40
   6  -5   3    0.60    4.80
   7  -5   3   22.20    7.50
  -8   5  -3    7.40    6.60
   9   4  -3   14.20    6.90
   9   4  -3    7.70    7.20
   8   4  -3   29.40    7.50
   8   4  -3   28.80    7.20
  -8  -4   3   34.50    6.00
   7   4  -3   12.40    6.10
   7   4  -3    3.10    5.10
  -7  -4   3    4.40    4.90
   6   4  -3    7.80    4.60
   6   4  -3   13.80    5.50
  -6  -4   3    8.20    4.10
   5   4  -3   18.60    5.00
   5   4  -3    6.90    4.20
  -5  -4   3    7.70    3.50
  -5  -4   3   10.80    3.30
  -5  -4   3    4.10    2.10
   4   4  -3  159.18    9.90
   4   4  -3  173.88   10.40
  -4  -4   3  145.29    8.70
  -4  -4   3  138.29    9.30
  -4  -4   3  141.99    8.90
   3   4  -3  182.98   10.70
   3   4  -3  164.98   10.10
  -3  -4   3  172.38    9.40
  -3  -4   3  160.98    9.90
  -3  -4   3  168.88    9.50
   2   4  -3   16.70    3.80
   2   4  -3   14.90    3.90
  -2  -4   3   17.00    3.20
  -2  -4   3   13.20    3.30
   1   4  -3   19.50    3.80
   1   4  -3   21.50    4.20
  -1  -4   3   28.90    3.70
  -1  -4   3   15.70    3.40
   0   4  -3   36.40    4.70
   0   4  -3   35.50    5.30
   0  -4   3   35.90    4.30
   0  -4   3   30.80    4.30
  -1   4  -3   31.60    4.50
  -1   4  -3   39.20    5.40
   1  -4   3   32.10    4.30
   1  -4   3   34.20    4.60
  -2   4  -3    2.70    4.10
  -2   4  -3   -2.80    3.20
   2  -4   3    0.90    3.10
   2  -4   3    5.30    3.40
  -3   4  -3    5.80    4.20
  -3   4  -3    9.70    4.40
   3  -4   3   -1.60    3.30
   3  -4   3    6.10    3.60
  -4   4  -3    1.30    4.50
  -4   4  -3   18.10    5.20
   4  -4   3    0.70    3.80
   4  -4   3    5.90    4.00
  -5   4  -3   -5.20    4.60
  -5   4  -3    3.20    4.70
   5  -4   3   -1.80    2.90
   5  -4   3   -0.60    4.10
   5  -4   3    1.70    4.30
  -6   4  -3   13.90    5.80
   6  -4   3   22.50    6.40
   6  -4   3   16.10    5.90
   7  -4   3   -0.30    5.30
   7  -4   3   -6.80    5.40
  -8   4  -3    6.10    6.50
   8  -4   3   -3.80    6.30
   9   3  -3   12.70    7.70
   9   3  -3   17.80    7.10
   8   3  -3  330.77   18.60
   8   3  -3  293.77   19.20
  -8  -3   3  296.57   16.80
   7   3  -3   75.29    9.00
   7   3  -3   90.29    9.20
  -7  -3   3   84.29    8.00
   6   3  -3    9.40    4.10
   6   3  -3   13.20    5.30
  -6  -3   3    2.20    4.00
  -6  -3   3    7.80    3.70
   5   3  -3    7.20    4.20
   5   3  -3    8.30    4.20
   5   3  -3    8.40    3.90
  -5  -3   3    8.30    3.00
  -5  -3   3    5.40    3.20
  -5  -3   3   13.70    3.60
   4   3  -3  144.79    8.80
   4   3  -3  133.59    8.30
  -4  -3   3  102.89    7.60
  -4  -3   3  109.89    7.00
  -4  -3   3  119.99    7.40
   3   3  -3 1803.02   75.69
   3   3  -3 1905.11   76.29
   3   3  -3 1794.92   75.79
  -3  -3   3 1812.82   75.39
  -3  -3   3 1769.02   75.99
   2   3  -3   84.29    6.20
   2   3  -3   92.29    6.90
   2   3  -3   83.59    6.50
  -2  -3   3   98.29    6.00
  -2  -3   3   84.59    6.30
   1   3  -3    5.10    2.70
   1   3  -3    5.50    2.90
   1   3  -3    5.40    3.10
  -1  -3   3    3.80    2.40
  -1  -3   3    7.80    2.60
   0   3  -3   26.90    4.00
   0   3  -3   19.40    3.80
   0   3  -3   30.40    3.60
   0  -3   3   24.30    3.60
   0  -3   3   24.70    3.50
  -1   3  -3  218.58   11.70
  -1   3  -3  207.48   11.20
   1  -3   3  206.68   11.00
   1  -3   3  210.18   10.80
  -2   3  -3 1050.99   45.70
  -2   3  -3 1051.99   45.30
   2  -3   3 1074.19   45.30
   2  -3   3 1044.20   45.10
  -3   3  -3  527.45   25.20
  -3   3  -3  550.24   24.90
   3  -3   3  533.35   24.60
   3  -3   3  530.55   24.80
  -4   3  -3  419.66   21.10
  -4   3  -3  421.26   20.60
   4  -3   3  406.86   20.40
   4  -3   3  413.96   20.30
  -5   3  -3   15.60    5.60
  -5   3  -3    5.40    4.60
   5  -3   3   16.00    5.10
   5  -3   3   14.20    4.90
  -6   3  -3  181.88   12.60
   6  -3   3  173.28   12.50
   6  -3   3  149.29   11.90
  -7   3  -3  186.28   13.00
   7  -3   3  153.28   12.60
   7  -3   3  145.59   12.80
  -8   3  -3    7.90    6.20
   8  -3   3    7.40    6.00
  10   2  -3    7.70    7.30
   9   2  -3   -0.40    6.80
   9   2  -3    3.80    6.70
   8   2  -3   72.59    8.90
   8   2  -3   56.39    9.40
  -8  -2   3   71.99    7.50
   7   2  -3   -3.00    4.50
   7   2  -3    0.90    5.00
  -7  -2   3    3.00    3.50
  -7  -2   3   -4.00    3.60
   6   2  -3   26.00    5.60
   6   2  -3   29.50    6.80
   6   2  -3   26.40    5.40
  -6  -2   3   20.70    4.30
   5   2  -3   33.30    5.00
   5   2  -3   22.10    4.30
   5   2  -3   34.70    5.20
  -5  -2   3   33.70    3.90
  -5  -2   3   33.70    4.70
  -5  -2   3   32.90    4.10
  -5  -2   3   13.40    3.70
   4   2  -3   47.80    5.40
   4   2  -3   53.29    5.90
   4   2  -3   40.30    4.90
   4   2  -3   46.40    4.70
  -4  -2   3   50.89    5.00
  -4  -2   3   50.39    4.50
   3   2  -3    1.40    2.50
   3   2  -3    0.00    2.80
   3   2  -3    3.70    2.80
  -3  -2   3   -0.40    1.90
  -3  -2   3    1.80    2.10
   2   2  -3  148.39    7.70
   2   2  -3  137.89    7.80
   2   2  -3  134.39    8.10
  -2  -2   3  147.69    7.80
  -2  -2   3  143.59    7.40
  -2  -2   3  145.29    7.30
   1   2  -3  120.89    6.60
   1   2  -3  107.09    6.70
   1   2  -3  112.39    7.00
  -1  -2   3  109.79    6.10
  -1  -2   3  113.89    6.30
   0   2  -3   66.99    5.30
   0   2  -3   63.79    5.20
   0   2  -3   68.89    6.10
   0  -2   3   78.09    5.30
  -1   2  -3  305.97   13.90
  -1   2  -3  294.87   14.20
  -1   2  -3  267.57   13.90
   1  -2   3  296.77   13.90
   1  -2   3  304.07   13.70
  -2   2  -3    3.10    3.10
  -2   2  -3   -0.90    2.90
   2  -2   3    2.20    2.70
   2  -2   3   -3.10    2.80
  -3   2  -3  116.79    8.60
  -3   2  -3  132.69    8.60
   3  -2   3  125.19    8.20
   3  -2   3  111.09    7.70
   3  -2   3  115.29    7.10
  -4   2  -3   69.39    7.20
  -4   2  -3   67.89    7.30
   4  -2   3   67.09    5.10
   4  -2   3   66.29    6.80
   4  -2   3   68.09    6.60
  -5   2  -3  333.37   17.20
  -5   2  -3  330.57   17.60
   5  -2   3  323.27   16.90
   5  -2   3  305.17   14.60
   5  -2   3  331.27   17.10
  -6   2  -3   -9.40    4.10
  -6   2  -3   -2.70    3.90
   6  -2   3    8.90    4.30
   6  -2   3    5.40    3.90
  -7   2  -3   33.50    6.80
  -7   2  -3   36.60    6.60
   7  -2   3   35.00    7.10
   7  -2   3   30.30    6.80
  -8   2  -3  167.28   13.60
   8  -2   3  168.58   13.60
   8  -2   3  143.39   15.20
  -9   2  -3   21.90    7.90
   9  -2   3   13.80    6.70
  10   1  -3   -4.90    7.30
   9   1  -3    7.90    6.50
   9   1  -3   24.90    7.50
   9   1  -3   12.50    7.40
   8   1  -3   41.00    7.50
   8   1  -3   55.79    8.70
   8   1  -3   57.79    8.90
  -8  -1   3   49.60    6.40
   7   1  -3    0.70    4.90
   7   1  -3    2.30    4.30
   7   1  -3   -6.40    4.00
  -7  -1   3    0.90    3.80
   6   1  -3   43.10    6.00
   6   1  -3   45.00    6.40
   6   1  -3   37.90    5.80
   6   1  -3   38.80    5.50
  -6  -1   3   53.39    5.40
  -6  -1   3   39.90    5.00
  -6  -1   3   44.20    5.00
   5   1  -3    1.60    3.50
   5   1  -3    2.10    3.10
   5   1  -3    0.00    3.20
   5   1  -3    0.00    2.80
   5   1  -3    3.40    3.20
  -5  -1   3    2.60    2.80
  -5  -1   3    1.90    2.40
  -5  -1   3   -0.20    3.10
  -5  -1   3   -3.60    2.50
   4   1  -3    0.50    2.50
   4   1  -3   -5.90    2.80
   4   1  -3   -1.30    2.40
   4   1  -3    3.20    2.80
   4   1  -3    0.10    2.50
  -4  -1   3   -0.30    2.30
  -4  -1   3   -2.70    2.10
  -4  -1   3   -0.50    2.70
  -4  -1   3   -1.90    2.00
   3   1  -3  225.08   10.90
   3   1  -3  219.08   11.10
   3   1  -3  217.88   11.10
   3   1  -3  217.58   10.90
  -3  -1   3  212.48   11.20
  -3  -1   3  218.18   10.20
  -3  -1   3  217.38   10.60
   2   1  -3    1.90    2.20
   2   1  -3    1.00    2.00
   2   1  -3    1.00    1.90
   2   1  -3   -0.60    2.40
   2   1  -3    1.10    2.30
  -2  -1   3    1.40    1.70
  -2  -1   3   -1.00    1.30
  -2  -1   3    4.30    3.20
  -2  -1   3   -0.70    1.60
  -2  -1   3    3.30    1.70
   1   1  -3  353.66   15.10
   1   1  -3  339.27   15.00
   1   1  -3  352.56   15.10
  -1  -1   3  346.17   14.80
  -1  -1   3  341.57   14.80
  -1  -1   3  362.26   15.10
   0   1  -3  139.79    7.20
   0   1  -3  137.39    7.10
   0   1  -3  139.79    7.20
   0   1  -3  148.89    7.50
   0  -1   3  137.39    6.70
   0  -1   3  142.89    6.90
  -1   1  -3  446.06   19.40
  -1   1  -3  439.56   19.70
  -1   1  -3  444.46   19.40
   1  -1   3  445.16   19.30
   1  -1   3  440.76   19.80
  -2   1  -3   30.10    3.60
  -2   1  -3   24.20    3.90
  -2   1  -3   27.70    3.80
   2  -1   3   28.20    3.50
   2  -1   3   29.00    3.60
   2  -1   3   24.60    3.50
  -3   1  -3   41.10    4.80
  -3   1  -3   40.60    4.80
   3  -1   3   37.90    4.10
   3  -1   3   36.40    4.40
   3  -1   3   36.40    4.40
  -4   1  -3  194.48   11.80
  -4   1  -3  194.78   11.60
   4  -1   3  211.18    9.80
   4  -1   3  202.18   11.20
   4  -1   3  202.58   11.50
  -5   1  -3  481.85   23.30
  -5   1  -3  480.25   23.70
   5  -1   3  485.15   23.40
   5  -1   3  496.55   23.20
  -6   1  -3  397.06   19.90
  -6   1  -3  377.16   20.50
   6  -1   3  390.06   19.90
   6  -1   3  365.26   19.50
  -7   1  -3   97.79   10.00
  -7   1  -3  124.39   10.80
   7  -1   3  102.19   10.10
   7  -1   3  120.29   10.00
  -8   1  -3   13.70    6.20
   8  -1   3   25.60    6.10
   8  -1   3   11.00    5.50
  -9   1  -3   43.80    8.90
   9  -1   3   61.29    9.30
   9   0  -3    1.10    6.60
   9   0  -3   -1.70    6.00
   8   0  -3    1.40    5.10
   8   0  -3    9.30    5.50
  -8   0   3    7.60    4.30
   7   0  -3   22.90    6.30
   7   0  -3   10.20    4.70
   7   0  -3   30.00    5.80
  -7   0   3   14.60    4.30
   6   0  -3   30.00    5.80
   6   0  -3   21.30    4.90
   6   0  -3   32.70    5.30
   6   0  -3   30.30    5.80
  -6   0   3   31.40    4.60
  -6   0   3   37.90    4.00
  -6   0   3   24.90    5.90
   5   0  -3  284.87   15.60
   5   0  -3  329.87   16.60
   5   0  -3  308.67   15.80
   5   0  -3  331.77   16.50
   5   0  -3  350.86   16.10
  -5   0   3  324.97   14.80
  -5   0   3  321.77   15.10
  -5   0   3  332.37   15.80
  -5   0   3  307.17   14.80
   4   0  -3    3.10    2.50
   4   0  -3    1.00    2.50
   4   0  -3    1.80    3.10
   4   0  -3    2.40    2.80
   4   0  -3    1.60    2.90
  -4   0   3    2.00    2.20
  -4   0   3    1.10    1.80
  -4   0   3   -1.90    2.30
  -4   0   3   -3.70    2.30
   3   0  -3   71.09    5.20
   3   0  -3   79.59    5.70
   3   0  -3   70.59    5.50
   3   0  -3   83.99    5.90
   3   0  -3   86.09    6.10
  -3   0   3   77.59    5.80
  -3   0   3   86.09    4.40
  -3   0   3   83.49    4.70
  -3   0   3   86.79    5.30
  -3   0   3   81.89    4.80
   2   0  -3  254.87   11.60
   2   0  -3  261.27   11.60
   2   0  -3  268.47   11.50
   2   0  -3  271.07   12.00
   2   0  -3  260.47   11.90
   2   0  -3  250.87   11.70
  -2   0   3  269.87   12.70
  -2   0   3  259.37   11.40
   1   0  -3  662.93   27.80
   1   0  -3  683.23   27.80
  -1   0   3  661.63   28.90
   0   0  -3   13.70    1.40
   0   0  -3   12.60    1.90
   0   0   3   12.30    3.40
  -1   0  -3  102.79    5.50
  -1   0  -3   94.29    6.00
  -1   0  -3   94.69    5.40
  -1   0  -3   96.69    5.60
   1   0   3  102.99    5.10
   1   0   3   87.39    5.40
   1   0   3   96.39    6.40
   1   0   3   91.69    5.30
  -2   0  -3    5.90    2.70
  -2   0  -3    6.20    3.00
  -2   0  -3    4.60    2.50
  -2   0  -3    2.60    2.70
   2   0   3    4.30    2.50
   2   0   3    4.10    2.60
   2   0   3    3.80    2.30
  -3   0  -3  184.28   10.70
  -3   0  -3  180.18   10.40
   3   0   3  196.68   10.30
   3   0   3  200.48    9.50
   3   0   3  198.08   10.10
  -4   0  -3   58.89    6.00
  -4   0  -3   63.29    6.60
  -4   0  -3   70.39    6.50
   4   0   3   62.79    5.90
   4   0   3   71.89    6.20
   4   0   3   66.69    4.30
  -5   0  -3   14.20    3.60
  -5   0  -3   15.50    4.20
  -5   0  -3   15.50    4.20
   5   0   3    9.90    3.70
   5   0   3    9.70    3.60
  -6   0  -3   47.50    6.80
  -6   0  -3   54.89    6.50
  -6   0  -3   57.09    7.50
   6   0   3   48.80    6.30
   6   0   3   65.49    6.80
  -7   0  -3   42.60    6.90
  -7   0  -3   39.20    6.60
  -7   0  -3   36.90    6.90
   7   0   3   32.00    6.30
   7   0   3   31.00    6.00
  -8   0  -3    1.50    4.80
   8   0   3    6.00    5.00
   8   0   3    0.50    4.60
  -9   0  -3    3.10    6.00
   9   0   3    5.00    5.70
   9  -1  -3    2.40    6.50
   9  -1  -3    1.00    5.70
   8  -1  -3   90.09    9.90
   8  -1  -3   95.19   10.20
  -8   1   3   85.69    8.20
   7  -1  -3  177.88   12.20
   7  -1  -3  189.38   12.40
  -7   1   3  162.68   10.70
   6  -1  -3   15.30    4.90
   6  -1  -3   10.30    4.40
   6  -1  -3    6.70    3.90
   6  -1  -3   14.00    5.00
  -6   1   3   15.70    3.90
   5  -1  -3   21.20    4.60
   5  -1  -3   17.40    4.30
   5  -1  -3   13.90    3.90
   5  -1  -3   12.90    4.10
   5  -1  -3   21.20    4.60
  -5   1   3   19.00    3.40
  -5   1   3   19.50    3.90
  -5   1   3   17.60    2.90
   4  -1  -3    2.80    2.70
   4  -1  -3    3.10    2.80
   4  -1  -3    6.30    3.00
   4  -1  -3    6.40    3.20
   4  -1  -3   16.70    3.80
  -4   1   3   11.40    2.50
  -4   1   3    8.40    2.70
  -4   1   3    6.10    2.10
   3  -1  -3   26.40    3.30
   3  -1  -3   25.00    3.20
   3  -1  -3   32.70    3.30
   3  -1  -3   40.50    4.00
   3  -1  -3   36.60    3.90
  -3   1   3   29.20    3.50
  -3   1   3   33.00    3.60
  -3   1   3   28.60    3.00
  -3   1   3   28.30    3.00
   2  -1  -3  701.13   29.00
   2  -1  -3  701.63   28.60
   2  -1  -3  681.83   29.00
   2  -1  -3  686.53   28.70
   2  -1  -3  686.03   28.60
   2  -1  -3  673.13   28.70
  -2   1   3  683.73   29.50
  -1   1   3 3242.48  133.19
   0  -1  -3   93.89    7.40
   0   1   3   86.59    6.30
  -1  -1  -3  444.36   20.10
  -1  -1  -3  462.85   19.30
  -1  -1  -3  451.15   19.50
  -1  -1  -3  462.75   19.30
   1   1   3  471.65   20.20
   1   1   3  452.85   19.30
  -2  -1  -3   31.40    3.40
  -2  -1  -3   31.80    3.40
  -2  -1  -3   26.50    3.20
  -2  -1  -3   35.10    3.80
   2   1   3   30.30    3.20
   2   1   3   29.40    3.40
   2   1   3   22.30    2.80
  -3  -1  -3  105.79    7.90
  -3  -1  -3   86.69    6.30
  -3  -1  -3   79.29    6.40
  -3  -1  -3   83.99    6.40
  -3  -1  -3   80.19    5.20
   3   1   3   88.49    5.90
   3   1   3   80.99    6.30
  -4  -1  -3  515.85   23.20
  -4  -1  -3  520.95   23.50
  -4  -1  -3  524.75   23.20
  -4  -1  -3  474.55   21.70
  -4  -1  -3  507.65   23.50
   4   1   3  522.85   23.10
   4   1   3  509.15   23.20
  -5  -1  -3   28.80    4.50
  -5  -1  -3   20.00    4.70
  -5  -1  -3   20.30    4.40
   5   1   3   32.40    4.80
   5   1   3   19.40    4.20
  -6  -1  -3   49.60    6.00
  -6  -1  -3   44.40    6.70
   6   1   3   49.50    6.30
   6   1   3   48.60    6.00
  -7  -1  -3   -2.20    4.40
  -7  -1  -3    3.50    4.30
  -7  -1  -3    1.10    3.90
   7   1   3    3.80    3.90
   7   1   3   11.50    4.60
  -8  -1  -3   33.20    6.80
  -8  -1  -3   40.20    7.00
   8   1   3   27.70    6.70
   8   1   3   36.30    7.10
  -9  -1  -3   73.79    9.90
   9   1   3   73.19    9.60
 -10  -1  -3   15.80    7.40
   9  -2  -3   11.60    6.50
   9  -2  -3   12.20    7.40
   8  -2  -3    7.30    5.30
   8  -2  -3    1.50    5.40
   7  -2  -3   42.70    7.20
   7  -2  -3   52.69    7.00
  -7   2   3   24.60    4.90
   6  -2  -3  147.19   10.50
   6  -2  -3  158.28   11.10
  -6   2   3  151.88    9.40
   5  -2  -3   28.20    4.50
   5  -2  -3   43.50    5.70
   5  -2  -3   29.00    4.90
   5  -2  -3   26.00    4.70
  -5   2   3   34.40    4.50
  -5   2   3   34.10    3.80
  -5   2   3   28.40    4.00
   4  -2  -3   64.69    6.10
   4  -2  -3   65.19    5.90
   4  -2  -3   76.69    6.70
   4  -2  -3   79.69    6.20
  -4   2   3   79.89    5.30
  -4   2   3   76.49    4.90
  -4   2   3   73.59    5.80
   3  -2  -3  327.47   14.40
   3  -2  -3  303.67   14.80
   3  -2  -3  303.57   14.30
   3  -2  -3  315.37   14.90
  -3   2   3  288.27   13.80
  -3   2   3  330.87   13.80
  -3   2   3  328.67   14.30
   2  -2  -3  588.04   25.40
   2  -2  -3  578.34   25.40
   2  -2  -3  605.44   25.40
   2  -2  -3  608.54   25.80
   2  -2  -3  603.44   25.80
   2  -2  -3  609.44   25.40
  -2   2   3  620.94   25.20
   1  -2  -3  464.75   18.60
   1  -2  -3  424.96   18.60
  -1   2   3  439.26   19.80
  -1  -2  -3  141.69    6.60
  -1  -2  -3  138.69    6.70
  -1  -2  -3  136.09    6.90
  -2  -2  -3  451.35   20.10
  -2  -2  -3  458.15   20.30
  -2  -2  -3  449.86   20.40
  -2  -2  -3  464.85   20.00
  -2  -2  -3  477.55   20.10
  -3  -2  -3  290.67   14.20
  -3  -2  -3  278.57   14.50
  -3  -2  -3  302.87   14.10
  -3  -2  -3  304.07   14.40
  -3  -2  -3  314.17   14.50
   3   2   3  307.97   14.10
  -4  -2  -3   65.69    6.10
  -4  -2  -3   67.29    6.20
  -4  -2  -3   58.49    5.60
  -4  -2  -3   52.39    5.80
   4   2   3   52.09    5.30
  -5  -2  -3    4.80    3.50
  -5  -2  -3    0.50    2.80
  -5  -2  -3    0.80    3.10
  -5  -2  -3    4.20    2.10
   5   2   3    6.60    3.00
   5   2   3    7.60    3.40
  -6  -2  -3  150.78   10.30
  -6  -2  -3  141.79    9.80
  -6  -2  -3  136.19   10.00
   6   2   3  136.89    9.90
   6   2   3  132.99    9.60
  -7  -2  -3    6.20    4.60
  -7  -2  -3   10.80    5.30
  -7  -2  -3    7.00    4.00
   7   2   3    5.10    4.10
   7   2   3    0.90    3.80
  -8  -2  -3   27.40    6.20
  -8  -2  -3   44.50    7.00
   8   2   3   26.70    6.00
  -9  -2  -3    1.70    5.40
 -10  -2  -3   17.50    7.20
   9  -3  -3    8.10    7.20
   9  -3  -3    4.80    6.40
   8  -3  -3   22.30    6.90
   8  -3  -3   24.50    7.50
   7  -3  -3   59.69    8.40
  -7   3   3   53.09    6.30
   6  -3  -3  139.89   10.30
   6  -3  -3  130.79   10.50
   5  -3  -3   33.00    5.00
   5  -3  -3   26.70    4.70
   5  -3  -3   30.50    5.50
  -5   3   3   26.00    4.50
  -5   3   3   21.80    3.40
  -5   3   3   30.80    4.20
   4  -3  -3  438.86   20.90
   4  -3  -3  434.26   20.50
   4  -3  -3  457.55   20.70
   4  -3  -3  434.06   20.60
  -4   3   3  445.86   19.70
  -4   3   3  439.96   20.30
  -4   3   3  452.25   19.50
   3  -3  -3   11.80    3.00
   3  -3  -3   18.20    3.30
   3  -3  -3   19.20    3.30
   3  -3  -3   13.70    3.40
  -3   3   3    9.60    2.80
  -3   3   3   13.50    2.30
  -3   3   3   16.60    2.10
   2  -3  -3 1455.75   60.69
   2  -3  -3 1429.76   60.79
   2  -3  -3 1460.85   60.99
   2  -3  -3 1484.05   60.79
  -2   3   3 1510.15   60.19
  -2   3   3 1446.16   60.19
   1  -3  -3 1177.08   48.30
   1  -3  -3 1151.38   48.30
   1  -3  -3 1171.48   48.60
   1  -3  -3 1153.38   48.30
  -1   3   3 1193.68   48.10
   0  -3  -3 1186.48   48.20
   0  -3  -3 1155.28   48.00
   0  -3  -3 1134.89   47.90
   0  -3  -3 1163.38   47.90
   0   3   3 1187.18   47.90
  -1  -3  -3  320.97   14.00
  -1  -3  -3  322.17   13.80
  -1  -3  -3  316.97   13.70
  -1  -3  -3  295.67   13.60
   1   3   3  320.77   13.70
   1   3   3  294.57   13.30
  -2  -3  -3  861.11   35.40
  -2  -3  -3  849.12   35.40
  -2  -3  -3  839.02   35.60
  -2  -3  -3  825.92   35.70
  -2  -3  -3  828.32   35.40
   2   3   3  823.42   35.50
  -3  -3  -3   25.20    3.60
  -3  -3  -3   20.70    3.30
  -3  -3  -3   22.70    3.40
  -3  -3  -3   25.80    3.50
  -3  -3  -3   17.50    3.40
   3   3   3   13.10    2.60
   3   3   3   22.90    3.30
  -4  -3  -3 1276.77   54.19
  -4  -3  -3 1289.17   54.59
  -4  -3  -3 1257.77   54.39
   4   3   3 1283.07   54.09
   4   3   3 1273.77   54.49
  -5  -3  -3   76.49    7.00
  -5  -3  -3   59.69    6.10
  -5  -3  -3   62.89    6.60
   5   3   3   58.59    6.10
   5   3   3   60.59    6.10
  -6  -3  -3   86.79    8.20
  -6  -3  -3   92.39    8.40
  -6  -3  -3   94.19    7.90
   6   3   3   87.39    7.70
   6   3   3   85.99    8.20
  -7  -3  -3  175.38   13.20
  -7  -3  -3  230.48   13.40
  -7  -3  -3  220.88   13.60
   7   3   3  214.08   13.10
  -8  -3  -3  126.49   11.30
  -8  -3  -3  136.99   11.30
   8   3   3  142.29   11.20
  -9  -3  -3   18.50    6.30
 -10  -3  -3   31.50    8.10
   9  -4  -3   14.00    7.60
   9  -4  -3    7.50    7.70
   8  -4  -3   -1.10    6.20
   8  -4  -3    2.10    5.90
   7  -4  -3   22.10    6.40
   7  -4  -3   12.70    6.10
  -7   4   3   18.20    4.70
   6  -4  -3    5.40    4.60
   6  -4  -3    2.20    4.40
  -6   4   3    4.10    3.70
   5  -4  -3   24.40    5.10
   5  -4  -3   23.10    5.10
   5  -4  -3   22.90    4.90
  -5   4   3   19.90    4.00
   4  -4  -3    1.50    3.20
   4  -4  -3    0.10    2.90
   4  -4  -3    0.30    3.20
   4  -4  -3   -1.70    2.70
  -4   4   3   -0.40    2.20
  -4   4   3    1.30    2.70
  -4   4   3    4.00    3.30
   3  -4  -3  107.79    7.10
   3  -4  -3  104.99    7.50
   3  -4  -3   97.39    7.00
   3  -4  -3  112.69    7.20
  -3   4   3  105.49    6.30
  -3   4   3   98.99    6.80
  -3   4   3  100.09    5.90
   2  -4  -3   27.50    3.70
   2  -4  -3   28.30    3.40
   2  -4  -3   30.60    3.50
   2  -4  -3   24.50    3.30
  -2   4   3   25.40    3.20
   1  -4  -3   96.49    5.90
   1  -4  -3  101.29    6.00
   1  -4  -3   92.49    6.20
   1  -4  -3  105.49    6.00
  -1   4   3   99.39    5.70
  -1   4   3  106.29    5.30
   0  -4  -3  108.29    5.80
   0  -4  -3   96.49    6.00
   0  -4  -3   98.59    5.80
   0  -4  -3  105.09    5.80
   0   4   3   92.49    5.20
   0   4   3   99.09    5.60
   0   4   3   97.09    5.20
  -1  -4  -3  439.36   20.00
  -1  -4  -3  445.26   19.80
  -1  -4  -3  457.05   19.80
  -1  -4  -3  451.65   19.90
   1   4   3  464.65   19.60
   1   4   3  474.55   19.90
  -2  -4  -3  432.46   19.00
  -2  -4  -3  428.76   18.90
  -2  -4  -3  403.96   19.10
   2   4   3  425.46   18.70
   2   4   3  424.56   18.90
  -3  -4  -3   17.70    3.30
  -3  -4  -3   34.40    4.00
  -3  -4  -3   25.10    4.00
  -3  -4  -3   32.50    3.90
   3   4   3   12.20    2.60
   3   4   3   19.50    3.30
  -4  -4  -3   -0.50    3.20
  -4  -4  -3   -1.00    2.50
  -4  -4  -3   -0.50    2.80
  -4  -4  -3   -3.60    2.80
   4   4   3   -1.40    2.60
   4   4   3   -1.70    2.40
  -5  -4  -3   48.60    5.50
  -5  -4  -3   57.99    6.50
  -5  -4  -3   55.39    5.90
   5   4   3   46.20    5.50
   5   4   3   47.60    5.80
  -6  -4  -3   30.70    5.00
  -6  -4  -3   28.10    5.50
  -6  -4  -3   28.90    5.00
   6   4   3   13.40    4.40
   6   4   3   15.60    4.30
  -7  -4  -3   40.10    6.20
  -7  -4  -3   53.49    6.90
  -7  -4  -3   61.59    7.30
   7   4   3   57.09    7.30
   7   4   3   75.29    8.30
  -8  -4  -3   37.70    6.60
  -8  -4  -3   55.69    7.50
   8   4   3   38.80    6.60
  -9  -4  -3   12.70    6.30
 -10  -4  -3    7.10    6.50
   8  -5  -3   20.20    8.10
   8  -5  -3   13.60    7.30
   7  -5  -3   17.20    7.00
   7  -5  -3    0.40    5.30
   6  -5  -3   -0.70    4.40
   6  -5  -3   -5.00    4.40
  -6   5   3   -1.20    3.60
   5  -5  -3    6.10    4.20
   5  -5  -3    4.90    4.20
  -5   5   3   -1.60    3.30
   4  -5  -3  115.49    9.40
   4  -5  -3  134.29    9.00
   4  -5  -3  140.09    9.20
  -4   5   3  125.79    8.10
  -4   5   3  109.59    8.50
  -4   5   3  138.09    7.80
   3  -5  -3    3.40    3.10
   3  -5  -3    6.70    3.10
   3  -5  -3    4.50    3.20
   3  -5  -3    8.70    3.30
  -3   5   3    2.00    2.90
  -3   5   3    4.30    2.60
   2  -5  -3  793.32   35.60
   2  -5  -3  837.22   36.10
   2  -5  -3  839.02   35.70
   2  -5  -3  819.72   35.70
  -2   5   3  845.52   35.50
  -2   5   3  829.22   34.90
   1  -5  -3  306.27   14.20
   1  -5  -3  302.47   14.40
   1  -5  -3  296.97   14.20
   1  -5  -3  288.37   14.10
  -1   5   3  299.97   13.50
  -1   5   3  305.37   14.00
   0  -5  -3   -0.90    2.40
   0  -5  -3    1.80    2.40
   0  -5  -3    0.90    2.30
   0  -5  -3    5.40    2.60
   0   5   3    1.60    2.20
   0   5   3    4.00    2.30
  -1  -5  -3 1148.39   46.60
  -1  -5  -3 1101.29   46.50
  -1  -5  -3 1127.89   46.50
  -1  -5  -3 1117.59   46.80
   1   5   3 1019.90   46.10
   1   5   3 1112.29   46.50
  -2  -5  -3  221.08   11.00
  -2  -5  -3  204.78   10.70
  -2  -5  -3  194.38   10.90
  -2  -5  -3  218.68   10.90
   2   5   3  219.18   10.70
   2   5   3  219.58   10.80
  -3  -5  -3  134.69    8.30
   3   5   3  121.89    8.00
   3   5   3  161.88    8.40
  -4  -5  -3   90.49    7.30
  -4  -5  -3   90.39    7.10
  -4  -5  -3   89.89    7.60
   4   5   3   90.69    7.20
   4   5   3  100.29    7.20
  -5  -5  -3    9.90    3.80
  -5  -5  -3    6.40    3.40
  -5  -5  -3   -0.20    3.20
   5   5   3    1.10    3.40
  -6  -5  -3   -1.70    3.60
  -6  -5  -3   -5.40    3.00
  -6  -5  -3   -0.10    3.60
   6   5   3    0.30    3.70
   6   5   3    0.20    3.30
  -7  -5  -3   61.69    7.70
  -7  -5  -3   66.79    7.70
  -7  -5  -3   67.49    7.50
   7   5   3   62.89    7.30
  -8  -5  -3   56.39    7.70
  -8  -5  -3   37.80    6.90
   8   5   3   45.40    6.90
  -9  -5  -3  110.09   11.80
 -10  -5  -3   53.99    9.60
   8  -6  -3   12.70    7.40
   8  -6  -3   15.90    8.60
   7  -6  -3    4.50    6.40
   7  -6  -3    8.50    6.20
   6  -6  -3    2.80    5.10
   6  -6  -3   -4.60    5.10
  -6   6   3    4.60    3.90
   5  -6  -3  118.09   10.00
   5  -6  -3  102.79   10.00
  -5   6   3  131.49    8.80
   4  -6  -3   95.39    8.60
   4  -6  -3  106.09    8.50
  -4   6   3   89.39    7.40
   3  -6  -3    3.30    3.40
   3  -6  -3    1.00    3.20
   3  -6  -3    2.90    3.20
  -3   6   3    2.30    2.60
  -3   6   3   -3.50    2.90
   2  -6  -3   -1.00    3.00
   2  -6  -3   -0.70    2.80
   2  -6  -3    4.30    2.90
   2  -6  -3    1.50    2.90
  -2   6   3    3.70    3.00
  -2   6   3   -0.30    2.50
   1  -6  -3    1.80    2.80
   1  -6  -3    0.40    2.50
   1  -6  -3    4.10    2.70
   1  -6  -3    5.70    2.90
  -1   6   3    0.40    2.60
  -1   6   3    2.40    2.60
   0  -6  -3   30.60    3.90
   0  -6  -3   29.70    3.90
   0  -6  -3   20.30    3.50
   0  -6  -3   31.90    3.90
   0   6   3   22.60    3.30
  -1  -6  -3   12.00    2.90
  -1  -6  -3   18.30    3.40
  -1  -6  -3   15.50    3.50
  -1  -6  -3   15.40    3.40
   1   6   3   15.90    3.20
   1   6   3   10.90    2.60
  -2  -6  -3   40.20    4.50
  -2  -6  -3   48.80    4.80
  -2  -6  -3   41.30    4.90
   2   6   3   23.20    3.80
   2   6   3   49.00    4.70
  -3  -6  -3   14.10    3.50
  -3  -6  -3   12.50    3.70
  -3  -6  -3    9.90    3.40
   3   6   3    9.50    3.20
   3   6   3   22.10    3.80
  -4  -6  -3    6.20    3.20
  -4  -6  -3    4.90    3.60
  -4  -6  -3    3.70    3.20
  -4  -6  -3    0.40    3.10
   4   6   3    1.70    3.00
   4   6   3    2.90    3.30
  -5  -6  -3   32.70    5.00
  -5  -6  -3   32.00    5.50
  -5  -6  -3   38.10    5.40
   5   6   3   21.80    4.60
   5   6   3   31.70    5.20
  -6  -6  -3    5.80    4.00
  -6  -6  -3    8.20    4.30
  -6  -6  -3   11.00    4.10
   6   6   3    7.30    4.60
   6   6   3   12.80    4.70
  -7  -6  -3    5.30    4.20
  -7  -6  -3   -3.20    4.10
  -7  -6  -3   -0.40    4.30
  -8  -6  -3    0.00    4.60
  -8  -6  -3    0.90    4.70
  -9  -6  -3   13.50    6.20
   7  -7  -3   16.60    7.90
   7  -7  -3    6.40    6.80
   6  -7  -3   98.59   10.60
   6  -7  -3   73.09    9.30
   5  -7  -3   -3.60    4.80
   5  -7  -3    4.40    5.10
  -5   7   3    1.70    3.90
   4  -7  -3   37.30    6.10
   4  -7  -3   29.50    5.80
   3  -7  -3   55.69    6.40
   3  -7  -3   47.70    6.00
   2  -7  -3    0.00    3.30
   2  -7  -3    2.10    3.40
   2  -7  -3    0.80    3.70
  -2   7   3   -0.40    2.90
  -2   7   3    2.80    3.20
   1  -7  -3  233.38   12.50
   1  -7  -3  210.78   12.70
   1  -7  -3  225.28   12.20
  -1   7   3  237.28   12.40
  -1   7   3  233.28   11.90
   0  -7  -3    8.00    3.10
   0  -7  -3   11.10    3.30
   0  -7  -3   18.80    3.80
   0   7   3    5.50    3.30
   0   7   3    1.60    1.70
  -1  -7  -3  113.19    8.30
  -1  -7  -3  129.59    8.40
  -1  -7  -3  137.99    8.50
   1   7   3  135.59    8.40
   1   7   3  121.79    8.00
  -2  -7  -3   29.50    4.40
  -2  -7  -3   34.00    5.00
  -2  -7  -3   26.60    4.40
   2   7   3   44.90    5.10
   2   7   3   29.30    4.20
  -3  -7  -3    1.60    3.20
  -3  -7  -3   -0.90    3.20
  -3  -7  -3   -0.50    3.10
   3   7   3   -3.00    2.70
   3   7   3    3.30    3.40
  -4  -7  -3  387.96   19.80
  -4  -7  -3  413.56   20.50
  -4  -7  -3  411.96   20.00
   4   7   3  380.26   19.80
   4   7   3  433.46   19.90
  -5  -7  -3   37.20    6.20
  -5  -7  -3   35.80    5.40
  -5  -7  -3   41.90    5.90
   5   7   3   25.00    5.10
   5   7   3   37.90    5.90
  -6  -7  -3  302.37   17.40
  -6  -7  -3  298.47   16.70
  -6  -7  -3  283.37   16.30
   6   7   3  299.17   16.80
  -7  -7  -3   46.40    7.10
  -7  -7  -3   36.50    6.40
   7   7   3   48.90    7.30
  -8  -7  -3    1.10    5.00
  -8  -7  -3   10.40    5.50
  -9  -7  -3    8.00    6.40
   7  -8  -3   18.60    8.40
   7  -8  -3   23.10    7.90
   6  -8  -3   19.60    7.60
   6  -8  -3    4.80    6.40
   5  -8  -3   12.80    5.60
   5  -8  -3    2.70    5.50
  -5   8   3    3.20    4.10
   4  -8  -3   10.00    5.50
   4  -8  -3    6.30    5.30
   3  -8  -3    7.50    4.50
   3  -8  -3   -0.30    4.20
   2  -8  -3    5.80    3.90
   2  -8  -3   -0.70    3.70
   1  -8  -3    1.70    3.70
   1  -8  -3    1.10    3.50
   1  -8  -3    4.80    3.70
  -1   8   3    2.50    3.10
  -1   8   3    1.20    3.50
   0  -8  -3   -1.50    3.20
   0  -8  -3    0.90    3.30
   0  -8  -3    0.80    3.40
   0   8   3    1.40    3.00
   0   8   3    4.30    3.60
  -1  -8  -3  128.79    8.90
  -1  -8  -3  140.79    9.20
  -1  -8  -3  110.89    8.80
   1   8   3  123.39    8.80
   1   8   3  144.79    9.00
  -2  -8  -3    3.60    3.30
  -2  -8  -3   -0.40    3.30
  -2  -8  -3    1.50    3.00
   2   8   3    5.20    3.80
   2   8   3    2.40    2.50
  -3  -8  -3   -2.30    3.20
  -3  -8  -3    3.10    3.60
  -3  -8  -3    1.10    3.80
   3   8   3   -4.90    3.70
   3   8   3    0.10    3.40
  -4  -8  -3    4.20    3.80
  -4  -8  -3    4.10    3.60
  -4  -8  -3    0.40    3.70
   4   8   3   -2.00    3.90
   4   8   3    0.20    3.40
  -5  -8  -3   94.99    9.10
  -5  -8  -3   97.39    8.90
  -5  -8  -3  106.19   10.10
   5   8   3  104.39    9.20
  -6  -8  -3  104.39   10.60
  -6  -8  -3   87.89    9.60
  -6  -8  -3  115.89    9.90
   6   8   3   97.99    9.90
  -7  -8  -3   30.60    6.40
  -7  -8  -3   48.60    7.80
  -8  -8  -3   15.30    6.10
  -9  -8  -3   10.70    6.80
   6  -9  -3    4.80    7.00
   6  -9  -3    2.50    7.60
   5  -9  -3   -4.30    6.30
   5  -9  -3    5.60    6.40
   4  -9  -3    6.40    5.70
   4  -9  -3   -0.50    5.70
   3  -9  -3   77.69    8.70
   2  -9  -3   35.10    6.80
   2  -9  -3   43.00    6.70
   1  -9  -3   47.30    6.40
   1  -9  -3   46.20    6.80
   0  -9  -3  268.17   14.80
   0  -9  -3  253.57   14.70
  -1  -9  -3  283.77   14.90
  -1  -9  -3  254.67   14.40
   1   9   3  241.68   14.10
  -2  -9  -3    6.40    3.80
  -2  -9  -3    7.70    4.30
   2   9   3   10.10    4.20
  -3  -9  -3    9.70    4.50
  -3  -9  -3    7.50    4.20
   3   9   3   11.60    4.70
  -4  -9  -3  284.37   16.30
  -4  -9  -3  303.37   16.70
   4   9   3  303.27   16.40
  -5  -9  -3    1.10    4.90
  -5  -9  -3   -1.30    4.00
  -5  -9  -3    1.70    4.50
  -6  -9  -3   -0.90    5.00
  -6  -9  -3   -1.30    4.30
  -6  -9  -3    8.10    5.20
  -7  -9  -3    1.60    5.60
  -7  -9  -3   -6.90    4.80
  -8  -9  -3    2.90    6.10
  -9  -9  -3    6.70    6.80
   5 -10  -3    9.30    7.40
   5 -10  -3    3.20    7.10
   4 -10  -3   14.60    7.00
   4 -10  -3   37.20    8.50
   3 -10  -3   20.90    7.00
   3 -10  -3   32.00    7.50
   2 -10  -3    2.20    5.10
   2 -10  -3    9.10    5.60
   1 -10  -3   -6.20    4.10
   1 -10  -3    5.50    5.00
   0 -10  -3   16.70    5.50
   0 -10  -3   29.40    5.90
  -1 -10  -3   11.50    5.00
  -1 -10  -3   16.00    5.20
  -2 -10  -3  119.99   10.20
  -2 -10  -3  115.79    9.70
  -3 -10  -3   -2.40    4.50
  -3 -10  -3   -2.80    4.10
  -4 -10  -3   29.70    6.20
  -4 -10  -3   35.00    6.70
  -5 -10  -3   19.30    6.10
  -5 -10  -3   22.30    5.60
  -5 -10  -3   12.90    6.20
  -6 -10  -3    5.60    5.90
  -6 -10  -3   10.00    5.50
  -7 -10  -3    3.00    5.90
  -7 -10  -3   -0.80    6.10
  -8 -10  -3    0.30    6.50
   4 -11  -3   16.70    7.50
   4 -11  -3   28.80    8.90
   3 -11  -3   -0.60    6.40
   3 -11  -3   -2.40    6.00
   2 -11  -3    3.90    5.70
   2 -11  -3   -4.00    6.20
   1 -11  -3   -2.00    5.50
   1 -11  -3    3.80    5.70
   0 -11  -3   12.90    5.70
   0 -11  -3    8.90    5.80
  -1 -11  -3   -5.70    4.90
  -1 -11  -3   -0.50    4.50
  -2 -11  -3  221.08   14.60
  -3 -11  -3  121.49   11.40
  -3 -11  -3  110.29   10.40
  -4 -11  -3   66.29    8.50
  -4 -11  -3   82.39    9.40
  -5 -11  -3  178.68   13.50
  -5 -11  -3  161.08   13.70
  -6 -11  -3  285.17   18.30
  -7 -11  -3   14.50    6.40
   3 -12  -3   36.90    9.50
   3 -12  -3    4.80    7.10
   2 -12  -3   12.50    7.80
   2 -12  -3   14.60    7.30
   1 -12  -3   18.20    7.80
   1 -12  -3   15.00    7.00
   0 -12  -3   21.90    6.90
   0 -12  -3   44.30    8.60
  -1 -12  -3   -6.20    5.40
  -1 -12  -3    0.90    5.60
  -2 -12  -3   -2.60    5.10
  -2 -12  -3  -12.60    5.50
  -3 -12  -3   11.60    6.20
  -3 -12  -3   22.10    7.40
  -4 -12  -3   13.10    7.00
  -4 -12  -3    6.80    6.10
  -5 -12  -3   13.50    6.30
  -5 -12  -3    1.80    6.50
  -6 -12  -3   24.50    7.70
   1 -13  -3   -0.30    7.30
   1 -13  -3    5.40    8.00
   0 -13  -3    1.80    7.40
   0 -13  -3   -0.20    6.20
  -1 -13  -3   25.40    8.30
  -1 -13  -3   23.40    7.50
  -2 -13  -3    1.30    6.50
  -2 -13  -3    1.20    6.10
  -3 -13  -3   10.40    7.60
  -3 -13  -3    5.80    6.70
  -4 -13  -3   -3.90    6.00
  -4 -13  -3   -5.10    7.00
  -5 -13  -3   -0.90    6.40
   4  11  -4    3.60    8.10
  -4 -11   4   -5.50    6.20
  -3 -11   4    9.20    6.60
   2  11  -4    0.60    8.20
  -2 -11   4   -0.20    6.20
  -1 -11   4    2.90    6.40
   0 -11   4   -0.80    6.50
   6  10  -4   52.39   10.70
  -6 -10   4   39.10    8.00
   5  10  -4   93.69   11.30
  -5 -10   4   72.09    9.10
   4  10  -4    0.80    7.50
  -4 -10   4    6.00    6.00
   3  10  -4   14.50    7.70
  -3 -10   4   16.80    6.60
   2  10  -4   12.00    7.50
  -2 -10   4    4.90    5.50
   1  10  -4  -10.40    6.20
  -1 -10   4   -0.60    5.90
   0  10  -4    4.10    7.30
   0 -10   4   -5.00    5.60
   1 -10   4   16.70    6.70
   2 -10   4   26.20    7.60
   7   9  -4    3.00    8.10
   6   9  -4  -14.90    7.10
  -6  -9   4    4.80    6.20
   5   9  -4    9.20    7.20
   5   9  -4    1.90    6.40
  -5  -9   4   18.00    6.10
   4   9  -4    4.40    6.80
   4   9  -4    4.50    6.50
  -4  -9   4   -5.00    5.00
   3   9  -4   28.80    7.20
   3   9  -4   39.10    8.00
  -3  -9   4   32.00    6.60
   2   9  -4    4.00    5.80
   2   9  -4   -1.80    6.30
  -2  -9   4    5.30    5.20
   1   9  -4    0.30    6.30
   1   9  -4    5.90    6.50
  -1  -9   4   10.90    5.60
   0   9  -4    0.10    6.20
   0  -9   4   -0.20    5.20
  -1   9  -4   11.80    7.30
   1  -9   4   -6.70    4.80
  -2   9  -4   16.20    7.80
   2  -9   4   18.80    6.80
   3  -9   4   11.00    6.80
   4  -9   4    7.30    7.00
   7   8  -4    3.40    8.00
   7   8  -4    1.90    7.60
  -7  -8   4    6.90    6.30
   6   8  -4   22.80    7.80
   6   8  -4    9.40    7.00
  -6  -8   4   22.20    6.10
   5   8  -4   31.50    7.70
   5   8  -4   48.70    8.40
  -5  -8   4   42.40    6.90
   4   8  -4   -2.50    5.80
   4   8  -4   -4.60    5.40
  -4  -8   4    0.20    4.90
   3   8  -4   29.80    7.00
   3   8  -4   37.40    7.10
  -3  -8   4   39.30    6.50
   2   8  -4   22.20    6.40
  -2  -8   4   10.50    5.00
   1   8  -4   11.40    5.70
   1   8  -4    9.60    5.50
   0   8  -4  776.12   36.70
   0   8  -4  751.82   36.90
   0  -8   4  805.62   36.20
  -1   8  -4    5.10    6.30
  -1   8  -4    3.30    5.40
   1  -8   4    2.50    4.80
  -2   8  -4   -8.40    6.00
   2  -8   4   -4.20    5.00
  -3   8  -4   -4.40    6.00
   3  -8   4    1.60    5.50
   4  -8   4    3.90    6.10
   5  -8   4   15.10    7.70
   8   7  -4    7.40    8.10
   8   7  -4   -6.90    8.00
   7   7  -4   25.90    8.20
   7   7  -4   26.10    8.10
  -7  -7   4   21.90    6.10
   6   7  -4   12.40    6.80
   6   7  -4    3.00    6.40
  -6  -7   4    7.80    5.40
   5   7  -4   34.50    7.40
   5   7  -4   44.50    7.90
  -5  -7   4   34.60    6.10
   4   7  -4    3.00    5.30
   4   7  -4   15.60    5.80
  -4  -7   4   11.00    4.80
   3   7  -4   18.10    5.80
   3   7  -4   10.60    5.30
  -3  -7   4   16.00    4.70
   2   7  -4    4.30    4.80
   2   7  -4   -5.40    4.80
  -2  -7   4    0.10    4.00
   1   7  -4    1.20    5.10
   1   7  -4   19.50    5.60
  -1  -7   4    9.60    4.50
  -1  -7   4   12.00    4.40
   0   7  -4    9.00    5.40
   0   7  -4    7.80    5.40
   0  -7   4    9.00    4.80
   0  -7   4   13.20    4.90
  -1   7  -4   29.40    6.80
  -1   7  -4   16.20    5.70
   1  -7   4   20.30    5.20
   1  -7   4   10.90    4.80
  -2   7  -4   34.30    7.30
  -2   7  -4   38.30    7.40
  -3   7  -4   -9.60    5.30
   3  -7   4   -5.00    4.70
  -4   7  -4    1.20    6.60
   4  -7   4    0.00    5.60
   5  -7   4   22.10    7.20
   6  -7   4    0.90    6.50
  -8  -6   4   12.60    7.60
   7   6  -4    5.80    7.30
  -7  -6   4   11.30    5.10
   6   6  -4   17.90    6.70
   6   6  -4   23.70    7.20
  -6  -6   4   15.50    5.20
   5   6  -4   32.60    6.70
   5   6  -4   33.40    7.50
  -5  -6   4   37.60    5.80
   4   6  -4   16.40    5.60
   4   6  -4   24.10    5.90
  -4  -6   4   12.30    4.30
   3   6  -4    3.60    4.70
   3   6  -4    6.60    4.60
  -3  -6   4    5.00    3.70
  -3  -6   4    9.50    4.00
   2   6  -4   78.29    8.00
   2   6  -4   76.19    8.30
  -2  -6   4   69.09    7.00
  -2  -6   4   48.90    5.90
   1   6  -4   15.30    4.80
   1   6  -4    6.70    4.70
  -1  -6   4   11.10    4.00
  -1  -6   4    7.80    3.80
   0   6  -4  670.33   31.10
   0   6  -4  665.33   31.60
   0  -6   4  689.23   30.80
   0  -6   4  673.53   30.80
  -1   6  -4  101.19    9.30
  -1   6  -4   98.59    9.40
   1  -6   4   76.19    8.00
   1  -6   4   69.59    7.80
  -2   6  -4   14.20    5.50
  -2   6  -4   31.90    6.40
   2  -6   4   26.90    5.60
   2  -6   4   27.70    5.30
  -3   6  -4    3.70    5.40
  -3   6  -4   16.80    6.20
   3  -6   4   13.70    5.40
   3  -6   4   11.10    4.70
  -4   6  -4   91.19   10.40
   4  -6   4   96.69   10.00
   4  -6   4   75.89    9.40
  -5   6  -4   20.30    6.70
   5  -6   4   15.00    6.50
   6  -6   4   27.80    7.50
   7  -6   4  -11.60    6.60
   9   5  -4    4.50    7.60
   9   5  -4    9.80    8.40
   8   5  -4    5.80    7.00
   8   5  -4   -0.10    5.90
   7   5  -4   -0.10    5.20
   7   5  -4   -1.80    6.50
  -7  -5   4    1.90    4.50
   6   5  -4    0.50    5.00
   6   5  -4    4.00    5.50
  -6  -5   4    4.50    4.00
   5   5  -4  120.29   10.40
  -5  -5   4  100.59    8.30
   4   5  -4   23.20    5.20
   4   5  -4   38.90    5.60
  -4  -5   4   19.60    4.20
  -4  -5   4   26.30    4.30
   3   5  -4    2.50    4.30
   3   5  -4    7.60    4.40
  -3  -5   4    3.90    1.70
  -3  -5   4    8.00    3.80
  -3  -5   4    7.40    3.50
   2   5  -4   15.30    4.70
   2   5  -4    7.50    4.10
  -2  -5   4    2.70    3.30
  -2  -5   4    5.80    3.20
   1   5  -4  141.69    9.70
   1   5  -4  162.08   10.40
  -1  -5   4  143.59    9.10
   0  -5   4  180.08   10.90
   0  -5   4  193.98   11.00
  -1   5  -4  122.09    9.10
  -1   5  -4  104.99    9.30
   1  -5   4  103.79    8.30
   1  -5   4  124.99    8.70
  -2   5  -4  100.69    9.20
  -2   5  -4  108.79   10.00
   2  -5   4  105.79    8.80
   2  -5   4  104.19    8.70
  -3   5  -4   18.20    5.60
  -3   5  -4   18.80    6.20
   3  -5   4   19.80    5.10
   3  -5   4   21.60    5.30
  -4   5  -4   -3.30    5.50
  -4   5  -4   -1.50    4.90
   4  -5   4    4.70    4.80
   4  -5   4    4.20    4.40
  -5   5  -4   26.50    6.80
   5  -5   4   27.40    5.40
   5  -5   4   31.80    6.80
   5  -5   4   34.80    6.80
  -6   5  -4    4.00    8.50
   6  -5   4    6.20    5.80
   7  -5   4   -3.50    5.90
   9   4  -4   37.20    9.30
   9   4  -4   68.79   10.00
   8   4  -4   -4.30    5.80
   7   4  -4   30.70    7.20
   7   4  -4   16.20    5.80
  -7  -4   4   24.70    6.50
  -7  -4   4   21.50    4.70
   6   4  -4   19.30    6.20
  -6  -4   4   15.10    4.40
   5   4  -4   13.30    5.30
   5   4  -4    6.00    4.30
  -5  -4   4    6.30    3.50
   4   4  -4    9.90    4.10
  -4  -4   4    7.50    3.20
  -4  -4   4   11.80    3.50
  -4  -4   4    5.00    3.20
   3   4  -4  199.68   11.00
   3   4  -4  177.28   11.30
  -3  -4   4  171.88   10.50
  -3  -4   4  186.68   10.10
   2   4  -4   66.09    6.70
   2   4  -4   69.69    7.90
   2   4  -4   66.89    6.80
  -2  -4   4   60.39    5.40
  -2  -4   4   78.29    5.90
   1   4  -4  360.86   16.90
   1   4  -4  336.87   16.40
  -1  -4   4  354.96   16.00
  -1  -4   4  294.87   15.50
   0   4  -4   -1.80    3.50
   0  -4   4    9.20    3.20
   0  -4   4    1.40    2.90
  -1   4  -4  236.18   13.00
   1  -4   4  207.08   11.50
   1  -4   4  208.18   11.70
  -2   4  -4   21.60    5.00
  -2   4  -4   26.20    4.60
   2  -4   4   13.30    4.10
   2  -4   4   20.30    4.40
  -3   4  -4   85.69    9.10
  -3   4  -4   69.09    7.60
   3  -4   4   76.99    7.80
   3  -4   4   64.69    7.10
  -4   4  -4    0.70    4.60
  -4   4  -4   -0.20    4.80
   4  -4   4    3.30    3.80
   4  -4   4    3.50    4.40
  -5   4  -4   63.49    8.50
  -5   4  -4   60.99    8.90
   5  -4   4   67.09    8.20
   5  -4   4   56.99    8.00
   5  -4   4   62.09    6.40
  -6   4  -4    0.00    5.10
   6  -4   4    2.60    5.30
   7  -4   4   37.20    8.10
  -8   4  -4   14.10    7.30
   8  -4   4   34.10    8.30
   9   3  -4   -5.30    6.50
   9   3  -4   -2.30    6.40
   8   3  -4   40.90    8.30
   8   3  -4   36.10    7.10
   7   3  -4   -6.20    5.20
   7   3  -4    0.60    4.60
  -7  -3   4    3.40    4.60
  -7  -3   4   -2.20    3.50
   6   3  -4    2.30    4.20
   6   3  -4   -3.10    4.60
  -6  -3   4   12.30    5.10
  -6  -3   4   -0.80    3.30
   5   3  -4   12.40    4.40
   5   3  -4   21.40    5.30
   5   3  -4   17.00    4.60
  -5  -3   4   19.30    5.00
  -5  -3   4   12.70    3.50
  -5  -3   4   11.50    3.20
  -5  -3   4    9.80    3.40
   4   3  -4   78.49    6.90
   4   3  -4   87.09    7.20
   4   3  -4  109.19    8.00
  -4  -3   4   84.39    6.00
  -4  -3   4   87.29    6.30
   3   3  -4    0.60    3.20
   3   3  -4    2.60    2.70
   3   3  -4    7.00    3.10
  -3  -3   4   -0.50    2.30
  -3  -3   4    2.60    2.40
  -3  -3   4    3.50    2.50
   2   3  -4   61.59    5.90
   2   3  -4   63.99    6.10
   2   3  -4   56.39    5.50
  -2  -3   4   77.59    5.60
  -2  -3   4   60.19    5.00
  -2  -3   4   60.89    5.10
   1   3  -4  110.99    7.30
   1   3  -4   90.09    6.60
   1   3  -4   89.29    6.80
  -1  -3   4   89.59    6.10
  -1  -3   4  105.19    6.40
   0   3  -4    5.00    2.90
   0   3  -4    5.50    3.10
   0   3  -4   -0.70    3.40
   0  -3   4   -1.20    1.10
   0  -3   4    6.20    2.90
  -1   3  -4   -3.50    3.50
  -1   3  -4   -3.00    2.60
   1  -3   4    0.20    2.90
   1  -3   4    1.10    2.60
  -2   3  -4   -0.80    3.30
  -2   3  -4    6.70    3.70
   2  -3   4    2.20    3.10
   2  -3   4    0.30    2.70
  -3   3  -4   12.40    4.20
  -3   3  -4   20.40    5.30
   3  -3   4   13.40    4.00
   3  -3   4   13.60    3.70
  -4   3  -4   -1.70    4.00
  -4   3  -4   -6.60    4.10
   4  -3   4    1.00    3.70
   4  -3   4    0.20    3.00
   4  -3   4    0.10    3.80
  -5   3  -4   12.30    5.30
  -5   3  -4   32.20    6.10
   5  -3   4   24.50    4.20
   5  -3   4   20.60    4.90
   5  -3   4   23.90    5.30
  -6   3  -4    3.60    5.20
  -6   3  -4   -2.90    5.50
   6  -3   4    5.70    4.90
   6  -3   4    4.70    4.30
  -7   3  -4   75.69    9.10
   7  -3   4   58.99    8.80
  -8   3  -4    5.70    6.10
   8  -3   4   10.00    6.90
   9   2  -4  157.08   14.80
   9   2  -4  165.38   15.60
   8   2  -4  163.98   14.10
   8   2  -4  171.58   13.80
   7   2  -4  128.49   11.90
   7   2  -4  146.79   11.70
  -7  -2   4  146.99   10.10
  -7  -2   4  157.38    9.60
   6   2  -4   35.00    5.80
   6   2  -4   49.30    6.80
  -6  -2   4   50.09    5.20
  -6  -2   4   64.29    7.00
   5   2  -4  182.18   11.40
   5   2  -4  176.58   11.50
   5   2  -4  165.68   10.50
   5   2  -4  176.28   10.80
  -5  -2   4  183.78    9.60
  -5  -2   4  184.58   11.10
   4   2  -4  177.08    9.90
   4   2  -4  154.78    9.70
   4   2  -4  164.78    9.50
   4   2  -4  145.79    9.00
  -4  -2   4  160.38    9.10
  -4  -2   4  164.68    8.30
  -4  -2   4  169.98   10.10
  -4  -2   4  141.49    8.70
   3   2  -4   43.80    4.60
   3   2  -4   29.50    3.90
   3   2  -4   62.29    5.70
  -3  -2   4   41.70    3.80
   2   2  -4  204.08   10.70
   2   2  -4  204.98   10.10
   2   2  -4  207.08   10.30
  -2  -2   4  201.48   10.10
  -2  -2   4  207.58    9.30
  -2  -2   4  200.68    9.70
   1   2  -4    2.30    2.90
   1   2  -4   -1.50    2.20
   1   2  -4   -5.70    2.60
  -1  -2   4    2.70    2.10
  -1  -2   4   -4.90    1.60
   0   2  -4  117.59    7.80
   0   2  -4  129.59    7.30
   0   2  -4  111.99    7.10
   0  -2   4  118.19    6.40
   0  -2   4  127.19    6.90
  -1   2  -4   -1.60    2.70
  -1   2  -4    0.80    2.90
  -1   2  -4    6.40    2.90
   1  -2   4   -1.50    2.60
   1  -2   4   -0.20    1.40
  -2   2  -4 1059.59   46.50
  -2   2  -4 1103.99   47.00
   2  -2   4 1098.19   46.20
   2  -2   4 1088.59   46.40
   2  -2   4 1100.59   46.70
  -3   2  -4   64.49    6.00
  -3   2  -4   56.59    6.10
   3  -2   4   51.69    5.60
   3  -2   4   55.39    5.60
   3  -2   4   48.80    5.40
  -4   2  -4  689.43   31.60
  -4   2  -4  686.53   32.00
   4  -2   4  700.43   31.40
   4  -2   4  695.53   30.40
   4  -2   4  696.63   31.30
  -5   2  -4   39.40    6.10
  -5   2  -4   40.00    6.40
   5  -2   4   41.30    4.70
   5  -2   4   29.10    5.40
   5  -2   4   43.40    6.60
  -6   2  -4   -0.20    4.40
  -6   2  -4   -7.40    4.90
   6  -2   4   -4.20    4.40
  -7   2  -4  822.42   38.60
  -7   2  -4  843.72   38.70
   7  -2   4  822.82   38.70
   7  -2   4  797.92   38.80
  -8   2  -4  131.39   13.00
   8  -2   4  129.99   12.40
  -9   2  -4    0.30    6.60
   9  -2   4    9.10    6.80
   9   1  -4   10.80    6.90
   9   1  -4    8.30    7.20
   9   1  -4    8.00    7.90
   8   1  -4   11.40    6.70
   8   1  -4    7.00    6.20
   8   1  -4    1.20    5.10
   7   1  -4   10.70    5.00
   7   1  -4    4.10    4.40
   7   1  -4    4.50    5.20
  -7  -1   4    7.60    4.00
  -7  -1   4    7.30    3.80
   6   1  -4   10.50    4.40
   6   1  -4    4.70    4.40
   6   1  -4    3.00    3.90
   6   1  -4    6.00    5.10
  -6  -1   4    7.60    3.80
  -6  -1   4    4.70    3.00
   5   1  -4    7.40    3.40
   5   1  -4   17.20    4.40
   5   1  -4   18.80    4.10
   5   1  -4   12.90    3.90
   5   1  -4    7.80    3.80
  -5  -1   4   16.70    4.00
  -5  -1   4    8.70    2.80
   4   1  -4    6.30    3.00
   4   1  -4    5.50    3.40
   4   1  -4    5.20    2.80
   4   1  -4   -0.20    2.70
   4   1  -4    1.80    2.80
  -4  -1   4    3.60    2.10
  -4  -1   4    7.70    3.70
   3   1  -4   -0.10    2.50
   3   1  -4   -3.50    1.90
   3   1  -4    1.00    2.50
   3   1  -4   -4.90    2.30
  -3  -1   4    0.40    1.70
  -3  -1   4   -1.50    3.20
  -3  -1   4    0.90    1.50
   2   1  -4   85.29    4.90
   2   1  -4   81.09    5.00
   2   1  -4   77.29    5.50
   2   1  -4   76.39    5.40
  -2  -1   4   55.29    4.80
  -2  -1   4   84.49    6.90
   1   1  -4   79.79    4.80
   1   1  -4   87.19    5.10
   1   1  -4   94.19    5.60
   1   1  -4   81.19    5.00
  -1  -1   4   87.89    4.70
  -1  -1   4   82.39    7.00
   0   1  -4  778.52   33.00
   0   1  -4  760.72   33.00
   0   1  -4  798.92   33.40
   0   1  -4  790.82   33.00
   0  -1   4  796.92   34.30
   0  -1   4  795.22   32.70
  -1   1  -4  440.06   19.50
  -1   1  -4  441.56   19.60
  -1   1  -4  441.36   19.90
   1  -1   4  454.35   20.40
   1  -1   4  436.76   19.00
   1  -1   4  439.96   19.30
  -2   1  -4  150.98    9.20
  -2   1  -4  144.39    8.70
  -2   1  -4  154.48    8.60
   2  -1   4  146.49    8.80
   2  -1   4  148.69    8.50
   2  -1   4  162.68    8.20
  -3   1  -4   39.80    5.20
  -3   1  -4   47.20    5.20
   3  -1   4   39.40    4.30
   3  -1   4   43.80    4.90
   3  -1   4   38.10    4.40
  -4   1  -4    0.60    3.50
  -4   1  -4   -2.00    3.50
   4  -1   4    0.40    2.40
   4  -1   4    5.00    3.20
  -5   1  -4    5.80    3.90
  -5   1  -4    3.00    4.10
   5  -1   4    5.70    3.50
   5  -1   4    2.50    2.40
   5  -1   4    0.30    3.60
  -6   1  -4   26.90    6.00
  -6   1  -4   16.70    5.30
   6  -1   4    9.80    4.20
   6  -1   4   22.20    5.30
  -7   1  -4   22.60    5.80
  -7   1  -4   42.30    7.20
   7  -1   4   32.30    6.40
   7  -1   4   32.00    6.00
  -8   1  -4    2.00    5.20
   8  -1   4    1.60    4.90
  -9   1  -4    3.50    6.40
   9  -1   4   13.40    6.70
   9   0  -4   11.30    7.00
   9   0  -4    2.80    6.60
   8   0  -4    0.20    5.30
   8   0  -4   -0.30    5.40
   8   0  -4    3.70    6.50
   7   0  -4   64.39    8.30
   7   0  -4   60.59    8.00
  -7   0   4   53.79    5.60
   6   0  -4   72.19    8.00
   6   0  -4   64.39    7.00
   6   0  -4   70.79    7.40
   6   0  -4   61.89    7.40
  -6   0   4   57.29    5.80
  -6   0   4   69.09    5.90
   5   0  -4   12.10    3.90
   5   0  -4    7.20    3.90
   5   0  -4   10.60    3.60
   5   0  -4    7.90    3.30
   5   0  -4    4.60    3.40
  -5   0   4   11.80    3.50
   4   0  -4    0.90    2.90
   4   0  -4   12.10    3.10
   4   0  -4    4.00    2.80
   4   0  -4    6.00    3.20
   4   0  -4    4.70    2.70
  -4   0   4    6.30    1.80
  -4   0   4    7.30    3.30
   3   0  -4  186.18    9.50
   3   0  -4  180.08    8.90
   3   0  -4  184.78    9.20
   3   0  -4  192.08    9.30
   3   0  -4  183.48    9.60
  -3   0   4  170.58   10.00
   2   0  -4  180.58    8.70
   2   0  -4  192.98    8.60
   2   0  -4  198.08    9.30
   2   0  -4  199.88    8.70
   2   0  -4  190.18    8.80
   2   0  -4  200.08    9.20
  -2   0   4  172.38   10.40
   1   0  -4   46.70    3.30
   1   0  -4   46.40    3.50
  -1   0   4   44.40    5.00
   0   0  -4  139.49    7.00
   0   0  -4  143.69    6.60
   0   0   4  154.18    8.80
  -1   0  -4    3.00    2.10
  -1   0  -4    4.30    2.00
  -1   0  -4    6.40    2.30
  -1   0  -4    2.40    2.40
   1   0   4    3.70    1.30
   1   0   4    3.10    1.80
   1   0   4    2.10    3.10
  -2   0  -4   -1.10    2.50
  -2   0  -4   -0.10    2.90
  -2   0  -4    0.10    2.50
   2   0   4   -1.40    1.30
   2   0   4   -0.80    2.30
   2   0   4   -1.30    2.70
  -3   0  -4  161.58    9.50
  -3   0  -4  175.28   10.00
   3   0   4  171.58    9.00
   3   0   4  167.18    9.30
   3   0   4  158.78    8.80
  -4   0  -4    2.40    3.50
   4   0   4    2.10    2.20
   4   0   4   -2.20    2.80
   4   0   4    2.20    2.80
  -5   0  -4  155.28   10.40
  -5   0  -4  158.48   10.80
   5   0   4  152.68    9.70
   5   0   4  153.18   10.00
  -6   0  -4   -2.10    3.80
  -6   0  -4   -3.70    3.70
  -6   0  -4    1.00    3.40
   6   0   4   -8.00    3.20
   6   0   4   -0.90    3.90
  -7   0  -4   60.29    8.30
  -7   0  -4   54.59    8.60
  -7   0  -4   38.10    6.70
   7   0   4   46.30    7.20
   7   0   4   80.49    9.10
  -8   0  -4  149.79   12.40
  -8   0  -4  125.39   12.00
   8   0   4  119.69   11.80
  -9   0  -4   33.90    8.10
   9   0   4   33.20    7.90
   9  -1  -4    0.50    5.80
   9  -1  -4    6.80    7.00
   8  -1  -4   32.60    7.10
   8  -1  -4   26.60    6.70
   7  -1  -4   61.89    8.40
   7  -1  -4   52.49    7.20
   7  -1  -4   42.10    6.70
  -7   1   4   49.99    5.30
   6  -1  -4   -3.50    3.30
   6  -1  -4    7.10    4.80
   6  -1  -4    0.70    3.80
   6  -1  -4    6.20    5.30
  -6   1   4   -2.60    2.60
   5  -1  -4  174.98   10.80
   5  -1  -4  185.78   11.50
   5  -1  -4  216.08   11.30
  -5   1   4  196.08    9.60
   4  -1  -4    4.00    2.80
   4  -1  -4    1.80    2.90
   4  -1  -4    2.20    2.70
   4  -1  -4    1.60    2.90
   4  -1  -4    0.20    2.50
  -4   1   4    2.60    1.50
  -4   1   4    2.10    1.50
  -4   1   4    4.90    2.80
   3  -1  -4   -2.00    2.00
   3  -1  -4    0.70    2.20
   3  -1  -4    4.10    2.60
   3  -1  -4    2.80    2.00
   3  -1  -4    0.70    2.50
  -3   1   4   -0.20    2.90
   2  -1  -4 1834.72   74.29
   2  -1  -4 1817.12   74.59
   2  -1  -4 1779.42   74.29
   2  -1  -4 1854.91   74.59
  -2   1   4 1788.12   75.59
  -1   1   4  156.08    9.00
   0   1   4    1.90    3.30
  -1  -1  -4    3.80    1.60
  -1  -1  -4    0.10    1.70
  -1  -1  -4    2.60    2.10
  -1  -1  -4   -0.90    1.70
   1   1   4   -0.10    3.00
  -2  -1  -4 1107.39   47.30
  -2  -1  -4 1140.09   47.30
  -2  -1  -4 1110.19   47.60
   2   1   4 1125.89   47.70
   2   1   4 1164.38   47.00
  -3  -1  -4  325.27   15.80
  -3  -1  -4  332.07   15.60
  -3  -1  -4  325.47   15.40
   3   1   4  329.47   15.10
   3   1   4  318.97   15.10
   3   1   4  330.27   15.30
  -4  -1  -4    9.70    3.50
  -4  -1  -4    5.10    3.10
  -4  -1  -4    4.40    3.20
   4   1   4    1.30    2.80
  -5  -1  -4   -0.70    2.70
  -5  -1  -4   -1.00    3.40
  -5  -1  -4   -3.00    4.40
  -5  -1  -4   -2.30    3.30
   5   1   4    6.50    3.20
   5   1   4    1.80    3.20
  -6  -1  -4   73.39    8.30
  -6  -1  -4   75.19    8.00
  -6  -1  -4   72.59    7.50
   6   1   4   75.09    7.50
   6   1   4   70.19    7.80
  -7  -1  -4   88.19    9.10
  -7  -1  -4   69.79    8.20
  -7  -1  -4   88.89    9.30
   7   1   4   79.59    8.30
   7   1   4   82.09    8.40
  -8  -1  -4    5.20    5.10
  -8  -1  -4    1.40    4.80
   8   1   4   -2.30    4.40
  -9  -1  -4   14.10    6.60
   9   1   4    9.30    6.40
   9  -2  -4   45.10    8.40
   9  -2  -4   26.80    8.20
   8  -2  -4   11.60    6.00
   8  -2  -4    8.80    5.90
   7  -2  -4   24.50    6.50
   7  -2  -4   18.30    5.70
   6  -2  -4   35.50    5.90
   6  -2  -4   35.90    5.50
  -6   2   4   30.40    4.00
   5  -2  -4   12.20    3.80
   5  -2  -4    9.50    3.80
   5  -2  -4   10.50    3.90
   5  -2  -4   10.70    4.20
   5  -2  -4   15.20    4.40
  -5   2   4   10.60    2.60
   4  -2  -4  213.68   11.70
   4  -2  -4  195.78   10.90
   4  -2  -4  207.28   11.50
   4  -2  -4  217.78   11.10
   4  -2  -4  223.88   11.20
  -4   2   4  218.58    9.70
  -4   2   4  213.08    9.60
   3  -2  -4  869.61   36.60
   3  -2  -4  878.91   36.90
   3  -2  -4  874.71   37.00
   3  -2  -4  859.11   36.50
   3  -2  -4  855.91   36.50
  -3   2   4  863.41   37.20
   2  -2  -4 1038.80   43.10
   2  -2  -4 1047.40   43.40
   2  -2  -4 1048.50   43.40
   2  -2  -4 1027.20   43.10
  -2   2   4 1067.09   44.50
  -1   2   4 1036.00   44.10
   0   2   4   63.39    5.90
  -1  -2  -4   59.69    3.40
  -1  -2  -4   57.09    4.00
  -1  -2  -4   54.69    3.50
   1   2   4   66.29    5.80
  -2  -2  -4 1148.69   47.40
  -2  -2  -4 1113.29   47.10
  -2  -2  -4 1121.49   47.30
   2   2   4 1126.49   46.70
   2   2   4 1123.19   47.60
  -3  -2  -4   17.20    3.50
  -3  -2  -4   19.50    3.10
  -3  -2  -4   19.50    3.70
  -3  -2  -4   16.30    3.40
   3   2   4   19.40    2.90
  -4  -2  -4  163.88    9.40
  -4  -2  -4  156.98    9.70
  -4  -2  -4  160.18    9.30
  -4  -2  -4  145.79    9.50
   4   2   4  148.89    8.70
  -5  -2  -4   55.09    5.90
  -5  -2  -4   72.49    7.30
  -5  -2  -4   57.79    6.50
  -5  -2  -4   64.79    7.00
  -6  -2  -4  101.99    9.30
  -6  -2  -4  119.29    8.90
  -6  -2  -4  112.09    9.30
   6   2   4  115.09    8.70
  -7  -2  -4   12.90    5.10
  -7  -2  -4   15.50    4.60
  -7  -2  -4    7.20    4.80
   7   2   4   14.00    4.50
  -8  -2  -4   57.49    8.20
  -8  -2  -4   60.99    8.00
  -9  -2  -4    5.50    5.80
 -10  -2  -4    1.80    6.70
   9  -3  -4    7.80    7.50
   9  -3  -4   31.50    8.10
   8  -3  -4    8.10    6.30
   8  -3  -4    8.90    6.30
   7  -3  -4   34.70    6.70
   7  -3  -4   33.30    7.00
   6  -3  -4   14.10    4.80
   6  -3  -4   20.00    5.40
  -6   3   4   10.90    3.20
   5  -3  -4    0.50    3.40
   5  -3  -4   -1.90    3.70
   5  -3  -4    2.70    3.40
   5  -3  -4    8.40    4.00
  -5   3   4    0.20    2.30
   4  -3  -4  150.18    8.50
   4  -3  -4  124.19    8.20
   4  -3  -4  139.29    8.50
   4  -3  -4  132.59    8.70
  -4   3   4  135.89    6.80
   3  -3  -4  184.18   10.00
   3  -3  -4  193.28    9.60
   3  -3  -4  186.18    9.60
   3  -3  -4  187.98    9.50
   2  -3  -4    8.90    2.50
   2  -3  -4   10.30    2.00
   2  -3  -4   12.60    2.20
   1  -3  -4    3.40    1.70
   1  -3  -4    5.20    1.30
   0  -3  -4   12.70    1.90
  -1  -3  -4   66.39    4.50
  -1  -3  -4   56.99    4.10
  -1  -3  -4   70.79    4.20
  -1  -3  -4   64.29    3.90
  -2  -3  -4   -1.70    1.80
  -2  -3  -4    1.20    2.30
  -2  -3  -4   -1.80    2.20
  -2  -3  -4    4.60    2.50
  -2  -3  -4   -0.60    2.10
   2   3   4    1.60    1.90
  -3  -3  -4  232.18   12.30
  -3  -3  -4  230.18   12.10
  -3  -3  -4  253.57   12.20
  -3  -3  -4  248.28   11.90
  -3  -3  -4  235.58   12.00
  -4  -3  -4    2.50    2.70
  -4  -3  -4    2.80    2.90
  -4  -3  -4    0.00    3.10
  -4  -3  -4    6.10    3.20
   4   3   4    2.50    2.80
  -5  -3  -4   12.30    4.10
  -5  -3  -4   24.80    4.50
  -5  -3  -4   16.60    3.80
  -5  -3  -4   27.40    5.00
   5   3   4   17.80    4.00
  -6  -3  -4   22.00    4.70
  -6  -3  -4    9.90    4.80
  -6  -3  -4   17.00    4.10
   6   3   4   18.60    4.50
  -7  -3  -4   50.89    6.90
  -7  -3  -4   40.50    6.10
  -7  -3  -4   48.20    7.10
   7   3   4   45.70    6.50
  -8  -3  -4   -2.60    4.30
  -8  -3  -4    2.60    4.60
  -9  -3  -4   12.90    6.00
 -10  -3  -4   -3.40    6.60
   9  -4  -4   -3.00    6.80
   8  -4  -4    0.20    6.10
   8  -4  -4    1.00    6.10
   7  -4  -4   88.99    9.70
   7  -4  -4   81.49    9.60
   6  -4  -4    4.90    4.70
   6  -4  -4    3.80    4.40
  -6   4   4    1.20    2.90
   5  -4  -4   10.60    4.20
   5  -4  -4    9.40    4.10
   5  -4  -4    5.60    4.20
  -5   4   4   18.30    3.20
   4  -4  -4   60.49    5.90
   4  -4  -4   61.59    6.20
   4  -4  -4   56.09    6.20
   4  -4  -4   61.99    6.30
  -4   4   4   65.09    4.60
   3  -4  -4 2274.17   96.39
   3  -4  -4 2280.87   96.49
   3  -4  -4 2323.17   96.79
   3  -4  -4 2350.36   96.39
  -3   4   4 2353.56   95.29
  -3   4   4 2376.76   95.29
   2  -4  -4 1122.09   47.20
   2  -4  -4 1135.79   46.90
   2  -4  -4 1109.59   46.80
   2  -4  -4 1112.79   46.80
   1  -4  -4  488.15   21.30
   1  -4  -4  516.85   21.70
   1  -4  -4  493.05   21.30
   1  -4  -4  496.15   21.30
   0  -4  -4 1878.61   77.79
   0  -4  -4 1898.11   77.49
   0  -4  -4 1887.21   77.59
   0  -4  -4 1882.01   77.49
  -1  -4  -4    0.50    2.10
  -1  -4  -4    3.00    2.00
  -1  -4  -4    3.10    2.10
  -1  -4  -4   -1.00    1.90
   1   4   4    4.30    1.80
  -2  -4  -4  732.83   32.40
  -2  -4  -4  775.72   32.20
  -2  -4  -4  747.33   32.20
   2   4   4  758.22   32.10
   2   4   4  753.62   31.70
  -3  -4  -4  649.34   27.50
  -3  -4  -4  655.43   27.60
  -3  -4  -4  636.64   27.80
  -3  -4  -4  649.74   28.00
  -3  -4  -4  628.54   27.60
   3   4   4  623.64   27.60
   3   4   4  559.24   27.10
  -4  -4  -4    0.80    2.70
  -4  -4  -4   -1.20    3.00
  -4  -4  -4    0.10    2.90
  -4  -4  -4   -2.20    2.40
   4   4   4   -1.30    0.90
  -5  -4  -4   -0.50    3.10
  -5  -4  -4   -1.60    2.90
  -5  -4  -4   -2.70    2.70
  -5  -4  -4   -6.90    2.80
   5   4   4   -1.50    2.80
   5   4   4   -3.10    2.90
  -6  -4  -4   61.09    6.60
  -6  -4  -4   65.99    7.00
  -6  -4  -4   50.39    6.60
   6   4   4   53.49    6.90
   6   4   4   51.59    6.50
  -7  -4  -4   17.80    5.10
  -7  -4  -4   32.20    5.60
  -7  -4  -4   23.00    5.80
   7   4   4   23.80    5.30
  -8  -4  -4   -6.30    4.10
  -8  -4  -4    4.40    4.80
  -9  -4  -4   10.90    6.20
 -10  -4  -4   22.00    7.70
   8  -5  -4    2.40    7.20
   8  -5  -4    9.70    6.60
   7  -5  -4    6.10    5.70
   7  -5  -4   10.20    6.20
   6  -5  -4   23.30    6.10
   6  -5  -4   32.90    6.40
   5  -5  -4    4.20    4.20
   5  -5  -4    4.70    4.20
  -5   5   4    4.80    3.00
   4  -5  -4   89.49    8.10
   4  -5  -4  132.29    8.50
   4  -5  -4   95.99    8.70
   4  -5  -4  121.19    8.30
  -4   5   4  117.09    6.70
   3  -5  -4   33.40    4.20
   3  -5  -4   23.60    3.90
   3  -5  -4   25.00    4.20
   3  -5  -4   28.00    4.20
  -3   5   4   22.20    2.90
   2  -5  -4    0.10    2.20
   2  -5  -4    2.50    2.60
   2  -5  -4   -1.10    2.60
   2  -5  -4    2.30    2.40
  -2   5   4    0.90    2.70
   1  -5  -4    1.70    2.20
   1  -5  -4    1.40    2.30
   1  -5  -4    0.00    2.20
   1  -5  -4    5.00    2.50
  -1   5   4    1.80    1.50
   0  -5  -4  557.74   24.00
   0  -5  -4  549.95   23.70
   0  -5  -4  553.04   23.60
   0  -5  -4  536.65   23.60
   0   5   4  535.35   23.40
   0   5   4  542.85   22.90
  -1  -5  -4    7.00    2.60
  -1  -5  -4   12.50    2.50
  -1  -5  -4    8.00    2.60
  -1  -5  -4   11.30    2.70
   1   5   4    8.70    2.00
   1   5   4    6.40    2.20
  -2  -5  -4   11.40    2.70
  -2  -5  -4   22.90    3.40
  -2  -5  -4   14.70    3.10
  -2  -5  -4   18.40    3.30
   2   5   4   12.60    2.70
   2   5   4    8.20    2.50
  -3  -5  -4  154.68    9.30
  -3  -5  -4  181.28    9.70
  -3  -5  -4  167.18    9.60
  -3  -5  -4  172.38   10.00
  -3  -5  -4  178.18    9.90
   3   5   4  164.18    9.40
   3   5   4  172.78    9.20
  -4  -5  -4   16.50    3.80
  -4  -5  -4   13.90    3.50
  -4  -5  -4   11.90    3.70
  -4  -5  -4   17.00    4.00
   4   5   4   11.40    3.40
  -5  -5  -4  118.09    8.40
  -5  -5  -4  101.39    8.90
  -5  -5  -4  124.89    8.70
  -5  -5  -4  114.79    8.90
   5   5   4   96.99    8.10
  -6  -5  -4   34.50    5.60
  -6  -5  -4   26.20    5.40
  -6  -5  -4   23.20    4.80
   6   5   4   42.70    5.70
   6   5   4   25.00    5.10
  -7  -5  -4    3.10    4.10
  -7  -5  -4    3.10    4.00
  -7  -5  -4    7.90    4.90
   7   5   4    2.60    4.00
  -8  -5  -4   11.30    5.20
  -8  -5  -4    8.40    5.10
  -9  -5  -4    5.20    5.50
 -10  -5  -4   23.70    7.50
   8  -6  -4    0.60    7.00
   8  -6  -4    6.10    7.50
   7  -6  -4   10.00    6.80
   7  -6  -4   -8.20    5.60
   6  -6  -4    4.40    5.30
   6  -6  -4   -2.30    5.10
   5  -6  -4   85.79    9.00
   5  -6  -4  100.49    9.20
  -5   6   4   95.59    7.10
   4  -6  -4    4.60    3.90
   4  -6  -4   10.70    5.40
   4  -6  -4    8.40    4.30
  -4   6   4    6.80    3.00
   3  -6  -4    4.10    3.30
   3  -6  -4   -4.00    3.30
   3  -6  -4    1.40    3.00
   3  -6  -4    2.90    3.30
  -3   6   4    3.80    2.50
   2  -6  -4   89.69    6.80
   2  -6  -4   84.99    6.80
   2  -6  -4   93.99    7.20
   2  -6  -4   85.99    6.40
   1  -6  -4    4.00    2.80
   1  -6  -4   -0.20    2.50
   1  -6  -4   -1.00    2.70
   1  -6  -4    1.40    2.60
   0  -6  -4   50.39    5.10
   0  -6  -4   38.20    4.20
   0  -6  -4   48.80    5.10
   0  -6  -4   52.99    5.00
   0   6   4   48.90    4.70
  -1  -6  -4  579.34   25.80
  -1  -6  -4  575.14   25.50
  -1  -6  -4  578.54   25.50
  -1  -6  -4  593.64   25.60
   1   6   4  562.04   25.30
  -2  -6  -4  585.34   26.10
  -2  -6  -4  575.34   26.40
  -2  -6  -4  609.34   26.20
  -2  -6  -4  590.44   26.10
   2   6   4  580.84   26.00
  -3  -6  -4   82.29    7.00
  -3  -6  -4  100.29    7.20
  -3  -6  -4   99.29    7.00
   3   6   4  100.79    7.00
   3   6   4   91.99    6.90
  -4  -6  -4  345.47   17.40
  -4  -6  -4  330.17   17.70
  -4  -6  -4  352.46   17.60
  -4  -6  -4  377.36   18.20
   4   6   4  363.66   17.20
  -5  -6  -4  174.08   11.20
  -5  -6  -4  186.48   11.90
  -5  -6  -4  170.68   10.90
  -5  -6  -4  182.68   12.80
   5   6   4  173.48   10.90
   5   6   4  164.58   10.90
  -6  -6  -4    1.90    3.70
  -6  -6  -4    2.60    4.00
  -6  -6  -4    1.80    4.20
  -7  -6  -4    0.30    4.50
  -7  -6  -4    3.50    4.40
  -7  -6  -4    2.60    4.10
  -8  -6  -4    5.50    5.30
  -8  -6  -4    9.80    5.50
  -9  -6  -4    3.30    5.80
   7  -7  -4    4.80    6.30
   7  -7  -4    3.80    7.10
   6  -7  -4   20.90    6.80
   6  -7  -4   26.80    7.00
   5  -7  -4   -1.00    4.70
   5  -7  -4    4.40    4.90
   4  -7  -4   13.50    4.90
   4  -7  -4   12.70    4.80
  -4   7   4   13.70    3.60
   3  -7  -4   48.70    6.60
   3  -7  -4   44.90    6.00
   3  -7  -4   67.49    6.80
   2  -7  -4   72.09    7.20
   2  -7  -4   76.69    7.00
   2  -7  -4   84.19    7.00
   2  -7  -4   70.39    6.60
   1  -7  -4   -1.90    2.60
   1  -7  -4    2.10    2.90
   1  -7  -4    3.30    3.00
   1  -7  -4    1.90    2.90
  -1   7   4   -0.80    2.70
  -1   7   4    6.30    4.20
   0  -7  -4    4.10    2.80
   0  -7  -4    4.90    3.00
   0  -7  -4    6.40    3.00
   0  -7  -4    5.30    2.70
   0   7   4    3.30    2.70
   0   7   4    9.80    3.10
  -1  -7  -4    4.20    3.20
  -1  -7  -4    1.50    2.60
  -1  -7  -4    3.30    2.70
  -1  -7  -4    5.90    2.90
   1   7   4   -0.40    2.60
   1   7   4    0.20    2.60
  -2  -7  -4    0.70    2.90
  -2  -7  -4    6.60    3.20
  -2  -7  -4    1.50    3.00
   2   7   4    1.10    2.50
   2   7   4    7.20    3.10
  -3  -7  -4    3.00    3.00
  -3  -7  -4    1.00    3.10
  -3  -7  -4   -0.80    3.10
   3   7   4    2.70    3.10
   3   7   4   -0.30    2.80
  -4  -7  -4   -3.60    3.10
  -4  -7  -4    0.20    3.20
  -4  -7  -4    2.90    3.60
  -4  -7  -4    2.60    3.60
   4   7   4    0.50    3.40
   4   7   4   -1.80    1.80
  -5  -7  -4    6.20    3.60
  -5  -7  -4    0.90    3.90
  -5  -7  -4    3.90    4.10
   5   7   4    5.50    3.50
   5   7   4    3.60    3.80
  -6  -7  -4   15.30    4.70
  -6  -7  -4   19.90    5.50
  -6  -7  -4   13.60    4.80
   6   7   4   17.10    5.20
  -7  -7  -4    2.70    4.60
  -7  -7  -4   -2.10    4.40
  -7  -7  -4    2.70    5.00
  -8  -7  -4    9.20    5.70
  -8  -7  -4    1.60    4.80
  -9  -7  -4   -5.60    5.60
   7  -8  -4    8.60    7.60
   7  -8  -4    8.80    7.80
   6  -8  -4   21.10    7.60
   6  -8  -4   23.90    7.30
   5  -8  -4    0.60    5.50
   5  -8  -4   -5.40    4.90
   4  -8  -4   15.50    5.50
   4  -8  -4    7.70    5.20
  -4   8   4   10.90    3.70
   3  -8  -4   -4.80    3.70
   3  -8  -4    5.60    4.60
   2  -8  -4   78.49    7.80
   2  -8  -4   87.49    7.90
   1  -8  -4   43.10    5.60
   1  -8  -4   34.30    5.30
   1  -8  -4   35.50    5.10
  -1   8   4   24.60    5.70
  -1   8   4   21.10    3.70
   0  -8  -4  585.04   25.70
   0  -8  -4  561.14   25.60
   0  -8  -4  512.15   25.90
   0   8   4  566.44   25.50
   0   8   4  559.44   24.70
  -1  -8  -4  191.48   11.30
  -1  -8  -4  162.78   11.20
  -1  -8  -4  212.88   11.40
   1   8   4  203.18   10.70
   1   8   4  201.68   11.20
  -2  -8  -4    6.10    3.50
  -2  -8  -4    2.50    3.50
  -2  -8  -4   -1.00    3.00
   2   8   4    6.10    3.40
   2   8   4    0.70    1.90
  -3  -8  -4   54.49    5.90
  -3  -8  -4   37.90    5.80
  -3  -8  -4   43.20    5.50
   3   8   4   48.70    5.60
   3   8   4   37.40    5.10
  -4  -8  -4 1497.15   64.59
  -4  -8  -4 1448.06   64.49
  -4  -8  -4 1514.95   65.29
   4   8   4 1543.65   64.09
  -5  -8  -4  250.17   15.20
  -5  -8  -4  218.68   13.90
  -5  -8  -4  238.98   14.40
   5   8   4  244.38   14.10
  -6  -8  -4  111.19    9.50
  -6  -8  -4  104.49   10.70
  -6  -8  -4   93.39    9.90
  -7  -8  -4   -1.40    5.40
  -7  -8  -4   -1.10    5.20
  -7  -8  -4    5.20    4.90
  -8  -8  -4   10.70    5.70
  -8  -8  -4   10.60    6.00
  -9  -8  -4  162.48   14.50
   6  -9  -4    6.90    7.50
   6  -9  -4    0.70    7.00
   5  -9  -4  -10.30    5.70
   5  -9  -4    5.20    6.10
   4  -9  -4    7.80    5.40
   4  -9  -4    1.20    5.40
   3  -9  -4    2.10    5.00
   3  -9  -4   -7.60    4.40
   2  -9  -4    6.40    5.00
   2  -9  -4    4.00    4.40
   1  -9  -4  107.09    9.30
   1  -9  -4  109.59    9.00
   0  -9  -4    1.10    3.80
   0  -9  -4   -4.70    3.40
  -1  -9  -4   -2.20    3.50
  -1  -9  -4    6.40    3.90
  -2  -9  -4   60.69    7.00
  -2  -9  -4   63.59    6.90
  -3  -9  -4   18.30    5.10
  -3  -9  -4   16.10    4.40
  -4  -9  -4   29.50    6.10
  -4  -9  -4   35.90    5.90
  -4  -9  -4   49.90    6.40
  -5  -9  -4    0.70    5.10
  -5  -9  -4    0.40    4.60
  -5  -9  -4    1.10    4.30
  -6  -9  -4    2.20    5.40
  -6  -9  -4    2.40    4.80
  -6  -9  -4    6.70    5.20
  -7  -9  -4    0.20    5.50
  -7  -9  -4   -4.20    4.90
  -8  -9  -4    0.70    6.20
  -8  -9  -4    0.40    5.40
  -9  -9  -4    6.10    7.40
   5 -10  -4    7.30    7.00
   5 -10  -4    4.50    6.80
   4 -10  -4   28.60    7.80
   4 -10  -4   29.30    7.50
   3 -10  -4   -3.90    5.50
   3 -10  -4    8.60    5.90
   2 -10  -4   24.10    6.60
   2 -10  -4   20.90    6.20
   1 -10  -4    3.60    4.40
   1 -10  -4    2.60    4.80
   0 -10  -4   -3.80    4.10
  -1 -10  -4    1.00    4.00
  -1 -10  -4    0.20    4.50
  -2 -10  -4   30.00    5.60
  -2 -10  -4   22.40    5.70
  -3 -10  -4    5.70    4.60
  -3 -10  -4    4.50    4.90
  -4 -10  -4    1.00    4.20
  -4 -10  -4    0.20    4.70
  -5 -10  -4   -6.40    4.80
  -5 -10  -4   -1.00    4.50
  -5 -10  -4   -4.50    4.10
  -6 -10  -4   -0.50    4.90
  -6 -10  -4    2.80    5.50
  -6 -10  -4    2.80    7.00
  -7 -10  -4    5.50    6.10
  -7 -10  -4   -5.30    5.30
  -8 -10  -4    4.10    6.80
   4 -11  -4   16.10    8.20
   4 -11  -4   14.10    8.00
   3 -11  -4   69.69   10.00
   3 -11  -4   61.89    9.90
   2 -11  -4    4.20    6.00
   2 -11  -4   -1.80    5.50
   1 -11  -4   26.40    6.60
   1 -11  -4   16.90    6.70
   0 -11  -4   25.20    6.50
   0 -11  -4   40.10    7.40
  -1 -11  -4    6.30    5.10
  -1 -11  -4   -0.40    5.10
  -2 -11  -4    3.30    4.50
  -2 -11  -4    3.00    5.20
  -3 -11  -4   46.00    7.20
  -3 -11  -4   52.79    7.60
  -4 -11  -4    4.70    5.30
  -4 -11  -4   -1.30    4.60
  -5 -11  -4    4.80    5.40
  -5 -11  -4   11.90    5.60
  -5 -11  -4   21.30    6.70
  -6 -11  -4    6.40    6.50
  -6 -11  -4    2.40    5.40
  -7 -11  -4   15.00    6.50
  -7 -11  -4    1.00    6.40
   3 -12  -4  149.79   15.50
   3 -12  -4  164.88   15.20
   2 -12  -4   70.49   10.60
   2 -12  -4   75.39   10.60
   1 -12  -4    2.40    6.20
   1 -12  -4    6.80    6.50
   0 -12  -4    2.20    5.60
   0 -12  -4    8.40    6.10
  -1 -12  -4   23.80    6.80
  -1 -12  -4   11.80    5.90
  -2 -12  -4   -0.50    5.30
  -2 -12  -4    0.80    6.00
  -3 -12  -4   -3.20    5.20
  -3 -12  -4    1.10    5.70
  -4 -12  -4  111.79   12.20
  -4 -12  -4  115.99   11.60
  -5 -12  -4  108.29   11.60
  -5 -12  -4   88.89   10.50
  -6 -12  -4   33.00    8.40
  -6 -12  -4   23.60    8.10
   1 -13  -4    9.20    7.10
   1 -13  -4   -0.60    7.40
   0 -13  -4   15.80    8.00
   0 -13  -4   14.10    6.70
  -1 -13  -4    4.60    6.60
  -1 -13  -4    4.30    6.80
  -2 -13  -4   -3.60    6.10
  -2 -13  -4    4.70    7.20
  -3 -13  -4    2.90    7.30
  -3 -13  -4    1.00    6.20
  -4 -13  -4  -14.60    6.00
  -4 -13  -4   -5.50    5.80
  -5 -13  -4    9.80    7.10
  -5 -13  -4    9.90    7.30
   5  10  -5   10.60    8.80
   4  10  -5   -2.40    7.60
  -4 -10   5   -2.00    6.30
   3  10  -5    4.70    7.60
  -3 -10   5   13.90    6.60
   2  10  -5   -9.40    7.20
  -2 -10   5   10.40    6.70
   1  10  -5   -2.20    7.40
  -1 -10   5    7.60    6.50
   0  10  -5    7.80    8.10
   0 -10   5    8.30    6.50
  -1  10  -5   13.40   11.50
   1 -10   5    3.60    6.60
   2 -10   5    2.20    7.00
   6   9  -5    0.00    7.60
   5   9  -5   -0.10    8.10
   5   9  -5    8.60    7.00
  -5  -9   5    1.50    5.60
   4   9  -5   -0.90    7.20
   4   9  -5   -0.90    6.30
  -4  -9   5    8.10    5.90
   3   9  -5   24.70    8.30
   3   9  -5   28.40    8.00
  -3  -9   5   16.60    6.00
   2   9  -5    8.50    7.20
   2   9  -5    9.40    7.10
  -2  -9   5    0.90    5.70
   1   9  -5   -1.50    6.70
   1   9  -5    0.60    6.70
  -1  -9   5    2.40    5.80
   0   9  -5    5.20    7.30
   0  -9   5    8.90    5.90
  -1   9  -5    9.70    7.60
   1  -9   5    7.50    6.30
  -2   9  -5    3.40    7.10
   2  -9   5    4.00    6.20
   3  -9   5    5.20    7.10
   7   8  -5  -11.30    8.10
   7   8  -5   -7.20    7.40
   6   8  -5   11.60    7.60
   6   8  -5    1.40    7.00
   5   8  -5    7.10    6.70
   5   8  -5   23.50    7.80
  -5  -8   5   20.10    5.60
   4   8  -5   -0.90    6.40
   4   8  -5    2.20    6.70
  -4  -8   5   -4.90    4.60
   3   8  -5   17.50    6.70
   3   8  -5    5.10    6.00
  -3  -8   5    3.30    4.90
   2   8  -5   53.19    8.90
   2   8  -5   67.29    8.60
  -2  -8   5   39.60    6.90
   1   8  -5    2.40    5.80
   1   8  -5   -0.90    5.30
  -1  -8   5   -1.70    4.90
   0   8  -5   18.20    6.60
   0   8  -5    0.30    5.50
   0  -8   5    8.80    5.30
  -1   8  -5   -4.80    5.60
  -1   8  -5   15.40    7.30
   1  -8   5    7.50    5.60
  -2   8  -5   -0.60    6.50
   2  -8   5    0.00    5.40
  -3   8  -5    7.40    7.30
   3  -8   5   13.50    6.90
   4  -8   5   10.80    6.80
   8   7  -5   22.40    9.50
   8   7  -5   57.39   10.70
  -8  -7   5   44.00   10.70
   7   7  -5   47.10   10.00
   7   7  -5   30.60    8.80
   6   7  -5   14.50    7.20
   6   7  -5    0.60    7.00
  -6  -7   5   16.20    5.80
   5   7  -5   16.80    7.00
   5   7  -5   22.90    7.70
  -5  -7   5    9.30    4.80
   4   7  -5   25.80    6.80
   4   7  -5   23.80    7.20
  -4  -7   5   15.10    5.10
   3   7  -5   -1.80    5.10
   3   7  -5    2.30    5.40
  -3  -7   5    1.90    4.50
   2   7  -5  286.97   17.30
   2   7  -5  322.67   18.00
  -2  -7   5  289.67   16.30
   1   7  -5   80.09    9.20
   1   7  -5   77.79    8.60
  -1  -7   5   62.19    7.40
   0   7  -5  154.08   12.50
   0   7  -5  130.49   12.00
   0  -7   5  154.48   11.30
  -1   7  -5    4.40    6.30
  -1   7  -5    5.60    5.50
   1  -7   5   10.70    5.30
  -2   7  -5  272.27   17.20
  -2   7  -5  238.38   16.70
   2  -7   5  268.97   16.10
  -3   7  -5   46.70    8.70
   3  -7   5   44.10    7.70
  -4   7  -5    2.00    7.20
   4  -7   5    8.50    6.40
   5  -7   5   46.80    8.50
   8   6  -5    3.80    8.00
  -8  -6   5    1.40    7.80
   7   6  -5   -5.80    6.90
   7   6  -5   -8.30    6.20
  -7  -6   5   -0.90    7.40
   6   6  -5    2.50    6.30
   6   6  -5    2.90    6.10
  -6  -6   5   11.00    4.60
   5   6  -5   31.70    7.40
   5   6  -5   52.89    8.20
  -5  -6   5   30.70    5.40
   4   6  -5  109.29   10.90
  -4  -6   5   98.99    8.40
   3   6  -5   -3.40    4.30
   3   6  -5   -0.40    4.50
  -3  -6   5   -6.00    3.60
   2   6  -5    7.40    5.00
   2   6  -5    3.00    4.50
  -2  -6   5    1.90    3.80
   1   6  -5   47.70    7.70
   1   6  -5   45.50    6.80
  -1  -6   5   53.69    6.20
  -1  -6   5   27.80    7.20
   0   6  -5  301.47   16.40
   0   6  -5  271.27   16.60
   0  -6   5  296.27   15.70
   0  -6   5  279.27   15.30
  -1   6  -5    1.90    4.80
   1  -6   5    4.00    4.80
   1  -6   5    2.30    4.30
  -2   6  -5   27.60    6.80
  -2   6  -5   56.09    8.30
   2  -6   5   35.70    6.40
  -3   6  -5  139.09   12.30
  -3   6  -5  117.29   11.90
   3  -6   5  110.59   11.00
  -4   6  -5   10.90    6.70
   4  -6   5   11.10    6.00
  -5   6  -5    7.00    7.50
   5  -6   5    2.00    5.70
   5  -6   5    6.50    5.50
   6  -6   5    0.00    6.20
   9   5  -5    3.10    8.50
   9   5  -5   11.40    7.50
   8   5  -5    2.10    6.50
   8   5  -5    1.90    7.90
  -8  -5   5  -10.90   11.40
   7   5  -5   16.20    7.80
   7   5  -5   14.00    6.40
  -7  -5   5   22.20    7.70
   6   5  -5   12.50    6.20
  -6  -5   5    5.20    4.10
   5   5  -5   -2.30    4.90
   5   5  -5    5.00    5.20
  -5  -5   5    3.40    3.90
   4   5  -5   33.40    5.90
   4   5  -5   22.70    6.20
  -4  -5   5   25.00    4.50
   3   5  -5   -0.30    4.10
   3   5  -5   -1.30    4.20
  -3  -5   5    3.60    3.50
  -3  -5   5   -1.60    4.20
   2   5  -5  285.67   15.00
   2   5  -5  296.27   15.60
  -2  -5   5  282.37   14.20
  -2  -5   5  255.17   13.90
   1   5  -5  160.48   10.60
   1   5  -5  145.59   10.80
  -1  -5   5  167.28   10.00
   0   5  -5   -5.40    3.80
   0   5  -5   -3.10    3.90
   0  -5   5   -1.00    3.10
   0  -5   5    3.10    3.60
  -1   5  -5    5.90    5.00
  -1   5  -5   -6.10    3.50
   1  -5   5   -1.20    3.70
   1  -5   5    7.60    3.70
  -2   5  -5   -3.60    5.00
  -2   5  -5    2.40    4.40
   2  -5   5   -1.80    3.30
   2  -5   5   -3.50    4.00
  -3   5  -5   -0.80    5.60
  -3   5  -5   -4.20    4.70
   3  -5   5    1.60    3.90
   3  -5   5    7.60    4.80
  -4   5  -5  101.79   10.80
  -4   5  -5   91.19    9.80
   4  -5   5   71.39    8.40
   4  -5   5   92.39    9.90
  -5   5  -5    6.40    6.70
   5  -5   5   -0.60    4.60
   5  -5   5   -5.10    5.00
  -6   5  -5  126.09   13.40
   6  -5   5  110.19   11.80
   7  -5   5   44.70    9.00
   9   4  -5   25.00    9.10
   9   4  -5    7.00    7.40
   8   4  -5    2.50    7.40
   8   4  -5    0.90    6.70
   7   4  -5    4.90    6.70
   7   4  -5    5.50    5.90
  -7  -4   5   12.60    6.60
   6   4  -5   11.40    5.90
   6   4  -5    9.40    5.20
  -6  -4   5   13.60    4.00
  -6  -4   5   18.60    6.40
   5   4  -5   20.20    5.70
   5   4  -5   33.40    5.40
  -5  -4   5   22.60    4.10
   4   4  -5    3.50    4.40
  -4  -4   5    1.40    3.00
   3   4  -5   50.79    5.80
   3   4  -5   39.70    5.60
   3   4  -5   31.10    4.90
  -3  -4   5   34.40    4.70
  -3  -4   5   36.90    4.10
  -3  -4   5   39.60    4.50
   2   4  -5   55.09    5.70
   2   4  -5   68.39    6.80
   2   4  -5   48.30    5.90
  -2  -4   5   57.99    5.30
  -2  -4   5   61.99    5.70
  -2  -4   5   58.79    6.00
   1   4  -5    8.30    5.20
   1   4  -5   -2.40    3.20
   1   4  -5    1.00    3.50
  -1  -4   5    0.50    2.70
  -1  -4   5    1.10    3.00
   0   4  -5   51.29    6.30
   0   4  -5   64.59    6.30
   0  -4   5   62.89    6.10
  -1   4  -5    4.00    3.90
  -1   4  -5    1.70    4.10
   1  -4   5   10.60    3.70
   1  -4   5    8.60    3.20
  -2   4  -5   50.49    6.30
  -2   4  -5   41.70    6.10
   2  -4   5   26.80    4.70
  -3   4  -5   71.09    7.70
  -3   4  -5   47.50    6.90
   3  -4   5   47.50    6.50
   3  -4   5   41.00    5.50
  -4   4  -5   96.69   10.60
  -4   4  -5  100.39   10.20
   4  -4   5   91.99    8.80
   4  -4   5  109.09    9.70
   4  -4   5  107.49    8.80
  -5   4  -5   -0.10    5.80
  -5   4  -5   10.00    5.70
   5  -4   5    0.80    3.80
   5  -4   5    3.60    5.00
  -6   4  -5    2.70    6.20
   6  -4   5   10.70    6.20
   7  -4   5   -2.70    6.30
   9   3  -5  107.49   12.20
   9   3  -5   75.19   12.00
   8   3  -5   12.10    6.80
   8   3  -5    8.80    6.20
   7   3  -5   11.00    6.30
   7   3  -5   -2.00    5.00
  -7  -3   5   16.60    6.20
   6   3  -5   21.50    5.40
   6   3  -5   16.50    6.00
  -6  -3   5   20.60    6.10
  -6  -3   5   16.60    3.70
   5   3  -5   22.70    5.00
   5   3  -5   29.90    5.60
  -5  -3   5   20.90    6.00
  -5  -3   5   18.20    3.50
   4   3  -5   33.50    5.10
   4   3  -5   27.70    4.60
   4   3  -5   21.60    4.20
  -4  -3   5   24.10    3.40
  -4  -3   5   39.90    6.20
   3   3  -5    1.60    2.80
   3   3  -5   -0.90    3.10
  -3  -3   5    0.20    2.30
   2   3  -5   89.29    7.00
   2   3  -5  103.99    7.30
   2   3  -5   87.99    6.50
  -2  -3   5   82.59    6.40
  -2  -3   5   84.09    5.80
   1   3  -5  187.58   10.70
   1   3  -5  176.18   10.00
   1   3  -5  189.88   10.20
  -1  -3   5  188.08    9.40
  -1  -3   5  175.78    9.00
   0   3  -5    6.90    4.00
   0   3  -5    5.30    3.30
   0   3  -5    0.20    2.90
   0  -3   5   -1.40    2.60
   0  -3   5    5.30    2.30
  -1   3  -5   94.69    8.00
  -1   3  -5   78.69    7.10
   1  -3   5  100.09    7.00
  -2   3  -5   16.00    4.60
  -2   3  -5   10.10    3.80
   2  -3   5    9.80    3.20
   2  -3   5   14.10    3.90
  -3   3  -5  104.59    9.10
  -3   3  -5  102.59    8.60
   3  -3   5  115.49    8.40
   3  -3   5   86.99    7.90
   3  -3   5   91.89    7.50
  -4   3  -5   -1.40    4.50
  -4   3  -5    1.30    4.50
   4  -3   5   -0.50    3.90
   4  -3   5   -2.60    3.30
   4  -3   5    2.90    3.50
  -5   3  -5  110.09   11.20
  -5   3  -5  116.59   10.70
   5  -3   5  101.59    9.10
   5  -3   5  102.99   10.00
  -6   3  -5   -2.10    5.70
  -6   3  -5    2.60    5.50
   6  -3   5    3.40    5.40
  -7   3  -5    2.30    5.70
   7  -3   5    9.00    6.10
  -8   3  -5   38.20    8.20
   8  -3   5   27.90    7.80
   9   2  -5   14.60    7.10
   9   2  -5    6.30    8.00
   8   2  -5   10.20    6.10
   8   2  -5   11.70    7.00
   7   2  -5   12.20    6.30
   7   2  -5   10.30    5.40
  -7  -2   5   13.20    5.40
   6   2  -5    3.80    4.80
   6   2  -5    3.20    4.30
  -6  -2   5    6.10    2.90
  -6  -2   5    2.80    4.70
   5   2  -5   30.80    5.30
   5   2  -5   39.10    5.30
   5   2  -5   39.10    6.00
  -5  -2   5   41.30    4.40
  -5  -2   5   36.70    6.30
   4   2  -5    5.10    3.50
   4   2  -5    1.50    2.90
   4   2  -5    1.70    3.00
   4   2  -5    0.60    3.30
  -4  -2   5    3.30    2.10
  -4  -2   5    1.00    4.00
   3   2  -5   27.10    3.70
   3   2  -5   23.70    3.50
   3   2  -5   36.80    4.60
  -3  -2   5   22.10    2.80
  -3  -2   5   20.10    5.00
  -3  -2   5   23.70    2.40
   2   2  -5   16.80    3.10
   2   2  -5   15.30    2.90
   2   2  -5   13.20    3.30
  -2  -2   5    9.80    4.60
  -2  -2   5   12.00    2.00
  -2  -2   5   11.70    1.90
   1   2  -5   25.10    3.90
   1   2  -5   17.20    3.20
   1   2  -5   19.80    3.10
  -1  -2   5   14.90    3.40
  -1  -2   5   24.10    5.10
   0   2  -5   -0.80    2.60
   0   2  -5   -0.30    3.20
   0  -2   5    0.20    3.60
   0  -2   5   -1.20    1.70
  -1   2  -5   19.50    3.50
  -1   2  -5   24.70    3.90
  -1   2  -5   15.40    3.80
   1  -2   5   28.50    3.40
   1  -2   5   21.40    4.70
   1  -2   5   18.60    2.90
  -2   2  -5    2.20    3.50
  -2   2  -5    0.10    3.10
   2  -2   5    4.30    2.40
   2  -2   5    3.90    3.40
   2  -2   5    6.80    3.00
  -3   2  -5   45.20    5.50
  -3   2  -5   36.60    5.70
   3  -2   5   37.90    4.60
   3  -2   5   48.10    5.40
   3  -2   5   45.90    5.40
  -4   2  -5   -0.20    4.40
  -4   2  -5   -2.90    4.00
   4  -2   5    0.60    3.10
   4  -2   5    4.30    3.80
   4  -2   5   -2.10    3.00
  -5   2  -5   20.20    5.60
  -5   2  -5   15.70    5.60
   5  -2   5   16.10    4.40
   5  -2   5   21.90    4.10
   5  -2   5   21.40    5.40
  -6   2  -5   -6.80    4.70
  -6   2  -5    3.80    5.10
   6  -2   5    1.60    5.00
  -7   2  -5    2.10    5.20
   7  -2   5   11.20    5.50
  -8   2  -5    6.10    6.10
   8  -2   5   19.20    6.60
   9   1  -5   36.30    8.30
   9   1  -5   49.20   10.20
   8   1  -5   27.30    7.60
   8   1  -5   29.20    7.10
   8   1  -5   52.39    8.10
   7   1  -5    2.80    5.40
   7   1  -5    7.60    5.20
   7   1  -5    5.60    4.60
  -7  -1   5    9.20    4.80
   6   1  -5   82.99    8.70
   6   1  -5   91.09    8.70
   6   1  -5   89.39    8.40
  -6  -1   5   92.29    8.30
   5   1  -5 1362.96   59.29
   5   1  -5 1393.36   59.79
   5   1  -5 1459.55   59.59
   5   1  -5 1355.86   59.79
  -5  -1   5 1399.26   59.79
   4   1  -5   -1.80    2.90
   4   1  -5    2.50    2.80
   4   1  -5    0.70    2.50
   4   1  -5   -1.90    2.80
   4   1  -5    5.10    3.20
  -4  -1   5   -4.80    3.50
   3   1  -5   87.09    6.40
   3   1  -5   78.19    6.30
   3   1  -5   90.19    6.00
   3   1  -5   79.69    5.70
  -3  -1   5   85.89    7.60
   2   1  -5   47.20    4.10
   2   1  -5   42.80    4.60
   2   1  -5   46.10    4.20
  -2  -1   5   40.00    5.60
   1   1  -5   26.10    3.50
   1   1  -5   28.00    3.00
   1   1  -5   29.80    3.10
  -1  -1   5   27.60    4.90
   0   1  -5  464.45   20.20
   0   1  -5  469.05   20.60
   0   1  -5  471.05   20.20
   0  -1   5  449.86   21.80
  -1   1  -5 1166.78   48.70
  -1   1  -5 1162.78   49.10
  -1   1  -5 1144.89   48.70
   1  -1   5 1158.18   49.80
   1  -1   5 1149.19   48.00
   1  -1   5 1180.78   48.30
  -2   1  -5    2.40    2.90
  -2   1  -5    5.20    3.40
  -2   1  -5   -0.50    2.60
   2  -1   5    1.40    2.10
   2  -1   5   -0.40    2.60
   2  -1   5    3.10    3.20
  -3   1  -5   -1.70    3.30
  -3   1  -5   12.80    3.70
   3  -1   5   -1.00    2.90
   3  -1   5    5.60    3.10
   3  -1   5   -0.90    2.40
  -4   1  -5   53.09    6.20
  -4   1  -5   41.00    6.00
   4  -1   5   42.20    4.80
   4  -1   5   33.60    4.80
   4  -1   5   43.00    5.60
  -5   1  -5  989.00   45.30
  -5   1  -5 1052.99   46.10
   5  -1   5 1024.10   44.80
   5  -1   5 1009.10   45.00
   5  -1   5 1029.90   43.70
  -6   1  -5   95.99    9.50
  -6   1  -5   98.79    9.90
   6  -1   5   74.59    8.10
   6  -1   5   86.39    9.00
  -7   1  -5   -2.40    4.10
  -7   1  -5    0.80    5.20
   7  -1   5    0.90    4.80
  -8   1  -5   22.80    7.50
  -8   1  -5   22.70    6.90
   8  -1   5   29.90    7.70
  -9   1  -5    6.30    7.20
   9  -1   5   13.20    6.80
   9   0  -5    7.50    6.80
   9   0  -5    3.00    7.80
   9   0  -5    1.40    6.10
   8   0  -5    4.30    6.20
   8   0  -5    5.30    5.70
   8   0  -5   -5.50    5.50
   7   0  -5   -3.70    4.40
   7   0  -5    0.00    4.50
   7   0  -5    2.30    5.10
   6   0  -5   -1.30    3.60
   6   0  -5   -1.90    3.70
   6   0  -5    1.10    4.30
  -6   0   5    0.40    3.70
  -6   0   5    2.30    2.30
   5   0  -5   -0.30    3.20
   5   0  -5    0.60    3.80
   5   0  -5   -0.60    2.90
   5   0  -5   -0.10    3.00
   5   0  -5    2.80    3.30
  -5   0   5    0.10    3.50
   4   0  -5   83.59    6.30
   4   0  -5   90.79    6.90
   4   0  -5   92.99    6.30
   4   0  -5   88.29    7.00
   4   0  -5   94.19    6.30
  -4   0   5   77.69    7.20
   3   0  -5   20.00    2.70
   3   0  -5   14.30    2.70
   3   0  -5   20.10    2.60
   3   0  -5   18.10    3.10
  -3   0   5   21.10    4.40
   2   0  -5   -3.50    1.90
   2   0  -5    0.40    1.50
   2   0  -5    0.80    1.60
   2   0  -5    1.60    2.10
   2   0  -5    1.60    1.60
   2   0  -5   -0.70    1.40
  -2   0   5   -3.00    3.40
   1   0  -5    0.90    1.90
   1   0  -5    0.30    1.00
  -1   0   5    1.30    3.50
   0   0  -5    6.60    1.60
   0   0  -5    4.00    1.60
   0   0  -5    6.40    1.60
   0   0   5   13.50    4.10
  -1   0  -5   -0.20    2.10
  -1   0  -5   -0.20    2.10
  -1   0  -5    1.60    2.60
   1   0   5    0.10    3.40
  -2   0  -5  104.49    6.80
  -2   0  -5  111.89    7.00
  -2   0  -5  105.49    7.40
   2   0   5  112.29    7.80
   2   0   5  123.79    6.20
   2   0   5  108.29    6.50
  -3   0  -5  681.43   30.90
  -3   0  -5  721.73   31.30
  -3   0  -5  687.83   30.80
   3   0   5  703.93   30.50
   3   0   5  710.03   30.80
  -4   0  -5    8.90    3.80
  -4   0  -5   10.30    4.00
   4   0   5    2.00    3.10
   4   0   5    8.90    3.00
   4   0   5    7.70    3.20
  -5   0  -5   -1.30    3.80
  -5   0  -5   -0.60    3.70
  -5   0  -5    5.70    4.00
   5   0   5    1.30    3.50
   5   0   5    5.50    3.50
   5   0   5   -0.30    2.50
  -6   0  -5   81.39    8.40
  -6   0  -5   76.89    8.80
   6   0   5   78.79    8.00
   6   0   5   76.29    8.00
  -7   0  -5   62.29    9.10
  -7   0  -5   75.09    9.00
  -7   0  -5   75.59    8.80
   7   0   5   83.09    9.20
  -8   0  -5    1.70    5.50
  -8   0  -5    2.40    5.20
   8   0   5   -2.30    4.70
  -9   0  -5    2.60    6.40
   9   0   5    0.70    5.60
   9  -1  -5    3.10    6.40
   9  -1  -5   -2.80    6.00
   8  -1  -5    3.50    5.50
   8  -1  -5    2.40    5.50
   7  -1  -5   27.00    6.00
   7  -1  -5   28.10    6.00
   7  -1  -5   39.20    7.40
   6  -1  -5   -3.10    3.30
   6  -1  -5    3.10    4.60
   6  -1  -5    6.60    4.00
  -6   1   5    7.50    3.90
   5  -1  -5    4.70    3.80
   5  -1  -5    7.50    3.50
   5  -1  -5    8.70    3.50
   5  -1  -5    6.80    3.50
   5  -1  -5    4.30    3.80
   4  -1  -5   12.30    3.60
   4  -1  -5   12.20    3.20
   4  -1  -5   21.30    3.30
  -4   1   5   27.50    4.40
   3  -1  -5   10.90    2.30
   3  -1  -5    9.10    2.20
   3  -1  -5   12.80    2.20
   3  -1  -5    9.40    2.70
   3  -1  -5   11.10    3.50
   3  -1  -5   10.60    2.70
  -3   1   5    8.40    3.80
   2  -1  -5   13.20    2.20
   2  -1  -5   23.90    2.30
  -2   1   5   10.50    3.80
  -1   1   5  706.93   31.20
   0   1   5 1259.97   53.49
  -1  -1  -5  441.66   18.80
  -1  -1  -5  451.85   18.80
  -1  -1  -5  432.56   18.90
  -1  -1  -5  446.76   19.30
   1   1   5  445.26   20.50
  -2  -1  -5  124.19    6.90
  -2  -1  -5  128.99    7.60
  -2  -1  -5  121.29    7.20
   2   1   5  124.19    8.30
  -3  -1  -5    8.60    3.40
  -3  -1  -5    0.30    2.80
   3   1   5   15.10    3.00
   3   1   5    3.90    2.90
   3   1   5    3.60    2.00
  -4  -1  -5    2.40    3.00
  -4  -1  -5    1.70    3.30
  -4  -1  -5   -1.10    2.80
   4   1   5   -0.20    2.50
   4   1   5   -0.80    2.20
   4   1   5   -3.60    2.50
  -5  -1  -5   43.00    5.90
  -5  -1  -5   37.90    6.00
  -5  -1  -5   32.50    5.40
   5   1   5   30.40    4.60
   5   1   5   38.00    5.10
  -6  -1  -5   16.30    4.20
  -6  -1  -5    6.70    4.70
  -6  -1  -5   11.10    4.90
   6   1   5    7.90    3.70
   6   1   5   11.00    4.30
  -7  -1  -5   -1.70    4.80
  -7  -1  -5    5.50    4.40
  -7  -1  -5    7.50    4.90
   7   1   5    5.00    4.50
  -8  -1  -5   -2.30    5.50
  -8  -1  -5    1.20    5.00
   8   1   5    3.50    5.00
  -9  -1  -5   15.20    7.10
   9  -2  -5   -0.70    6.10
   9  -2  -5   10.20    7.50
   8  -2  -5   -5.90    5.50
   8  -2  -5   -5.00    5.20
   7  -2  -5   -3.40    4.60
   7  -2  -5   -7.30    4.30
   6  -2  -5   42.10    6.30
   6  -2  -5   48.10    6.80
   6  -2  -5   54.29    6.70
   5  -2  -5   -0.80    3.10
   5  -2  -5   -0.10    3.50
   5  -2  -5   -0.60    3.40
   5  -2  -5    4.00    3.90
   5  -2  -5    0.80    3.30
   4  -2  -5  188.88    9.90
   4  -2  -5  188.68   10.40
   4  -2  -5  196.38   10.50
   4  -2  -5  191.68   10.00
   4  -2  -5  176.68    9.70
  -4   2   5  175.08   10.50
   3  -2  -5  340.37   15.20
   3  -2  -5  326.67   14.70
   3  -2  -5  333.57   15.10
   3  -2  -5  332.17   14.60
   3  -2  -5  316.77   14.50
  -3   2   5  325.97   16.10
   2  -2  -5    4.40    1.80
   2  -2  -5    6.40    1.80
  -2   2   5    8.90    3.80
  -1   2   5   10.20    3.80
   0   2   5   59.59    6.30
  -1  -2  -5  262.67   11.80
   1   2   5  273.17   13.60
  -2  -2  -5   -2.20    2.50
  -2  -2  -5    0.90    2.20
  -2  -2  -5    4.00    2.10
   2   2   5   -1.20    3.00
  -3  -2  -5   85.39    6.50
  -3  -2  -5   95.39    6.40
  -3  -2  -5   91.69    6.90
  -3  -2  -5   85.69    6.00
   3   2   5   90.39    6.60
   3   2   5   87.19    5.60
  -4  -2  -5   -0.70    2.90
  -4  -2  -5    3.80    3.20
  -4  -2  -5    2.70    3.50
   4   2   5    0.80    2.30
  -5  -2  -5   71.19    7.50
  -5  -2  -5   73.19    7.50
  -5  -2  -5   64.19    6.60
  -5  -2  -5   67.89    7.10
   5   2   5   63.89    6.00
  -6  -2  -5    4.60    3.60
  -6  -2  -5   -0.90    3.80
  -6  -2  -5   -2.50    4.10
   6   2   5    0.20    3.40
  -7  -2  -5    0.40    4.80
  -7  -2  -5   -3.70    3.50
  -7  -2  -5   -3.60    4.30
   7   2   5   -2.50    4.30
  -8  -2  -5   -1.10    5.10
  -8  -2  -5   -0.50    4.70
  -9  -2  -5    9.00    6.00
   9  -3  -5   -1.30    6.90
   9  -3  -5    0.50    6.50
   8  -3  -5   17.80    6.80
   8  -3  -5   17.30    6.70
   7  -3  -5  103.89   10.70
   7  -3  -5   91.99    9.80
   6  -3  -5   -3.30    4.30
   6  -3  -5    7.10    4.40
   5  -3  -5    3.00    3.50
   5  -3  -5    1.20    3.30
   5  -3  -5   -0.80    3.70
   4  -3  -5    5.40    2.90
   4  -3  -5    3.20    2.80
   4  -3  -5   15.70    3.20
   3  -3  -5 1261.57   52.49
   3  -3  -5 1256.07   52.99
   3  -3  -5 1261.87   52.89
   3  -3  -5 1268.17   52.49
   3  -3  -5 1249.18   52.49
   2  -3  -5 1064.49   43.50
   2  -3  -5 1048.40   43.10
   2  -3  -5 1021.00   43.50
  -1   3   5   80.69    7.00
   0   3   5  439.06   20.60
  -1  -3  -5  135.89    6.40
  -1  -3  -5  136.69    6.40
  -1  -3  -5  136.89    7.00
  -2  -3  -5 1346.47   55.89
  -2  -3  -5 1360.96   55.89
  -2  -3  -5 1344.67   56.19
  -2  -3  -5 1323.87   56.19
  -3  -3  -5  186.48   10.80
  -3  -3  -5  204.78   10.40
  -3  -3  -5  195.88   10.30
  -3  -3  -5  196.48   10.40
  -3  -3  -5  205.88   10.80
   3   3   5  205.18    9.80
  -4  -3  -5  123.49    8.00
  -4  -3  -5  123.59    8.20
  -4  -3  -5   97.49    7.90
  -4  -3  -5  126.89    8.50
   4   3   5  120.19    7.30
  -5  -3  -5   64.19    7.30
  -5  -3  -5   82.89    7.00
  -5  -3  -5   68.29    7.30
  -5  -3  -5   72.59    7.40
   5   3   5   75.09    6.50
  -6  -3  -5   11.10    4.80
  -6  -3  -5    7.20    3.80
  -6  -3  -5    8.10    4.50
   6   3   5    8.30    3.70
  -7  -3  -5   42.30    6.90
  -7  -3  -5   34.70    6.50
  -7  -3  -5   29.60    5.70
   7   3   5   34.70    8.20
  -8  -3  -5   43.00    7.40
  -8  -3  -5   35.80    6.60
  -9  -3  -5   14.20    6.40
   8  -4  -5   47.00    8.70
   8  -4  -5   58.09    9.50
   7  -4  -5   17.30    6.20
   7  -4  -5   33.30    6.80
   6  -4  -5    8.60    4.80
   6  -4  -5    5.60    4.70
   5  -4  -5    6.20    3.90
   5  -4  -5   12.00    4.20
   5  -4  -5    3.30    4.20
   4  -4  -5   63.09    6.10
   4  -4  -5   67.49    6.30
   4  -4  -5   56.99    5.90
   4  -4  -5   60.99    6.50
   3  -4  -5  512.55   22.70
   3  -4  -5  528.35   23.20
   3  -4  -5  505.15   22.60
   3  -4  -5  513.15   22.60
   2  -4  -5  233.88   11.20
   2  -4  -5  232.08   10.70
   2  -4  -5  228.48   10.60
   2  -4  -5  226.28   10.60
   1  -4  -5   -1.10    1.50
   1  -4  -5   -1.20    1.80
   1  -4  -5   -0.80    1.30
   0  -4  -5  148.49    7.00
   0  -4  -5  150.18    7.40
  -1  -4  -5 1369.56   56.19
  -1  -4  -5 1335.27   56.49
  -1  -4  -5 1371.36   56.29
  -1  -4  -5 1364.96   56.29
  -2  -4  -5   12.70    2.90
  -2  -4  -5    8.90    2.60
  -2  -4  -5    8.30    2.60
  -3  -4  -5   27.10    3.60
  -3  -4  -5   25.50    3.90
  -3  -4  -5   27.30    3.90
  -3  -4  -5   22.90    3.60
  -3  -4  -5   16.80    3.40
   3   4   5   23.20    3.20
  -4  -4  -5  113.99    8.00
  -4  -4  -5  109.89    7.60
  -4  -4  -5  118.09    7.50
  -4  -4  -5   90.49    7.30
   4   4   5   79.29    6.40
  -5  -4  -5   62.39    6.80
  -5  -4  -5   53.39    5.90
  -5  -4  -5   68.59    7.30
  -5  -4  -5   63.19    6.90
   5   4   5   74.29    6.30
  -6  -4  -5   76.49    7.70
  -6  -4  -5   71.69    7.60
  -6  -4  -5   67.19    7.00
   6   4   5   69.19    7.10
  -7  -4  -5   16.30    4.60
  -7  -4  -5    7.50    4.90
  -7  -4  -5   21.10    6.00
  -8  -4  -5    9.60    5.20
  -8  -4  -5   12.60    5.90
  -9  -4  -5    9.90    6.40
  -9  -4  -5   14.60    6.20
   8  -5  -5   14.40    7.30
   8  -5  -5    9.30    6.60
   7  -5  -5   10.70    6.20
   7  -5  -5    5.90    5.60
   6  -5  -5    5.40    5.10
   6  -5  -5    5.20    5.00
   5  -5  -5   -1.80    3.80
   5  -5  -5    1.70    3.90
   4  -5  -5  349.77   17.70
   4  -5  -5  345.07   17.10
   4  -5  -5  324.77   17.30
   4  -5  -5  355.96   17.00
   3  -5  -5   44.50    4.90
   3  -5  -5   43.30    5.10
   3  -5  -5   44.10    4.70
   3  -5  -5   50.09    5.10
   2  -5  -5    1.70    2.10
   2  -5  -5    3.50    2.40
   2  -5  -5    1.10    2.20
   2  -5  -5   -3.70    2.40
   1  -5  -5  210.48   10.00
   1  -5  -5  212.68   10.20
   1  -5  -5  207.48   10.10
   1  -5  -5  207.88   10.40
   0  -5  -5  148.69    7.70
   0  -5  -5  153.98    8.00
   0  -5  -5  155.38    7.60
   0  -5  -5  142.49    7.70
  -1  -5  -5  331.37   15.30
  -1  -5  -5  344.57   15.30
  -1  -5  -5  345.77   15.70
  -2  -5  -5  528.35   23.30
  -2  -5  -5  517.85   22.90
  -2  -5  -5  518.35   23.00
  -2  -5  -5  553.74   23.10
   2   5   5  475.15   23.00
   2   5   5  530.65   22.80
  -3  -5  -5    5.70    2.70
  -3  -5  -5    6.80    2.80
  -3  -5  -5    5.40    2.90
  -3  -5  -5    6.30    3.10
  -3  -5  -5    2.90    2.90
   3   5   5    2.40    2.60
   3   5   5    4.40    2.50
  -4  -5  -5   16.10    3.60
  -4  -5  -5   17.20    4.20
  -4  -5  -5    5.40    3.20
  -4  -5  -5   14.40    3.40
   4   5   5    9.20    2.70
   4   5   5    8.30    3.20
  -5  -5  -5    2.80    3.70
  -5  -5  -5    3.20    3.50
  -5  -5  -5   -0.80    2.90
  -5  -5  -5   -5.10    3.10
   5   5   5   -4.90    2.90
   5   5   5   -0.30    3.00
  -6  -5  -5   17.70    5.10
  -6  -5  -5   17.00    5.20
  -6  -5  -5   11.60    4.00
  -7  -5  -5  133.39   10.90
  -7  -5  -5  124.49   10.80
  -7  -5  -5  111.79   10.00
  -8  -5  -5    1.40    5.10
  -8  -5  -5    5.80    5.10
  -9  -5  -5   73.59    9.30
  -9  -5  -5   92.99   10.70
   8  -6  -5   -5.20    6.50
   8  -6  -5    2.30    7.60
   7  -6  -5   11.50    6.70
   7  -6  -5    8.90    6.50
   6  -6  -5    3.90    5.10
   6  -6  -5    4.50    5.30
   5  -6  -5   12.10    4.60
   5  -6  -5    6.90    4.70
   4  -6  -5   26.60    4.70
   4  -6  -5   27.60    5.40
   4  -6  -5   20.80    4.90
   3  -6  -5  100.39    7.30
   3  -6  -5   88.69    8.00
   3  -6  -5   80.49    7.00
   3  -6  -5  104.79    7.50
   2  -6  -5   33.70    4.20
   2  -6  -5   28.40    4.40
   2  -6  -5   28.10    3.90
   2  -6  -5   26.60    3.70
   1  -6  -5  132.29    7.80
   1  -6  -5  129.59    7.80
   1  -6  -5  141.79    7.90
   1  -6  -5  134.09    8.20
   0  -6  -5   42.90    4.80
   0  -6  -5   48.80    4.80
   0  -6  -5   45.80    4.50
   0  -6  -5   51.59    4.80
  -1  -6  -5  118.19    7.10
  -1  -6  -5   98.59    6.70
  -1  -6  -5  114.69    7.30
  -1  -6  -5  118.79    7.10
  -2  -6  -5  113.89    7.40
  -2  -6  -5  110.89    7.20
  -2  -6  -5  120.59    7.50
  -2  -6  -5  123.29    7.60
   2   6   5  113.79    6.50
   2   6   5  110.29    7.00
  -3  -6  -5  226.08   12.30
  -3  -6  -5  231.18   12.10
  -3  -6  -5  206.68   11.70
  -3  -6  -5  232.98   12.60
   3   6   5  239.28   11.40
   3   6   5  229.98   11.90
  -4  -6  -5    7.00    3.60
  -4  -6  -5    9.40    3.60
  -4  -6  -5    6.10    3.20
  -4  -6  -5    9.50    3.60
   4   6   5    5.60    2.50
   4   6   5    2.00    2.80
  -5  -6  -5   67.79    7.00
  -5  -6  -5   62.09    6.80
  -5  -6  -5   49.90    6.60
  -5  -6  -5   78.09    8.10
   5   6   5   66.49    6.70
   5   6   5   65.89    6.70
  -6  -6  -5   32.10    6.70
  -6  -6  -5   19.20    5.10
   6   6   5   22.90    5.40
  -7  -6  -5   -0.90    3.80
  -7  -6  -5    6.00    5.10
  -7  -6  -5   -1.40    4.60
  -8  -6  -5   -1.80    4.70
  -8  -6  -5   -7.90    4.30
  -9  -6  -5    7.70    6.10
  -9  -6  -5    5.80    6.30
   7  -7  -5   40.10    8.40
   7  -7  -5   42.70    9.00
   6  -7  -5   30.50    7.50
   6  -7  -5   29.40    7.10
   5  -7  -5   87.39    9.40
   5  -7  -5   89.79    9.50
   4  -7  -5    1.20    4.20
   4  -7  -5    2.20    4.10
   3  -7  -5   89.39    7.80
   3  -7  -5   88.89    8.50
   3  -7  -5   97.49    7.70
  -3   7   5   76.19    5.00
   2  -7  -5   18.40    4.40
   2  -7  -5   17.30    4.00
   2  -7  -5   20.10    4.10
  -2   7   5   19.10    2.40
   1  -7  -5    4.80    3.00
   1  -7  -5    4.60    3.10
   1  -7  -5   -4.30    2.60
   1  -7  -5    1.10    3.00
   0  -7  -5   -1.00    2.90
   0  -7  -5    4.60    2.90
   0  -7  -5   -0.20    2.40
   0  -7  -5   -3.30    2.70
  -1  -7  -5   42.80    4.80
  -1  -7  -5   47.90    5.30
  -1  -7  -5   45.00    5.10
  -1  -7  -5   54.79    5.20
  -2  -7  -5   25.10    3.90
  -2  -7  -5   30.30    4.70
  -2  -7  -5   34.40    4.50
  -2  -7  -5   30.40    4.20
   2   7   5   26.40    3.50
   2   7   5   22.00    3.70
  -3  -7  -5  331.67   17.00
  -3  -7  -5  339.47   16.70
  -3  -7  -5  356.76   16.90
   3   7   5  339.27   16.00
   3   7   5  321.07   16.50
  -4  -7  -5  606.94   28.20
  -4  -7  -5  651.03   29.00
  -4  -7  -5  609.34   28.30
  -4  -7  -5  609.04   28.60
   4   7   5  597.64   28.00
  -5  -7  -5   22.80    4.90
  -5  -7  -5   19.60    5.50
  -5  -7  -5   30.40    5.50
   5   7   5   13.60    4.30
  -6  -7  -5  146.69   11.20
  -6  -7  -5  135.39   10.50
  -6  -7  -5  146.49   11.60
  -7  -7  -5  209.88   14.20
  -7  -7  -5  209.18   13.70
  -7  -7  -5  190.28   14.30
  -8  -7  -5   39.10    7.30
  -8  -7  -5   37.00    7.20
  -9  -7  -5    7.60    5.70
   7  -8  -5    9.80    7.90
   7  -8  -5   31.20    8.70
   6  -8  -5    3.30    6.20
   6  -8  -5   11.30    6.80
   5  -8  -5    3.20    5.50
   5  -8  -5    5.30    5.50
   4  -8  -5    3.00    4.80
   4  -8  -5    8.60    5.20
   3  -8  -5    1.30    4.10
   3  -8  -5    2.60    3.80
   2  -8  -5   -0.30    3.70
   2  -8  -5    6.50    3.60
   2  -8  -5    4.50    4.40
   1  -8  -5   16.70    4.30
   1  -8  -5    7.00    4.00
   1  -8  -5    9.90    3.70
   0  -8  -5   19.10    4.00
   0  -8  -5   10.10    3.50
   0  -8  -5   17.10    4.00
   0  -8  -5    9.30    3.60
  -1  -8  -5    2.90    3.40
  -1  -8  -5    8.00    3.30
  -1  -8  -5    1.40    3.20
  -1  -8  -5    2.50    3.00
  -2  -8  -5    1.70    3.20
  -2  -8  -5    2.70    3.30
  -2  -8  -5    0.10    3.10
   2   8   5    5.50    3.30
  -3  -8  -5    2.80    3.60
  -3  -8  -5    3.70    3.60
   3   8   5    3.50    3.40
   3   8   5    2.80    3.20
  -4  -8  -5   -2.70    3.30
  -4  -8  -5   -3.50    3.70
  -4  -8  -5   -0.40    4.30
   4   8   5    1.10    3.90
  -5  -8  -5    4.50    4.40
  -5  -8  -5    0.50    4.40
  -5  -8  -5    2.30    4.20
  -6  -8  -5    1.90    3.90
  -6  -8  -5   -0.60    5.20
  -6  -8  -5   -0.80    4.40
  -7  -8  -5   -5.30    4.30
  -7  -8  -5    5.40    4.90
  -8  -8  -5   12.50    6.00
  -8  -8  -5   20.50    6.60
  -9  -8  -5   -0.20    6.00
   6  -9  -5   14.30    7.70
   6  -9  -5    3.10    7.00
   5  -9  -5    2.60    5.70
   5  -9  -5    1.40    5.90
   4  -9  -5   -0.60    5.60
   4  -9  -5    9.30    5.80
   3  -9  -5    8.30    4.90
   3  -9  -5    1.40    4.60
   2  -9  -5  224.98   13.20
   2  -9  -5  186.88   12.60
   1  -9  -5    3.90    3.90
   1  -9  -5   -0.60    3.90
   0  -9  -5  110.19    8.70
   0  -9  -5  110.99    8.80
  -1  -9  -5   37.60    5.30
  -1  -9  -5   21.00    4.50
  -2  -9  -5    2.10    3.80
  -2  -9  -5    1.20    3.50
  -3  -9  -5  236.18   14.00
  -3  -9  -5  255.97   14.30
  -4  -9  -5   61.59    7.40
  -4  -9  -5   56.69    6.90
  -4  -9  -5   58.39    7.90
  -5  -9  -5  226.58   15.00
  -5  -9  -5  213.68   13.90
  -5  -9  -5  199.28   13.50
  -6  -9  -5   36.70    6.40
  -6  -9  -5   30.50    6.80
  -6  -9  -5   34.50    7.60
  -7  -9  -5   51.89    8.10
  -7  -9  -5   54.59   11.00
  -7  -9  -5   41.90    7.30
  -8  -9  -5   19.70    6.50
  -8  -9  -5   30.50    7.40
  -9  -9  -5   -1.60    6.00
   5 -10  -5   17.90    7.40
   5 -10  -5   10.80    7.20
   4 -10  -5   -1.20    6.00
   4 -10  -5    0.30    6.10
   3 -10  -5    1.70    5.30
   3 -10  -5    9.20    5.70
   2 -10  -5   10.00    5.50
   2 -10  -5   -1.60    4.70
   1 -10  -5    2.50    4.80
   1 -10  -5   -0.30    4.50
   0 -10  -5    3.80    4.20
   0 -10  -5    2.30    4.50
  -1 -10  -5   -6.70    3.90
  -1 -10  -5    1.60    4.00
  -2 -10  -5   66.29    7.50
  -2 -10  -5   67.19    7.50
  -3 -10  -5   19.50    5.20
  -3 -10  -5   22.40    5.90
  -4 -10  -5   18.60    5.40
  -5 -10  -5   -5.60    5.00
  -5 -10  -5   -4.00    4.90
  -5 -10  -5   -2.90    4.40
  -6 -10  -5    1.50    5.40
  -6 -10  -5   -2.80    4.70
  -6 -10  -5   -4.00    5.20
  -7 -10  -5   -2.30    5.50
  -7 -10  -5    4.60    5.60
  -8 -10  -5   12.70    6.80
  -8 -10  -5    4.30    6.50
   4 -11  -5   15.10    7.70
   4 -11  -5   12.40    7.30
   3 -11  -5   17.70    6.80
   3 -11  -5    3.20    6.60
   2 -11  -5   -2.90    5.70
   2 -11  -5   12.30    6.20
   1 -11  -5   12.10    5.70
   1 -11  -5    7.70    5.40
   0 -11  -5    8.40    5.10
   0 -11  -5    9.50    5.30
  -1 -11  -5   28.40    6.10
  -1 -11  -5    9.10    5.10
  -2 -11  -5    7.50    5.30
  -2 -11  -5    6.00    5.00
  -3 -11  -5   11.50    5.40
  -4 -11  -5    4.50    5.70
  -4 -11  -5    0.30    4.50
  -5 -11  -5   -1.50    5.30
  -5 -11  -5    4.90    5.30
  -5 -11  -5    0.10    5.60
  -6 -11  -5    6.90    6.20
  -6 -11  -5    0.30    5.00
  -7 -11  -5    2.60    6.00
  -7 -11  -5   -5.60    6.10
   3 -12  -5    4.00    7.30
   3 -12  -5    6.30    7.40
   2 -12  -5   -1.60    6.70
   2 -12  -5   -8.30    6.40
   1 -12  -5    5.30    6.10
   1 -12  -5    9.30    6.50
   0 -12  -5    9.20    6.10
   0 -12  -5    9.00    6.00
  -1 -12  -5    5.30    6.10
  -1 -12  -5   -0.30    5.30
  -2 -12  -5    5.20    5.90
  -2 -12  -5   -4.00    5.00
  -3 -12  -5   18.60    6.40
  -3 -12  -5   13.40    6.50
  -4 -12  -5   14.00    6.50
  -4 -12  -5   -1.70    5.00
  -5 -12  -5    5.20    6.50
  -6 -12  -5   21.10    6.90
  -6 -12  -5   37.20    8.90
  -7 -12  -5    8.50    6.70
  -7 -12  -5   -4.20    6.50
   1 -13  -5   14.10    8.00
   1 -13  -5    9.80    7.50
   0 -13  -5  327.37   19.80
   0 -13  -5  291.97   19.70
  -1 -13  -5   36.90    8.30
  -1 -13  -5   43.90    8.60
  -2 -13  -5    5.10    6.60
  -2 -13  -5    3.90    6.20
  -3 -13  -5    0.30    5.90
  -3 -13  -5    1.80    6.30
  -4 -13  -5    1.10    6.70
  -4 -13  -5   -2.50    5.90
  -5 -13  -5   19.20    7.40
  -5 -13  -5   17.00    7.90
  -2 -14  -5   -5.40    7.20
  -2 -14  -5    6.30    7.40
   3  10  -6   68.29   11.10
   2  10  -6    6.90    8.00
  -2 -10   6   -2.10    7.00
   1  10  -6   -0.20    8.20
  -1 -10   6    6.70    6.60
   0  10  -6   15.10    9.50
   0 -10   6   11.80    7.10
   5   9  -6   28.40    9.40
   5   9  -6   26.10    9.40
   4   9  -6   12.80    8.30
   4   9  -6   13.90    7.70
   3   9  -6    6.90    7.90
   3   9  -6   -8.00    6.50
  -3  -9   6    0.70    5.90
   2   9  -6   19.90    7.50
   2   9  -6    0.30    7.20
  -2  -9   6    5.60    6.10
   1   9  -6   14.60    7.90
   1   9  -6   11.70    8.00
  -1  -9   6    3.20    5.80
   0   9  -6    6.40    7.70
   0  -9   6    6.70    6.30
  -1   9  -6    5.00    8.10
   1  -9   6    3.50    6.40
  -2   9  -6    5.30    8.70
   2  -9   6   -2.80    6.60
   6   8  -6    2.20    7.90
   5   8  -6    2.50    7.60
   5   8  -6    0.70    6.80
   4   8  -6   17.40    7.60
   4   8  -6    9.00    7.10
  -4  -8   6   12.50    6.70
   3   8  -6    6.80    6.90
   3   8  -6   -7.50    6.00
  -3  -8   6   -6.50    5.00
   2   8  -6    4.20    6.40
   2   8  -6    6.80    6.60
  -2  -8   6   -1.90    5.20
   1   8  -6    2.40    6.30
   1   8  -6    1.20    6.30
  -1  -8   6    8.90    5.50
   0   8  -6    5.90    6.40
   0   8  -6   -0.40    6.60
   0  -8   6    3.40    5.70
  -1   8  -6   24.40    8.00
  -1   8  -6   29.80    8.30
   1  -8   6   28.20    6.80
  -2   8  -6   -1.40    7.40
   2  -8   6    2.20    6.30
  -3   8  -6    0.20    7.90
   3  -8   6    3.30    6.60
   4  -8   6   -0.80    6.90
   4  -8   6   -6.90    6.80
   7   7  -6   30.70    9.70
   7   7  -6   48.40   10.40
  -7  -7   6   34.20   10.60
   6   7  -6   21.70    8.60
   6   7  -6   28.40    8.60
   5   7  -6   11.60    6.90
   5   7  -6   -0.40    6.80
   4   7  -6    9.70    6.20
   4   7  -6    0.10    5.90
  -4  -7   6    1.40    4.20
   3   7  -6    1.00    5.70
   3   7  -6   -5.30    5.20
  -3  -7   6   -0.30    4.60
   2   7  -6   -2.20    5.50
  -2  -7   6    9.10    5.10
   1   7  -6    4.40    6.30
   1   7  -6    0.40    5.30
  -1  -7   6    1.30    4.90
   0   7  -6    9.70    6.40
   0   7  -6   14.60    6.10
   0  -7   6    9.90    5.40
  -1   7  -6    0.30    6.40
  -1   7  -6   -6.90    5.40
   1  -7   6   -0.20    5.30
  -2   7  -6   -8.20    6.20
  -2   7  -6    7.50    7.00
   2  -7   6    6.50    6.00
  -3   7  -6   -3.80    6.80
   3  -7   6   -1.60    5.80
  -4   7  -6   15.00    8.40
   4  -7   6   -1.80    6.10
   4  -7   6    5.10    6.50
   5  -7   6    0.20    6.50
   8   6  -6   15.10    9.00
   8   6  -6    1.30    8.30
  -8  -6   6   17.00    9.70
   7   6  -6  140.49   15.40
   7   6  -6  159.48   15.00
   6   6  -6   33.10    8.20
   6   6  -6   43.60    8.30
  -6  -6   6   24.50    8.50
   5   6  -6  267.07   18.10
   5   6  -6  316.17   18.20
   4   6  -6    5.60    5.70
   4   6  -6   10.80    6.20
  -4  -6   6    7.60    4.30
   3   6  -6   -2.40    5.00
   3   6  -6    4.60    5.30
  -3  -6   6    8.80    4.30
   2   6  -6  372.66   20.90
   2   6  -6  387.96   20.40
  -2  -6   6  407.76   19.40
   1   6  -6  549.15   28.30
   1   6  -6  580.84   27.90
  -1  -6   6  604.64   27.00
   0   6  -6   93.89   10.10
   0   6  -6   97.69   10.50
   0  -6   6  109.69    9.30
  -1   6  -6  118.19   11.00
  -1   6  -6   95.09   10.60
  -2   6  -6   72.49    9.10
  -2   6  -6   55.79    8.30
   2  -6   6   51.89    7.40
  -3   6  -6  158.48   14.20
  -3   6  -6  140.99   13.60
   3  -6   6  184.78   13.20
  -4   6  -6    5.00    7.40
   4  -6   6   -8.70    5.20
   4  -6   6   -1.20    5.90
  -5   6  -6   42.30   10.00
   5  -6   6   26.40    7.60
   6  -6   6    4.20    7.10
   8   5  -6    6.40    8.40
   8   5  -6    2.60    6.80
  -8  -5   6   13.60   13.60
   7   5  -6    8.00    7.40
  -7  -5   6   20.90    8.70
   6   5  -6   26.20    7.50
  -6  -5   6   10.20    7.30
   5   5  -6   11.50    5.70
   5   5  -6    5.30    5.80
  -5  -5   6    8.60    6.20
   4   5  -6   -2.80    4.90
   4   5  -6   -1.30    4.60
  -4  -5   6   -3.90    3.30
   3   5  -6    3.80    5.10
   3   5  -6    6.70    4.50
  -3  -5   6    7.70    3.80
   2   5  -6    1.70    4.10
   2   5  -6    5.10    4.40
  -2  -5   6    0.10    3.50
   1   5  -6   19.50    5.40
   1   5  -6   19.80    5.00
  -1  -5   6   13.20    4.30
   0   5  -6   58.99    6.90
   0   5  -6   49.60    7.00
   0  -5   6   55.69    6.10
  -1   5  -6    5.00    5.00
  -1   5  -6   -3.20    4.60
   1  -5   6   -0.50    4.20
  -2   5  -6   15.00    5.80
  -2   5  -6    9.60    5.70
   2  -5   6   22.90    5.40
  -3   5  -6   31.70    7.40
  -3   5  -6   23.60    6.80
   3  -5   6   27.80    6.50
   3  -5   6   28.40    6.40
  -4   5  -6   -3.70    5.70
  -4   5  -6    7.20    6.60
   4  -5   6    7.00    5.60
   4  -5   6    2.30    5.20
  -5   5  -6   94.09   11.00
   5  -5   6   63.69    8.40
   5  -5   6   79.19    9.80
  -6   5  -6   46.20    9.50
   6  -5   6   42.20    8.50
   8   4  -6    4.90    6.70
   8   4  -6    2.20    7.70
   7   4  -6    6.80    6.60
   7   4  -6   -5.30    5.70
  -7  -4   6   -0.70    7.10
   6   4  -6    5.90    5.20
   6   4  -6    6.30    5.80
  -6  -4   6    0.70    6.60
   5   4  -6    7.90    5.30
   5   4  -6    5.30    4.60
  -5  -4   6   10.40    3.70
  -5  -4   6    7.60    6.10
   4   4  -6    4.10    4.70
   4   4  -6   13.20    5.10
  -4  -4   6    4.70    2.90
  -4  -4   6   14.50    6.00
   3   4  -6   56.39    6.20
   3   4  -6   49.99    6.50
  -3  -4   6   48.20    5.30
   2   4  -6   25.70    4.70
   2   4  -6   15.10    3.90
   2   4  -6   15.50    4.80
  -2  -4   6   13.00    3.40
   1   4  -6  264.27   13.80
   1   4  -6  260.37   14.50
   1   4  -6  250.57   14.10
  -1  -4   6  268.57   13.00
  -1  -4   6  241.58   12.50
   0   4  -6    0.90    3.90
   0   4  -6    8.20    4.30
   0  -4   6    4.40    3.50
   0  -4   6    0.40    2.50
  -1   4  -6    4.90    3.80
  -1   4  -6   13.70    4.70
   1  -4   6    4.20    3.90
   1  -4   6    0.60    2.70
  -2   4  -6    2.10    4.40
  -2   4  -6    0.40    4.60
   2  -4   6    1.90    2.90
   2  -4   6    3.10    4.30
   2  -4   6   -1.40    4.50
  -3   4  -6   12.90    5.70
  -3   4  -6   28.80    6.40
   3  -4   6    9.10    5.10
   3  -4   6   22.90    5.40
  -4   4  -6   39.40    7.20
  -4   4  -6   44.30    7.80
   4  -4   6   43.70    6.60
   4  -4   6   41.70    6.80
  -5   4  -6   46.20    8.70
  -5   4  -6   40.20    8.60
   5  -4   6   30.80    7.00
   5  -4   6   27.20    5.80
  -6   4  -6   67.19   10.20
   6  -4   6   58.49    9.30
   7  -4   6    8.20    6.90
   9   3  -6    5.30    7.30
   9   3  -6   17.90    8.60
   8   3  -6    5.70    6.30
   8   3  -6    4.50    7.30
   7   3  -6   27.00    7.60
   7   3  -6   33.00    7.10
  -7  -3   6   54.69    9.00
   6   3  -6   38.80    6.30
   6   3  -6   44.70    7.50
  -6  -3   6   51.19    8.50
   5   3  -6   25.00    5.50
   5   3  -6   25.60    5.20
  -5  -3   6   39.00    7.20
   4   3  -6   97.99    7.90
   4   3  -6   83.49    8.30
  -4  -3   6   80.89    5.20
  -4  -3   6   96.09    9.80
   3   3  -6  179.38   10.80
   3   3  -6  156.88   10.00
  -3  -3   6  188.68   12.50
  -3  -3   6  170.28    8.30
   2   3  -6  324.47   16.10
   2   3  -6  302.27   15.40
   2   3  -6  323.17   15.90
  -2  -3   6  332.37   17.60
  -2  -3   6  315.47   14.20
   1   3  -6    9.40    4.00
   1   3  -6    9.90    3.50
   1   3  -6   29.90    4.30
  -1  -3   6   27.80    3.30
   0   3  -6   80.19    7.00
   0   3  -6  108.19    8.20
   0   3  -6   93.89    7.20
   0  -3   6   87.39    6.30
   0  -3   6   72.69    5.40
   0  -3   6   72.09    8.30
  -1   3  -6   12.60    3.80
  -1   3  -6   12.70    4.60
   1  -3   6   12.90    3.70
   1  -3   6    6.30    4.70
   1  -3   6    5.90    2.60
  -2   3  -6  115.39    9.00
  -2   3  -6   85.99    8.20
   2  -3   6  118.19    9.20
   2  -3   6   79.09    6.20
   2  -3   6   98.99    7.70
  -3   3  -6   77.79    8.80
  -3   3  -6   85.99    8.60
   3  -3   6   77.09    6.80
   3  -3   6   85.49    7.90
   3  -3   6   71.29    8.00
  -4   3  -6    5.80    5.50
  -4   3  -6   10.80    5.60
   4  -3   6   10.40    4.40
   4  -3   6    9.20    4.90
  -5   3  -6    2.10    5.70
  -5   3  -6   -1.30    5.50
   5  -3   6    4.30    4.10
   5  -3   6   -3.80    4.80
  -6   3  -6   19.50    6.90
   6  -3   6   10.70    6.00
  -7   3  -6   10.40    7.30
   7  -3   6   17.20    6.60
   8  -3   6   -0.80    6.10
   9   2  -6   31.70    9.00
   9   2  -6   22.20    8.20
   8   2  -6    2.40    6.00
   8   2  -6    6.70    6.70
   7   2  -6   79.29    8.70
   7   2  -6   65.19    9.00
  -7  -2   6   76.19    9.20
   6   2  -6    9.10    5.30
   6   2  -6    7.70    4.60
  -6  -2   6   10.40    5.70
   5   2  -6   -0.50    4.10
   5   2  -6    5.80    3.90
   5   2  -6    1.50    4.10
  -5  -2   6    0.30    5.00
   4   2  -6  296.57   14.70
   4   2  -6  268.67   13.80
   4   2  -6  246.38   13.70
  -4  -2   6  276.87   15.80
   3   2  -6   26.40    4.30
   3   2  -6   25.50    3.90
   3   2  -6   26.40    3.80
   2   2  -6   90.59    6.50
   2   2  -6  104.79    7.20
  -2  -2   6   87.09    8.70
   1   2  -6    0.90    2.80
   1   2  -6    0.60    3.10
   1   2  -6    2.80    2.60
  -1  -2   6    2.50    4.20
   0   2  -6  604.04   26.70
   0   2  -6  583.34   26.60
   0   2  -6  628.64   27.20
   0  -2   6  594.54   25.70
   0  -2   6  629.74   28.40
  -1   2  -6    2.10    3.00
  -1   2  -6    3.00    3.20
  -1   2  -6    4.40    3.00
   1  -2   6    8.90    4.40
   1  -2   6    0.80    2.50
   1  -2   6    1.70    2.00
  -2   2  -6   10.70    4.10
  -2   2  -6   20.80    4.40
   2  -2   6   12.30    3.60
   2  -2   6   17.20    4.70
   2  -2   6    9.60    2.70
  -3   2  -6   91.49    8.10
  -3   2  -6   90.69    8.60
   3  -2   6   99.19    8.10
   3  -2   6   68.99    6.00
   3  -2   6   99.79    7.70
  -4   2  -6   -4.10    4.10
  -4   2  -6   -1.70    4.40
   4  -2   6    3.10    3.70
   4  -2   6   -0.60    3.00
   4  -2   6   -0.90    3.80
  -5   2  -6  104.09   10.10
  -5   2  -6   90.49   10.30
   5  -2   6   97.89    7.80
   5  -2   6   93.59    9.10
  -6   2  -6    5.90    5.90
  -6   2  -6   -0.90    5.20
   6  -2   6   15.60    5.90
  -7   2  -6   -2.20    6.00
   7  -2   6    1.80    5.20
  -8   2  -6    2.30    5.80
   8  -2   6    8.30    6.50
   9   1  -6    6.00    7.10
   9   1  -6   15.80    8.00
   8   1  -6    5.10    6.50
   8   1  -6   -2.90    6.80
   7   1  -6    3.40    4.90
   7   1  -6    5.60    5.20
   7   1  -6   -1.10    5.30
  -7  -1   6   -3.20    5.00
   6   1  -6   47.80    6.60
   6   1  -6   40.30    6.10
   6   1  -6   49.00    7.10
  -6  -1   6   42.70    6.80
   5   1  -6    2.10    3.80
   5   1  -6    1.80    3.60
   5   1  -6    2.60    3.90
   5   1  -6   -3.10    3.40
  -5  -1   6    8.30    4.70
   4   1  -6   -0.40    3.10
   4   1  -6   -3.00    2.80
   4   1  -6   -1.70    2.70
  -4  -1   6    3.90    4.30
   3   1  -6    8.90    2.70
   3   1  -6    7.40    2.90
   3   1  -6   11.50    3.30
   3   1  -6    6.50    3.10
  -3  -1   6    6.90    4.30
   2   1  -6   47.90    4.30
   2   1  -6   53.29    4.40
  -2  -1   6   46.90    6.30
   1   1  -6   47.60    5.20
   1   1  -6   52.79    4.40
  -1  -1   6   49.30    6.30
   0   1  -6    8.50    2.60
   0   1  -6   10.20    2.90
   0   1  -6    3.60    2.30
   0  -1   6   12.60    4.60
  -1   1  -6  103.59    7.30
  -1   1  -6  100.99    6.60
  -1   1  -6  109.39    6.60
   1  -1   6   99.29    8.30
   1  -1   6   98.29    5.60
  -2   1  -6   64.79    5.80
  -2   1  -6   66.79    6.10
  -2   1  -6   61.99    6.60
   2  -1   6   61.29    5.30
   2  -1   6   69.79    4.70
   2  -1   6   65.29    6.70
  -3   1  -6  181.48   10.50
  -3   1  -6  161.28   10.90
   3  -1   6  180.08    9.80
   3  -1   6  151.48    9.10
   3  -1   6  184.08   10.60
  -4   1  -6   36.30    6.20
  -4   1  -6   25.80    5.10
   4  -1   6   28.60    4.70
   4  -1   6   30.70    5.00
   4  -1   6   28.10    4.30
  -5   1  -6   36.30    6.50
  -5   1  -6   40.00    6.60
   5  -1   6   42.60    5.40
   5  -1   6   46.20    5.70
   5  -1   6   44.60    6.20
  -6   1  -6   36.00    7.30
  -6   1  -6   24.10    6.20
   6  -1   6   20.20    5.60
  -7   1  -6   64.49   11.80
  -7   1  -6   45.40    7.60
   7  -1   6   41.90    7.70
  -8   1  -6    0.20    5.90
  -8   1  -6   -1.90    5.20
   8  -1   6    4.00    5.90
   9   0  -6   -5.20    6.20
   9   0  -6    9.70    7.40
   9   0  -6  -15.40    6.80
   8   0  -6   12.80    6.30
   8   0  -6   12.50    7.00
   8   0  -6   17.40    7.20
   7   0  -6   61.29    7.80
   7   0  -6   47.80    7.20
   7   0  -6   63.59    8.80
   6   0  -6    1.40    4.00
   6   0  -6    3.80    4.10
   6   0  -6   -0.50    4.30
  -6   0   6    1.50    4.90
   5   0  -6  190.78   11.40
   5   0  -6  180.78   10.60
   5   0  -6  192.48   11.60
   5   0  -6  201.58   11.00
   5   0  -6  164.78   11.20
  -5   0   6  183.18   11.70
   4   0  -6   -1.70    2.60
   4   0  -6   -2.10    3.10
   4   0  -6    2.80    2.50
   4   0  -6    1.20    3.00
   4   0  -6   -0.60    2.60
  -4   0   6   -2.30    3.70
   3   0  -6  222.98   10.60
   3   0  -6  222.58   10.60
   3   0  -6  209.98   11.20
   3   0  -6  235.78   11.20
  -3   0   6  234.18   13.00
   2   0  -6 1049.09   43.20
   2   0  -6 1061.19   43.80
   2   0  -6 1004.20   43.40
   2   0  -6 1058.49   43.80
   2   0  -6 1071.29   43.50
  -2   0   6 1042.90   45.70
   1   0  -6   94.99    5.60
   1   0  -6   93.59    4.80
  -1   0   6   95.99    8.00
   0   0  -6    8.20    2.40
   0   0  -6   16.30    2.20
   0   0  -6    9.90    2.00
   0   0   6   25.80    4.70
  -1   0  -6  839.82   35.50
  -1   0  -6  834.12   35.10
  -1   0  -6  823.02   35.10
   1   0   6  822.22   36.70
  -2   0  -6  698.13   30.00
  -2   0  -6  659.53   29.80
  -2   0  -6  698.43   30.40
   2   0   6  705.43   29.30
   2   0   6  684.03   31.00
  -3   0  -6   64.99    6.30
  -3   0  -6   51.99    5.80
  -3   0  -6   65.69    6.90
   3   0   6   57.69    4.80
   3   0   6   68.39    5.60
   3   0   6   51.59    6.00
  -4   0  -6  105.79    9.20
  -4   0  -6  129.89    9.00
   4   0   6  124.39    8.50
   4   0   6  120.19    8.20
   4   0   6  111.29    7.40
  -5   0  -6  424.96   22.70
  -5   0  -6  476.75   22.70
   5   0   6  447.46   21.60
   5   0   6  450.35   21.10
   5   0   6  480.35   22.20
  -6   0  -6  706.23   33.60
  -6   0  -6  676.03   33.00
   6   0   6  714.73   32.60
  -7   0  -6  226.08   14.60
  -7   0  -6  215.48   15.30
  -7   0  -6  212.38   15.10
   7   0   6  216.38   14.40
  -8   0  -6    3.90    5.50
   8   0   6    3.80    5.30
  -9   0  -6    5.90    7.10
   9   0   6    1.20    6.00
   9  -1  -6   13.20    7.80
   9  -1  -6   17.60    7.30
   8  -1  -6   14.90    6.30
   8  -1  -6    3.90    5.60
   8  -1  -6   -4.60    6.20
   7  -1  -6   -1.90    4.20
   7  -1  -6    7.50    5.70
   7  -1  -6    0.00    4.70
   6  -1  -6   18.10    5.10
   6  -1  -6    8.10    4.10
   6  -1  -6   14.70    4.60
  -6   1   6    9.40    4.70
   5  -1  -6   33.50    5.00
   5  -1  -6   18.30    4.00
   5  -1  -6   21.20    4.80
   5  -1  -6   31.50    4.70
   5  -1  -6   24.00    4.30
  -5   1   6   30.60    5.50
   4  -1  -6    0.70    2.90
   4  -1  -6   -0.10    2.50
   4  -1  -6    1.40    2.90
   4  -1  -6   -3.50    2.40
   4  -1  -6    1.80    2.60
  -4   1   6    0.00    3.90
   3  -1  -6    5.80    2.60
   3  -1  -6    5.00    2.00
   3  -1  -6   10.10    2.10
   3  -1  -6    7.80    2.10
   3  -1  -6    2.70    2.30
   3  -1  -6   10.10    2.10
   3  -1  -6    2.50    1.90
  -3   1   6    1.90    3.50
   2  -1  -6  261.87   11.50
  -2   1   6  262.77   14.00
  -1   1   6  156.68   10.00
   0  -1  -6    0.30    1.50
   0   1   6   -1.30    3.50
  -1  -1  -6    0.60    1.50
  -1  -1  -6    2.50    1.80
  -1  -1  -6    0.50    2.30
  -1  -1  -6    2.00    1.80
   1   1   6   -2.50    3.40
  -2  -1  -6   29.80    3.50
  -2  -1  -6   28.60    3.40
  -2  -1  -6   34.70    4.00
   2   1   6   27.30    4.60
  -3  -1  -6    4.60    3.30
  -3  -1  -6    9.20    3.10
  -3  -1  -6    2.60    3.10
   3   1   6    9.00    2.30
   3   1   6    7.40    3.40
  -4  -1  -6   29.10    4.70
  -4  -1  -6   27.20    4.80
   4   1   6   25.90    4.20
   4   1   6   15.50    2.90
   4   1   6   22.20    4.00
  -5  -1  -6   60.79    6.90
  -5  -1  -6   54.69    6.70
  -5  -1  -6   48.90    6.60
   5   1   6   51.39    5.40
   5   1   6   53.49    5.80
  -6  -1  -6   14.20    5.10
  -6  -1  -6   11.50    5.40
   6   1   6   10.20    4.40
  -7  -1  -6    0.60    5.20
  -7  -1  -6    3.80    4.30
  -7  -1  -6   12.10    5.90
   7   1   6   11.20    5.10
  -8  -1  -6    3.20    6.00
  -8  -1  -6   -5.90    4.80
  -9  -1  -6   10.10    6.80
   9  -2  -6   -9.70    5.80
   9  -2  -6   -4.70    6.70
   8  -2  -6   12.00    6.50
   8  -2  -6   19.70    7.10
   7  -2  -6   17.70    6.20
   7  -2  -6   24.80    5.80
   7  -2  -6   21.80    6.70
   6  -2  -6   -0.90    4.30
   6  -2  -6    1.10    4.10
   6  -2  -6   -0.80    3.90
   5  -2  -6   22.00    4.20
   5  -2  -6   17.90    4.80
   5  -2  -6   23.60    4.40
   5  -2  -6   21.30    5.00
   5  -2  -6   16.00    4.50
  -5   2   6   22.50    5.10
   4  -2  -6    8.30    2.80
   4  -2  -6    6.10    2.70
   4  -2  -6    9.40    3.40
   4  -2  -6    8.50    2.90
   4  -2  -6   12.10    3.40
  -4   2   6    8.30    4.10
   3  -2  -6    0.10    1.70
   3  -2  -6    1.30    1.80
   3  -2  -6   -0.60    2.40
   3  -2  -6    3.60    2.40
   3  -2  -6    1.30    1.80
   3  -2  -6    2.20    1.80
  -3   2   6   -2.10    3.60
  -2   2   6   68.09    6.90
  -1   2   6  164.38   10.30
   0   2   6   -2.70    3.40
  -1  -2  -6  449.66   20.00
   1   2   6  488.65   22.00
  -2  -2  -6  367.96   16.60
  -2  -2  -6  383.86   17.20
  -2  -2  -6  373.76   16.70
   2   2   6  367.56   18.10
  -3  -2  -6  241.58   12.00
  -3  -2  -6  229.58   12.40
  -3  -2  -6  217.48   11.60
   3   2   6  245.08   12.60
  -4  -2  -6    8.50    3.40
  -4  -2  -6   10.30    3.60
  -4  -2  -6    7.40    3.80
   4   2   6    9.50    2.70
   4   2   6    8.60    3.20
  -5  -2  -6   11.50    4.30
  -5  -2  -6   13.10    4.20
  -5  -2  -6    8.00    3.90
   5   2   6    5.40    2.90
  -6  -2  -6    1.80    4.60
  -6  -2  -6    3.30    4.50
  -6  -2  -6    5.40    3.70
  -7  -2  -6   41.20    6.60
  -8  -2  -6   -0.80    4.70
  -8  -2  -6   12.90    6.40
  -9  -2  -6   -2.10    7.10
  -9  -2  -6   -3.80    5.50
   8  -3  -6    3.10    6.30
   8  -3  -6    9.10    6.60
   7  -3  -6   27.20    6.50
   7  -3  -6   45.70    7.40
   6  -3  -6    1.20    4.30
   5  -3  -6    3.40    3.40
   5  -3  -6    8.80    4.10
   5  -3  -6    5.80    3.40
   4  -3  -6   71.29    6.60
   4  -3  -6   78.09    6.70
   4  -3  -6   74.19    6.00
   4  -3  -6   81.89    5.90
   4  -3  -6   79.69    6.10
   3  -3  -6  138.49    8.20
   3  -3  -6  162.88    8.30
   3  -3  -6  137.89    7.60
  -3   3   6  166.88    9.90
   2  -3  -6   18.90    2.40
   2  -3  -6   21.90    2.30
  -2   3   6   22.40    4.60
  -1   3   6  114.69    8.60
   0   3   6  212.28   12.10
   1   3   6  271.77   14.30
  -2  -3  -6   44.30    4.50
  -2  -3  -6   59.09    4.90
  -2  -3  -6   48.00    4.80
  -2  -3  -6   49.20    4.00
   2   3   6   55.09    6.00
  -3  -3  -6   -0.60    2.90
  -3  -3  -6    3.00    2.60
  -3  -3  -6    4.80    2.80
  -3  -3  -6   -0.20    2.40
   3   3   6    2.20    2.80
  -4  -3  -6   11.50    3.70
  -4  -3  -6    9.30    3.40
  -4  -3  -6   15.20    3.50
  -4  -3  -6   10.90    3.80
  -4  -3  -6   19.30    4.50
  -5  -3  -6   12.90    4.00
  -5  -3  -6   14.20    4.30
  -5  -3  -6   11.90    4.50
  -5  -3  -6    4.70    3.30
   5   3   6   11.20    3.40
  -6  -3  -6  102.09    9.50
  -6  -3  -6   85.99    9.00
  -6  -3  -6   90.39    8.30
  -7  -3  -6   19.50    6.00
  -7  -3  -6   15.20    5.00
  -7  -3  -6   11.40    5.20
  -8  -3  -6   -0.10    5.50
  -8  -3  -6    1.70    4.90
  -9  -3  -6   13.30    6.80
  -9  -3  -6   22.90    7.10
   8  -4  -6   10.60    7.10
   8  -4  -6    6.20    6.20
   7  -4  -6    7.40    5.60
   7  -4  -6   14.30    6.10
   6  -4  -6    2.40    4.60
   6  -4  -6    2.60    4.40
   5  -4  -6  141.79   10.70
   5  -4  -6  165.38   10.30
   5  -4  -6  146.79   10.10
   4  -4  -6 1075.19   45.60
   4  -4  -6 1097.69   45.70
   4  -4  -6 1049.89   45.50
   4  -4  -6 1056.69   46.10
   3  -4  -6    4.70    2.30
   3  -4  -6    2.70    2.50
   3  -4  -6    4.90    2.80
   3  -4  -6    9.50    2.40
   2  -4  -6  146.39    6.80
   2  -4  -6  137.19    6.90
   2  -4  -6  144.09    7.70
   1  -4  -6   -2.00    1.50
   0  -4  -6  664.13   27.80
  -1  -4  -6  280.07   12.30
  -1  -4  -6  280.97   12.50
  -1  -4  -6  291.37   13.00
  -2  -4  -6   57.99    5.10
  -2  -4  -6   60.09    4.80
  -2  -4  -6   52.79    4.70
  -2  -4  -6   55.69    5.10
  -3  -4  -6   10.60    3.00
  -3  -4  -6    9.90    3.10
  -3  -4  -6    0.00    3.00
  -3  -4  -6    8.80    2.90
  -3  -4  -6    7.20    2.50
  -4  -4  -6    4.80    3.30
  -4  -4  -6    4.80    3.50
  -4  -4  -6    2.50    3.30
  -4  -4  -6    3.40    3.00
  -4  -4  -6    3.70    3.00
   4   4   6    1.30    2.50
  -5  -4  -6    1.30    3.90
  -5  -4  -6    3.40    3.10
  -5  -4  -6    6.50    4.10
  -5  -4  -6    3.20    3.70
  -6  -4  -6   77.09    8.70
  -6  -4  -6   79.09    8.20
  -6  -4  -6   75.69    7.70
  -7  -4  -6  241.68   15.10
  -7  -4  -6  235.78   15.00
  -7  -4  -6  214.18   14.20
  -8  -4  -6   10.60    5.30
  -8  -4  -6    4.10    5.30
  -8  -4  -6    2.00    4.50
  -9  -4  -6   39.70    8.30
  -9  -4  -6   26.20    7.40
   8  -5  -6    4.10    7.10
   8  -5  -6    3.00    6.50
   7  -5  -6   -0.30    5.70
   7  -5  -6   -3.00    5.40
   6  -5  -6   13.90    5.40
   6  -5  -6   10.40    5.20
   5  -5  -6  109.39    8.70
   5  -5  -6  105.49    8.90
   4  -5  -6   56.19    6.30
   4  -5  -6   60.39    6.20
   4  -5  -6   62.19    6.50
   3  -5  -6    2.10    2.80
   3  -5  -6   -1.10    2.50
   3  -5  -6    6.60    2.60
   3  -5  -6   -4.50    2.80
   2  -5  -6   12.10    3.10
   2  -5  -6   11.10    2.60
   2  -5  -6   16.40    2.80
   1  -5  -6   59.49    4.20
   1  -5  -6   61.69    4.70
   1  -5  -6   63.29    4.40
   1  -5  -6   65.09    4.20
   0  -5  -6   39.70    3.40
   0  -5  -6   42.20    3.50
   0  -5  -6   39.50    3.40
   0  -5  -6   38.30    4.00
  -1  -5  -6    6.30    2.20
  -1  -5  -6    0.20    1.80
  -1  -5  -6    9.90    2.30
  -1  -5  -6    7.40    2.50
  -2  -5  -6   79.79    5.70
  -2  -5  -6   89.19    6.10
  -2  -5  -6   99.09    6.30
  -2  -5  -6   98.49    6.10
  -3  -5  -6    3.00    2.80
  -3  -5  -6    8.90    2.80
  -3  -5  -6    3.00    3.20
  -3  -5  -6    8.80    3.00
  -3  -5  -6   13.90    3.30
  -4  -5  -6  413.46   19.10
  -4  -5  -6  374.96   19.10
  -4  -5  -6  392.46   18.90
  -4  -5  -6  406.96   19.60
   4   5   6  381.76   17.90
  -5  -5  -6   88.19    8.10
  -5  -5  -6   84.69    7.60
  -5  -5  -6  102.99    8.20
  -5  -5  -6   94.19    8.60
  -6  -5  -6   15.20    5.10
  -6  -5  -6   13.40    4.40
  -6  -5  -6   13.00    4.20
  -7  -5  -6    9.30    4.50
  -7  -5  -6    8.90    5.40
  -7  -5  -6   14.80    5.70
  -8  -5  -6    7.40    5.00
  -8  -5  -6    6.80    5.10
  -8  -5  -6    8.30    6.10
  -9  -5  -6    3.50    5.80
  -9  -5  -6    1.40    6.00
   8  -6  -6    0.30    7.10
   7  -6  -6    6.90    6.30
   7  -6  -6    4.20    6.60
   6  -6  -6   -0.30    5.00
   6  -6  -6    6.30    5.40
   5  -6  -6    8.50    4.10
   5  -6  -6    3.90    4.30
   4  -6  -6  201.58   12.90
   4  -6  -6  217.88   12.30
   4  -6  -6  215.68   12.30
   3  -6  -6    3.40    3.50
   3  -6  -6    4.20    3.20
   3  -6  -6   -3.60    2.80
   2  -6  -6   32.70    3.90
   2  -6  -6   31.60    4.50
   2  -6  -6   49.20    4.60
   2  -6  -6   43.90    4.80
   1  -6  -6   -0.80    2.30
   1  -6  -6    1.30    2.30
   1  -6  -6    1.90    2.50
   1  -6  -6    1.90    2.50
   0  -6  -6   53.89    4.70
   0  -6  -6   68.79    5.00
   0  -6  -6   51.89    5.10
   0  -6  -6   61.79    5.00
  -1  -6  -6   32.40    3.50
  -1  -6  -6   30.10    3.50
  -1  -6  -6   28.80    3.50
  -1  -6  -6   25.20    3.60
  -2  -6  -6   70.19    6.00
  -2  -6  -6   78.19    5.90
  -2  -6  -6   73.39    5.60
  -2  -6  -6   72.89    5.90
  -3  -6  -6   17.10    3.60
  -3  -6  -6    8.00    3.30
  -3  -6  -6    6.70    2.80
  -3  -6  -6   10.20    3.90
  -3  -6  -6    6.80    3.20
  -4  -6  -6   16.40    4.00
  -4  -6  -6   16.90    4.40
  -4  -6  -6    7.30    3.50
  -4  -6  -6   19.90    3.90
   4   6   6   18.30    3.60
   4   6   6   12.90    3.60
  -5  -6  -6    1.40    3.80
  -5  -6  -6    7.90    4.50
  -5  -6  -6    4.10    3.50
   5   6   6   -0.90    2.60
  -6  -6  -6   26.50    5.20
  -6  -6  -6   28.00    6.00
  -6  -6  -6   24.50    5.20
  -7  -6  -6   -5.20    4.50
  -7  -6  -6   -3.40    4.80
  -7  -6  -6    3.10    4.40
  -8  -6  -6    0.00    5.20
  -8  -6  -6   -2.40    4.70
  -8  -6  -6    1.10    5.40
  -9  -6  -6   12.60    6.50
  -9  -6  -6    8.30    6.50
   7  -7  -6   15.70    7.80
   7  -7  -6   14.70    7.20
   6  -7  -6    1.20    5.60
   6  -7  -6   10.10    5.90
   5  -7  -6   25.40    5.80
   5  -7  -6   20.00    5.90
   4  -7  -6   -1.00    4.00
   4  -7  -6   -1.90    3.70
   3  -7  -6   -1.20    3.20
   3  -7  -6    3.70    3.90
   3  -7  -6    6.30    3.80
   2  -7  -6  245.28   12.40
   2  -7  -6  227.58   13.10
   2  -7  -6  242.18   12.60
   2  -7  -6  223.98   12.30
   1  -7  -6    0.40    2.70
   1  -7  -6    2.00    2.90
   1  -7  -6   -0.10    2.70
   1  -7  -6   -1.30    2.90
   0  -7  -6  106.99    7.20
   0  -7  -6  120.39    7.40
   0  -7  -6   97.09    6.90
  -1  -7  -6   45.10    4.60
  -1  -7  -6   41.80    4.60
  -1  -7  -6   48.60    5.00
  -1  -7  -6   30.40    4.10
  -2  -7  -6   -0.20    2.90
  -2  -7  -6    4.10    2.70
  -2  -7  -6    1.80    2.90
  -2  -7  -6    0.30    3.00
  -3  -7  -6   75.09    6.60
  -3  -7  -6   75.99    6.90
  -3  -7  -6   67.69    6.70
  -4  -7  -6  184.28   10.70
  -4  -7  -6  157.38   10.30
  -4  -7  -6  149.79   10.60
  -4  -7  -6  172.28   11.30
   4   7   6  172.38    9.60
   4   7   6  141.79   10.80
  -5  -7  -6   89.59    8.60
  -5  -7  -6   81.79    8.10
  -5  -7  -6   96.39    9.40
  -6  -7  -6    5.90    4.20
  -6  -7  -6    6.10    4.70
  -6  -7  -6    5.80    4.90
  -7  -7  -6    8.70    5.50
  -7  -7  -6    8.90    4.80
  -7  -7  -6    7.40    5.40
  -8  -7  -6   10.10    5.50
  -8  -7  -6    5.30    5.70
  -9  -7  -6   32.90    7.80
  -9  -7  -6   32.00    7.80
   6  -8  -6    0.20    6.20
   6  -8  -6    4.40    6.30
   5  -8  -6   28.30    6.80
   5  -8  -6   34.40    7.00
   4  -8  -6   33.30    6.40
   4  -8  -6   25.70    6.20
   3  -8  -6   56.19    6.90
   3  -8  -6   50.19    6.70
   2  -8  -6    1.70    3.70
   2  -8  -6    1.10    3.10
   2  -8  -6    0.10    3.90
   1  -8  -6   16.70    4.00
   1  -8  -6   18.80    4.10
   1  -8  -6    9.60    3.90
   0  -8  -6    2.70    2.90
   0  -8  -6    4.60    3.30
   0  -8  -6    1.90    3.20
   0  -8  -6   -4.10    3.00
  -1  -8  -6   51.99    5.60
  -1  -8  -6   48.80    5.70
  -1  -8  -6   56.39    5.70
  -2  -8  -6   -5.70    2.90
  -2  -8  -6    2.00    3.30
  -2  -8  -6    0.60    3.40
  -2  -8  -6   -3.80    2.90
  -3  -8  -6  112.29    8.40
  -3  -8  -6   97.19    8.50
  -3  -8  -6  109.49    8.20
  -4  -8  -6   49.80    7.10
  -4  -8  -6   26.60    5.10
  -4  -8  -6   41.30    5.60
  -5  -8  -6   32.30    6.40
  -5  -8  -6   30.90    5.40
  -5  -8  -6   57.09    7.10
  -6  -8  -6  138.49   10.70
  -6  -8  -6  127.49   11.30
  -6  -8  -6  143.69   12.50
  -7  -8  -6   19.60    6.70
  -7  -8  -6   18.30    6.40
  -7  -8  -6   11.80    5.10
  -8  -8  -6   15.90    6.00
  -8  -8  -6   17.70    6.70
  -9  -8  -6   19.30    7.10
  -9  -8  -6   21.80    7.30
   6  -9  -6   13.60    7.70
   6  -9  -6   12.90    7.20
   5  -9  -6    7.20    6.30
   5  -9  -6   18.90    6.70
   4  -9  -6   -1.10    5.30
   4  -9  -6    0.20    5.30
   3  -9  -6    5.80    4.80
   3  -9  -6   -0.20    5.00
   2  -9  -6   31.60    6.00
   2  -9  -6   21.00    5.10
   1  -9  -6    3.30    3.60
   1  -9  -6    1.20    3.80
   0  -9  -6    8.40    4.00
   0  -9  -6    2.00    3.70
  -1  -9  -6    2.30    4.30
  -1  -9  -6    5.40    3.90
  -1  -9  -6   -3.40    3.50
  -2  -9  -6   61.69    6.60
  -3  -9  -6   11.50    4.30
  -3  -9  -6   13.50    4.80
  -4  -9  -6    3.30    4.10
  -4  -9  -6    4.70    4.70
  -4  -9  -6   -0.30    4.30
  -5  -9  -6   -2.30    4.60
  -5  -9  -6    6.40    5.50
  -5  -9  -6    1.00    4.20
  -6  -9  -6    4.50    4.80
  -6  -9  -6    1.10    6.00
  -6  -9  -6    2.40    5.00
  -7  -9  -6   12.70    5.80
  -7  -9  -6    5.60    5.60
  -7  -9  -6    3.30    5.10
  -8  -9  -6   -1.20    5.40
  -8  -9  -6   -0.10    6.10
   5 -10  -6    4.30    6.90
   5 -10  -6  -12.30    6.40
   4 -10  -6   -0.90    5.60
   4 -10  -6   -5.70    5.80
   3 -10  -6   -5.90    4.90
   3 -10  -6   -3.30    5.30
   2 -10  -6  114.79   10.40
   2 -10  -6  114.79   10.50
   1 -10  -6   25.60    5.90
   1 -10  -6    9.90    4.70
   0 -10  -6  166.28   11.40
   0 -10  -6  162.18   11.30
  -2 -10  -6   88.89    9.20
  -2 -10  -6   86.79    8.70
  -3 -10  -6 1052.59   46.60
  -3 -10  -6 1034.20   46.50
  -4 -10  -6   39.80    6.60
  -4 -10  -6   45.20    6.80
  -5 -10  -6   12.80    5.90
  -5 -10  -6   23.20    6.80
  -5 -10  -6   31.90    6.30
  -6 -10  -6    6.60    6.60
  -6 -10  -6    2.50    5.30
  -6 -10  -6   -3.40    5.60
  -7 -10  -6   31.50    7.70
  -7 -10  -6   21.30    6.50
  -8 -10  -6  103.49   11.70
  -8 -10  -6  108.99   11.80
   4 -11  -6    0.30    7.50
   4 -11  -6    3.00    6.80
   3 -11  -6   41.40    8.40
   3 -11  -6   50.99    8.70
   2 -11  -6    8.00    5.70
   2 -11  -6    1.50    5.80
   1 -11  -6    1.20    4.80
   1 -11  -6    4.50    5.70
   0 -11  -6   17.60    5.80
   0 -11  -6   12.80    5.80
  -1 -11  -6    1.70    4.60
  -1 -11  -6    6.30    5.00
  -2 -11  -6   19.80    5.70
  -2 -11  -6   23.40    5.90
  -3 -11  -6    5.60    5.10
  -3 -11  -6   13.20    6.00
  -4 -11  -6   20.30    6.20
  -4 -11  -6    5.60    4.80
  -5 -11  -6    3.30    6.00
  -5 -11  -6    9.50    5.50
  -5 -11  -6   -7.10    5.10
  -6 -11  -6    4.90    6.00
  -6 -11  -6   -3.60    5.10
  -6 -11  -6    5.80    6.50
  -7 -11  -6    7.90    6.30
  -7 -11  -6    2.70    6.70
   3 -12  -6   10.70    7.30
   3 -12  -6   13.30    7.80
   2 -12  -6   19.60    7.70
   2 -12  -6   18.90    7.40
   1 -12  -6   28.60    7.30
   1 -12  -6   13.40    6.70
   0 -12  -6   10.60    5.70
   0 -12  -6   -1.60    5.70
  -1 -12  -6   -0.90    5.60
  -1 -12  -6    2.90    6.00
  -2 -12  -6   -2.10    5.10
  -2 -12  -6   -1.20    5.40
  -3 -12  -6    4.90    5.50
  -3 -12  -6    9.90    6.10
  -4 -12  -6   -3.90    5.20
  -4 -12  -6    7.50    6.20
  -5 -12  -6   28.30    7.10
  -5 -12  -6   39.40    9.50
  -5 -12  -6   25.30    7.60
  -6 -12  -6   20.60    6.80
  -6 -12  -6    9.90    7.30
   1 -13  -6   10.80    6.90
   1 -13  -6    5.70    7.50
   0 -13  -6  -11.90    5.70
   0 -13  -6   -3.40    6.00
  -1 -13  -6   -5.00    6.30
  -1 -13  -6    0.20    6.20
  -2 -13  -6    6.50    6.30
  -2 -13  -6   -0.80    6.20
  -3 -13  -6   -6.20    5.70
  -3 -13  -6    3.80    6.30
  -4 -13  -6    2.40    6.30
  -4 -13  -6    9.20    6.80
  -5 -13  -6    0.90    6.60
  -5 -13  -6   13.10    7.40
  -2 -14  -6   68.09   10.20
  -2 -14  -6   39.10    8.90
   4   9  -7   -8.90    7.50
   4   9  -7    5.80    9.00
   3   9  -7   32.50   10.00
   3   9  -7   37.70    9.30
   2   9  -7    4.20    8.30
   2   9  -7   -5.90    7.40
   1   9  -7    5.60   11.00
   1   9  -7   -6.20    8.00
   0   9  -7   26.90    9.80
   0  -9   7   14.00    9.30
  -1   9  -7   20.20   10.10
   1  -9   7   29.10    8.50
   6   8  -7    0.40    8.60
   5   8  -7    9.60    8.00
   5   8  -7    5.70    8.50
   4   8  -7    2.20    8.00
   4   8  -7    5.90    7.90
   3   8  -7   -2.10    6.80
   3   8  -7    1.20    6.80
   2   8  -7   29.20    8.80
   2   8  -7   34.10    8.70
   1   8  -7   33.60    8.10
   1   8  -7   33.90    8.20
  -1  -8   7   29.40    6.70
   0   8  -7   -9.90    6.10
   0   8  -7    3.70    7.30
   0  -8   7   -5.90    5.60
  -1   8  -7    8.70    7.70
  -1   8  -7   14.30    7.50
   1  -8   7   10.50    6.70
  -2   8  -7    5.40    7.80
   2  -8   7   -6.00    6.30
  -3   8  -7    3.00    8.20
   3  -8   7   -3.00    6.90
   3  -8   7   -5.40    8.00
   6   7  -7    8.00    8.00
   6   7  -7   -3.20    7.70
  -6  -7   7  -23.70    8.00
   5   7  -7    9.50    7.60
   5   7  -7   11.80    7.60
   4   7  -7   -3.50    6.80
   4   7  -7   10.00    6.80
   3   7  -7   -0.70    6.20
   3   7  -7   -0.50    6.10
   2   7  -7   -2.80    5.50
   2   7  -7   -1.30    5.90
  -2  -7   7    4.50    4.70
   1   7  -7    1.00    6.20
   1   7  -7    4.00    6.00
  -1  -7   7    7.00    5.20
   0   7  -7   53.59    9.00
   0   7  -7   37.80    8.20
   0  -7   7   49.00    7.30
  -1   7  -7   13.50    7.50
  -1   7  -7   24.20    7.90
   1  -7   7   13.70    6.20
  -2   7  -7   -0.10    5.90
  -2   7  -7   -5.60    6.70
   2  -7   7    0.10    6.20
  -3   7  -7   16.00    8.00
   3  -7   7   17.60    7.90
   3  -7   7   16.40    6.90
  -4   7  -7   -0.40    8.10
   4  -7   7   -4.00    6.70
   4  -7   7    0.70    7.10
   7   6  -7   15.00    8.50
   7   6  -7   18.30    9.10
  -7  -6   7   18.20   10.20
   6   6  -7    1.00    7.00
   6   6  -7    9.80    7.60
  -6  -6   7    6.20    8.60
   5   6  -7    5.10    6.60
   5   6  -7   12.30    6.70
  -5  -6   7    9.20    8.00
   4   6  -7   29.90    7.10
   4   6  -7   35.80    7.90
   3   6  -7   -3.60    5.60
   3   6  -7    3.30    5.50
   2   6  -7    0.70    5.00
   2   6  -7   -0.50    5.80
  -2  -6   7    6.40    4.20
   1   6  -7    5.70    5.70
   1   6  -7   -0.90    5.60
  -1  -6   7   -0.20    4.30
   0   6  -7    1.40    5.40
   0   6  -7    0.30    5.50
   0  -6   7    9.70    5.00
  -1   6  -7   -3.40    5.70
  -1   6  -7    2.10    5.90
   1  -6   7   -9.00    4.80
  -2   6  -7    1.00    6.70
  -2   6  -7   22.10    7.40
   2  -6   7   19.40    6.50
   2  -6   7   11.90    7.00
  -3   6  -7    4.40    7.00
  -3   6  -7   -2.70    6.90
   3  -6   7   -2.80    6.20
   3  -6   7    2.10    5.90
  -4   6  -7    8.10    8.10
   4  -6   7    0.90    6.20
   4  -6   7    0.70    6.40
  -5   6  -7   11.30    8.80
   5  -6   7   -5.20    6.60
   8   5  -7   -1.40    8.10
  -8  -5   7   -2.10   11.30
   7   5  -7  159.48   15.70
  -7  -5   7  179.38   16.80
   6   5  -7  146.39   14.30
   6   5  -7  185.98   14.30
  -6  -5   7  171.68   15.70
   5   5  -7   45.80    8.00
   5   5  -7   38.60    7.50
  -5  -5   7   46.60    9.50
   4   5  -7  467.45   25.60
   4   5  -7  538.75   25.20
  -4  -5   7  488.75   26.70
   3   5  -7   52.09    7.50
   3   5  -7   48.20    6.90
  -3  -5   7   37.00    5.40
   2   5  -7    7.60    4.90
   2   5  -7    9.70    5.00
  -2  -5   7   10.40    3.80
   1   5  -7  144.39   11.40
  -1  -5   7  151.98    9.60
   0   5  -7  128.29   11.00
   0   5  -7  115.19   10.50
   0  -5   7  118.39    9.20
  -1   5  -7   13.90    6.00
  -1   5  -7   11.90    5.00
   1  -5   7   23.00    5.20
   1  -5   7   11.40    6.30
  -2   5  -7   28.20    7.10
  -2   5  -7   16.80    6.40
   2  -5   7   15.30    5.60
   2  -5   7   30.30    7.60
  -3   5  -7    1.30    6.20
  -3   5  -7   -1.90    6.30
   3  -5   7   -0.70    5.50
   3  -5   7    1.60    5.40
  -4   5  -7  205.58   16.50
  -4   5  -7  228.88   16.60
   4  -5   7  221.48   15.50
   4  -5   7  256.27   15.70
  -5   5  -7  -16.00    7.20
   5  -5   7    9.10    6.80
   5  -5   7   -3.10    5.20
  -6   5  -7    5.20    7.90
   6  -5   7   18.50    7.90
   8   4  -7    4.90    8.10
   8   4  -7    1.10    6.70
   7   4  -7   -3.20    6.10
   7   4  -7   -1.60    6.90
  -7  -4   7    6.30    8.40
   6   4  -7   14.20    6.20
   6   4  -7   19.30    7.10
  -6  -4   7   36.00    8.80
   5   4  -7   10.20    5.80
  -5  -4   7   32.80    8.50
   4   4  -7   -2.20    4.50
   4   4  -7   -1.50    5.00
  -4  -4   7   -2.00    5.90
   3   4  -7   68.79    7.80
   3   4  -7   72.49    7.30
  -3  -4   7   70.59    6.00
  -3  -4   7   72.49    9.40
   2   4  -7  354.56   18.00
   2   4  -7  362.66   18.60
  -2  -4   7  347.97   16.10
  -2  -4   7  361.06   20.10
   1   4  -7   54.49    6.50
   1   4  -7   57.19    7.30
  -1  -4   7   61.19    8.50
  -1  -4   7   55.79    5.80
   0   4  -7   17.80    4.90
   0   4  -7   22.20    5.40
   0  -4   7   28.60    4.40
   0  -4   7   19.40    6.20
  -1   4  -7   19.80    5.80
  -1   4  -7   35.40    5.70
   1  -4   7   23.10    4.70
   1  -4   7   28.10    6.80
  -2   4  -7    7.40    5.50
  -2   4  -7   28.40    5.90
   2  -4   7   34.20    5.50
   2  -4   7   42.60    7.20
  -3   4  -7   90.99    9.20
  -3   4  -7   68.89    8.80
   3  -4   7   85.69    9.30
   3  -4   7   73.29    8.10
  -4   4  -7   20.60    6.90
  -4   4  -7   23.30    7.50
   4  -4   7   18.70    6.20
   4  -4   7   23.10    6.20
  -5   4  -7    9.90    7.20
  -5   4  -7   12.70    7.80
   5  -4   7   20.30    6.80
   5  -4   7   13.70    5.50
  -6   4  -7   -0.50    7.20
   6  -4   7   11.30    6.80
   7  -4   7    9.60    6.80
   8   3  -7    2.50    6.50
   8   3  -7    1.40    7.20
   7   3  -7   -7.10    5.30
  -7  -3   7    2.10    7.20
   6   3  -7   -0.90    4.80
   6   3  -7    1.30    5.50
  -6  -3   7   13.60    7.10
   5   3  -7   -2.30    4.30
   5   3  -7   -2.80    4.40
   4   3  -7    4.70    4.00
   4   3  -7    5.60    4.70
  -4  -3   7    7.10    5.90
   3   3  -7  314.87   15.60
   3   3  -7  285.17   16.00
  -3  -3   7  307.47   17.80
   2   3  -7  146.59    9.60
   2   3  -7  133.29    9.00
   2   3  -7  110.19    8.70
  -2  -3   7  134.49   11.40
   1   3  -7   55.49    5.70
   1   3  -7   45.30    5.80
   1   3  -7   34.70    4.90
  -1  -3   7   40.70    3.60
  -1  -3   7   40.90    7.10
   0   3  -7   32.10    5.10
   0   3  -7   20.40    5.10
   0   3  -7   41.20    5.30
   0  -3   7   34.50    3.80
   0  -3   7   37.70    6.80
  -1   3  -7  225.58   16.90
  -1   3  -7  290.77   15.00
  -1   3  -7  293.27   15.70
   1  -3   7  259.17   16.20
   1  -3   7  306.87   14.00
  -2   3  -7  133.49   10.80
  -2   3  -7  163.28   10.60
   2  -3   7  147.69   11.40
   2  -3   7  137.79    9.50
  -3   3  -7   -0.30    4.30
  -3   3  -7    0.10    5.10
   3  -3   7   -4.30    4.40
   3  -3   7    3.60    4.20
  -4   3  -7   14.40    6.10
  -4   3  -7    5.80    5.70
   4  -3   7    6.80    4.70
   4  -3   7   17.60    5.40
  -5   3  -7    9.60    6.30
  -5   3  -7   18.60    7.20
   5  -3   7    8.90    4.90
   5  -3   7   11.90    5.80
  -6   3  -7    0.90    7.00
  -6   3  -7    5.30    6.50
   6  -3   7    2.00    5.40
  -7   3  -7    7.60    7.60
   7  -3   7    4.50    6.00
   8   2  -7    5.30    7.20
   8   2  -7   13.80    6.60
   7   2  -7    0.40    5.40
   7   2  -7    6.70    6.40
  -7  -2   7   -1.80    6.30
   6   2  -7    9.30    5.80
   6   2  -7    1.20    4.30
  -6  -2   7    0.40    5.90
   5   2  -7   63.89    7.50
   5   2  -7   53.39    6.40
  -5  -2   7   73.19    9.20
   4   2  -7   49.10    5.90
   4   2  -7   33.10    4.90
  -4  -2   7   51.29    7.80
   3   2  -7    3.00    3.00
   3   2  -7   -1.40    2.90
   3   2  -7   -0.10    3.50
  -3  -2   7    4.00    5.20
   2   2  -7   12.20    3.30
   2   2  -7   14.00    3.40
   2   2  -7   14.30    3.90
  -2  -2   7   18.70    5.60
   1   2  -7  187.68   10.30
   1   2  -7  204.28   10.90
   1   2  -7  175.28   10.20
  -1  -2   7  199.48   12.90
   0   2  -7   30.30    4.10
   0   2  -7   24.50    4.60
   0   2  -7   20.70    4.00
   0  -2   7   20.30    5.60
  -1   2  -7  239.48   12.40
  -1   2  -7  214.58   12.80
  -1   2  -7  241.18   12.60
   1  -2   7  238.68   11.30
   1  -2   7  229.98   14.30
  -2   2  -7   44.60    5.90
  -2   2  -7   45.50    5.50
  -2   2  -7   32.10    5.90
   2  -2   7   31.70    6.10
   2  -2   7   34.10    3.90
   2  -2   7   51.29    5.10
  -3   2  -7   41.90    5.90
  -3   2  -7   32.90    6.00
   3  -2   7   28.30    5.60
   3  -2   7   30.80    5.00
  -4   2  -7    1.50    4.70
  -4   2  -7    5.60    5.30
   4  -2   7    4.50    4.10
   4  -2   7    7.60    4.50
  -5   2  -7   28.70    7.10
  -5   2  -7    9.40    6.00
   5  -2   7   22.20    5.80
   5  -2   7   26.50    5.10
  -6   2  -7    9.50    6.20
  -6   2  -7    2.40    6.30
   6  -2   7    5.30    5.40
  -7   2  -7    4.20    6.80
   7  -2   7    2.50    5.80
   8  -2   7    2.90    6.50
   9   1  -7    4.70    7.80
   9   1  -7    0.80    7.30
   8   1  -7    1.50    6.90
   8   1  -7   12.50    6.60
   7   1  -7   -2.60    5.60
   7   1  -7    3.10    5.40
  -7  -1   7   -1.40    6.00
   6   1  -7   48.20    7.20
   6   1  -7   37.80    6.30
  -6  -1   7   63.99    8.50
   5   1  -7    2.40    4.20
   5   1  -7    5.30    3.90
   5   1  -7    5.60    4.60
  -5  -1   7    5.40    5.60
   4   1  -7    8.30    3.40
   4   1  -7   13.10    3.90
   4   1  -7    7.20    3.40
   4   1  -7   13.20    4.10
  -4  -1   7   16.30    5.70
   3   1  -7    2.80    2.90
   3   1  -7   -2.50    2.60
   3   1  -7    0.90    2.60
  -3  -1   7    0.90    4.50
   2   1  -7  174.28    9.10
   2   1  -7  185.38    9.90
   2   1  -7  169.48    9.10
  -2  -1   7  194.68   12.30
   1   1  -7    1.60    2.50
   1   1  -7    3.90    3.10
   1   1  -7    2.20    2.50
  -1  -1   7   -1.60    4.10
   0   1  -7   20.30    3.50
   0   1  -7   35.60    3.90
   0   1  -7   21.30    3.30
   0  -1   7   38.30    6.00
  -1   1  -7    7.80    3.30
  -1   1  -7    4.40    2.90
  -1   1  -7    8.10    2.90
   1  -1   7    7.80    4.50
  -2   1  -7    0.60    3.00
  -2   1  -7    6.90    3.30
  -2   1  -7    6.90    3.70
   2  -1   7    0.90    3.90
   2  -1   7   -0.70    2.40
  -3   1  -7   76.39    7.10
  -3   1  -7   51.69    6.50
   3  -1   7   58.29    6.00
   3  -1   7   57.09    5.00
   3  -1   7   57.99    6.90
  -4   1  -7   90.29    9.30
  -4   1  -7   95.99    8.90
   4  -1   7   80.49    7.60
   4  -1   7   80.99    7.60
  -5   1  -7   22.70    6.00
  -5   1  -7   14.30    6.10
   5  -1   7   19.60    5.20
   5  -1   7   24.80    4.80
  -6   1  -7   30.10    6.80
  -6   1  -7   43.90    7.90
   6  -1   7   46.20    7.40
  -7   1  -7    9.10    6.40
  -7   1  -7   11.70   10.50
   7  -1   7    6.50    5.70
  -8   1  -7    5.40    6.80
  -8   1  -7    4.10    5.80
   8  -1   7    3.20    6.20
   9   0  -7   -1.30    7.00
   9   0  -7    2.60    7.60
   9   0  -7   11.10    7.80
   8   0  -7   19.70    6.90
   8   0  -7   23.10    7.30
   8   0  -7   16.90    7.40
   7   0  -7   14.40    6.00
   7   0  -7   20.90    6.80
   7   0  -7   15.30    5.80
  -7   0   7   35.90    6.80
   6   0  -7   28.10    5.30
   6   0  -7   28.60    5.60
   6   0  -7   32.90    6.60
  -6   0   7   29.20    6.80
   5   0  -7    5.20    4.30
   5   0  -7    7.90    4.20
   5   0  -7    9.30    3.60
   5   0  -7    5.50    3.80
  -5   0   7    8.80    5.30
   4   0  -7   23.80    3.60
   4   0  -7   24.20    4.10
   4   0  -7   22.00    4.10
   4   0  -7   30.40    4.00
   4   0  -7   22.70    3.70
  -4   0   7   36.60    6.10
   3   0  -7  156.28    8.70
   3   0  -7  147.59    8.70
   3   0  -7  160.08    8.00
   3   0  -7  145.49    8.20
   3   0  -7  151.78    8.00
  -3   0   7  154.38   11.10
   2   0  -7    0.10    1.50
   2   0  -7   -1.20    1.60
  -2   0   7    4.00    4.40
   1   0  -7    4.50    1.60
   1   0  -7   11.70    2.60
   1   0  -7    8.80    1.70
  -1   0   7   12.20    4.60
   0   0  -7  103.39    5.60
   0   0  -7   98.59    6.20
   0   0  -7   82.69    5.50
   0   0  -7   98.19    5.50
   0   0   7  111.39    8.70
  -1   0  -7  171.88    9.20
  -1   0  -7  186.08    9.90
  -1   0  -7  192.08    9.40
   1   0   7  167.48   11.40
  -2   0  -7    2.30    2.80
  -2   0  -7    2.70    2.80
  -2   0  -7    3.70    3.30
   2   0   7    6.00    4.00
  -3   0  -7  167.08   10.40
  -3   0  -7  179.68   10.60
  -3   0  -7  178.98   11.20
   3   0   7  192.88    9.70
   3   0   7  188.38   11.30
  -4   0  -7   36.20    5.70
  -4   0  -7   30.70    5.30
   4   0   7   35.60    5.30
   4   0   7   26.70    4.40
   4   0   7   17.10    3.30
  -5   0  -7   12.20    5.10
  -5   0  -7   28.20    5.90
   5   0   7   13.80    4.10
   5   0   7   17.90    4.60
  -6   0  -7  128.29   11.50
  -6   0  -7  123.39   11.60
   6   0   7  124.29    8.80
   6   0   7  137.09   10.50
  -7   0  -7   31.20    8.40
  -7   0  -7   29.70    7.20
   7   0   7   38.40    7.10
  -8   0  -7   -1.70    5.50
  -8   0  -7    9.00    7.10
   8   0   7   -0.90    5.10
   9  -1  -7   16.20    8.60
   9  -1  -7   23.70    7.70
   8  -1  -7    5.70    6.50
   8  -1  -7   13.60    6.70
   8  -1  -7    7.70    6.00
   7  -1  -7   17.10    5.80
   7  -1  -7   23.50    6.90
   7  -1  -7   17.20    5.80
   6  -1  -7  100.99    9.00
   6  -1  -7  102.09    8.60
   6  -1  -7  106.09    9.90
  -6   1   7   96.69    9.80
   5  -1  -7   11.60    4.30
   5  -1  -7    7.90    4.20
   5  -1  -7    7.20    3.30
   5  -1  -7    9.30    3.80
  -5   1   7    0.10    4.60
   4  -1  -7  236.48   12.00
   4  -1  -7  250.57   12.50
   4  -1  -7  223.68   11.80
   4  -1  -7  253.27   12.80
   4  -1  -7  244.98   12.10
  -4   1   7  254.47   14.40
   3  -1  -7  460.25   20.30
   3  -1  -7  441.56   19.70
   3  -1  -7  432.66   19.70
   3  -1  -7  467.55   19.60
   3  -1  -7  444.46   20.10
   3  -1  -7  470.15   19.60
  -3   1   7  484.65   22.40
   2  -1  -7   94.79    5.40
  -1   1   7 1093.39   47.80
   0  -1  -7   56.49    4.00
   0   1   7   47.20    6.20
  -1  -1  -7  410.66   18.50
  -1  -1  -7  418.56   17.90
   1   1   7  405.46   20.20
  -2  -1  -7    0.20    2.90
  -2  -1  -7    4.20    2.50
   2   1   7    5.30    3.80
  -3  -1  -7   -2.40    2.90
  -3  -1  -7    6.40    3.70
  -3  -1  -7    3.10    2.90
   3   1   7   -1.70    3.30
  -4  -1  -7 1237.58   53.59
   4   1   7 1254.57   53.19
   4   1   7 1203.78   51.79
  -5  -1  -7   49.99    6.90
  -5  -1  -7   60.39    7.10
   5   1   7   53.29    5.80
  -6  -1  -7    6.30    5.10
  -6  -1  -7    3.60    4.90
  -7  -1  -7   13.50    6.10
  -7  -1  -7   17.80    5.50
  -7  -1  -7   22.20    6.50
  -8  -1  -7    6.70    5.50
  -8  -1  -7    5.80    6.50
  -9  -1  -7   20.00    7.60
   8  -2  -7   -8.10    5.60
   8  -2  -7    2.90    5.80
   7  -2  -7   37.00    7.50
   7  -2  -7   29.30    6.30
   7  -2  -7   35.30    6.60
   6  -2  -7   40.60    6.70
   6  -2  -7   52.39    6.50
   6  -2  -7   45.70    6.20
  -6   2   7   49.40    7.00
   5  -2  -7   -0.40    3.80
   5  -2  -7   -1.00    3.30
   5  -2  -7   -0.30    3.70
   5  -2  -7    3.70    3.40
  -5   2   7   -0.50    4.90
   4  -2  -7   11.20    3.60
   4  -2  -7   11.60    2.90
   4  -2  -7   13.10    3.10
   4  -2  -7   19.10    3.80
   4  -2  -7   16.50    3.20
  -4   2   7   19.10    5.20
   3  -2  -7  260.77   11.70
   3  -2  -7  219.48   11.00
   3  -2  -7  253.27   11.60
  -3   2   7  259.77   14.10
  -2   2   7   43.50    5.90
  -1   2   7   41.00    6.00
   0   2   7  242.08   13.60
  -1  -2  -7  141.09    6.70
  -1  -2  -7  145.99    7.60
   1   2   7  164.08   10.20
  -2  -2  -7   75.09    5.30
  -2  -2  -7   86.29    5.60
  -2  -2  -7   85.69    6.30
   2   2   7   65.09    7.30
  -3  -2  -7    3.60    2.80
  -3  -2  -7    0.30    2.60
  -3  -2  -7    0.80    3.20
   3   2   7   -2.10    3.20
  -4  -2  -7    3.50    3.90
  -4  -2  -7   -5.00    3.00
  -4  -2  -7   -3.10    3.60
  -4  -2  -7   -3.20    2.80
   4   2   7    1.30    3.40
   4   2   7   -3.40    2.30
  -5  -2  -7   21.20    4.80
  -5  -2  -7   20.80    5.50
  -6  -2  -7   -2.50    3.50
  -6  -2  -7   -5.30    4.60
  -6  -2  -7    2.40    4.40
  -7  -2  -7   -2.70    5.00
  -7  -2  -7   -7.00    4.90
  -7  -2  -7   -3.40    4.00
  -8  -2  -7   -2.60    5.80
  -8  -2  -7   -2.70    4.90
  -9  -2  -7   -2.00    5.90
  -9  -2  -7   14.10    7.10
   8  -3  -7    3.30    6.10
   8  -3  -7    2.10    6.30
   7  -3  -7   14.20    5.80
   7  -3  -7   18.80    6.10
   6  -3  -7   93.99    8.80
   6  -3  -7   77.49    8.50
   5  -3  -7   84.49    7.30
   5  -3  -7   74.99    7.20
   5  -3  -7   73.79    8.00
   5  -3  -7   81.79    7.90
   4  -3  -7    1.00    2.80
   4  -3  -7    0.00    3.00
   4  -3  -7   -3.10    2.40
   4  -3  -7   -0.50    3.30
   4  -3  -7    2.80    2.50
  -4   3   7    7.00    4.30
   3  -3  -7   76.39    5.20
   3  -3  -7   55.09    4.30
   3  -3  -7   64.69    4.40
   3  -3  -7   61.69    4.10
   3  -3  -7   70.89    4.30
   3  -3  -7   72.99    5.30
  -3   3   7   75.19    7.50
  -2   3   7   27.90    5.20
  -1   3   7   80.89    7.90
   0   3   7   76.39    7.60
  -1  -3  -7  761.52   31.80
   1   3   7  750.42   34.10
  -2  -3  -7  354.26   16.20
  -2  -3  -7  373.06   16.40
  -2  -3  -7  374.36   16.90
   2   3   7  364.96   18.40
  -3  -3  -7    3.50    2.60
  -3  -3  -7    1.30    2.80
  -3  -3  -7    3.70    2.90
  -3  -3  -7    8.90    3.30
   3   3   7    4.30    3.60
  -4  -3  -7  304.47   16.10
  -4  -3  -7  310.37   16.10
  -4  -3  -7  329.97   15.90
  -4  -3  -7  326.77   15.60
   4   3   7  276.97   16.10
  -5  -3  -7   -2.90    3.30
  -5  -3  -7   -0.70    4.20
  -5  -3  -7    0.70    3.10
  -5  -3  -7   -1.40    4.20
  -6  -3  -7   49.70    6.70
  -6  -3  -7   69.29    8.40
  -6  -3  -7   62.89    8.00
  -7  -3  -7   -2.60    4.00
  -7  -3  -7    6.20    5.20
  -7  -3  -7    4.00    5.50
  -8  -3  -7   12.30    6.70
  -8  -3  -7    2.50    6.00
  -8  -3  -7   13.90    5.30
  -9  -3  -7    2.40    7.00
  -9  -3  -7    6.60    6.30
   8  -4  -7   17.60    7.40
   8  -4  -7   28.90    7.60
   7  -4  -7    0.00    5.30
   7  -4  -7    1.40    5.40
   6  -4  -7   13.00    4.90
   6  -4  -7    1.00    4.60
   5  -4  -7   96.59    8.10
   5  -4  -7   89.29    7.90
   5  -4  -7   84.99    8.50
   4  -4  -7   22.10    3.60
   4  -4  -7   15.10    3.50
   4  -4  -7   16.10    3.50
   4  -4  -7   19.60    4.20
   3  -4  -7   44.50    4.20
   3  -4  -7   51.59    5.20
   3  -4  -7   54.59    4.40
   3  -4  -7   52.99    4.10
   2  -4  -7   29.70    3.00
  -1  -4  -7   20.40    2.70
  -2  -4  -7    5.70    2.00
  -2  -4  -7    6.10    2.40
  -2  -4  -7    3.40    2.50
  -2  -4  -7    7.60    2.80
  -3  -4  -7    3.30    3.10
  -3  -4  -7    5.20    2.50
  -3  -4  -7    6.30    2.90
  -3  -4  -7    6.20    3.20
  -3  -4  -7    5.90    2.90
  -4  -4  -7   18.00    3.70
  -4  -4  -7    6.70    3.70
  -4  -4  -7   13.10    4.00
  -4  -4  -7   13.10    3.60
  -4  -4  -7   15.50    3.80
  -5  -4  -7    8.70    4.40
  -5  -4  -7   12.20    4.60
  -5  -4  -7   10.90    3.90
  -5  -4  -7   14.80    4.50
  -6  -4  -7   28.70    6.10
  -6  -4  -7   22.90    5.00
  -6  -4  -7   30.10    6.10
  -7  -4  -7   11.90    5.40
  -7  -4  -7    5.30    4.20
  -7  -4  -7    8.40    5.60
  -8  -4  -7    1.70    5.90
  -8  -4  -7    0.50    5.50
  -8  -4  -7   -1.70    4.40
  -9  -4  -7    3.70    6.90
  -9  -4  -7   18.80    6.70
   8  -5  -7   64.59   10.40
   8  -5  -7   64.59   10.10
   7  -5  -7    4.70    5.80
   7  -5  -7   21.00    6.60
   6  -5  -7   13.10    5.40
   6  -5  -7    7.00    5.00
   5  -5  -7   43.80    5.70
   5  -5  -7   42.20    5.90
   4  -5  -7  413.36   19.00
   4  -5  -7  396.36   19.60
   4  -5  -7  388.06   18.90
   3  -5  -7  337.07   15.20
   3  -5  -7  334.27   15.40
   3  -5  -7  324.17   15.30
   3  -5  -7  320.67   15.90
   2  -5  -7   10.10    2.20
   2  -5  -7    9.10    2.30
   2  -5  -7    3.70    2.60
   2  -5  -7    3.20    2.10
   1  -5  -7   12.40    2.40
   1  -5  -7    5.80    1.70
   0  -5  -7   22.70    2.30
  -1  -5  -7  830.42   34.90
  -1  -5  -7  820.12   34.80
  -1  -5  -7  808.82   35.20
  -1  -5  -7  856.61   34.70
  -2  -5  -7  255.87   12.60
  -2  -5  -7  254.07   12.10
  -2  -5  -7  258.77   12.40
  -3  -5  -7   43.20    4.80
  -3  -5  -7   53.29    5.70
  -3  -5  -7   32.50    4.30
  -3  -5  -7   36.80    4.20
  -3  -5  -7   54.29    5.40
  -4  -5  -7   10.60    3.70
  -4  -5  -7   15.10    4.30
  -4  -5  -7   20.20    4.20
  -4  -5  -7   18.70    3.90
  -4  -5  -7   15.50    3.90
  -5  -5  -7    6.10    3.50
  -5  -5  -7    4.40    3.80
  -5  -5  -7   10.30    4.40
  -6  -5  -7    6.70    4.00
  -6  -5  -7    7.90    5.20
  -6  -5  -7   11.40    4.80
  -7  -5  -7   24.20    6.00
  -7  -5  -7   10.70    5.60
  -7  -5  -7   18.80    5.10
  -8  -5  -7   25.30    6.70
  -8  -5  -7   16.50    5.80
  -8  -5  -7   30.20    7.60
  -9  -5  -7   55.99    9.50
  -9  -5  -7   59.39    9.10
   7  -6  -7    7.20    6.50
   7  -6  -7   -4.10    5.80
   6  -6  -7    4.00    5.40
   6  -6  -7   -2.90    4.80
   5  -6  -7   26.10    5.70
   5  -6  -7   31.50    5.50
   4  -6  -7  289.07   16.10
   4  -6  -7  297.27   15.40
   4  -6  -7  306.77   15.50
   3  -6  -7   -0.10    2.80
   3  -6  -7    1.00    3.30
   3  -6  -7    1.70    2.70
   3  -6  -7   -2.40    2.90
   2  -6  -7   -0.20    2.50
   2  -6  -7   -1.70    2.40
   2  -6  -7    3.40    2.50
   2  -6  -7    2.70    3.00
   1  -6  -7  327.97   15.10
   1  -6  -7  324.77   14.90
   1  -6  -7  339.17   15.50
   0  -6  -7   16.30    2.60
   0  -6  -7   13.00    2.60
   0  -6  -7   13.20    3.00
   0  -6  -7   10.90    2.50
  -1  -6  -7   68.39    5.60
  -1  -6  -7   78.79    5.40
  -1  -6  -7   69.49    5.00
  -2  -6  -7    1.30    2.20
  -2  -6  -7   -2.40    2.40
  -2  -6  -7    2.80    2.80
  -2  -6  -7    0.00    2.40
  -3  -6  -7   88.59    7.30
  -3  -6  -7   96.09    7.30
  -3  -6  -7   82.39    6.40
  -3  -6  -7   84.59    6.70
  -3  -6  -7   91.99    6.80
  -4  -6  -7   11.80    4.30
  -4  -6  -7    9.10    3.60
  -4  -6  -7    6.70    3.60
  -4  -6  -7   10.40    3.60
  -5  -6  -7   26.90    5.20
  -5  -6  -7   12.20    3.90
  -5  -6  -7    6.50    4.60
  -6  -6  -7   30.50    5.80
  -6  -6  -7   40.00    6.90
  -6  -6  -7   39.00    6.20
  -7  -6  -7    6.10    5.30
  -7  -6  -7    6.00    4.70
  -7  -6  -7    7.80    5.70
  -8  -6  -7   57.19    9.00
  -8  -6  -7   55.29    8.40
  -8  -6  -7   56.49    8.60
  -9  -6  -7   22.40    7.60
  -9  -6  -7   27.30    7.40
   7  -7  -7  112.59   12.10
   7  -7  -7  101.29   11.90
   6  -7  -7   68.59    9.10
   6  -7  -7   52.69    8.30
   5  -7  -7   24.50    5.80
   5  -7  -7   37.30    6.60
   4  -7  -7   76.19    8.10
   4  -7  -7   80.59    8.10
   3  -7  -7   27.10    4.70
   3  -7  -7   31.80    4.90
   3  -7  -7   22.10    5.00
   2  -7  -7   13.50    4.20
   2  -7  -7   19.70    3.80
   2  -7  -7    6.90    3.30
   2  -7  -7   11.30    3.40
   1  -7  -7    8.80    3.10
   1  -7  -7    8.40    3.10
   1  -7  -7    7.10    3.20
   1  -7  -7    1.60    2.70
   0  -7  -7   10.10    3.00
   0  -7  -7    1.90    2.50
   0  -7  -7    2.20    3.00
   0  -7  -7    3.30    2.80
  -1  -7  -7   25.70    3.80
  -1  -7  -7   26.10    3.70
  -1  -7  -7   24.50    3.70
  -1  -7  -7   21.30    3.80
  -2  -7  -7    7.40    2.90
  -2  -7  -7    0.70    2.80
  -2  -7  -7   -0.40    2.90
  -2  -7  -7    5.50    3.10
  -3  -7  -7    6.20    3.50
  -3  -7  -7    9.50    3.80
  -3  -7  -7    1.10    3.10
  -3  -7  -7    7.90    3.60
  -4  -7  -7   16.30    4.20
  -4  -7  -7   10.60    4.10
  -4  -7  -7   13.60    4.30
  -4  -7  -7   14.80    4.70
  -5  -7  -7    8.20    4.10
  -5  -7  -7    4.60    5.00
  -5  -7  -7    5.30    4.00
  -6  -7  -7   18.50    5.20
  -6  -7  -7   25.80    6.40
  -6  -7  -7   18.00    5.50
  -7  -7  -7   19.90    7.00
  -7  -7  -7   19.30    5.80
  -7  -7  -7   17.00    6.10
  -8  -7  -7   11.70    5.80
  -8  -7  -7   16.10    6.60
  -8  -7  -7   -1.90    5.70
  -9  -7  -7    4.50    5.90
  -9  -7  -7   -9.40    6.00
   6  -8  -7   11.40    6.80
   6  -8  -7   16.60    7.00
   5  -8  -7   14.60    6.50
   5  -8  -7    4.10    5.40
   4  -8  -7   -0.10    4.50
   4  -8  -7    5.60    4.90
   3  -8  -7    3.40    4.20
   3  -8  -7    1.80    3.70
   2  -8  -7   17.50    4.90
   2  -8  -7    5.90    3.50
   2  -8  -7   14.20    4.30
   1  -8  -7   22.60    4.20
   1  -8  -7   33.60    4.70
   1  -8  -7   28.10    4.80
   0  -8  -7  142.29    8.90
   0  -8  -7  136.79    8.80
   0  -8  -7  138.89    9.00
   0  -8  -7  123.89    8.90
  -1  -8  -7   39.80    5.00
  -1  -8  -7   27.30    4.40
  -1  -8  -7   41.10    4.80
  -1  -8  -7   31.70    4.90
  -2  -8  -7    2.00    3.10
  -2  -8  -7    2.70    3.30
  -2  -8  -7    4.00    3.50
  -3  -8  -7    1.70    3.60
  -3  -8  -7    5.30    3.60
  -3  -8  -7   -0.70    3.40
  -4  -8  -7   99.19    9.50
  -4  -8  -7  101.59    8.90
  -4  -8  -7  109.29    8.70
  -5  -8  -7    2.70    5.20
  -5  -8  -7    2.00    4.50
  -5  -8  -7   15.10    4.90
  -6  -8  -7    0.90    5.10
  -6  -8  -7    2.50    4.60
  -6  -8  -7    3.00    5.80
  -7  -8  -7    0.00    5.70
  -7  -8  -7   -0.20    5.40
  -7  -8  -7    2.10    4.80
  -8  -8  -7   -4.90    5.10
  -8  -8  -7   -1.70    5.70
  -9  -8  -7   21.50    8.00
  -9  -8  -7   14.70    6.70
   6  -9  -7   42.60    8.80
   6  -9  -7   16.50    7.90
   5  -9  -7   12.70    7.00
   5  -9  -7   11.00    6.10
   4  -9  -7   19.70    6.40
   4  -9  -7   10.30    6.00
   3  -9  -7   22.40    5.70
   3  -9  -7    9.20    5.50
   2  -9  -7  133.59   10.00
   2  -9  -7  145.79   10.50
   1  -9  -7   -3.00    3.70
   1  -9  -7   -1.10    3.70
   0  -9  -7   -3.20    3.50
   0  -9  -7    4.20    3.70
  -1  -9  -7   12.10    4.20
  -1  -9  -7   10.20    4.00
  -1  -9  -7    9.40    4.00
  -2  -9  -7   39.10    5.70
  -2  -9  -7   52.89    6.00
  -3  -9  -7  219.78   13.00
  -3  -9  -7  208.48   12.90
  -4  -9  -7   -2.10    4.10
  -4  -9  -7   -1.00    3.90
  -4  -9  -7   11.80    5.30
  -5  -9  -7   47.40    7.10
  -5  -9  -7   39.40    7.40
  -5  -9  -7   37.50    6.30
  -6  -9  -7   -2.20    4.40
  -6  -9  -7    2.80    5.40
  -6  -9  -7   -4.30    6.20
  -7  -9  -7    5.30    5.00
  -7  -9  -7    8.40    6.70
  -7  -9  -7   -5.80    5.10
  -8  -9  -7    7.30    6.60
  -8  -9  -7    0.10    5.90
   5 -10  -7    5.50    6.60
   5 -10  -7    2.90    7.00
   4 -10  -7    8.20    6.70
   4 -10  -7    5.30    6.50
   3 -10  -7   -2.10    5.30
   3 -10  -7    2.40    5.80
   2 -10  -7   14.40    5.30
   2 -10  -7   32.20    6.30
   1 -10  -7   19.20    5.50
   1 -10  -7   25.90    5.60
   0 -10  -7   -0.90    3.80
   0 -10  -7   -5.30    3.80
  -1 -10  -7    8.70    4.60
  -1 -10  -7    4.20    4.20
  -2 -10  -7    9.50    4.80
  -2 -10  -7    8.90    4.50
  -3 -10  -7   87.19    9.00
  -3 -10  -7   83.89    8.90
  -4 -10  -7   14.90    5.20
  -4 -10  -7    9.80    5.30
  -4 -10  -7   21.40    6.20
  -5 -10  -7   17.20    6.90
  -5 -10  -7   10.20    5.60
  -5 -10  -7    4.70    4.90
  -6 -10  -7   35.50    7.00
  -6 -10  -7   32.60    7.30
  -6 -10  -7   49.00    8.70
  -7 -10  -7    0.50    6.40
  -7 -10  -7    7.30    6.30
  -7 -10  -7    6.50    5.50
  -8 -10  -7   -5.40    6.50
  -8 -10  -7   -3.30    5.70
   4 -11  -7   42.70    9.10
   4 -11  -7   28.40    8.30
   3 -11  -7   10.00    6.40
   3 -11  -7   18.10    7.30
   2 -11  -7    1.70    5.70
   2 -11  -7    0.00    5.50
   1 -11  -7    1.40    5.10
   1 -11  -7   -0.50    5.10
   0 -11  -7   -7.40    4.60
   0 -11  -7   -2.10    4.60
  -1 -11  -7  164.98   12.20
  -1 -11  -7  160.58   12.00
  -2 -11  -7   -0.30    4.60
  -2 -11  -7   -2.30    4.80
  -3 -11  -7   -0.50    4.50
  -3 -11  -7    1.60    5.10
  -4 -11  -7   37.10    7.10
  -4 -11  -7   49.70    7.30
  -5 -11  -7    8.30    5.60
  -5 -11  -7   14.70    6.30
  -5 -11  -7   14.20    7.20
  -6 -11  -7   35.50    8.40
  -6 -11  -7   30.00    7.30
  -6 -11  -7   26.30    7.40
  -7 -11  -7    1.70    6.60
  -7 -11  -7   -4.10    5.60
   3 -12  -7   13.10    7.80
   3 -12  -7    9.90    7.00
   2 -12  -7   -1.60    6.50
   2 -12  -7    0.80    6.20
   1 -12  -7    6.00    6.10
   1 -12  -7   10.20    6.50
   0 -12  -7   50.19    8.00
   0 -12  -7   66.19    8.90
  -1 -12  -7    3.80    5.20
  -2 -12  -7    0.70    5.10
  -2 -12  -7    5.10    5.70
  -3 -12  -7    2.20    5.60
  -3 -12  -7   -2.90    5.10
  -4 -12  -7   -0.60    5.90
  -4 -12  -7   -1.40    5.00
  -5 -12  -7   -3.50    5.40
  -5 -12  -7    2.00    6.10
  -5 -12  -7   -0.60    6.50
  -6 -12  -7    0.40    6.60
  -6 -12  -7    7.30    7.70
  -6 -12  -7   -6.40    5.50
   1 -13  -7    4.10    6.90
   1 -13  -7    1.90    6.70
   0 -13  -7   24.90    7.70
   0 -13  -7   15.40    7.10
  -1 -13  -7   -4.40    5.70
  -1 -13  -7   10.20    7.10
  -2 -13  -7   11.00    6.20
  -2 -13  -7    8.20    6.50
  -3 -13  -7    3.50    6.10
  -3 -13  -7    5.20    6.90
  -4 -13  -7    4.30    6.40
  -4 -13  -7   12.20    6.50
  -5 -13  -7    3.90    7.50
  -5 -13  -7    6.00    7.10
  -5 -13  -7    4.60    6.40
  -2 -14  -7    1.10    7.70
   4   8  -8    6.00    8.20
   4   8  -8    6.50    7.90
  -4  -8   8   20.50   10.40
   3   8  -8    3.60    7.90
   3   8  -8   -3.40    8.40
   2   8  -8    7.60    8.30
   2   8  -8    6.90    7.30
   1   8  -8    3.60    7.10
   1   8  -8   -4.30    7.40
   0   8  -8    0.50    8.50
   0   8  -8   15.70    8.60
  -1   8  -8   13.10   11.00
  -1   8  -8    2.80    8.00
   1  -8   8   -1.60    8.50
  -2   8  -8    4.60    8.90
   2  -8   8    0.90    8.60
   6   7  -8    2.60    8.30
   6   7  -8   -4.30    8.40
  -6  -7   8   11.90   11.10
   5   7  -8    2.00    7.50
   5   7  -8    4.80    7.80
  -5  -7   8    1.60    9.10
   4   7  -8   -4.00    6.90
   4   7  -8    0.40    7.80
  -4  -7   8   -2.60    8.30
   3   7  -8    6.10    7.00
   3   7  -8   10.60    7.20
   2   7  -8   -4.50    6.30
   2   7  -8    2.70    7.20
   1   7  -8  -12.10    6.40
   1   7  -8   -1.70    6.30
   0   7  -8   22.50    8.00
   0   7  -8   18.70    8.10
  -1   7  -8   30.80    9.20
  -1   7  -8   41.40    9.00
   1  -7   8   14.50    8.70
  -2   7  -8   22.60    8.40
  -2   7  -8   26.50    8.90
   2  -7   8    1.60    7.90
  -3   7  -8    5.90    8.50
   3  -7   8    4.00    8.30
   6   6  -8   78.49   11.20
   6   6  -8   82.19   12.10
  -6  -6   8   77.19   13.30
   5   6  -8   19.10    7.60
  -5  -6   8   35.10   10.50
   4   6  -8   12.30    6.60
   4   6  -8    6.60    7.00
  -4  -6   8    2.00    7.90
   3   6  -8    5.80    6.50
   3   6  -8    7.50    6.30
  -3  -6   8    5.00    7.80
   2   6  -8    3.10    5.80
   2   6  -8   -0.70    5.70
  -2  -6   8    8.10    7.20
   1   6  -8   14.30    6.60
   1   6  -8    4.40    6.30
  -1  -6   8   -9.30    6.40
   0   6  -8   29.60    7.20
   0   6  -8   24.90    7.10
   0  -6   8   32.90    8.80
  -1   6  -8   19.50    7.20
  -1   6  -8   34.60    8.40
   1  -6   8   19.90    8.00
   1  -6   8   28.80    6.20
  -2   6  -8    3.90    6.70
  -2   6  -8   19.90    7.70
   2  -6   8   19.10    6.20
   2  -6   8   11.60    7.70
  -3   6  -8    1.50    7.70
  -3   6  -8    5.90    7.10
   3  -6   8    8.80    7.30
   3  -6   8   -7.70    5.70
  -4   6  -8   -6.20    8.00
   4  -6   8   -3.40    6.70
   4  -6   8   -4.90    6.80
   7   5  -8   -1.90    7.50
   7   5  -8    1.40    7.60
  -7  -5   8    0.40    9.20
   6   5  -8    1.40    6.80
   6   5  -8    6.60    7.20
  -6  -5   8   -4.50    8.30
   5   5  -8   -5.80    5.90
   5   5  -8    4.20    6.50
  -5  -5   8    3.00    8.10
   4   5  -8   11.00    6.50
   4   5  -8   10.60    5.90
  -4  -5   8    6.50    7.90
   3   5  -8    8.30    5.50
  -3  -5   8   15.60    7.80
   2   5  -8    1.60    5.40
   2   5  -8    8.20    5.10
  -2  -5   8    3.50    6.70
   1   5  -8   10.90    5.70
   1   5  -8   21.80    6.00
  -1  -5   8    9.50    7.00
   0   5  -8   -4.90    4.60
   0   5  -8   -2.20    5.50
   0  -5   8   -2.50    6.20
   0  -5   8  -10.40    3.60
  -1   5  -8   -1.90    5.40
  -1   5  -8   -4.50    4.90
   1  -5   8   -6.50    6.10
  -2   5  -8   -6.60    5.60
  -2   5  -8    4.70    6.80
   2  -5   8    5.10    5.20
   2  -5   8    4.90    6.60
  -3   5  -8   -5.90    6.50
  -3   5  -8   -3.90    6.80
   3  -5   8   -6.70    5.30
   3  -5   8   -7.00    5.80
  -4   5  -8    9.50    7.50
  -4   5  -8    5.90    7.30
   4  -5   8    3.60    5.90
   4  -5   8   -0.40    6.10
  -5   5  -8   -9.90    7.90
   5  -5   8   14.60    7.30
   5  -5   8    6.50    8.10
   8   4  -8   18.40    9.10
   7   4  -8   28.70    8.20
   7   4  -8   37.80    7.80
  -7  -4   8   44.90   10.40
   6   4  -8   -2.50    6.30
  -6  -4   8    2.70    8.20
   5   4  -8  200.88   14.80
   5   4  -8  220.28   14.20
  -5  -4   8  197.58   16.60
   4   4  -8  161.58   13.10
   4   4  -8  191.58   12.80
  -4  -4   8  197.68   15.50
   3   4  -8 1101.29   48.90
   3   4  -8 1114.49   49.60
  -3  -4   8 1135.39   51.39
   2   4  -8 1201.08   51.69
   2   4  -8 1210.88   52.39
  -2  -4   8 1149.48   53.89
   1   4  -8  375.36   19.10
  -1  -4   8  375.76   21.70
   0   4  -8  213.28   13.80
   0  -4   8  217.48   15.40
   0  -4   8  209.38   11.10
  -1   4  -8   20.40    5.40
  -1   4  -8   20.70    6.80
   1  -4   8   25.30    7.10
   1  -4   8   11.10    4.10
  -2   4  -8  152.88   12.90
  -2   4  -8  149.49   12.30
   2  -4   8  179.98   13.80
   2  -4   8  177.28   11.10
  -3   4  -8   34.20    7.60
  -3   4  -8   35.30    7.50
   3  -4   8   55.99    7.20
   3  -4   8   22.00    7.10
  -4   4  -8   12.50    7.00
  -4   4  -8    0.60    6.60
   4  -4   8    0.10    5.50
   4  -4   8    0.30    5.40
  -5   4  -8    5.50    8.00
  -5   4  -8    9.80    7.50
   5  -4   8    7.60    5.50
   5  -4   8    3.50    6.10
  -6   4  -8   -5.20    7.20
   6  -4   8   -7.20    5.80
   8   3  -8   17.80    8.50
   8   3  -8   16.00    7.40
   7   3  -8    5.00    6.60
   7   3  -8    1.50    6.70
  -7  -3   8    5.00    8.40
   6   3  -8   -2.20    5.80
   6   3  -8   -0.30    5.30
  -6  -3   8    7.30    7.70
   5   3  -8    1.10    4.80
   5   3  -8   -2.00    5.10
  -5  -3   8    0.10    6.60
   4   3  -8    0.10    4.80
  -4  -3   8   11.80    6.90
   3   3  -8    9.10    4.40
  -3  -3   8   12.30    6.50
   2   3  -8    2.30    4.30
   2   3  -8    3.80    3.90
  -2  -3   8   -0.30    5.60
   1   3  -8   15.50    4.50
   1   3  -8   11.40    4.70
  -1  -3   8   16.30    6.00
   0   3  -8  213.58   12.30
   0   3  -8  196.48   12.90
  -1   3  -8  106.69    9.40
  -1   3  -8  132.79   10.40
   1  -3   8  140.49   11.70
   1  -3   8  116.49    7.60
  -2   3  -8    9.40    4.70
  -2   3  -8    3.10    5.20
   2  -3   8    1.80    5.30
   2  -3   8    4.50    3.80
  -3   3  -8   66.59    8.00
  -3   3  -8   52.99    8.50
   3  -3   8   48.40    7.60
   3  -3   8   73.89    7.10
  -4   3  -8   -1.90    5.80
  -4   3  -8   -1.90    5.60
   4  -3   8    1.60    4.70
   4  -3   8   -4.50    4.70
  -5   3  -8   23.00    7.70
  -5   3  -8   16.50    8.10
   5  -3   8    7.60    5.10
   5  -3   8   14.50    5.80
  -6   3  -8   29.70    8.40
   6  -3   8   32.90    7.40
  -7   3  -8   18.70    8.40
   7  -3   8    7.40    6.60
   8   2  -8    3.10    7.30
   8   2  -8   -3.60    6.40
   7   2  -8   -0.60    5.60
   7   2  -8   -8.70    5.90
  -7  -2   8    1.30    7.20
   6   2  -8    4.20    5.60
   6   2  -8    4.80    5.10
  -6  -2   8    0.60    6.60
   5   2  -8    3.80    4.40
   5   2  -8   10.40    4.90
  -5  -2   8    3.10    6.60
   4   2  -8    2.10    3.90
   4   2  -8    6.10    4.30
  -4  -2   8    8.30    6.70
   3   2  -8    2.90    3.90
  -3  -2   8    8.30    5.90
   2   2  -8   -0.80    3.40
   2   2  -8    0.10    3.30
   2   2  -8   -0.40    3.30
  -2  -2   8   -0.40    5.40
   1   2  -8   93.49    7.40
   1   2  -8  103.09    8.10
   1   2  -8   98.89    7.40
  -1  -2   8  101.29   10.30
   0   2  -8  383.26   18.90
   0   2  -8  397.36   19.60
   0   2  -8  394.76   18.90
   0  -2   8  426.26   21.70
  -1   2  -8  340.57   16.40
  -1   2  -8  272.07   17.40
  -1   2  -8  326.27   17.00
   1  -2   8  354.76   18.70
   1  -2   8  328.47   14.30
  -2   2  -8    2.40    4.30
  -2   2  -8   10.70    4.30
   2  -2   8    9.30    5.20
   2  -2   8    4.60    2.90
  -3   2  -8  200.48   13.30
  -3   2  -8  207.08   12.80
   3  -2   8  204.08   11.30
   3  -2   8  167.88   12.70
  -4   2  -8  138.59   12.60
  -4   2  -8  159.28   12.90
   4  -2   8  177.28   11.00
   4  -2   8  170.58   11.90
  -5   2  -8    8.10    6.40
  -5   2  -8    6.50    6.90
   5  -2   8   11.70    4.80
   5  -2   8   11.70    5.30
  -6   2  -8    1.90    6.90
  -6   2  -8   -6.90    5.90
   6  -2   8   11.30    6.00
  -7   2  -8   94.59   11.50
   7  -2   8   85.69   10.50
   8   1  -8    2.30    6.40
   8   1  -8   11.80    7.40
   7   1  -8   58.79    8.20
   7   1  -8   62.39    9.10
  -7  -1   8   61.69   10.00
   6   1  -8   90.69    9.90
   6   1  -8   66.49    7.70
  -6  -1   8   60.99    9.30
   5   1  -8    7.40    5.00
   5   1  -8   10.70    4.60
   5   1  -8    7.90    4.40
  -5  -1   8    0.70    6.30
   4   1  -8   68.29    6.70
   4   1  -8   64.99    7.10
   3   1  -8    0.10    3.20
   3   1  -8    0.20    2.90
   3   1  -8   -0.40    2.70
  -3  -1   8    0.30    5.30
   2   1  -8   55.89    5.30
   2   1  -8   50.39    5.20
   2   1  -8   60.49    5.90
  -2  -1   8   60.09    8.10
   1   1  -8    0.20    3.10
   1   1  -8   -3.30    2.50
   1   1  -8   -0.70    2.80
  -1  -1   8    5.30    4.90
   0   1  -8  123.39    7.80
   0   1  -8  128.69    7.80
   0   1  -8  127.89    8.30
   0  -1   8  133.89   10.50
  -1   1  -8   91.29    7.20
  -1   1  -8   70.89    6.30
  -1   1  -8   60.39    6.10
   1  -1   8   80.99    8.60
  -2   1  -8   60.19    6.10
  -2   1  -8   72.29    6.70
  -2   1  -8   78.89    7.70
   2  -1   8   76.09    8.40
  -3   1  -8    2.00    3.80
  -3   1  -8    6.50    4.50
   3  -1   8   -0.60    2.80
   3  -1   8    0.50    4.40
  -4   1  -8   -0.70    4.90
  -4   1  -8    5.80    5.10
   4  -1   8    2.00    3.80
   4  -1   8    3.90    3.70
  -5   1  -8   14.20    5.90
   5  -1   8   27.30    5.50
   5  -1   8   22.60    5.30
  -6   1  -8  103.19   12.10
  -6   1  -8   89.39   10.40
   6  -1   8   94.79    9.90
  -7   1  -8   14.70    7.40
   7  -1   8    2.40    5.50
  -8   1  -8   -0.20    7.40
  -8   1  -8   -0.10    5.90
   8  -1   8   -1.50    5.80
   8   0  -8   -7.00    6.10
   8   0  -8   -0.50    6.20
   8   0  -8    8.80    6.80
   7   0  -8   -2.80    5.70
   7   0  -8    3.60    5.40
  -7   0   8   -3.50    6.00
   6   0  -8   80.19    8.70
   6   0  -8   89.39    9.10
  -6   0   8   83.79   10.40
   5   0  -8    1.10    4.00
   5   0  -8   -5.80    3.80
   5   0  -8   -3.90    3.50
   5   0  -8    2.50    4.50
  -5   0   8    3.20    5.80
   4   0  -8   -1.50    2.90
   4   0  -8    2.00    3.10
   4   0  -8    1.10    3.10
   4   0  -8    2.70    3.60
  -4   0   8   -0.90    4.80
   3   0  -8   24.20    3.30
   3   0  -8   37.40    4.20
   3   0  -8   30.80    4.20
   3   0  -8   28.70    3.50
  -3   0   8   43.10    7.00
   2   0  -8  153.38    7.70
   2   0  -8  156.28    8.40
   2   0  -8  139.19    8.20
   2   0  -8  156.28    7.60
  -2   0   8  159.98   11.70
   1   0  -8   83.19    5.90
   1   0  -8   68.69    4.80
   1   0  -8   73.49    4.80
   1   0  -8   84.09    4.80
  -1   0   8   85.09    8.90
   0   0  -8   94.19    5.70
   0   0  -8   87.39    6.20
   0   0  -8   88.49    5.60
   0   0   8   86.09    8.90
  -1   0  -8    7.40    2.90
  -1   0  -8    6.70    3.20
  -1   0  -8    7.00    2.80
   1   0   8    6.00    4.80
  -2   0  -8   33.00    4.40
  -2   0  -8   50.19    5.50
  -2   0  -8   39.60    4.70
   2   0   8   46.00    6.40
  -3   0  -8    7.20    3.60
  -3   0  -8    5.90    4.90
  -3   0  -8   11.30    4.20
   3   0   8    3.30    4.00
  -4   0  -8  664.23   30.90
  -4   0  -8  670.53   30.50
   4   0   8  633.04   30.50
  -5   0  -8    2.20    4.80
  -5   0  -8   -2.20    4.30
   5   0   8   -1.60    3.70
   5   0   8   -0.90    3.70
  -6   0  -8   43.20    7.60
  -6   0  -8   37.90    7.60
   6   0   8   35.60    5.90
   6   0   8   43.30    6.60
  -7   0  -8   12.30    6.70
   7   0   8    6.60    5.40
  -8   0  -8   15.90    7.90
  -8   0  -8    5.80    5.80
   8  -1  -8   30.80    8.30
   8  -1  -8   21.00    7.30
   8  -1  -8   18.50    7.10
   7  -1  -8    4.30    5.20
   7  -1  -8   -2.60    5.40
   7  -1  -8   -4.50    4.60
  -7   1   8    9.20    8.00
   6  -1  -8    4.50    4.30
   6  -1  -8    8.30    4.90
   6  -1  -8    1.80    4.30
  -6   1   8   10.80    6.60
   5  -1  -8   -3.00    3.40
   5  -1  -8   -3.70    2.90
   5  -1  -8    5.30    4.00
   5  -1  -8    3.60    4.20
  -5   1   8    1.50    5.50
   4  -1  -8   -2.30    2.70
   4  -1  -8    0.50    3.40
   4  -1  -8    1.80    2.80
   4  -1  -8    2.10    3.10
   4  -1  -8   -0.40    2.80
  -4   1   8   -2.20    4.80
   3  -1  -8   47.90    4.30
   3  -1  -8   54.39    5.00
   3  -1  -8   58.29    4.10
   3  -1  -8   43.40    4.20
   3  -1  -8   56.59    4.20
  -3   1   8   59.99    7.50
   2  -1  -8   67.99    4.80
  -2   1   8   80.29    8.30
  -1   1   8  254.67   14.80
   0  -1  -8    4.00    2.20
   0  -1  -8    3.50    1.60
   0   1   8   12.00    4.60
  -1  -1  -8   79.99    6.10
  -1  -1  -8   82.59    5.20
   1   1   8   79.19    8.10
  -2  -1  -8   85.99    6.30
  -2  -1  -8   92.09    7.10
  -2  -1  -8   82.99    6.10
   2   1   8   78.79    8.10
  -3  -1  -8   13.60    4.20
  -3  -1  -8   14.80    3.90
  -3  -1  -8   16.70    3.90
   3   1   8   12.50    4.70
  -4  -1  -8   32.60    5.30
  -4  -1  -8   26.50    5.30
   4   1   8   15.60    4.70
  -5  -1  -8  198.58   13.40
  -5  -1  -8  189.98   12.90
  -6  -1  -8    5.30    5.50
  -6  -1  -8   -3.20    4.80
  -7  -1  -8    6.30    6.20
  -7  -1  -8    6.00    6.20
  -7  -1  -8   12.50    5.10
  -8  -1  -8    6.90    5.80
  -8  -1  -8   13.00    8.00
   8  -2  -8  195.78   14.80
   8  -2  -8  175.88   14.30
   7  -2  -8  469.05   23.60
   7  -2  -8  406.76   22.20
   7  -2  -8  426.66   22.40
   6  -2  -8   17.20    5.20
   6  -2  -8   12.60    4.90
   6  -2  -8   24.80    5.80
  -6   2   8   12.50    6.00
   5  -2  -8   21.50    5.00
   5  -2  -8   32.90    4.80
   5  -2  -8   32.80    5.40
   5  -2  -8   27.10    4.70
  -5   2   8   50.89    7.60
   4  -2  -8   57.59    6.20
   4  -2  -8   49.00    5.20
   4  -2  -8   53.69    5.20
   4  -2  -8   70.79    5.50
   4  -2  -8   64.89    6.30
  -4   2   8   53.79    7.60
   3  -2  -8   -0.60    2.50
   3  -2  -8    0.80    1.70
   3  -2  -8    1.10    2.10
   3  -2  -8    1.20    1.80
  -3   2   8    5.00    4.60
  -2   2   8    0.20    4.20
  -1   2   8    1.30    4.50
   0   2   8  598.34   28.40
  -1  -2  -8  283.77   12.60
  -1  -2  -8  270.37   12.80
  -1  -2  -8  299.47   12.70
   1   2   8  313.77   16.10
  -2  -2  -8  205.08   10.20
  -2  -2  -8  205.28   10.40
  -2  -2  -8  213.18   11.10
   2   2   8  201.88   12.60
  -3  -2  -8   43.50    4.90
  -3  -2  -8   44.20    5.40
  -3  -2  -8   45.60    4.90
   3   2   8   53.09    6.40
  -4  -2  -8  518.45   24.70
  -4  -2  -8  523.45   24.30
   4   2   8  500.75   24.60
  -5  -2  -8  253.87   15.30
  -5  -2  -8  249.88   14.60
   5   2   8  252.77   14.10
  -6  -2  -8  192.18   13.40
  -6  -2  -8  191.98   13.80
  -7  -2  -8    8.50    6.10
  -7  -2  -8    8.70    5.00
  -7  -2  -8   17.70    6.70
  -8  -2  -8   23.60    7.80
  -8  -2  -8   12.90    6.00
  -9  -2  -8   49.20    9.80
   8  -3  -8   20.60    7.00
   8  -3  -8   -6.00    6.00
   7  -3  -8    4.70    5.50
   7  -3  -8    3.80    5.50
   6  -3  -8    4.70    4.90
   6  -3  -8   -3.00    4.20
   6  -3  -8    0.00    4.30
   5  -3  -8    7.00    4.40
   5  -3  -8   17.90    4.20
   5  -3  -8   10.60    4.60
   5  -3  -8    9.60    3.80
  -5   3   8    9.50    5.80
   4  -3  -8   70.89    5.80
   4  -3  -8   73.09    5.70
   4  -3  -8   85.99    6.70
   4  -3  -8   65.19    5.70
  -4   3   8   80.59    8.70
   3  -3  -8   24.00    3.10
   3  -3  -8   16.20    2.30
   3  -3  -8   19.40    3.00
  -3   3   8   20.50    5.60
   0   3   8  400.96   20.40
  -1  -3  -8   58.39    4.40
  -2  -3  -8   11.70    3.00
  -2  -3  -8    6.60    2.60
  -2  -3  -8    9.10    2.40
   2   3   8   13.70    4.70
  -3  -3  -8  120.49    7.60
  -3  -3  -8  118.39    8.40
  -3  -3  -8  137.09    8.70
  -3  -3  -8  120.59    8.00
   3   3   8  131.49    9.50
  -4  -3  -8   11.40    3.60
  -4  -3  -8    2.00    3.50
  -4  -3  -8    9.20    4.20
  -5  -3  -8   -1.30    4.20
  -5  -3  -8    5.70    4.30
  -6  -3  -8    5.30    5.20
  -6  -3  -8    6.40    5.20
  -6  -3  -8    6.40    4.10
  -7  -3  -8    1.20    4.50
  -7  -3  -8    0.60    5.50
  -7  -3  -8    8.30    5.90
  -8  -3  -8    6.80    6.80
  -8  -3  -8    0.70    5.80
  -8  -3  -8   -4.10    4.80
  -9  -3  -8   15.30    7.00
  -9  -3  -8   26.20    8.00
   8  -4  -8    2.10    6.80
   8  -4  -8    6.40    6.90
   7  -4  -8   30.80    7.20
   7  -4  -8   40.90    7.40
   6  -4  -8   63.49    7.50
   6  -4  -8   67.69    7.50
   5  -4  -8    0.70    4.20
   5  -4  -8    0.20    3.90
   5  -4  -8    4.90    3.80
   4  -4  -8   46.40    4.60
   4  -4  -8   34.00    4.20
   4  -4  -8   34.20    4.80
   4  -4  -8   33.80    4.30
   3  -4  -8  498.15   21.50
   3  -4  -8  471.35   20.90
   3  -4  -8  487.05   21.50
  -2   4   8   55.59    7.10
  -1   4   8   44.90    6.30
   0   4   8   49.90    6.30
   1   4   8  213.18   13.10
  -2  -4  -8    8.80    2.90
  -2  -4  -8    7.90    2.70
  -2  -4  -8    5.90    2.20
  -2  -4  -8    9.10    2.60
  -3  -4  -8   67.49    6.30
  -3  -4  -8   65.39    6.40
  -3  -4  -8   64.79    5.80
  -3  -4  -8   65.59    5.60
  -4  -4  -8  589.74   26.80
  -4  -4  -8  531.45   26.10
  -4  -4  -8  596.64   26.30
  -5  -4  -8  230.98   13.60
  -5  -4  -8  229.58   14.20
  -5  -4  -8  236.68   13.60
  -6  -4  -8  114.19    9.80
  -6  -4  -8  121.49   10.70
  -6  -4  -8  116.89   10.80
  -7  -4  -8   80.49    8.90
  -7  -4  -8   73.39    9.60
  -7  -4  -8   91.19   10.10
  -8  -4  -8   35.90    8.30
  -8  -4  -8   15.30    5.70
  -8  -4  -8   22.20    7.70
  -9  -4  -8    0.60    6.40
  -9  -4  -8   -6.80    5.20
   7  -5  -8    6.60    6.20
   7  -5  -8   12.40    6.40
   6  -5  -8    3.20    4.90
   6  -5  -8   -7.10    4.20
   5  -5  -8   26.00    4.90
   5  -5  -8   35.10    5.50
   4  -5  -8    2.40    3.10
   4  -5  -8   -0.30    3.10
   4  -5  -8    0.80    3.60
   3  -5  -8   40.90    4.60
   3  -5  -8   41.60    4.30
   3  -5  -8   44.50    4.20
   3  -5  -8   34.80    3.80
   2  -5  -8    2.30    1.90
   2  -5  -8    1.90    2.30
   1  -5  -8    0.40    1.80
   0  -5  -8    4.10    2.00
  -1  -5  -8    0.70    1.90
  -1  -5  -8    1.60    1.60
  -1  -5  -8    2.10    1.80
  -1  -5  -8    7.00    2.40
  -2  -5  -8    3.40    2.40
  -2  -5  -8    0.50    2.50
  -3  -5  -8    2.00    2.60
  -3  -5  -8    5.90    3.40
  -3  -5  -8   -0.40    2.80
  -3  -5  -8   10.50    3.10
  -3  -5  -8    8.80    3.40
  -4  -5  -8   51.39    5.80
  -4  -5  -8   74.39    7.20
  -4  -5  -8   58.29    6.50
  -5  -5  -8   43.40    6.60
  -5  -5  -8   49.20    6.30
  -5  -5  -8   35.30    5.60
  -6  -5  -8   -1.00    5.00
  -6  -5  -8    6.70    4.90
  -6  -5  -8    1.00    3.80
  -7  -5  -8    0.10    5.10
  -7  -5  -8   -2.30    5.10
  -7  -5  -8    3.50    4.40
  -8  -5  -8    3.60    6.20
  -8  -5  -8   10.90    7.10
  -8  -5  -8   11.40    5.40
  -9  -5  -8    6.10    6.10
  -9  -5  -8   -7.00    6.50
   7  -6  -8    2.90    6.20
   7  -6  -8    0.50    6.10
   6  -6  -8   85.59    9.30
   6  -6  -8   83.89    9.20
   5  -6  -8  416.36   20.10
   5  -6  -8  384.36   20.10
   4  -6  -8   29.10    5.00
   4  -6  -8   36.40    5.20
   4  -6  -8   24.10    5.20
   3  -6  -8    7.70    3.10
   3  -6  -8    0.50    2.60
   3  -6  -8   -0.30    3.30
   3  -6  -8    2.80    3.10
   2  -6  -8   46.10    4.70
   2  -6  -8   51.79    4.70
   2  -6  -8   40.50    4.50
   2  -6  -8   47.10    4.50
   1  -6  -8  195.18    9.80
   1  -6  -8  174.88    9.30
   1  -6  -8  194.38    9.10
   1  -6  -8  196.98    9.10
   0  -6  -8  249.68   11.30
   0  -6  -8  234.98   11.40
   0  -6  -8  254.47   11.90
   0  -6  -8  248.78   11.30
  -1  -6  -8  169.88    8.70
  -1  -6  -8  176.58    9.40
  -1  -6  -8  174.38    8.90
  -2  -6  -8   45.00    4.70
  -2  -6  -8   52.69    5.10
  -2  -6  -8   63.19    5.20
  -2  -6  -8   53.99    5.60
  -3  -6  -8    5.10    3.10
  -3  -6  -8    8.20    3.20
  -3  -6  -8    2.80    3.10
  -3  -6  -8    8.40    3.00
  -3  -6  -8    3.50    3.40
  -4  -6  -8   -3.00    3.20
  -4  -6  -8   -0.90    3.10
  -4  -6  -8    0.40    3.90
  -4  -6  -8   -1.10    3.30
  -5  -6  -8   -4.20    4.00
  -5  -6  -8    1.60    3.90
  -5  -6  -8    3.30    3.70
  -6  -6  -8   97.39    9.50
  -6  -6  -8   96.69   10.30
  -6  -6  -8   76.69    8.40
  -7  -6  -8   57.89    8.70
  -7  -6  -8   46.80    7.10
  -7  -6  -8   43.80    7.80
  -8  -6  -8    5.40    5.60
  -8  -6  -8   13.10    6.70
  -8  -6  -8   25.70    7.50
  -9  -6  -8    8.70    7.20
  -9  -6  -8    4.30    6.20
   7  -7  -8   12.50    7.10
   7  -7  -8    2.10    6.80
   6  -7  -8   48.20    8.00
   6  -7  -8   22.00    6.90
   5  -7  -8   24.30    5.90
   5  -7  -8   16.70    5.60
   4  -7  -8    6.60    4.20
   4  -7  -8   -1.80    3.80
   3  -7  -8    4.30    3.30
   3  -7  -8    2.90    3.90
   3  -7  -8   -1.10    3.30
   2  -7  -8    3.80    3.20
   2  -7  -8    6.10    3.20
   2  -7  -8    5.10    3.10
   2  -7  -8    7.80    3.70
   1  -7  -8  264.97   12.60
   1  -7  -8  253.17   13.10
   1  -7  -8  264.57   12.80
   1  -7  -8  254.07   12.80
   0  -7  -8   33.20    3.90
   0  -7  -8   45.90    4.30
   0  -7  -8   32.90    3.80
   0  -7  -8   42.70    4.70
  -1  -7  -8   79.69    5.90
  -1  -7  -8   75.29    5.90
  -1  -7  -8   81.89    6.50
  -1  -7  -8   72.99    6.00
  -2  -7  -8  175.08    9.80
  -2  -7  -8  166.58   10.20
  -2  -7  -8  170.88    9.70
  -3  -7  -8    5.60    3.60
  -3  -7  -8   11.50    3.50
  -3  -7  -8   -0.30    3.40
  -3  -7  -8    1.50    3.20
  -4  -7  -8    2.60    4.10
  -4  -7  -8    9.20    4.00
  -4  -7  -8    5.30    3.70
  -5  -7  -8   -0.40    3.70
  -5  -7  -8   -2.80    3.80
  -5  -7  -8    5.60    5.00
  -6  -7  -8   22.80    6.50
  -6  -7  -8   27.80    6.00
  -6  -7  -8   28.50    6.20
  -7  -7  -8    4.60    6.10
  -7  -7  -8    2.00    5.10
  -7  -7  -8   11.60    6.10
  -8  -7  -8    7.00    6.30
  -8  -7  -8   11.10    5.70
  -8  -7  -8    7.90    6.70
  -9  -7  -8    4.90    6.70
  -9  -7  -8   -4.90    6.60
   6  -8  -8   11.70    6.70
   6  -8  -8   -7.50    5.70
   5  -8  -8    3.40    5.50
   5  -8  -8    3.60    5.60
   4  -8  -8   18.00    5.50
   4  -8  -8   16.70    5.40
   3  -8  -8    2.60    4.10
   2  -8  -8   16.20    4.20
   2  -8  -8    7.50    4.40
   1  -8  -8   41.30    5.00
   1  -8  -8   45.00    5.30
   1  -8  -8   49.70    5.90
   0  -8  -8    7.70    3.50
   0  -8  -8    5.70    3.30
   0  -8  -8    4.30    3.20
  -1  -8  -8   11.70    3.60
  -1  -8  -8   11.60    3.60
  -1  -8  -8    7.70    3.70
  -2  -8  -8    2.40    3.30
  -2  -8  -8    2.10    3.30
  -2  -8  -8   -0.70    3.40
  -3  -8  -8    6.70    3.90
  -3  -8  -8    5.60    3.80
  -3  -8  -8    4.60    3.60
  -4  -8  -8   23.10    5.00
  -4  -8  -8   18.50    5.60
  -4  -8  -8   16.60    4.60
  -5  -8  -8    7.40    4.40
  -5  -8  -8   11.00    4.80
  -5  -8  -8   12.10    5.60
  -6  -8  -8    9.60    5.20
  -6  -8  -8    9.20    5.50
  -6  -8  -8    7.20    6.70
  -7  -8  -8   23.10    6.70
  -7  -8  -8   16.80    6.90
  -7  -8  -8   20.60    6.30
  -8  -8  -8    0.90    6.30
  -8  -8  -8   11.70    6.50
  -8  -8  -8   11.80    6.20
   5  -9  -8   -2.30    6.00
   5  -9  -8   -0.40    5.50
   4  -9  -8   45.70    7.70
   4  -9  -8   40.00    7.40
   3  -9  -8   -1.10    4.30
   3  -9  -8    4.90    4.80
   2  -9  -8   39.60    6.00
   2  -9  -8   42.20    6.00
   1  -9  -8   13.10    4.40
   1  -9  -8   19.70    4.70
   0  -9  -8   -1.50    3.60
   0  -9  -8    1.40    3.70
   0  -9  -8   -1.40    3.60
  -1  -9  -8    4.70    3.80
  -1  -9  -8    6.20    3.90
  -1  -9  -8    4.30    4.00
  -2  -9  -8  129.39    9.30
  -2  -9  -8  117.69    9.20
  -3  -9  -8   84.99    8.20
  -3  -9  -8   77.49    7.90
  -4  -9  -8   11.40    4.50
  -4  -9  -8    9.60    4.90
  -4  -9  -8   13.40    5.60
  -5  -9  -8   -6.20    4.00
  -5  -9  -8    1.40    5.30
  -5  -9  -8   -2.30    4.80
  -6  -9  -8   -5.80    4.00
  -6  -9  -8   10.00    6.40
  -6  -9  -8    3.10    5.50
  -7  -9  -8   84.39   10.40
  -7  -9  -8  102.39   11.70
  -7  -9  -8  100.49   10.90
  -8  -9  -8   20.20    7.80
  -8  -9  -8   13.90    6.70
   5 -10  -8    2.00    6.40
   5 -10  -8    8.80    7.40
   4 -10  -8   73.19    9.70
   4 -10  -8   70.09    9.60
   3 -10  -8   54.09    8.20
   3 -10  -8   37.80    7.40
   2 -10  -8   45.60    7.00
   2 -10  -8   26.30    6.10
   1 -10  -8    5.20    4.60
   1 -10  -8    6.40    4.80
   0 -10  -8   37.80    6.10
   0 -10  -8   44.00    6.20
  -1 -10  -8  199.18   12.60
  -1 -10  -8  202.98   12.60
  -2 -10  -8   53.89    6.80
  -2 -10  -8   51.79    6.50
  -3 -10  -8   27.90    5.90
  -3 -10  -8   35.60    6.00
  -4 -10  -8    7.30    5.10
  -4 -10  -8    3.40    5.40
  -4 -10  -8   -0.60    4.30
  -5 -10  -8   14.30    5.10
  -5 -10  -8    9.20    6.20
  -5 -10  -8   17.30    5.80
  -6 -10  -8   15.40    7.30
  -6 -10  -8   16.20    6.30
  -6 -10  -8    8.40    5.70
  -7 -10  -8   -3.20    5.90
  -7 -10  -8    0.10    5.80
  -7 -10  -8    0.70    6.90
  -8 -10  -8    6.50    6.90
  -8 -10  -8    2.80    6.40
   4 -11  -8   14.00    7.60
   4 -11  -8   13.50    7.60
   3 -11  -8   14.40    6.60
   3 -11  -8    8.50    6.60
   2 -11  -8    7.80    5.80
   2 -11  -8   12.00    6.10
   1 -11  -8   -0.20    5.00
   1 -11  -8    5.30    5.30
   0 -11  -8   38.40    6.70
   0 -11  -8   16.60    5.60
  -1 -11  -8    2.50    4.80
  -1 -11  -8   10.00    5.00
  -2 -11  -8   -0.90    4.70
  -2 -11  -8    5.00    4.90
  -3 -11  -8   -0.10    4.70
  -3 -11  -8   10.90    5.40
  -4 -11  -8   -4.00    4.80
  -4 -11  -8    2.60    5.30
  -4 -11  -8    1.90    6.00
  -5 -11  -8    0.10    6.60
  -5 -11  -8   -3.50    5.30
  -5 -11  -8   -0.50    5.30
  -6 -11  -8   -2.50    5.30
  -6 -11  -8    4.00    6.30
  -6 -11  -8    7.80    7.30
  -7 -11  -8    3.70    6.90
  -7 -11  -8   -4.90    5.90
  -7 -11  -8    0.00    7.60
   3 -12  -8   10.90    7.60
   3 -12  -8   -0.20    6.90
   2 -12  -8   27.40    7.80
   2 -12  -8   38.10    8.20
   1 -12  -8    3.90    6.00
   1 -12  -8    5.90    6.10
   0 -12  -8   11.30    6.20
   0 -12  -8   15.50    6.40
  -1 -12  -8   39.00    7.40
  -1 -12  -8   65.19    8.70
  -2 -12  -8  274.07   16.70
  -3 -12  -8    6.10    5.30
  -3 -12  -8    2.00    5.90
  -4 -12  -8   -2.90    6.00
  -4 -12  -8  -13.60    4.80
  -5 -12  -8   35.30    7.50
  -5 -12  -8   32.20    8.40
  -5 -12  -8   42.30    8.00
  -6 -12  -8   12.60    6.80
  -6 -12  -8   22.60    9.10
   1 -13  -8    9.20    7.20
   1 -13  -8    9.80    7.10
   0 -13  -8   -3.40    5.80
   0 -13  -8   -7.40    6.20
  -1 -13  -8    3.60    6.40
  -1 -13  -8    7.30    6.30
  -2 -13  -8   24.40    7.40
  -2 -13  -8   14.20    7.00
  -3 -13  -8   -4.40    5.80
  -3 -13  -8    9.50    6.40
  -4 -13  -8    3.60    6.20
  -4 -13  -8    3.80    6.90
  -5 -13  -8   11.70    6.50
  -5 -13  -8  -11.50    6.90
  -5 -13  -8   -1.10    6.60
   2   8  -9   33.20   10.00
   2   8  -9   44.90    9.80
  -2  -8   9   28.10   10.90
   1   8  -9   -0.50    7.50
   1   8  -9    4.20    8.10
  -1  -8   9   -5.00    9.40
   0   8  -9    8.10    9.20
   0   8  -9   15.10    9.10
   0  -8   9    5.00    9.60
   5   7  -9   33.40   10.00
   4   7  -9   -0.50    7.70
   4   7  -9   -3.40    7.80
  -4  -7   9   10.70   10.10
   3   7  -9   -0.40    7.20
   3   7  -9    6.60    7.80
  -3  -7   9   10.30    9.70
   2   7  -9    3.30    7.30
   2   7  -9   -2.70    6.60
  -2  -7   9    1.60    8.30
   1   7  -9    8.90    7.90
   1   7  -9   12.60    7.80
  -1  -7   9   14.10    9.20
   0   7  -9    2.60    8.10
   0   7  -9    6.40    7.70
   0  -7   9   -6.40    8.10
  -1   7  -9   19.40    9.20
  -1   7  -9   15.40    8.20
   1  -7   9   14.40    9.30
  -2   7  -9   35.60   10.00
  -2   7  -9   16.80    8.40
   2  -7   9   24.50   10.00
   6   6  -9   27.30    9.50
   6   6  -9   43.10    9.80
  -6  -6   9   28.70   11.70
   5   6  -9   -1.50    7.40
   5   6  -9   -2.30    7.20
  -5  -6   9   -9.10    9.20
   4   6  -9   40.60    9.30
   4   6  -9   38.00    8.30
  -4  -6   9   24.00   10.40
   3   6  -9    4.00    6.70
   3   6  -9    9.70    6.80
  -3  -6   9    6.20    8.60
   2   6  -9    1.70    6.30
   2   6  -9    4.70    6.30
  -2  -6   9   -3.40    7.70
   1   6  -9   14.20    7.10
   1   6  -9    2.00    6.40
  -1  -6   9    3.80    8.00
   0   6  -9   -2.10    6.80
   0   6  -9   -0.90    6.40
   0  -6   9   -4.50    7.70
  -1   6  -9   -6.40    7.10
  -1   6  -9   -1.10    7.10
   1  -6   9    0.90    7.90
  -2   6  -9    2.70    6.90
  -2   6  -9    0.60    7.50
   2  -6   9    5.90    8.00
  -3   6  -9    9.90    7.60
  -3   6  -9   -9.20    8.20
   3  -6   9   -2.80    7.70
  -4   6  -9   -5.90    9.00
   6   5  -9   18.70    8.50
   6   5  -9   22.50    8.10
  -6  -5   9   23.70   10.70
   5   5  -9   -2.70    7.00
   5   5  -9   -2.70    6.30
  -5  -5   9   -8.50    8.10
   4   5  -9   24.10    7.50
   4   5  -9   26.50    7.40
  -4  -5   9   24.50    9.50
   3   5  -9   -3.20    5.90
   3   5  -9   -3.20    5.30
  -3  -5   9   -0.10    7.20
   2   5  -9   -0.60    5.60
   2   5  -9    0.60    5.40
  -2  -5   9   -4.50    6.80
   1   5  -9    3.30    6.00
   1   5  -9    2.90    5.70
  -1  -5   9   12.60    7.20
   0   5  -9   32.70    7.70
   0   5  -9   37.80    7.20
   0  -5   9   37.40    9.20
  -1   5  -9   23.80    7.00
  -1   5  -9   18.20    6.70
   1  -5   9   39.10    9.10
  -2   5  -9    7.50    7.00
  -2   5  -9   -1.40    6.40
   2  -5   9   -0.20    7.00
  -3   5  -9    7.70    7.70
  -3   5  -9   13.70    7.70
   3  -5   9   15.10    7.80
  -4   5  -9    6.70    8.70
  -4   5  -9    3.10    7.60
   4  -5   9    0.80    6.10
  -5   5  -9  -10.10    8.50
   7   4  -9   22.50    8.30
  -7  -4   9   27.60   10.50
   6   4  -9    9.60    7.40
  -6  -4   9    3.00    9.10
   5   4  -9   -2.90    5.70
   5   4  -9    6.10    6.40
  -5  -4   9   -2.70    8.50
   4   4  -9   -1.20    5.70
   4   4  -9   -0.30    5.40
  -4  -4   9    0.00    7.80
   3   4  -9   14.90    6.20
   3   4  -9   18.20    5.70
  -3  -4   9   10.60    7.70
   2   4  -9    3.80    4.90
   2   4  -9   -4.70    4.80
  -2  -4   9    0.40    6.50
   1   4  -9   -2.90    4.70
   1   4  -9    3.10    5.20
  -1  -4   9   -5.80    6.10
   0   4  -9   -2.60    5.30
   0   4  -9   -0.40    4.90
   0  -4   9   -5.50    5.90
  -1   4  -9    4.30    5.90
  -1   4  -9    2.20    4.90
   1  -4   9   -4.30    6.20
  -2   4  -9    0.00    5.50
  -2   4  -9   -0.70    6.00
   2  -4   9    2.50    6.30
  -3   4  -9   -1.30    6.30
  -3   4  -9   10.70    6.80
   3  -4   9    4.70    5.80
  -4   4  -9   10.30    7.10
  -4   4  -9   12.90    7.70
   4  -4   9    8.70    6.10
  -5   4  -9   10.30    9.20
  -5   4  -9   18.70    9.10
   5  -4   9    6.70    6.30
   7   3  -9   -1.90    7.00
   7   3  -9    0.10    6.30
  -7  -3   9    6.60    9.90
   6   3  -9   -2.60    6.10
   6   3  -9    2.90    6.00
  -6  -3   9   -0.30    8.20
   5   3  -9   43.80    8.00
  -5  -3   9   45.40   10.20
   4   3  -9  108.39   10.60
   4   3  -9  102.79    9.70
  -4  -3   9  116.29   13.30
   3   3  -9  353.66   18.90
   3   3  -9  373.16   19.50
  -3  -3   9  377.56   22.10
   2   3  -9   40.00    6.60
   2   3  -9   57.29    6.50
  -2  -3   9   43.20    8.70
   1   3  -9  452.45   21.80
   1   3  -9  469.55   22.70
  -1  -3   9  425.86   24.60
   0   3  -9   -3.80    4.70
   0   3  -9    9.60    4.80
   0  -3   9   -0.80    5.80
  -1   3  -9  454.05   23.10
  -1   3  -9  434.46   22.30
   1  -3   9  461.35   24.80
  -2   3  -9  569.34   27.00
  -2   3  -9  578.44   27.80
   2  -3   9  516.15   28.40
  -3   3  -9   12.60    6.50
  -3   3  -9   10.30    5.90
   3  -3   9   13.40    6.00
   3  -3   9   17.50    7.20
  -4   3  -9    0.30    6.00
  -4   3  -9   -6.40    6.10
   4  -3   9    5.60    5.60
   4  -3   9   10.90    5.80
  -5   3  -9   -2.70    6.70
  -5   3  -9   -5.00    7.20
   5  -3   9    2.00    5.10
  -6   3  -9    9.00    7.90
   8   2  -9   -7.90    6.90
   8   2  -9  -13.00    6.80
   7   2  -9   -2.80    6.50
   7   2  -9    3.40    6.20
  -7  -2   9   16.40    8.90
   6   2  -9   -0.50    5.40
   6   2  -9    5.70    6.20
  -6  -2   9   11.50    8.70
   5   2  -9   40.40    6.90
   5   2  -9   31.70    6.20
  -5  -2   9   54.09    9.80
   4   2  -9    5.90    4.80
   4   2  -9    0.80    4.20
  -4  -2   9    2.10    6.60
   3   2  -9   48.50    6.50
  -3  -2   9   60.89    9.10
   2   2  -9    5.10    3.90
   2   2  -9    5.50    4.00
  -2  -2   9   12.50    6.30
   1   2  -9    6.80    4.30
   1   2  -9   21.00    4.10
  -1  -2   9   20.80    6.40
   0   2  -9   59.09    7.00
   0   2  -9   54.99    6.10
   0  -2   9   60.09    8.70
  -1   2  -9   32.40    5.30
  -1   2  -9   21.30    5.50
   1  -2   9   34.90    7.30
  -2   2  -9   55.09    6.60
  -2   2  -9   43.60    6.90
   2  -2   9   51.69    7.90
  -3   2  -9  105.89   10.00
  -3   2  -9  116.59   11.00
   3  -2   9  107.29    7.90
   3  -2   9   96.99   10.40
  -4   2  -9    0.60    5.90
  -4   2  -9   -4.40    5.30
   4  -2   9    2.50    4.20
   4  -2   9    1.80    4.90
  -5   2  -9    0.40    7.10
  -5   2  -9   -8.10    6.60
   5  -2   9   -0.60    4.60
   5  -2   9   -9.20    4.00
  -6   2  -9    7.50    7.90
  -6   2  -9   10.40    7.50
   6  -2   9   19.30    7.40
  -7   2  -9    7.20    7.80
   8   1  -9   -2.50    6.30
   8   1  -9   -2.00    7.00
   7   1  -9    6.20    5.90
   7   1  -9    3.80    6.20
  -7  -1   9    1.20    7.90
   6   1  -9    6.60    5.20
   6   1  -9    5.50    5.80
  -6  -1   9    4.10    7.30
   5   1  -9    6.20    4.70
   5   1  -9    0.20    4.10
  -5  -1   9    2.00    7.00
   4   1  -9    8.70    3.90
   4   1  -9    5.30    4.20
  -4  -1   9   -7.30    6.10
   3   1  -9   31.80    5.00
   3   1  -9   19.20    5.00
   3   1  -9   26.50    4.40
  -3  -1   9   27.50    7.20
   2   1  -9    6.90    3.50
  -2  -1   9    8.50    5.90
   1   1  -9   21.10    3.90
   1   1  -9   12.10    4.10
   1   1  -9   14.80    3.60
  -1  -1   9   21.50    6.50
   0   1  -9  130.99    8.20
   0   1  -9  128.59    9.10
   0   1  -9  126.09    8.30
   0  -1   9  116.09   11.10
  -1   1  -9   18.60    4.10
  -1   1  -9   27.10    4.80
  -1   1  -9   20.10    6.20
   1  -1   9   23.10    6.00
  -2   1  -9  372.56   19.20
  -2   1  -9  420.16   20.30
   2  -1   9  396.56   21.30
  -3   1  -9  842.82   38.20
  -3   1  -9  835.42   37.50
   3  -1   9  814.92   38.50
  -4   1  -9  179.38   13.50
  -4   1  -9  167.38   13.10
   4  -1   9  189.78   10.60
   4  -1   9  182.08   12.50
  -5   1  -9    1.60    5.90
  -5   1  -9    3.30    6.00
   5  -1   9   -1.20    3.70
   5  -1   9    0.30    4.60
  -6   1  -9  250.87   18.30
  -6   1  -9  284.27   19.00
   6  -1   9  277.87   15.80
  -7   1  -9  147.29   14.40
   8   0  -9    9.50    7.00
   8   0  -9   -7.90    6.60
   7   0  -9    7.10    6.20
   7   0  -9    8.60    6.00
  -7   0   9   11.60    7.80
   6   0  -9    5.30    4.90
   6   0  -9    0.00    5.20
  -6   0   9  -10.00    7.10
   5   0  -9    8.20    5.10
   5   0  -9   -0.40    4.30
   5   0  -9    6.40    4.10
  -5   0   9    2.20    6.80
   4   0  -9   40.20    5.50
   4   0  -9   41.00    4.90
   4   0  -9   40.20    5.30
  -4   0   9   51.49    8.40
   3   0  -9   64.39    6.20
   3   0  -9   60.89    5.50
  -3   0   9   60.39    8.70
   2   0  -9    0.60    2.30
   2   0  -9   -1.70    2.30
   2   0  -9   -1.60    2.80
  -2   0   9   -7.20    4.80
   1   0  -9   49.70    5.50
   1   0  -9   39.90    3.80
  -1   0   9   41.30    7.30
   0   0  -9    8.60    3.00
   0   0  -9    4.80    2.80
   0   0  -9   11.70    2.90
   0   0   9    3.30    5.00
  -1   0  -9    0.80    2.70
  -1   0  -9    6.00    3.40
  -1   0  -9    4.90    3.00
   1   0   9   -5.10    4.30
  -2   0  -9   11.80    4.20
  -2   0  -9   13.90    3.70
  -2   0  -9    7.90    4.00
   2   0   9   17.60    5.40
  -3   0  -9   23.20    4.90
  -3   0  -9   11.40    4.70
   3   0   9   18.70    5.40
  -4   0  -9  110.59    9.90
  -4   0  -9   89.39   10.00
  -5   0  -9   10.10    5.80
  -5   0  -9   -2.10    5.50
   5   0   9    4.90    4.40
  -6   0  -9   15.50    6.30
  -6   0  -9    9.50    6.90
   6   0   9   11.60    5.40
  -7   0  -9    8.00    8.30
  -7   0  -9   18.70    7.50
  -8   0  -9   -0.40    5.50
  -8   0  -9   -3.50    7.00
   8  -1  -9    6.90    6.50
   8  -1  -9    6.10    7.00
   8  -1  -9    6.10    7.30
   7  -1  -9   17.40    6.00
   7  -1  -9   27.60    7.30
   7  -1  -9   27.70    6.80
  -7   1   9   34.50    8.60
   6  -1  -9   -4.00    4.60
   6  -1  -9    0.40    4.20
   6  -1  -9   -0.20    5.00
  -6   1   9    1.70    6.50
   5  -1  -9    6.50    4.50
   5  -1  -9    0.20    3.50
   5  -1  -9    1.70    3.90
   5  -1  -9    4.40    4.30
  -5   1   9    0.70    6.40
   4  -1  -9    3.90    2.80
   4  -1  -9    2.50    3.20
   4  -1  -9    0.40    3.00
   4  -1  -9    3.60    3.00
   4  -1  -9    2.10    3.70
  -4   1   9    3.30    6.20
   3  -1  -9   -2.00    2.90
   3  -1  -9    1.20    2.20
   3  -1  -9    3.50    2.10
   3  -1  -9    2.00    2.70
   3  -1  -9   -0.60    2.30
  -3   1   9    3.50    5.50
   2  -1  -9  107.19    6.50
  -2   1   9  115.29   10.40
   1  -1  -9    5.60    2.20
  -1   1   9   -0.20    4.70
   0  -1  -9  152.68    8.00
   0  -1  -9  126.79    7.10
   0  -1  -9  142.49    7.00
   0   1   9  146.39   11.00
  -1  -1  -9   17.80    3.00
  -1  -1  -9   14.70    2.90
  -1  -1  -9   13.70    3.40
   1   1   9    7.40    4.70
  -2  -1  -9   42.40    4.80
  -2  -1  -9   25.40    4.60
   2   1   9   37.10    6.40
  -3  -1  -9   35.80    4.90
  -3  -1  -9   33.30    5.40
   3   1   9   22.90    5.90
  -4  -1  -9   84.29    8.60
  -4  -1  -9   92.99    9.30
   4   1   9   84.39    8.60
  -5  -1  -9   47.00    7.40
  -5  -1  -9   39.50    7.10
   5   1   9   54.69    6.90
  -6  -1  -9  140.49   12.20
  -6  -1  -9  127.39   12.30
   6   1   9  116.09    9.80
  -7  -1  -9  123.39   12.20
  -7  -1  -9   83.79   11.00
  -8  -1  -9   28.70    7.50
  -8  -1  -9   41.00    9.40
   8  -2  -9   27.50    8.10
   8  -2  -9   27.70    7.70
   8  -2  -9   18.20    7.00
   7  -2  -9   20.90    6.80
   7  -2  -9   13.60    5.80
   7  -2  -9   14.30    6.00
   6  -2  -9   -2.10    4.80
   6  -2  -9   -3.10    4.40
   6  -2  -9   -0.70    3.90
  -6   2   9  -11.60    6.10
   5  -2  -9   57.39    6.30
   5  -2  -9   51.99    6.40
   5  -2  -9   54.59    5.90
   5  -2  -9   57.49    6.00
  -5   2   9   58.39    8.90
   4  -2  -9   11.70    3.10
   4  -2  -9   17.10    4.10
   4  -2  -9   14.30    3.20
   4  -2  -9   13.80    3.30
  -4   2   9   22.10    6.40
   3  -2  -9   17.80    2.30
   3  -2  -9   21.10    3.20
   3  -2  -9   23.20    3.10
  -3   2   9   38.30    6.90
  -2   2   9   21.20    6.10
  -1   2   9   39.60    6.80
   0   2   9   45.90    7.00
  -1  -2  -9  295.77   13.50
  -1  -2  -9  310.47   14.20
  -1  -2  -9  303.47   13.40
   1   2   9  287.27   16.80
  -2  -2  -9   77.19    6.10
  -2  -2  -9   76.19    6.70
  -2  -2  -9   84.49    5.90
   2   2   9   85.49    8.60
  -3  -2  -9   35.80    4.70
  -3  -2  -9   37.30    5.20
  -3  -2  -9   20.80    4.10
   3   2   9   20.50    5.50
  -4  -2  -9  114.09    9.60
  -4  -2  -9   95.09    8.60
   4   2   9  116.19    9.60
  -5  -2  -9   75.79    8.30
  -5  -2  -9   69.19    8.20
   5   2   9   74.59    8.00
  -6  -2  -9   -0.30    5.30
  -6  -2  -9    1.20    5.50
  -7  -2  -9   -7.30    5.70
  -7  -2  -9    0.30    4.50
  -7  -2  -9    2.90    6.20
  -8  -2  -9  110.39   12.20
  -8  -2  -9   74.19   10.10
  -8  -2  -9   69.39   14.00
   8  -3  -9   80.29   10.30
   8  -3  -9   86.19   10.20
   7  -3  -9   36.80    7.00
   7  -3  -9   27.50    6.40
   6  -3  -9  259.27   15.70
   6  -3  -9  303.17   16.10
   6  -3  -9  290.47   16.60
   5  -3  -9  411.76   19.90
   5  -3  -9  417.26   20.10
   5  -3  -9  446.26   20.70
   5  -3  -9  409.86   20.60
   4  -3  -9   30.20    3.90
   4  -3  -9   36.10    4.00
   4  -3  -9   46.70    4.80
   4  -3  -9   37.70    4.00
   4  -3  -9   39.50    4.70
  -4   3   9   41.90    7.50
   3  -3  -9   44.20    4.40
   3  -3  -9   40.90    4.50
  -3   3   9   49.40    7.40
  -2   3   9   17.00    5.40
  -1   3   9   22.20    5.60
   0   3   9   32.70    6.10
  -1  -3  -9   11.30    2.60
  -2  -3  -9  143.49    8.60
  -2  -3  -9  141.09    7.90
   2   3   9  130.09   10.50
  -3  -3  -9  355.16   17.50
  -3  -3  -9  384.46   18.40
  -3  -3  -9  359.66   17.30
   3   3   9  376.86   19.50
  -4  -3  -9    9.80    4.30
  -4  -3  -9   10.50    4.00
  -4  -3  -9   10.20    4.50
   4   3   9    9.10    4.50
  -5  -3  -9   20.30    5.60
  -5  -3  -9   25.30    5.40
  -6  -3  -9   -1.80    5.50
  -6  -3  -9   -1.50    3.80
  -6  -3  -9    5.50    5.00
  -7  -3  -9   17.10    5.60
  -7  -3  -9   19.70    7.30
  -7  -3  -9   23.40    7.60
  -8  -3  -9   33.30    7.40
  -8  -3  -9   23.80    8.00
  -8  -3  -9   26.60    8.40
   7  -4  -9    9.90    6.10
   7  -4  -9   13.70    6.30
   6  -4  -9   10.60    5.00
   6  -4  -9   -2.30    4.50
   5  -4  -9  225.38   12.80
   5  -4  -9  220.88   13.50
   5  -4  -9  244.88   13.00
   4  -4  -9    4.70    3.00
   4  -4  -9    4.10    2.90
   4  -4  -9    6.40    3.50
   4  -4  -9    3.90    3.50
   4  -4  -9    3.60    3.00
   3  -4  -9   21.00    2.60
   3  -4  -9   22.80    3.40
   3  -4  -9   20.80    3.20
  -3   4   9   33.10    6.70
  -2   4   9   41.50    7.10
  -1   4   9    4.60    4.60
   0   4   9  107.39    9.60
  -1  -4  -9    8.40    2.30
   1   4   9   13.30    4.90
  -2  -4  -9   28.90    4.00
  -2  -4  -9   32.90    4.10
  -2  -4  -9   31.30    3.50
  -2  -4  -9   30.30    3.40
   2   4   9   30.70    6.00
  -3  -4  -9   33.00    4.90
  -3  -4  -9   33.60    4.30
  -3  -4  -9   35.20    5.00
  -3  -4  -9   27.10    4.10
  -4  -4  -9    5.80    3.80
  -4  -4  -9   14.70    4.80
  -4  -4  -9   16.80    4.50
  -5  -4  -9   19.70    5.60
  -5  -4  -9    6.50    4.40
  -5  -4  -9    8.70    4.00
  -6  -4  -9   23.60    6.80
  -6  -4  -9   15.50    5.00
  -6  -4  -9   23.80    6.10
  -7  -4  -9   -0.10    4.50
  -7  -4  -9    0.20    5.90
  -7  -4  -9    0.80    5.60
  -8  -4  -9    6.50    7.00
  -8  -4  -9   13.10    7.60
  -8  -4  -9    4.40    5.50
   7  -5  -9    1.20    6.00
   7  -5  -9    7.20    6.10
   6  -5  -9   16.00    5.80
   6  -5  -9    9.90    5.30
   5  -5  -9  157.48   10.80
   5  -5  -9  178.28   10.90
   4  -5  -9  530.05   23.80
   4  -5  -9  528.25   23.80
   3  -5  -9  141.29    7.80
   3  -5  -9  141.89    7.70
   3  -5  -9  155.08    8.70
  -1  -5  -9   61.59    4.90
  -2  -5  -9    0.20    2.60
  -2  -5  -9    4.70    2.50
  -2  -5  -9    9.30    3.10
  -3  -5  -9  210.58   11.70
  -3  -5  -9  220.28   12.10
  -3  -5  -9  246.68   12.90
  -3  -5  -9  246.98   12.20
  -4  -5  -9    9.00    4.10
  -4  -5  -9   15.50    4.10
  -4  -5  -9   13.20    4.60
  -4  -5  -9   10.80    3.90
  -5  -5  -9   -0.40    4.00
  -5  -5  -9    6.50    4.00
  -5  -5  -9    2.10    4.60
  -6  -5  -9   55.29    7.30
  -6  -5  -9   45.30    7.80
  -6  -5  -9   65.79    8.20
  -7  -5  -9   22.70    7.00
  -7  -5  -9   23.40    5.90
  -7  -5  -9   14.90    7.10
  -8  -5  -9    4.10    6.60
  -8  -5  -9    7.90    7.30
  -8  -5  -9    2.30    5.00
   7  -6  -9    9.30    6.70
   7  -6  -9   16.90    6.70
   6  -6  -9   39.10    6.80
   6  -6  -9   18.50    6.20
   5  -6  -9   95.39    8.80
   5  -6  -9   89.39    8.70
   4  -6  -9    2.80    3.50
   4  -6  -9   -4.60    3.30
   4  -6  -9    1.00    4.00
   3  -6  -9   14.30    3.50
   3  -6  -9   34.40    4.00
   3  -6  -9   23.90    4.40
   3  -6  -9   22.80    3.70
   2  -6  -9   19.00    2.90
   2  -6  -9   13.90    2.60
   2  -6  -9   14.00    3.20
   1  -6  -9   15.00    2.90
   0  -6  -9    6.30    2.50
   0  -6  -9   -0.50    1.90
  -1  -6  -9   38.90    4.10
  -1  -6  -9   32.30    3.50
  -1  -6  -9   39.10    3.60
  -2  -6  -9    0.70    2.20
  -2  -6  -9   -2.10    2.80
  -2  -6  -9    0.40    2.70
  -2  -6  -9    0.70    2.70
  -3  -6  -9    2.30    3.30
  -3  -6  -9    3.70    3.40
  -3  -6  -9   12.50    3.90
  -3  -6  -9    2.30    3.10
  -4  -6  -9    7.90    4.30
  -4  -6  -9    7.80    4.50
  -4  -6  -9    3.80    3.80
  -4  -6  -9   10.20    4.00
  -5  -6  -9    4.40    4.70
  -5  -6  -9    3.00    4.30
  -5  -6  -9    1.50    3.90
  -6  -6  -9   11.00    5.20
  -6  -6  -9   12.50    4.80
  -6  -6  -9   12.90    6.10
  -7  -6  -9   44.00    8.50
  -7  -6  -9   29.00    7.10
  -7  -6  -9   36.10    6.60
  -8  -6  -9   18.90    7.70
  -8  -6  -9   19.50    6.30
  -8  -6  -9   13.10    7.20
   6  -7  -9    0.30    5.80
   6  -7  -9    9.10    5.90
   5  -7  -9  203.48   13.40
   5  -7  -9  204.28   13.30
   4  -7  -9   -1.10    4.00
   4  -7  -9    0.00    4.10
   3  -7  -9   10.10    3.80
   3  -7  -9    6.20    4.10
   2  -7  -9   12.20    3.30
   2  -7  -9   12.30    3.70
   2  -7  -9   13.80    3.40
   2  -7  -9   10.70    3.20
   1  -7  -9  160.08    8.70
   1  -7  -9  170.28    9.30
   1  -7  -9  159.08    8.50
   1  -7  -9  147.19    8.60
   0  -7  -9   76.89    5.70
   0  -7  -9   69.49    6.10
   0  -7  -9   77.79    5.70
   0  -7  -9   81.49    5.60
  -1  -7  -9   49.30    5.10
  -1  -7  -9   47.10    4.90
  -1  -7  -9   49.60    5.00
  -1  -7  -9   48.70    5.10
  -2  -7  -9   13.40    3.50
  -2  -7  -9   11.60    3.50
  -2  -7  -9   11.50    3.20
  -2  -7  -9   13.00    3.80
  -3  -7  -9    3.70    3.40
  -3  -7  -9    6.50    3.80
  -3  -7  -9   16.90    4.30
  -3  -7  -9    8.30    3.70
  -4  -7  -9   56.89    6.40
  -4  -7  -9   58.99    6.60
  -4  -7  -9   76.19    7.90
  -5  -7  -9  179.88   11.80
  -5  -7  -9  181.48   12.10
  -6  -7  -9    9.90    5.10
  -6  -7  -9   -1.60    4.50
  -6  -7  -9    1.50    5.80
  -7  -7  -9   10.90    5.80
  -7  -7  -9   13.30    6.30
  -7  -7  -9   23.10    7.20
  -8  -7  -9   30.00    9.20
  -8  -7  -9   39.60    8.30
  -8  -7  -9   43.40    8.30
   6  -8  -9   45.30    8.50
   6  -8  -9   65.19    9.20
   5  -8  -9   13.30    6.00
   5  -8  -9    6.00    5.90
   4  -8  -9    0.00    4.40
   4  -8  -9   -2.20    4.40
   3  -8  -9    4.30    4.00
   3  -8  -9    3.00    4.20
   2  -8  -9   14.90    4.10
   2  -8  -9    9.20    4.40
   2  -8  -9   10.10    4.00
   1  -8  -9    5.50    3.60
   1  -8  -9    6.60    3.60
   1  -8  -9    3.90    3.30
   0  -8  -9    3.20    3.20
   0  -8  -9    4.00    3.20
  -1  -8  -9  106.19    8.30
  -1  -8  -9  118.39    8.00
  -1  -8  -9  116.79    7.90
  -2  -8  -9   55.59    6.20
  -2  -8  -9   65.79    6.60
  -2  -8  -9   59.89    5.90
  -3  -8  -9   -4.30    3.40
  -3  -8  -9    1.70    4.00
  -3  -8  -9    1.20    3.80
  -4  -8  -9   27.00    5.30
  -4  -8  -9   46.20    6.70
  -4  -8  -9   37.70    5.70
  -5  -8  -9   25.50    5.60
  -5  -8  -9   26.30    5.70
  -5  -8  -9   29.00    7.10
  -6  -8  -9    6.50    6.00
  -6  -8  -9   -4.10    4.80
  -6  -8  -9    0.30    4.90
  -7  -8  -9   33.60    8.10
  -7  -8  -9   14.10    6.70
  -7  -8  -9   18.10    6.30
  -8  -8  -9    0.20    6.00
  -8  -8  -9    1.50    6.90
  -8  -8  -9    4.30    6.70
   5  -9  -9   11.40    6.30
   5  -9  -9   12.20    6.80
   4  -9  -9   25.40    6.40
   4  -9  -9   23.10    6.50
   3  -9  -9   -2.90    4.60
   3  -9  -9    6.30    4.70
   2  -9  -9   14.10    4.80
   2  -9  -9   14.00    4.70
   1  -9  -9    2.40    3.90
   1  -9  -9    3.40    3.80
   1  -9  -9    8.80    8.30
   0  -9  -9    4.10    3.70
   0  -9  -9    3.00    3.60
   0  -9  -9    1.40    3.80
  -1  -9  -9   15.80    4.30
  -1  -9  -9    6.70    3.90
  -1  -9  -9   17.10    4.70
  -2  -9  -9   34.80    5.10
  -2  -9  -9   31.40    5.10
  -3  -9  -9  101.99    8.80
  -3  -9  -9  108.39    9.10
  -4  -9  -9   24.90    5.80
  -4  -9  -9   26.70    5.60
  -4  -9  -9   38.10    7.00
  -5  -9  -9    7.00    4.90
  -5  -9  -9   -0.40    5.90
  -5  -9  -9   -1.60    4.90
  -6  -9  -9   -1.20    6.40
  -6  -9  -9    2.70    5.40
  -6  -9  -9   -3.10    5.50
  -7  -9  -9   12.60    6.30
  -7  -9  -9    0.30    6.10
  -7  -9  -9    4.10    7.00
  -8  -9  -9   18.90    7.90
  -8  -9  -9   38.40    9.40
  -8  -9  -9   25.70    7.60
   4 -10  -9   -0.10    6.20
   4 -10  -9    9.30    6.30
   3 -10  -9    6.20    5.50
   3 -10  -9    6.70    5.60
   2 -10  -9   21.90    5.90
   2 -10  -9   34.10    6.50
   1 -10  -9   -3.40    4.10
   1 -10  -9   -2.40    4.10
   0 -10  -9    3.00    4.30
   0 -10  -9   -2.60    4.00
  -1 -10  -9   -0.60    3.90
  -1 -10  -9    7.00    4.40
  -2 -10  -9    3.20    4.30
  -2 -10  -9    4.70    4.50
  -3 -10  -9   82.89    8.90
  -3 -10  -9   66.39    7.70
  -4 -10  -9    9.90    5.10
  -4 -10  -9    6.00    4.60
  -4 -10  -9   14.80    6.00
  -5 -10  -9   28.90    6.70
  -5 -10  -9    9.50    5.50
  -5 -10  -9   25.90    7.50
  -6 -10  -9   14.10    6.40
  -6 -10  -9   15.70    7.60
  -6 -10  -9    8.40    5.60
  -7 -10  -9    6.90    8.00
  -7 -10  -9   -6.50    5.30
  -7 -10  -9    2.90    6.60
   4 -11  -9    8.90    7.40
   4 -11  -9   11.20    7.40
   3 -11  -9   35.80    8.10
   3 -11  -9   20.50    7.60
   2 -11  -9    9.00    5.60
   2 -11  -9   10.60    6.00
   1 -11  -9   56.29    8.20
   1 -11  -9   81.69    9.00
   0 -11  -9   32.70    6.40
   0 -11  -9   37.40    6.70
  -1 -11  -9   30.80    6.30
  -1 -11  -9   35.30    6.40
  -2 -11  -9   50.99    7.20
  -2 -11  -9   50.99    7.20
  -3 -11  -9   70.69    8.20
  -3 -11  -9   66.99    8.30
  -4 -11  -9   10.60    5.90
  -4 -11  -9   12.70    6.90
  -4 -11  -9    7.10    5.60
  -5 -11  -9    6.10    5.40
  -5 -11  -9    4.10    6.00
  -5 -11  -9   -4.20    6.50
  -6 -11  -9   29.80    7.90
  -6 -11  -9   20.30    6.60
  -6 -11  -9   19.30    8.10
  -7 -11  -9   18.80    7.50
  -7 -11  -9   27.10    7.50
  -7 -11  -9   23.50    9.70
   2 -12  -9    4.70    6.40
   2 -12  -9   -3.80    6.20
   1 -12  -9   -1.50    5.70
   1 -12  -9    0.20    6.00
   0 -12  -9    5.00    6.00
   0 -12  -9    0.90    5.50
  -1 -12  -9  125.49   11.50
  -1 -12  -9  124.69   12.00
  -2 -12  -9   30.60    6.90
  -2 -12  -9   45.00    7.70
  -3 -12  -9   -1.90    5.50
  -3 -12  -9    4.30    5.60
  -4 -12  -9   10.60    6.50
  -4 -12  -9   11.70    7.10
  -4 -12  -9   10.80    5.90
  -5 -12  -9   26.40    8.40
  -5 -12  -9   11.00    6.30
  -5 -12  -9   19.80    7.10
  -6 -12  -9   23.40    9.50
  -6 -12  -9   18.40    7.00
  -6 -12  -9   21.40    7.50
   1 -13  -9    2.40    6.80
   1 -13  -9   -0.60    6.40
   0 -13  -9   42.50    8.40
   0 -13  -9   44.50    8.80
  -1 -13  -9    0.30    6.20
  -1 -13  -9   -2.50    5.50
  -2 -13  -9    9.00    6.50
  -2 -13  -9    1.30    5.80
  -3 -13  -9    5.10    7.00
  -3 -13  -9   -6.80    5.50
  -4 -13  -9   14.90    8.10
  -4 -13  -9   14.20    7.50
  -4 -13  -9   15.60    6.60
   3   7 -10   14.50    8.80
   3   7 -10   11.20    8.10
  -3  -7  10   10.60   10.70
   2   7 -10    3.80    8.10
   2   7 -10    0.20    8.20
  -2  -7  10    2.90    9.70
   1   7 -10    8.50    7.70
   1   7 -10   18.50    8.80
  -1  -7  10   10.20    9.80
   0   7 -10   -0.30    8.20
   0   7 -10   -1.50    7.60
   0  -7  10   -3.10    9.10
   4   6 -10   -3.00    7.00
   4   6 -10   10.70    8.60
  -4  -6  10   -5.20    9.30
   3   6 -10    2.60    6.80
   3   6 -10    0.10    7.30
  -3  -6  10   -0.10    9.00
   2   6 -10    3.90    7.10
   2   6 -10    1.00    7.20
  -2  -6  10    3.10    9.00
   1   6 -10   45.20    8.90
   1   6 -10   43.80    9.30
  -1  -6  10   20.40    9.30
   0   6 -10    3.50    7.80
   0   6 -10   -2.00    6.60
   0  -6  10    1.30    8.60
  -1   6 -10   14.90    8.40
  -1   6 -10   16.30    8.80
   1  -6  10    8.00    9.10
  -2   6 -10   12.80    8.10
  -2   6 -10   15.10    8.90
   2  -6  10   17.00    9.20
   5   5 -10   29.30    8.40
   5   5 -10   40.20    9.30
  -5  -5  10   46.10   12.20
   4   5 -10   -1.80    6.10
   4   5 -10    1.40    7.20
  -4  -5  10    8.00    9.80
   3   5 -10   32.70    7.60
   3   5 -10   30.50    8.20
  -3  -5  10   37.20   10.50
   2   5 -10   19.60    7.10
   2   5 -10   17.80    6.90
  -2  -5  10   10.80    8.50
   1   5 -10   11.60    6.70
   1   5 -10    3.10    6.30
  -1  -5  10    9.90    7.90
   0   5 -10   13.40    7.10
   0   5 -10    7.00    6.50
   0  -5  10    8.20    8.30
  -1   5 -10   29.10    8.10
  -1   5 -10   35.20    9.00
   1  -5  10   13.50    8.60
  -2   5 -10   10.60    8.30
  -2   5 -10    5.00    7.50
   2  -5  10    9.90    8.30
  -3   5 -10   -6.90    7.90
  -3   5 -10    3.00    8.00
   3  -5  10   -1.40    6.50
  -4   5 -10    7.60    9.20
  -4   5 -10   -3.30    7.70
   4  -5  10    0.40    6.60
   6   4 -10   -1.80    6.80
   6   4 -10    0.60    6.90
  -6  -4  10    3.70    9.80
   5   4 -10   14.50    7.20
   5   4 -10    1.70    6.40
  -5  -4  10   11.50    9.80
   4   4 -10   27.80    7.70
   4   4 -10   37.60    7.50
  -4  -4  10   44.10   10.60
   3   4 -10    5.60    5.40
   3   4 -10   13.00    6.60
  -3  -4  10    5.80    8.50
   2   4 -10    8.40    5.90
   2   4 -10   -0.40    5.00
  -2  -4  10   -1.60    7.30
   1   4 -10    3.40    5.80
   1   4 -10    0.20    5.10
  -1  -4  10   -1.60    7.00
   0   4 -10   -1.90    5.60
   0   4 -10   -4.50    5.00
   0  -4  10    8.40    7.70
  -1   4 -10    4.80    6.90
  -1   4 -10    7.60    6.00
   1  -4  10   13.00    7.50
  -2   4 -10    8.00    6.90
  -2   4 -10   18.30    7.50
   2  -4  10   17.80    7.50
  -3   4 -10   11.10    7.40
  -3   4 -10   -0.70    7.20
   3  -4  10   10.80    6.70
  -4   4 -10   -2.80    8.00
   4  -4  10    4.70    5.90
  -5   4 -10   17.20    9.80
  -5   4 -10   22.90    9.70
   5  -4  10   -6.00   10.10
   7   3 -10    4.60    7.00
   7   3 -10   16.10    7.90
  -7  -3  10  -13.50    9.40
   6   3 -10    4.40    6.90
  -6  -3  10   -7.10    9.80
   5   3 -10    1.70    5.90
  -5  -3  10    1.00    8.70
   4   3 -10   40.00    7.80
   4   3 -10   41.00    6.90
  -4  -3  10   48.50   10.40
   3   3 -10    9.20    5.20
   3   3 -10   15.80    6.00
  -3  -3  10   14.80    7.90
   2   3 -10   15.50    5.60
   2   3 -10    7.90    4.80
  -2  -3  10   26.00    7.80
   1   3 -10    5.70    4.70
   1   3 -10    6.00    5.00
  -1  -3  10   14.20    7.30
   0   3 -10    1.30    5.20
   0   3 -10   -0.30    4.90
   0  -3  10    8.30    6.80
  -1   3 -10    7.00    6.00
  -1   3 -10   -2.20    4.50
   1  -3  10    2.50    6.20
  -2   3 -10   -2.40    5.80
  -2   3 -10   -4.10    5.10
   2  -3  10    2.30    6.30
  -3   3 -10    1.90    5.70
  -3   3 -10    1.10    6.70
   3  -3  10    2.10    5.70
  -4   3 -10   -0.30    6.90
  -4   3 -10   -0.10    7.30
   4  -3  10    5.40    5.90
  -5   3 -10    6.30    7.90
  -5   3 -10    2.80    8.10
   5  -3  10    4.50    5.60
   7   2 -10   39.00    8.20
   7   2 -10   39.10    9.00
  -7  -2  10   52.79   11.70
   6   2 -10   52.59    8.20
   6   2 -10   47.20    8.80
  -6  -2  10   67.19   12.40
   5   2 -10   80.09    9.20
   5   2 -10   89.19    9.80
  -5  -2  10  104.79   13.40
   4   2 -10  498.15   25.70
  -4  -2  10  554.74   29.00
   3   2 -10   86.59    8.80
   3   2 -10   67.79    7.00
  -3  -2  10   80.49   11.20
   2   2 -10   -0.10    4.50
   2   2 -10    4.80    4.10
  -2  -2  10    3.80    6.40
   1   2 -10   -0.70    4.40
   1   2 -10    0.00    3.90
  -1  -2  10   -0.80    5.90
   0   2 -10  495.15   23.60
   0   2 -10  495.45   24.50
   0  -2  10  508.85   26.90
  -1   2 -10    3.30    5.20
  -1   2 -10    1.70    4.10
   1  -2  10    2.40    5.70
  -2   2 -10   45.00    7.30
  -2   2 -10   44.00    6.50
   2  -2  10   53.39    8.50
  -3   2 -10   12.50    6.30
  -3   2 -10   21.30    6.40
   3  -2  10   15.70    6.40
  -4   2 -10   17.40    7.20
  -4   2 -10   18.80    7.80
   4  -2  10   20.20    6.50
  -5   2 -10   23.20    8.50
  -5   2 -10    8.60    7.80
   5  -2  10   15.00    5.80
  -6   2 -10   18.10    8.70
  -6   2 -10   27.30    8.70
   7   1 -10   -5.20    6.40
   7   1 -10   -9.20    5.80
  -7  -1  10    8.90    9.30
   6   1 -10   15.50    6.10
   6   1 -10    9.30    5.60
  -6  -1  10   14.50    9.10
   5   1 -10   11.70    5.10
   5   1 -10   15.60    5.70
  -5  -1  10   29.00    9.00
   4   1 -10   36.40    6.20
   4   1 -10   36.40    5.50
  -4  -1  10   25.40    8.70
   3   1 -10   32.50    5.00
   3   1 -10   34.00    5.50
  -3  -1  10   34.30    8.30
   2   1 -10   76.59    7.50
   2   1 -10   92.59    7.10
  -2  -1  10   77.79   10.30
   1   1 -10    4.40    3.50
   1   1 -10    2.70    3.90
  -1  -1  10   -0.40    5.50
   0   1 -10   11.10    4.30
   0   1 -10    2.40    3.50
   0  -1  10   -0.90    5.40
  -1   1 -10    5.00    4.30
  -1   1 -10   11.90    3.80
  -2   1 -10   96.49    9.60
  -2   1 -10   84.79    8.40
   2  -1  10  103.49   10.90
  -3   1 -10    3.00    5.20
   3  -1  10    1.70    5.10
  -4   1 -10   29.10    7.00
  -4   1 -10    3.70    6.00
   4  -1  10    5.30    4.90
  -5   1 -10   45.20    8.60
  -5   1 -10   49.50    9.30
   5  -1  10   33.40    6.90
  -6   1 -10    6.20    7.90
  -6   1 -10    3.90    7.20
  -7   1 -10   -2.90    7.40
   7   0 -10   11.10    6.50
   7   0 -10    3.30    6.60
  -7   0  10    9.20    8.60
   6   0 -10   -3.50    5.00
   6   0 -10   -2.30    5.30
  -6   0  10   -8.90    7.80
   5   0 -10   27.40    5.40
   5   0 -10   22.00    5.40
  -5   0  10   18.50    8.90
   4   0 -10   15.90    4.20
   4   0 -10   13.80    4.40
  -4   0  10   19.30    7.50
   3   0 -10   20.30    3.90
   3   0 -10   30.60    4.70
   3   0 -10   21.40    3.80
  -3   0  10   31.50    7.70
   2   0 -10   12.90    3.20
   2   0 -10   19.20    4.10
   2   0 -10    8.00    3.00
  -2   0  10   17.20    6.50
   1   0 -10   40.70    4.90
   1   0 -10   31.00    4.00
   1   0 -10   38.00    4.10
  -1   0  10   36.10    7.50
   0   0 -10    7.30    3.10
   0   0 -10   -0.80    3.00
   0   0 -10    5.10    3.10
   0   0  10    8.20    5.70
  -1   0 -10   -0.10    3.10
  -1   0 -10    5.60    3.80
   1   0  10    0.40    5.30
  -2   0 -10  120.89    8.60
  -2   0 -10  107.89    9.30
   2   0  10  111.19   10.80
  -3   0 -10    2.40    4.00
  -3   0 -10    8.70    5.10
   3   0  10    7.00    5.00
  -4   0 -10  160.78   12.60
  -4   0 -10  150.68   12.00
   4   0  10  136.69   11.90
  -5   0 -10  764.32   36.10
  -5   0 -10  761.92   35.40
   5   0  10  683.63   34.50
  -6   0 -10  154.98   13.90
  -6   0 -10  126.69   14.20
  -7   0 -10    8.00    7.90
  -7   0 -10   -0.30    8.20
   7  -1 -10    2.20    5.90
   7  -1 -10    4.90    6.80
   7  -1 -10   15.80    6.40
  -7   1  10    4.60    8.00
   6  -1 -10   -1.90    5.10
   6  -1 -10    2.60    4.80
   6  -1 -10    3.70    5.00
  -6   1  10    4.20    7.80
   5  -1 -10    2.30    4.80
   5  -1 -10    3.50    4.50
   5  -1 -10    7.60    4.40
   5  -1 -10   -0.30    3.80
  -5   1  10    8.60    7.60
   4  -1 -10   -2.90    3.30
   4  -1 -10    3.00    3.20
   4  -1 -10    1.00    3.40
   4  -1 -10    2.70    4.00
  -4   1  10   -8.30    6.60
   3  -1 -10   15.20    2.90
   3  -1 -10    9.30    2.60
   3  -1 -10   10.70    3.40
   3  -1 -10    5.30    3.50
  -3   1  10    4.00    6.30
   2  -1 -10   12.80    3.20
  -2   1  10    5.70    5.50
   1  -1 -10    9.50    2.60
  -1   1  10   13.70    5.70
   0  -1 -10   66.89    5.10
   0  -1 -10   68.69    5.80
   0  -1 -10   67.19    5.00
   0   1  10   73.39    9.00
  -1  -1 -10    2.20    2.80
  -1  -1 -10    5.30    3.30
  -1  -1 -10    6.30    2.90
   1   1  10    2.00    4.90
  -2  -1 -10    0.50    3.70
  -2  -1 -10   -1.70    3.10
   2   1  10    1.50    4.90
  -3  -1 -10   18.40    4.50
  -3  -1 -10   15.60    4.90
   3   1  10   18.70    5.90
  -4  -1 -10   41.20    6.40
  -4  -1 -10   31.10    6.50
   4   1  10   41.50    6.90
  -5  -1 -10    5.20    5.90
  -5  -1 -10    8.30    5.50
   5   1  10   26.10    6.20
  -6  -1 -10   30.90    7.70
  -6  -1 -10   41.90    8.00
   6   1  10   20.40    5.60
  -7  -1 -10   32.50    8.10
  -7  -1 -10   32.90    9.20
   7  -2 -10   80.29    9.10
   7  -2 -10   87.19   10.00
   7  -2 -10   78.79    9.10
   6  -2 -10    7.50    5.10
   6  -2 -10    5.40    5.00
   6  -2 -10    3.50    5.20
  -6   2  10   16.00    8.10
   5  -2 -10   -1.50    4.50
   5  -2 -10    3.60    3.90
   5  -2 -10   -1.00    3.50
   5  -2 -10    1.10    4.30
  -5   2  10   -2.40    7.10
   4  -2 -10    3.30    3.70
   4  -2 -10    5.00    3.00
   4  -2 -10    1.30    3.10
   4  -2 -10   -3.00    3.20
   4  -2 -10   -0.70    3.00
  -4   2  10    6.60    6.50
   3  -2 -10   45.90    5.20
   3  -2 -10   52.89    5.00
   3  -2 -10   46.20    4.00
  -3   2  10   46.30    8.00
  -2   2  10  178.18   13.50
  -1   2  10    9.60    5.70
   0  -2 -10  162.28    8.30
   0   2  10  157.88   12.50
  -1  -2 -10    2.60    2.30
  -1  -2 -10    0.10    2.20
  -1  -2 -10    4.70    3.10
   1   2  10    4.80    5.10
  -2  -2 -10  121.99    7.80
  -2  -2 -10  115.29    7.80
  -2  -2 -10  141.39    9.00
   2   2  10  122.59   10.80
  -3  -2 -10  845.02   37.60
  -3  -2 -10  835.62   37.00
   3   2  10  838.72   39.10
  -4  -2 -10   33.40    5.40
  -4  -2 -10   28.70    6.00
   4   2  10   31.20    6.20
  -5  -2 -10    1.10    4.50
  -5  -2 -10    1.30    5.30
   5   2  10    3.70    4.70
  -6  -2 -10   10.00    6.50
  -6  -2 -10    8.20    6.10
  -7  -2 -10   -7.50    6.60
  -7  -2 -10   -0.20    6.10
  -7  -2 -10   -3.80    4.80
  -8  -2 -10   28.10    9.60
  -8  -2 -10   31.70   11.60
  -8  -2 -10   33.90    8.20
   7  -3 -10   13.80    6.80
   7  -3 -10   16.60    6.30
   7  -3 -10   14.60    5.90
   6  -3 -10    7.50    5.70
   6  -3 -10   13.80    5.40
   6  -3 -10   -0.30    4.80
   5  -3 -10   -1.20    4.40
   5  -3 -10    2.70    4.30
   5  -3 -10    6.30    3.90
   5  -3 -10   -4.20    3.50
  -5   3  10   -0.50    6.80
   4  -3 -10   19.90    3.30
   4  -3 -10   22.30    4.30
   4  -3 -10   16.50    3.90
   4  -3 -10   17.60    3.40
   4  -3 -10   26.10    3.60
  -4   3  10   34.50    8.10
   3  -3 -10   11.30    2.50
  -3   3  10   15.10    6.70
  -2   3  10   82.69    9.70
  -1   3  10   10.00    5.70
   0   3  10  192.68   13.50
  -1  -3 -10   27.70    3.50
   1   3  10   29.50    6.40
  -2  -3 -10   46.20    5.20
  -2  -3 -10   45.80    5.20
  -2  -3 -10   55.89    5.30
   2   3  10   66.09    7.90
  -3  -3 -10    9.00    4.30
  -3  -3 -10    6.00    3.50
   3   3  10   17.90    5.40
  -4  -3 -10    4.90    4.70
  -4  -3 -10   13.70    4.60
   4   3  10    2.00    4.70
  -5  -3 -10   53.49    7.10
  -5  -3 -10   55.19    8.00
  -6  -3 -10   -6.10    4.90
  -6  -3 -10   -0.40    6.00
  -7  -3 -10    7.50    6.80
  -7  -3 -10    5.00    6.00
  -7  -3 -10   -0.10    4.90
  -8  -3 -10   10.60    7.80
  -8  -3 -10    4.30    7.40
   7  -4 -10   22.90    6.80
   7  -4 -10   28.60    7.00
   6  -4 -10   84.69    8.80
   6  -4 -10   66.89    8.00
   5  -4 -10   43.10    5.30
   5  -4 -10   38.30    6.20
   5  -4 -10   43.00    6.10
   5  -4 -10   43.80    5.60
   4  -4 -10   24.30    4.30
   4  -4 -10   22.60    3.60
   4  -4 -10   20.60    3.60
  -4   4  10   19.60    7.40
   3  -4 -10  294.07   13.70
  -3   4  10  302.07   18.20
  -2   4  10  349.47   19.80
  -1   4  10   12.00    5.60
   0   4  10    6.50    5.00
  -1  -4 -10    8.60    2.50
   1   4  10   15.60    5.30
  -2  -4 -10   13.40    2.90
  -2  -4 -10   14.80    3.20
  -2  -4 -10   17.50    3.80
   2   4  10   20.90    5.60
  -3  -4 -10  130.59    9.10
  -3  -4 -10  112.09    8.80
  -3  -4 -10  110.69    8.30
   3   4  10  126.39   10.70
  -4  -4 -10  111.19   10.20
  -4  -4 -10  136.69    9.30
  -5  -4 -10    4.50    4.10
  -5  -4 -10    3.50    4.40
  -5  -4 -10   -4.80    4.70
  -6  -4 -10   -2.50    5.70
  -6  -4 -10    4.10    4.80
  -6  -4 -10    3.30    5.00
  -7  -4 -10    4.80    6.10
  -7  -4 -10   14.50    6.90
  -7  -4 -10   10.00    5.50
  -8  -4 -10   27.10    7.40
  -8  -4 -10   60.99    9.90
  -8  -4 -10   65.49   10.60
   7  -5 -10    2.80    6.20
   7  -5 -10    2.40    6.10
   6  -5 -10    5.60    5.30
   6  -5 -10    6.90    5.20
   5  -5 -10    0.70    3.90
   5  -5 -10   -3.80    3.90
   4  -5 -10   16.40    3.60
   4  -5 -10   14.40    4.30
   4  -5 -10   12.10    3.50
   3  -5 -10   29.00    3.80
  -1  -5 -10   18.70    3.10
  -2  -5 -10    2.00    2.80
  -2  -5 -10    3.40    2.60
  -2  -5 -10    4.00    3.20
  -2  -5 -10    3.40    3.10
  -3  -5 -10   12.90    4.20
  -3  -5 -10    7.20    3.50
  -4  -5 -10    1.10    4.30
  -4  -5 -10    5.40    3.80
  -5  -5 -10    0.40    4.90
  -5  -5 -10    3.60    4.20
  -5  -5 -10    4.20    4.40
  -6  -5 -10    5.20    4.80
  -6  -5 -10    9.60    5.90
  -6  -5 -10   19.60    6.30
  -7  -5 -10   18.80    7.30
  -7  -5 -10   28.30    7.70
  -7  -5 -10   19.80    6.20
  -8  -5 -10    4.50    6.90
  -8  -5 -10    0.10    5.60
  -8  -5 -10    7.40    7.30
   6  -6 -10   -5.30    5.10
   6  -6 -10    8.40    5.60
   5  -6 -10   15.30    4.90
   5  -6 -10   14.10    4.90
   4  -6 -10   26.40    4.30
   4  -6 -10   24.60    5.00
   4  -6 -10   20.20    4.60
   3  -6 -10   79.09    6.00
   3  -6 -10   80.79    6.00
   3  -6 -10   79.89    7.00
   3  -6 -10   77.49    6.00
   2  -6 -10  464.75   20.10
   2  -6 -10  438.16   19.50
   0  -6 -10   10.90    2.60
  -1  -6 -10  274.77   12.40
  -1  -6 -10  280.47   13.20
  -1  -6 -10  263.47   12.50
  -2  -6 -10  857.11   35.70
  -2  -6 -10  784.02   36.00
  -2  -6 -10  843.52   36.10
  -3  -6 -10   91.29    7.60
  -3  -6 -10   99.09    8.40
  -3  -6 -10  106.49    8.40
  -3  -6 -10  100.99    7.60
  -4  -6 -10   56.29    7.10
  -4  -6 -10   58.79    6.40
  -4  -6 -10   56.69    6.50
  -5  -6 -10   26.40    6.30
  -5  -6 -10   37.30    6.20
  -5  -6 -10   27.20    5.80
  -6  -6 -10   28.40    6.00
  -6  -6 -10   21.20    6.70
  -6  -6 -10   26.80    6.30
  -7  -6 -10   19.00    7.50
  -7  -6 -10   21.00    7.00
  -7  -6 -10   15.70    5.90
  -8  -6 -10    7.20    5.80
  -8  -6 -10    5.70    7.00
  -8  -6 -10    4.80    7.40
   6  -7 -10    1.90    5.70
   6  -7 -10    2.40    6.00
   5  -7 -10   12.20    5.50
   5  -7 -10   18.50    5.70
   4  -7 -10    1.70    4.10
   4  -7 -10    5.70    4.40
   3  -7 -10    0.70    3.30
   3  -7 -10    0.50    3.90
   2  -7 -10   -0.50    2.70
   2  -7 -10    0.20    2.70
   2  -7 -10   -1.80    2.70
   2  -7 -10   -3.50    3.20
   1  -7 -10    3.20    2.50
   1  -7 -10   -2.20    2.30
   1  -7 -10   -2.10    2.80
   1  -7 -10   -0.70    2.60
   0  -7 -10   30.90    3.60
   0  -7 -10   32.20    3.40
   0  -7 -10   34.20    4.20
   0  -7 -10   34.80    3.60
  -1  -7 -10   -0.60    2.60
  -1  -7 -10   -0.60    2.70
  -1  -7 -10    0.50    2.50
  -2  -7 -10    8.40    3.30
  -2  -7 -10    9.30    3.80
  -2  -7 -10    6.30    3.10
  -3  -7 -10   76.39    7.20
  -3  -7 -10   84.79    7.30
  -3  -7 -10   90.29    7.90
  -3  -7 -10   92.19    8.30
  -4  -7 -10    4.50    3.80
  -4  -7 -10   -1.80    4.80
  -4  -7 -10    5.80    4.00
  -5  -7 -10    3.10    5.20
  -5  -7 -10    4.00    4.30
  -5  -7 -10    0.50    4.00
  -6  -7 -10    7.20    6.30
  -6  -7 -10   -1.10    4.30
  -6  -7 -10   -2.90    5.10
  -7  -7 -10   16.10    5.80
  -7  -7 -10   17.00    7.00
  -7  -7 -10   23.10    7.70
  -8  -7 -10   -6.40    6.40
  -8  -7 -10    4.70    6.30
  -8  -7 -10    6.10    7.30
   5  -8 -10    2.70    6.00
   5  -8 -10    8.80    5.60
   4  -8 -10   18.40    5.50
   4  -8 -10   16.40    5.60
   3  -8 -10   -1.70    3.80
   3  -8 -10   -6.10    3.60
   2  -8 -10  163.38    9.80
   2  -8 -10  154.08    9.70
   2  -8 -10  145.39   10.40
   1  -8 -10   19.70    4.00
   1  -8 -10   15.90    3.80
   1  -8 -10   26.90    4.40
   0  -8 -10   42.40    4.80
   0  -8 -10   41.60    5.20
   0  -8 -10   41.90    4.50
  -1  -8 -10    1.90    3.50
  -1  -8 -10   -0.70    3.10
  -2  -8 -10  196.98   11.10
  -2  -8 -10  188.58   11.00
  -2  -8 -10  183.68   11.50
  -3  -8 -10  270.07   14.60
  -3  -8 -10  234.58   13.50
  -3  -8 -10  228.68   13.50
  -4  -8 -10  155.18   11.10
  -4  -8 -10  155.08   10.90
  -4  -8 -10  166.28   12.10
  -5  -8 -10   69.39    8.10
  -5  -8 -10   85.99    9.90
  -5  -8 -10   68.89    8.10
  -6  -8 -10   -0.10    5.10
  -6  -8 -10    6.90    5.70
  -6  -8 -10    6.80    6.60
  -7  -8 -10  190.08   15.00
  -7  -8 -10  172.38   15.50
  -7  -8 -10  177.18   14.20
  -8  -8 -10   41.00    9.70
  -8  -8 -10   35.20    8.50
  -8  -8 -10   31.50    8.00
   5  -9 -10    3.00    6.20
   5  -9 -10    8.30    6.00
   4  -9 -10   23.00    6.40
   4  -9 -10    4.30    5.40
   3  -9 -10   45.60    6.60
   2  -9 -10   -1.00    4.00
   2  -9 -10   -6.10    4.20
   1  -9 -10    2.20    4.50
   1  -9 -10    5.70    3.80
   0  -9 -10    1.20    3.80
   0  -9 -10    1.60    3.60
   0  -9 -10    9.30    3.90
  -1  -9 -10   -4.40    4.10
  -1  -9 -10    5.70    3.80
  -1  -9 -10   -0.70    3.70
  -2  -9 -10   -1.10    3.70
  -2  -9 -10   -0.30    3.80
  -3  -9 -10   26.80    5.40
  -3  -9 -10   22.00    6.00
  -4  -9 -10   47.00    6.80
  -4  -9 -10   65.89    8.50
  -4  -9 -10   53.89    7.20
  -5  -9 -10   -2.60    4.70
  -5  -9 -10   -3.20    5.20
  -5  -9 -10    1.80    6.10
  -6  -9 -10   -0.80    6.60
  -6  -9 -10   16.10    6.70
  -6  -9 -10    2.40    5.20
  -7  -9 -10    5.60    6.50
  -7  -9 -10    1.10    5.60
   4 -10 -10   13.30    6.50
   4 -10 -10    4.30    6.40
   3 -10 -10    7.40    5.60
   3 -10 -10   -6.30    5.20
   2 -10 -10   -2.70    4.50
   2 -10 -10   -0.10    4.90
   1 -10 -10   -2.00    4.10
   1 -10 -10    6.10    4.50
   0 -10 -10    3.40    4.20
   0 -10 -10    0.10    4.30
  -1 -10 -10   11.50    4.60
  -1 -10 -10    6.40    4.20
  -2 -10 -10    4.30    4.50
  -2 -10 -10    6.90    4.50
  -3 -10 -10   28.80    5.80
  -3 -10 -10   35.60    6.20
  -4 -10 -10   42.50    7.30
  -4 -10 -10   34.50    6.70
  -4 -10 -10   19.10    5.70
  -5 -10 -10    7.40    5.50
  -5 -10 -10    7.30    5.80
  -5 -10 -10   24.40    7.60
  -6 -10 -10   18.80    7.20
  -6 -10 -10   13.10    6.00
  -6 -10 -10    7.70    7.60
  -7 -10 -10    9.60    6.70
  -7 -10 -10   23.50    8.00
  -7 -10 -10   13.10    8.60
   3 -11 -10    9.30    6.50
   3 -11 -10    5.90    6.50
   2 -11 -10    0.70    5.40
   2 -11 -10    2.50    5.50
   1 -11 -10   -3.50    4.90
   1 -11 -10   -2.80    5.20
   0 -11 -10   20.60    5.60
   0 -11 -10   24.50    6.10
  -1 -11 -10   21.10    5.90
  -1 -11 -10   33.30    6.30
  -2 -11 -10   13.20    5.30
  -2 -11 -10    1.90    4.90
  -3 -11 -10    1.60    4.70
  -3 -11 -10    8.40    5.60
  -4 -11 -10    7.00    5.50
  -4 -11 -10   -0.30    5.80
  -4 -11 -10    6.90    5.70
  -5 -11 -10   13.10    6.40
  -5 -11 -10    3.30    5.40
  -5 -11 -10    0.40    6.60
  -6 -11 -10   38.60    8.20
  -6 -11 -10   26.00    7.40
  -6 -11 -10   43.20    9.70
   2 -12 -10    2.70    6.40
   2 -12 -10   -2.20    6.20
   1 -12 -10   -1.60    6.00
   1 -12 -10    2.60    5.90
   0 -12 -10  172.88   12.50
   0 -12 -10  133.79   12.50
  -1 -12 -10   43.10    7.30
  -1 -12 -10   38.50    7.10
  -2 -12 -10   99.39   10.80
  -2 -12 -10  116.09   11.50
  -3 -12 -10   -2.00    5.30
  -3 -12 -10   10.60    6.20
  -4 -12 -10   -3.30    6.30
  -4 -12 -10    2.60    5.60
  -4 -12 -10   -7.90    5.60
  -5 -12 -10   -4.40    5.70
  -5 -12 -10   -1.60    6.40
  -5 -12 -10    6.40    7.40
   0 -13 -10    6.60    7.10
   0 -13 -10   12.80    6.90
  -1 -13 -10    2.90    6.10
  -1 -13 -10   -5.00    5.70
  -2 -13 -10    3.60    6.20
  -2 -13 -10   -2.90    5.80
  -3 -13 -10   14.10    6.70
  -3 -13 -10    7.20    6.70
  -4 -13 -10    9.80    8.30
  -4 -13 -10   13.10    7.70
  -4 -13 -10    9.00    6.40
   3   6 -11   -1.40    8.10
   2   6 -11   -5.20    7.30
   2   6 -11    6.20    7.80
  -2  -6  11   -3.60    9.60
   1   6 -11    1.20    7.90
   1   6 -11    8.90    8.50
  -1  -6  11  -21.80    7.80
   0   6 -11    3.60    8.30
   0   6 -11   -1.90    7.20
   0  -6  11    8.00    9.50
   4   5 -11   11.00    8.00
   4   5 -11   -1.10    6.80
  -4  -5  11   -8.10    9.90
   3   5 -11   11.20    7.20
   3   5 -11   17.80    7.70
  -3  -5  11    8.50    9.60
   2   5 -11    0.10    6.30
   2   5 -11   -6.50    6.60
  -2  -5  11   -1.10    8.60
   1   5 -11   24.10    7.90
   1   5 -11   43.70    8.80
  -1  -5  11   17.30    9.50
   0   5 -11    5.80    7.40
   0   5 -11    5.80    7.00
   0  -5  11   15.20    9.20
  -1   5 -11   31.20    8.90
  -1   5 -11   27.80    8.60
   1  -5  11   38.30   10.60
  -2   5 -11   17.20    8.70
  -2   5 -11   21.50    9.20
   2  -5  11   23.40    8.50
   5   4 -11    2.30    7.40
   5   4 -11   -4.80    6.60
  -5  -4  11   -2.60   10.00
   4   4 -11    2.30    6.30
   4   4 -11    2.70    6.70
  -4  -4  11   -0.50    9.50
   3   4 -11   34.80    7.10
   3   4 -11   22.50    7.50
  -3  -4  11   34.00   10.50
   2   4 -11    5.80    5.90
   2   4 -11    0.40    6.00
  -2  -4  11    5.10    8.20
   1   4 -11   -1.80    6.20
   1   4 -11    4.60    5.90
  -1  -4  11    1.40    7.50
   0   4 -11   -1.70    5.70
   0   4 -11   10.10    6.50
  -1   4 -11    4.40    6.50
  -1   4 -11   15.50    7.20
   1  -4  11    6.00    7.90
  -2   4 -11    8.40    7.50
  -2   4 -11    8.90    7.80
   2  -4  11    7.30    7.40
  -3   4 -11   -1.50    7.70
  -3   4 -11    4.00    7.90
   3  -4  11   -2.10    6.40
  -4   4 -11    1.10    8.20
  -4   4 -11   13.30    9.00
   4  -4  11    4.30    6.80
   6   3 -11    3.40    7.20
  -6  -3  11  -27.70   10.50
   5   3 -11   29.70    7.90
   5   3 -11   13.90    6.80
  -5  -3  11   29.90   11.90
   4   3 -11   56.39    8.80
   4   3 -11   57.19    8.10
  -4  -3  11   38.70   11.10
   3   3 -11    2.10    5.90
   3   3 -11    4.40    5.30
  -3  -3  11   -1.30    8.20
   2   3 -11    0.70    5.00
   2   3 -11    6.40    5.80
  -2  -3  11    1.60    7.70
   1   3 -11    7.00    5.10
   1   3 -11    6.10    5.70
  -1  -3  11    4.00    7.40
   0   3 -11   12.00    6.00
   0   3 -11    9.30    5.30
   0  -3  11   24.00    8.20
  -1   3 -11   12.60    6.50
  -1   3 -11    2.20    5.10
   1  -3  11   -0.70    6.40
  -2   3 -11    6.60    7.00
  -2   3 -11   -3.60    5.80
   2  -3  11   10.40    6.80
  -3   3 -11   -1.70    6.60
  -3   3 -11    7.50    7.20
   3  -3  11   -0.40    6.50
  -4   3 -11    5.60    7.80
  -4   3 -11   15.60    8.40
   4  -3  11    1.00    5.80
  -5   3 -11    2.70    9.00
  -5   3 -11   -2.60    8.40
   5  -3  11   -3.30    5.80
   6   2 -11   -0.40    6.70
   6   2 -11    1.00    6.20
  -6  -2  11   16.90   10.30
   5   2 -11   19.80    6.90
  -5  -2  11   28.90   11.00
   4   2 -11   41.40    6.60
   4   2 -11   58.49    8.30
  -4  -2  11   56.99   11.50
   3   2 -11    4.20    5.30
   3   2 -11    5.40    4.80
  -3  -2  11    2.20    8.30
   2   2 -11    6.60    4.60
   2   2 -11    7.10    5.20
  -2  -2  11    4.00    7.10
   1   2 -11   -0.90    4.20
   1   2 -11    0.50    5.00
  -1  -2  11    0.50    6.50
   0   2 -11    7.70    5.60
   0   2 -11   17.00    5.30
   0  -2  11   13.70    7.10
  -1   2 -11   15.10    6.10
  -1   2 -11   15.50    5.20
   1  -2  11   18.40    7.30
  -2   2 -11   27.30    6.40
   2  -2  11    8.30    6.90
  -3   2 -11   31.80    7.80
  -3   2 -11   43.80    7.60
   3  -2  11   23.80    7.30
  -4   2 -11   13.00    7.30
  -4   2 -11    8.10    7.40
   4  -2  11    1.80    5.90
  -5   2 -11   17.20    8.40
  -5   2 -11    3.80    8.00
   5  -2  11    5.10    5.90
   7   1 -11   23.60    8.20
   6   1 -11   19.50    6.60
   6   1 -11   15.90    6.70
  -6  -1  11   11.70   10.10
   5   1 -11    8.70    5.60
   5   1 -11    6.40    5.30
  -5  -1  11   21.40    9.70
   4   1 -11    0.90    4.50
   4   1 -11    4.70    5.10
  -4  -1  11    6.60    8.70
   3   1 -11   94.79    9.20
  -3  -1  11  105.59   12.80
   2   1 -11    5.00    4.40
   2   1 -11    9.30    4.10
  -2  -1  11    3.80    7.30
   1   1 -11   44.90    6.20
  -1  -1  11   47.70    9.20
   0   1 -11   11.00    4.80
   0   1 -11    7.60    4.00
   0  -1  11    4.00    6.40
  -1   1 -11   95.29    8.50
  -1   1 -11   84.59    9.10
   1  -1  11   81.69   10.50
  -2   1 -11   47.20    7.30
  -2   1 -11   46.80    6.60
   2  -1  11   44.70    8.30
  -3   1 -11   56.29    8.40
  -3   1 -11   61.29    7.90
   3  -1  11   48.40    8.20
  -4   1 -11   18.30    7.20
  -4   1 -11   38.60    8.00
   4  -1  11   16.90    6.40
  -5   1 -11    0.80    7.40
  -5   1 -11   -6.20    7.00
   5  -1  11   -1.10    5.60
  -6   1 -11   43.00   10.50
  -6   1 -11   62.39   10.40
   7   0 -11   -1.20    6.20
   7   0 -11    2.70    7.00
  -7   0  11   17.80   10.10
   6   0 -11    5.30    6.20
   6   0 -11    7.40    6.00
  -6   0  11    9.50    9.70
   5   0 -11   -1.70    4.60
   5   0 -11    7.60    5.30
  -5   0  11   10.20    9.10
   4   0 -11   41.50    6.00
   4   0 -11   45.00    5.70
  -4   0  11   41.20   10.10
   3   0 -11   61.69    6.80
   3   0 -11   64.29    6.70
  -3   0  11   56.49   10.00
   2   0 -11   42.70    5.40
  -2   0  11   38.60    8.50
   1   0 -11   -4.90    3.50
   1   0 -11    2.20    3.20
  -1   0  11   -1.70    5.80
   0   0 -11   57.09    6.20
   0   0 -11   63.99    6.90
   0   0  11   51.19    8.90
  -1   0 -11   19.00    4.80
  -1   0 -11    9.50    3.80
   1   0  11   15.00    6.50
  -2   0 -11    4.70    4.10
  -2   0 -11    4.20    4.80
   2   0  11   15.10    6.30
  -3   0 -11    4.40    5.40
  -3   0 -11    1.60    4.60
   3   0  11   -0.70    5.00
  -4   0 -11   10.60    6.20
  -4   0 -11   13.10    5.90
   4   0  11   24.70    6.60
  -5   0 -11   23.30    7.70
  -5   0 -11    9.90    7.30
   5   0  11   13.80    5.90
  -6   0 -11   -1.00    7.30
  -6   0 -11    4.70    7.30
   7  -1 -11   30.90    7.40
   7  -1 -11   19.00    7.30
  -7   1  11   30.70   10.80
   6  -1 -11   -0.50    5.70
   6  -1 -11    2.60    5.10
  -6   1  11    3.50    8.90
   5  -1 -11   21.10    5.30
  -5   1  11   33.00    9.70
   4  -1 -11   29.30    5.40
   4  -1 -11   30.90    5.10
   4  -1 -11   21.50    4.40
  -4   1  11   36.90    9.30
   3  -1 -11  166.88    9.10
   3  -1 -11  164.98    9.80
  -3   1  11  171.08   14.80
   2  -1 -11  140.69    8.40
  -2   1  11  117.79   12.80
   1  -1 -11    0.90    3.10
  -1   1  11   -7.10    5.30
   0  -1 -11   15.60    3.70
   0  -1 -11    8.60    3.00
   0  -1 -11   15.00    3.20
   0   1  11   16.60    6.30
  -1  -1 -11   95.69    7.00
   1   1  11   95.39   10.70
  -2  -1 -11   15.50    4.90
  -2  -1 -11   17.80    4.40
   2   1  11   22.30    6.70
  -3  -1 -11    1.50    4.00
  -3  -1 -11    4.20    5.00
   3   1  11    5.50    5.60
  -4  -1 -11    6.30    5.30
  -4  -1 -11    0.50    5.40
   4   1  11    9.50    5.40
  -5  -1 -11   30.00    7.00
  -5  -1 -11    8.00    6.50
   5   1  11   21.90    6.10
  -6  -1 -11    0.20    6.00
  -6  -1 -11   -7.30    6.40
   6   1  11   -1.50    5.30
  -7  -1 -11   78.79   11.90
  -7  -1 -11   84.59   12.20
   7  -2 -11    1.80    5.70
   7  -2 -11    1.90    6.50
   6  -2 -11   21.60    6.20
   6  -2 -11   14.60    5.20
  -6   2  11   11.30    9.20
   5  -2 -11   -0.30    4.60
   5  -2 -11    0.80    3.90
  -5   2  11   11.00    8.50
   4  -2 -11    7.30    4.30
   4  -2 -11    2.20    3.00
   4  -2 -11    6.70    3.80
  -4   2  11   11.10    7.90
   3  -2 -11   -3.00    2.80
   3  -2 -11   -3.90    3.30
  -3   2  11   -3.00    6.50
  -2   2  11   -3.20    6.00
  -1   2  11    6.80    5.90
   0  -2 -11    5.50    2.80
   0   2  11   -5.30    5.10
  -1  -2 -11    4.80    3.00
  -1  -2 -11    0.10    2.50
  -1  -2 -11    6.00    3.40
   1   2  11    4.50    5.30
  -2  -2 -11   65.99    6.30
  -2  -2 -11   76.09    7.60
   2   2  11   69.69    9.20
  -3  -2 -11    0.40    3.80
  -3  -2 -11    7.50    4.60
   3   2  11    3.20    5.50
  -4  -2 -11   10.30    4.80
  -4  -2 -11    6.30    5.20
   4   2  11    6.40    5.20
  -5  -2 -11    3.20    5.90
  -5  -2 -11   -0.10    5.10
   5   2  11    0.60    5.00
  -6  -2 -11    3.80    6.30
  -6  -2 -11   11.50    6.60
  -7  -2 -11    6.60    7.80
  -7  -2 -11    9.60    7.00
   7  -3 -11   12.20    6.70
   6  -3 -11    0.40    5.40
   6  -3 -11   11.50    5.10
  -6   3  11    5.60    8.20
   5  -3 -11   -3.50    4.60
   5  -3 -11   -1.20    3.90
   5  -3 -11    2.90    4.90
  -5   3  11    0.10    7.70
   4  -3 -11   23.00    3.60
   4  -3 -11   20.40    4.40
   4  -3 -11   25.50    4.40
  -4   3  11   20.00    8.50
   3  -3 -11   10.40    2.70
  -3   3  11   10.50    7.10
  -2   3  11   16.50    6.70
  -1   3  11    8.70    6.30
   0   3  11    6.80    5.60
  -1  -3 -11  120.99    6.80
  -1  -3 -11  134.89    8.00
  -1  -3 -11  121.19    7.00
   1   3  11  123.89   11.70
  -2  -3 -11    1.70    2.80
  -2  -3 -11   -2.30    3.60
   2   3  11   -2.80    4.70
  -3  -3 -11  225.58   12.40
   3   3  11  201.38   14.60
  -4  -3 -11   63.99    7.90
   4   3  11   81.99    9.40
  -5  -3 -11   33.50    6.30
  -5  -3 -11   25.90    6.80
  -6  -3 -11    6.60    6.10
  -6  -3 -11   12.70    7.00
  -7  -3 -11   -5.30    6.90
  -7  -3 -11    3.50    5.40
  -7  -3 -11    4.00    6.70
   7  -4 -11   -9.00    5.60
   6  -4 -11    8.00    5.30
   5  -4 -11    3.00    4.00
   5  -4 -11   10.10    4.80
   4  -4 -11   -0.80    3.60
   4  -4 -11   -1.60    3.70
   4  -4 -11   -0.10    2.80
  -4   4  11    1.70    7.30
  -3   4  11    9.70    6.60
  -2   4  11   17.40    6.60
  -1   4  11   64.29    8.90
   0   4  11   -3.10    5.20
  -1  -4 -11    8.90    2.90
   1   4  11    5.00    5.30
  -2  -4 -11   -0.40    3.30
  -2  -4 -11    5.10    3.10
  -2  -4 -11    3.60    3.00
   2   4  11    4.70    5.10
  -3  -4 -11  342.67   17.60
  -3  -4 -11  328.77   16.70
  -3  -4 -11  355.26   17.50
   3   4  11  301.47   18.90
  -4  -4 -11   -2.30    4.70
  -4  -4 -11    5.00    4.10
  -5  -4 -11    5.50    5.70
  -5  -4 -11    2.60    4.80
  -6  -4 -11   57.89    8.80
  -6  -4 -11   36.10    6.60
  -6  -4 -11   49.20    8.00
  -7  -4 -11   12.20    6.10
  -7  -4 -11    4.10    7.20
  -7  -4 -11   21.70    8.00
   6  -5 -11   14.40    5.90
   5  -5 -11   25.10    5.10
   4  -5 -11   93.89    7.10
   4  -5 -11   94.09    8.00
   3  -5 -11   30.60    3.90
  -1   5  11   75.09    9.80
   0   5  11  140.29   12.60
  -1  -5 -11  214.38   11.10
  -1  -5 -11  235.08   11.30
  -2  -5 -11   19.80    3.60
  -2  -5 -11   20.10    4.10
  -2  -5 -11   22.90    4.10
  -2  -5 -11   17.80    3.50
  -3  -5 -11    4.60    4.40
  -3  -5 -11    7.70    4.20
  -3  -5 -11    5.90    3.60
  -4  -5 -11   12.50    5.20
  -4  -5 -11    7.90    4.20
  -4  -5 -11   12.40    4.50
  -5  -5 -11    6.70    4.70
  -5  -5 -11    3.90    5.70
  -5  -5 -11    0.90    4.50
  -6  -5 -11    5.90    5.00
  -6  -5 -11   -0.90    5.50
  -6  -5 -11    1.00    6.10
  -7  -5 -11   33.00    7.90
  -7  -5 -11   26.90    8.00
  -7  -5 -11   24.00    6.60
  -8  -5 -11   11.40    7.70
   6  -6 -11   -2.10    5.40
   5  -6 -11    8.80    4.80
   4  -6 -11    1.40    3.60
   4  -6 -11   -0.60    4.10
   3  -6 -11    2.80    3.20
  -1  -6 -11   44.30    4.50
  -2  -6 -11    1.20    3.00
  -2  -6 -11    3.30    3.10
  -2  -6 -11    1.90    3.40
  -2  -6 -11    6.50    3.40
  -3  -6 -11   17.60    4.20
  -3  -6 -11   19.40    4.80
  -3  -6 -11   18.20    4.20
  -3  -6 -11   16.00    4.80
  -4  -6 -11    7.20    4.20
  -4  -6 -11   -3.50    4.60
  -4  -6 -11   11.60    4.40
  -5  -6 -11   -1.90    4.40
  -5  -6 -11    6.90    5.00
  -5  -6 -11    0.60    5.50
  -6  -6 -11    9.40    6.10
  -6  -6 -11    3.00    5.00
  -6  -6 -11   -1.50    6.20
  -7  -6 -11    3.70    6.50
  -7  -6 -11   -0.90    5.20
  -7  -6 -11    3.20    6.30
   6  -7 -11   -1.60    5.80
   5  -7 -11   -2.70    4.70
   4  -7 -11    2.20    4.30
   3  -7 -11    1.50    3.70
   3  -7 -11    1.00    3.30
   2  -7 -11   12.90    3.10
   2  -7 -11   17.20    3.80
   2  -7 -11   14.60    3.10
   1  -7 -11   27.40    3.90
   0  -7 -11   73.99    5.10
   0  -7 -11   72.09    5.40
   0  -7 -11   78.59    6.10
  -1  -7 -11  624.24   27.10
  -1  -7 -11  633.84   26.50
  -1  -7 -11  570.64   26.20
  -2  -7 -11   33.40    4.60
  -2  -7 -11   44.00    5.20
  -2  -7 -11   36.50    4.80
  -2  -7 -11   40.30    5.30
  -3  -7 -11    2.30    4.60
  -3  -7 -11    4.00    3.80
  -3  -7 -11    2.50    3.80
  -3  -7 -11    0.20    4.10
  -4  -7 -11  202.98   13.00
  -4  -7 -11  233.28   13.70
  -4  -7 -11  220.88   14.20
  -5  -7 -11  136.89   12.60
  -5  -7 -11  166.38   11.80
  -5  -7 -11  141.99   11.20
  -6  -7 -11   15.10    5.60
  -6  -7 -11   25.80    7.80
  -6  -7 -11   25.10    6.40
  -7  -7 -11   -5.70    6.40
  -7  -7 -11    9.30    6.70
  -7  -7 -11    8.60    5.50
   5  -8 -11   -2.20    5.90
   4  -8 -11   15.40    5.60
   3  -8 -11   32.50    5.40
   2  -8 -11    9.20    3.80
   2  -8 -11    8.80    4.20
   1  -8 -11    1.50    3.20
   1  -8 -11    6.80    3.60
   1  -8 -11    7.80    4.20
   0  -8 -11   -0.30    3.10
   0  -8 -11    2.10    3.00
   0  -8 -11    5.00    3.60
  -1  -8 -11   49.60    5.00
  -1  -8 -11   38.60    5.20
  -1  -8 -11   49.40    5.10
  -2  -8 -11   33.30    4.70
  -2  -8 -11   29.40    5.20
  -2  -8 -11   37.20    5.00
  -3  -8 -11   14.40    4.30
  -3  -8 -11    8.50    4.30
  -3  -8 -11    6.90    5.00
  -4  -8 -11   20.80    5.10
  -4  -8 -11    7.80    4.60
  -4  -8 -11    8.70    5.60
  -5  -8 -11   11.30    6.50
  -5  -8 -11   12.50    5.30
  -5  -8 -11   12.30    5.30
  -6  -8 -11   38.00    7.40
  -6  -8 -11   49.10    9.20
  -6  -8 -11   38.00    7.40
  -7  -8 -11   -2.00    5.60
  -7  -8 -11    4.10    7.10
  -7  -8 -11    5.10    6.60
   4  -9 -11    5.90    5.90
   3  -9 -11    3.70    4.90
   2  -9 -11   53.99    7.20
   2  -9 -11   65.79    6.80
   1  -9 -11   12.60    4.50
   1  -9 -11   18.00    5.10
   1  -9 -11    7.70    4.00
   0  -9 -11   -0.20    3.80
   0  -9 -11    0.00    3.70
   0  -9 -11    1.70    3.60
  -1  -9 -11   -4.40    3.30
  -1  -9 -11  -11.40    6.20
  -1  -9 -11    1.10    3.80
  -2  -9 -11    8.40    4.10
  -2  -9 -11    1.20    4.20
  -3  -9 -11    6.40    5.20
  -3  -9 -11    5.90    4.40
  -3  -9 -11    0.70    4.50
  -4  -9 -11   -6.20    4.10
  -4  -9 -11    1.40    4.80
  -4  -9 -11    4.00    5.60
  -5  -9 -11  341.67   19.10
  -5  -9 -11  328.17   19.00
  -5  -9 -11  333.87   20.50
  -6  -9 -11  212.48   16.70
  -6  -9 -11  215.38   15.30
  -6  -9 -11  221.78   15.90
  -7  -9 -11    8.80    6.50
  -7  -9 -11    5.80    7.70
  -7  -9 -11    5.00    6.90
   4 -10 -11   -0.70    6.20
   3 -10 -11    6.70    5.80
   3 -10 -11   12.50    5.80
   2 -10 -11    0.60    4.50
   2 -10 -11   -0.20    5.00
   1 -10 -11   40.80    6.20
   0 -10 -11   28.10    5.60
   0 -10 -11   32.10    5.40
  -1 -10 -11    2.30    4.60
  -1 -10 -11   13.30    4.60
  -2 -10 -11    8.90    4.70
  -2 -10 -11    9.00    4.50
  -3 -10 -11    5.50    4.90
  -3 -10 -11   -3.30    5.10
  -3 -10 -11    2.10    4.50
  -4 -10 -11    4.70    5.30
  -4 -10 -11   -1.70    6.00
  -4 -10 -11    8.20    5.20
  -5 -10 -11    6.50    5.50
  -5 -10 -11    4.10    6.00
  -5 -10 -11   -5.20    6.40
  -6 -10 -11    1.70    5.60
  -6 -10 -11   -1.40    6.50
  -6 -10 -11   -7.00    6.90
   3 -11 -11    2.00    6.30
   3 -11 -11   20.90    7.10
   2 -11 -11    2.90    5.40
   2 -11 -11    0.20    5.40
   1 -11 -11   -1.30    5.20
   1 -11 -11   -1.90    5.00
   0 -11 -11   14.40    5.30
   0 -11 -11   21.50    5.90
  -1 -11 -11    0.70    4.50
  -1 -11 -11    1.50    4.80
  -2 -11 -11   12.50    5.50
  -2 -11 -11   17.90    5.70
  -3 -11 -11   -0.30    5.20
  -4 -11 -11   17.30    6.40
  -4 -11 -11   11.70    5.60
  -4 -11 -11   24.30    7.70
  -5 -11 -11    4.60    5.90
  -5 -11 -11   11.50    7.90
  -5 -11 -11   -1.40    5.90
  -6 -11 -11    1.60    6.00
  -6 -11 -11    7.20    7.10
  -6 -11 -11    6.80    7.90
   1 -12 -11    3.30    6.40
   1 -12 -11    0.50    6.10
   0 -12 -11   -1.90    5.60
   0 -12 -11    2.10    5.30
  -1 -12 -11   25.70    6.80
  -1 -12 -11   18.90    6.00
  -2 -12 -11   20.30    6.00
  -2 -12 -11    6.90    6.00
  -3 -12 -11    0.60    5.70
[truncated: 35,715 more chars]
