# Supplementary material for: Supramolecular construction of a cyclobutane ring system with four different substituents in the solid state
Source: Commun Chem. 2021 May 10;4:60. doi: 10.1038/s42004-021-00493-3 (PMC9814370; doi:10.1038/s42004-021-00493-3)
Supplement: Supplementary file 7 — Supplementary Data 7 [file 42004_2021_493_MOESM7_ESM.cif]

####################################################################### 
# 
# This file contains crystal structure data downloaded from the 
# Cambridge Structural Database (CSD) hosted by the Cambridge 
# Crystallographic Data Centre (CCDC).
# 
# Full information about CCDC data access policies and citation 
# guidelines are available at http://www.ccdc.cam.ac.uk/access/V1 
# 
# Audit and citation data items may have been added by the CCDC. 
# Please retain this information to preserve the provenance of 
# this file and to allow appropriate attribution of the data. 
# 
#######################################################################

data_7
_database_code_depnum_ccdc_archive 'CCDC 2042042'
loop_
_audit_author_name
_audit_author_address
'Michael Sinnwell'
;Pacific Northwest National Lab
United States of America
;
_audit_update_record             
;
2020-11-02 deposited with the CCDC.	2020-11-02 downloaded from the CCDC.
;
_audit_creation_date             2020-11-02
_audit_creation_method           
;
Olex2 1.3
(compiled 2020.07.31 svn.rc2a77460 for OlexSys, GUI svn.r6145)
;
_shelx_SHELXL_version_number     2018/3
_audit_contact_author_address    ?
_audit_contact_author_email      ?
_audit_contact_author_phone      ?
_publ_contact_author_id_orcid    ?
_publ_section_references         
;
Dolomanov, O.V., Bourhis, L.J., Gildea, R.J, Howard, J.A.K. & Puschmann, H.
 (2009), J. Appl. Cryst. 42, 339-341.

Sheldrick, G.M. (2015). Acta Cryst. A71, 3-8.

Sheldrick, G.M. (2015). Acta Cryst. C71, 3-8.
;
_chemical_name_common            ?
_chemical_name_systematic        ?
_chemical_formula_moiety         'C14 H3 F9, C13 H11 N'
_chemical_formula_sum            'C27 H14 F9 N'
_chemical_formula_weight         523.39
_chemical_melting_point          ?
loop_
_atom_type_symbol
_atom_type_description
_atom_type_scat_dispersion_real
_atom_type_scat_dispersion_imag
_atom_type_scat_source
C C 0.0033 0.0016 'International Tables Vol C Tables 4.2.6.8 and 6.1.1.4'
H H 0.0000 0.0000 'International Tables Vol C Tables 4.2.6.8 and 6.1.1.4'
F F 0.0171 0.0103 'International Tables Vol C Tables 4.2.6.8 and 6.1.1.4'
N N 0.0061 0.0033 'International Tables Vol C Tables 4.2.6.8 and 6.1.1.4'

_shelx_space_group_comment       
;
The symmetry employed for this shelxl refinement is uniquely defined
by the following loop, which should always be used as a source of
symmetry information in preference to the above space-group names.
They are only intended as comments.
;
_space_group_crystal_system      triclinic
_space_group_IT_number           2
_space_group_name_H-M_alt        'P -1'
_space_group_name_Hall           '-P 1'
loop_
_space_group_symop_operation_xyz
'x, y, z'
'-x, -y, -z'

_cell_length_a                   6.2122(8)
_cell_length_b                   7.6774(8)
_cell_length_c                   23.672(3)
_cell_angle_alpha                85.610(7)
_cell_angle_beta                 87.631(5)
_cell_angle_gamma                82.946(7)
_cell_volume                     1116.6(2)
_cell_formula_units_Z            2
_cell_measurement_reflns_used    2212
_cell_measurement_temperature    296.15
_cell_measurement_theta_max      25.35
_cell_measurement_theta_min      1
_shelx_estimated_absorpt_T_max   0.996
_shelx_estimated_absorpt_T_min   0.953
_exptl_absorpt_coefficient_mu    0.144
_exptl_absorpt_correction_T_max  0.9829
_exptl_absorpt_correction_T_min  0.8733
_exptl_absorpt_correction_type   multi-scan
_exptl_absorpt_process_details   'HKL Scalepack (Otwinowski & Minor, 1997)'
_exptl_absorpt_special_details   ?
_exptl_crystal_colour            colourless
_exptl_crystal_colour_primary    colourless
_exptl_crystal_density_diffrn    1.557
_exptl_crystal_density_meas      ?
_exptl_crystal_density_method    ?
_exptl_crystal_description       plate
_exptl_crystal_F_000             528
_exptl_crystal_size_max          0.34
_exptl_crystal_size_mid          0.3
_exptl_crystal_size_min          0.025
_exptl_transmission_factor_max   ?
_exptl_transmission_factor_min   ?
_diffrn_reflns_av_R_equivalents  0.0525
_diffrn_reflns_av_unetI/netI     0.1477
_diffrn_reflns_Laue_measured_fraction_full 0.947
_diffrn_reflns_Laue_measured_fraction_max 0.938
_diffrn_reflns_limit_h_max       7
_diffrn_reflns_limit_h_min       -7
_diffrn_reflns_limit_k_max       8
_diffrn_reflns_limit_k_min       -9
_diffrn_reflns_limit_l_max       28
_diffrn_reflns_limit_l_min       -27
_diffrn_reflns_number            5729
_diffrn_reflns_point_group_measured_fraction_full 0.947
_diffrn_reflns_point_group_measured_fraction_max 0.938
_diffrn_reflns_theta_full        25.242
_diffrn_reflns_theta_max         25.399
_diffrn_reflns_theta_min         2.590
_diffrn_ambient_temperature      296.15
_diffrn_detector_area_resol_mean ?
_diffrn_measured_fraction_theta_full 0.947
_diffrn_measured_fraction_theta_max 0.938
_diffrn_measurement_device_type  'Nonius KappaCCD'
_diffrn_measurement_method       'CCD phi and omega scans'
_diffrn_radiation_type           'Mo K\a'
_diffrn_radiation_wavelength     0.71073
_diffrn_source                   ?
_reflns_Friedel_coverage         0.000
_reflns_Friedel_fraction_full    .
_reflns_Friedel_fraction_max     .
_reflns_number_gt                1217
_reflns_number_total             3871
_reflns_special_details          
;
 Reflections were merged by SHELXL according to the crystal
 class for the calculation of statistics and refinement.
 
 _reflns_Friedel_fraction is defined as the number of unique
 Friedel pairs measured divided by the number that would be
 possible theoretically, ignoring centric projections and
 systematic absences.
;
_reflns_threshold_expression     'I > 2\s(I)'
_computing_cell_refinement       'HKL Scalepack (Otwinowski & Minor, 1997)'
_computing_data_collection       'Collect (Nonius BV, 1997-2000)'
_computing_data_reduction        
'HKL Denzo, Scalepack (Otwinowski & Minor, 1997)'
_computing_molecular_graphics    'Olex2 1.3 (Dolomanov et al., 2009)'
_computing_publication_material  'Olex2 1.3 (Dolomanov et al., 2009)'
_computing_structure_refinement  'SHELXL 2018/3 (Sheldrick, 2015)'
_computing_structure_solution    'SHELXT 2014/5 (Sheldrick, 2014)'
_refine_diff_density_max         0.185
_refine_diff_density_min         -0.186
_refine_diff_density_rms         0.042
_refine_ls_extinction_coef       .
_refine_ls_extinction_method     none
_refine_ls_goodness_of_fit_ref   0.972
_refine_ls_hydrogen_treatment    constr
_refine_ls_matrix_type           full
_refine_ls_number_parameters     334
_refine_ls_number_reflns         3871
_refine_ls_number_restraints     0
_refine_ls_R_factor_all          0.2505
_refine_ls_R_factor_gt           0.0639
_refine_ls_restrained_S_all      0.972
_refine_ls_shift/su_max          0.000
_refine_ls_shift/su_mean         0.000
_refine_ls_structure_factor_coef Fsqd
_refine_ls_weighting_details     
'w=1/[\s^2^(Fo^2^)+(0.0580P)^2^] where P=(Fo^2^+2Fc^2^)/3'
_refine_ls_weighting_scheme      calc
_refine_ls_wR_factor_gt          0.1110
_refine_ls_wR_factor_ref         0.1696
_refine_special_details          ?
_olex2_refinement_description    
;
1. Fixed Uiso
 At 1.2 times of:
  All C(H) groups
2.a Aromatic/amide H refined with riding coordinates:
 C00D(H00D), C00H(H00H), C00M(H00M), C00Q(H00Q), C00S(H00S), C00T(H00T),
 C00U(H00U), C00V(H00V), C00W(H00W), C00X(H00X), C00Y(H00Y), C00Z(H00Z),
 C010(H010), C011(H011)
;
_atom_sites_solution_hydrogens   geom
_atom_sites_solution_primary     dual
_atom_sites_solution_secondary   ?
loop_
_atom_site_label
_atom_site_type_symbol
_atom_site_fract_x
_atom_site_fract_y
_atom_site_fract_z
_atom_site_U_iso_or_equiv
_atom_site_adp_type
_atom_site_occupancy
_atom_site_site_symmetry_order
_atom_site_calc_flag
_atom_site_refinement_flags_posn
_atom_site_refinement_flags_adp
_atom_site_refinement_flags_occupancy
_atom_site_disorder_assembly
_atom_site_disorder_group
F001 F -0.0764(4) 0.7639(3) 0.14623(11) 0.0762(9) Uani 1 1 d . . . . .
F002 F 0.2822(4) 0.3731(3) 0.33858(11) 0.0739(9) Uani 1 1 d . . . . .
F003 F -0.4015(4) 0.6950(3) 0.29960(11) 0.0782(9) Uani 1 1 d . . . . .
F004 F 0.6053(4) 0.4400(3) 0.18441(11) 0.0759(9) Uani 1 1 d . . . . .
F005 F -0.5328(5) 0.6214(4) 0.40677(12) 0.0909(10) Uani 1 1 d . . . . .
F006 F 0.0593(5) 0.8368(4) 0.04126(12) 0.0928(10) Uani 1 1 d . . . . .
F007 F 0.1470(5) 0.3027(4) 0.44467(12) 0.0890(10) Uani 1 1 d . . . . .
F008 F 0.7377(5) 0.5138(3) 0.07783(12) 0.0919(10) Uani 1 1 d . . . . .
F009 F -0.2597(5) 0.4214(4) 0.47973(13) 0.0984(11) Uani 1 1 d . . . . .
N00A N 1.4022(9) 0.1751(6) 0.06665(19) 0.0823(15) Uani 1 1 d . . . . .
C00B C -0.0514(8) 0.5382(6) 0.3140(2) 0.0508(13) Uani 1 1 d . . . . .
C00C C 0.2599(8) 0.5972(6) 0.1701(2) 0.0517(14) Uani 1 1 d . . . . .
C00D C 0.1959(8) 0.5481(5) 0.2281(2) 0.0591(15) Uani 1 1 d . . . . .
H00D H 0.301229 0.477934 0.249090 0.071 Uiso 1 1 calc R U . . .
C00E C 0.4670(8) 0.5399(6) 0.1486(2) 0.0595(15) Uani 1 1 d . . . . .
C00F C 0.1297(8) 0.6974(6) 0.1312(2) 0.0569(15) Uani 1 1 d . . . . .
C00G C 0.0112(9) 0.4002(6) 0.4084(2) 0.0622(15) Uani 1 1 d . . . . .
C00H C 0.0092(8) 0.5891(6) 0.2553(2) 0.0586(14) Uani 1 1 d . . . . .
H00H H -0.097049 0.659139 0.234612 0.070 Uiso 1 1 calc R U . . .
C00I C -0.2613(8) 0.5971(6) 0.3344(2) 0.0533(13) Uani 1 1 d . . . . .
C00J C 0.0797(8) 0.4395(6) 0.3541(2) 0.0562(14) Uani 1 1 d . . . . .
C00K C 0.5345(8) 0.5798(7) 0.0939(3) 0.0631(15) Uani 1 1 d . . . . .
C00L C 0.9293(10) 0.0378(6) 0.3213(2) 0.0598(14) Uani 1 1 d . . . . .
C00M C 1.1225(8) 0.1846(6) 0.1393(3) 0.0671(15) Uani 1 1 d . . . . .
H00M H 0.979611 0.222758 0.149837 0.080 Uiso 1 1 calc R U . . .
C00N C 0.1967(10) 0.7365(6) 0.0770(3) 0.0703(16) Uani 1 1 d . . . . .
C00O C -0.1951(10) 0.4612(7) 0.4259(2) 0.0676(16) Uani 1 1 d . . . . .
C00P C 1.2581(9) 0.0874(6) 0.1787(2) 0.0627(15) Uani 1 1 d . . . . .
C00Q C 0.4017(10) 0.6782(6) 0.0566(2) 0.0724(17) Uani 1 1 d . . . . .
H00Q H 0.446399 0.704899 0.019307 0.087 Uiso 1 1 calc R U . . .
C00R C -0.3325(9) 0.5611(6) 0.3888(3) 0.0660(16) Uani 1 1 d . . . . .
C00S C 1.0705(9) -0.0570(7) 0.3598(3) 0.0732(16) Uani 1 1 d . . . . .
H00S H 1.212370 -0.095724 0.348497 0.088 Uiso 1 1 calc R U . . .
C00T C 1.0008(8) 0.0815(6) 0.2622(2) 0.0687(16) Uani 1 1 d . . . . .
H00T H 0.897489 0.147798 0.239582 0.082 Uiso 1 1 calc R U . . .
C00U C 1.1980(10) 0.2247(6) 0.0851(3) 0.0786(17) Uani 1 1 d . . . . .
H00U H 1.102827 0.289467 0.059913 0.094 Uiso 1 1 calc R U . . .
C00V C 0.7191(8) 0.0916(6) 0.3394(3) 0.0706(16) Uani 1 1 d . . . . .
H00V H 0.623748 0.155300 0.314046 0.085 Uiso 1 1 calc R U . . .
C00W C 1.1905(9) 0.0393(6) 0.2375(2) 0.0727(17) Uani 1 1 d . . . . .
H00W H 1.294097 -0.028770 0.259661 0.087 Uiso 1 1 calc R U . . .
C00X C 1.4672(9) 0.0342(6) 0.1593(3) 0.0739(17) Uani 1 1 d . . . . .
H00X H 1.565608 -0.032204 0.183305 0.089 Uiso 1 1 calc R U . . .
C00Y C 0.7877(11) -0.0378(7) 0.4324(2) 0.0801(18) Uani 1 1 d . . . . .
H00Y H 0.741520 -0.062242 0.469675 0.096 Uiso 1 1 calc R U . . .
C00Z C 1.5279(9) 0.0802(7) 0.1046(3) 0.0809(18) Uani 1 1 d . . . . .
H00Z H 1.669356 0.041703 0.092910 0.097 Uiso 1 1 calc R U . . .
C010 C 0.9993(10) -0.0928(6) 0.4145(3) 0.0773(17) Uani 1 1 d . . . . .
H010 H 1.094507 -0.155155 0.440172 0.093 Uiso 1 1 calc R U . . .
C011 C 0.6481(9) 0.0531(7) 0.3940(3) 0.0818(18) Uani 1 1 d . . . . .
H011 H 0.505106 0.088608 0.405085 0.098 Uiso 1 1 calc R U . . .

loop_
_atom_site_aniso_label
_atom_site_aniso_U_11
_atom_site_aniso_U_22
_atom_site_aniso_U_33
_atom_site_aniso_U_23
_atom_site_aniso_U_13
_atom_site_aniso_U_12
F001 0.058(2) 0.089(2) 0.075(2) 0.0042(16) -0.0019(17) 0.0131(16)
F002 0.0575(19) 0.087(2) 0.071(2) 0.0020(16) -0.0058(16) 0.0141(16)
F003 0.0541(19) 0.091(2) 0.082(2) 0.0042(17) -0.0069(17) 0.0137(15)
F004 0.0556(19) 0.084(2) 0.083(2) -0.0001(16) -0.0026(17) 0.0108(14)
F005 0.065(2) 0.111(2) 0.093(2) -0.0119(19) 0.0189(19) 0.0014(19)
F006 0.099(2) 0.103(2) 0.070(2) 0.0139(18) -0.0137(19) 0.0064(18)
F007 0.098(2) 0.096(2) 0.067(2) 0.0094(17) -0.0162(19) 0.0082(18)
F008 0.068(2) 0.105(2) 0.100(3) -0.0153(19) 0.0218(19) 0.0007(18)
F009 0.107(3) 0.115(3) 0.069(2) -0.0028(19) 0.021(2) -0.0065(19)
N00A 0.086(4) 0.077(3) 0.079(4) 0.003(3) 0.004(3) 0.001(3)
C00B 0.046(3) 0.054(3) 0.051(4) -0.007(3) 0.002(3) -0.001(3)
C00C 0.054(4) 0.050(3) 0.050(4) 0.003(3) -0.011(3) -0.008(3)
C00D 0.057(4) 0.056(3) 0.062(4) 0.000(3) -0.012(3) 0.007(3)
C00E 0.038(4) 0.060(4) 0.078(4) 0.002(3) -0.008(3) 0.000(3)
C00F 0.050(4) 0.065(4) 0.055(4) -0.008(3) 0.012(3) -0.008(3)
C00G 0.068(4) 0.069(4) 0.047(4) 0.000(3) 0.001(3) -0.003(3)
C00H 0.052(3) 0.059(3) 0.061(4) -0.003(3) -0.004(3) 0.007(3)
C00I 0.054(4) 0.052(3) 0.053(4) -0.001(3) -0.006(3) -0.001(3)
C00J 0.041(3) 0.056(3) 0.069(4) -0.006(3) -0.006(3) 0.005(3)
C00K 0.055(4) 0.060(4) 0.075(5) -0.010(3) 0.014(4) -0.009(3)
C00L 0.070(4) 0.047(3) 0.063(4) -0.007(3) -0.001(4) -0.007(3)
C00M 0.057(4) 0.069(4) 0.074(4) -0.007(3) 0.006(4) -0.002(3)
C00N 0.073(5) 0.063(4) 0.070(5) 0.004(3) -0.015(4) 0.007(3)
C00O 0.077(5) 0.073(4) 0.053(4) -0.010(3) 0.016(4) -0.013(3)
C00P 0.063(4) 0.053(4) 0.071(4) -0.007(3) -0.011(4) 0.000(3)
C00Q 0.083(5) 0.065(4) 0.067(4) 0.002(3) 0.002(4) -0.006(3)
C00R 0.057(4) 0.067(4) 0.069(4) -0.003(4) 0.003(4) 0.008(3)
C00S 0.068(4) 0.068(4) 0.081(5) -0.003(4) 0.002(4) -0.001(3)
C00T 0.057(4) 0.059(4) 0.090(5) -0.014(3) -0.014(3) 0.002(3)
C00U 0.070(5) 0.080(4) 0.083(5) -0.003(4) -0.009(4) 0.005(4)
C00V 0.054(4) 0.066(4) 0.089(5) -0.002(3) -0.005(3) 0.002(3)
C00W 0.069(4) 0.059(4) 0.087(5) -0.003(3) -0.010(4) 0.005(3)
C00X 0.064(4) 0.069(4) 0.083(5) -0.002(4) -0.007(4) 0.012(3)
C00Y 0.107(5) 0.066(4) 0.065(4) 0.004(3) 0.001(4) -0.006(4)
C00Z 0.070(4) 0.077(4) 0.094(5) -0.009(4) 0.015(4) -0.006(3)
C010 0.080(5) 0.067(4) 0.081(5) 0.001(4) -0.015(4) 0.007(3)
C011 0.077(4) 0.078(4) 0.086(5) 0.005(4) 0.023(4) -0.006(3)

_geom_special_details            
;
 All esds (except the esd in the dihedral angle between two l.s. planes)
 are estimated using the full covariance matrix.  The cell esds are taken
 into account individually in the estimation of esds in distances, angles
 and torsion angles; correlations between esds in cell parameters are only
 used when they are defined by crystal symmetry.  An approximate (isotropic)
 treatment of cell esds is used for estimating esds involving l.s. planes.
;
loop_
_geom_bond_atom_site_label_1
_geom_bond_atom_site_label_2
_geom_bond_distance
_geom_bond_site_symmetry_2
_geom_bond_publ_flag
F001 C00F 1.362(5) . ?
F002 C00J 1.346(5) . ?
F003 C00I 1.344(5) . ?
F004 C00E 1.357(5) . ?
F005 C00R 1.337(5) . ?
F006 C00N 1.355(5) . ?
F007 C00G 1.347(5) . ?
F008 C00K 1.352(5) . ?
F009 C00O 1.344(5) . ?
N00A C00U 1.345(6) . ?
N00A C00Z 1.329(6) . ?
C00B C00H 1.461(6) . ?
C00B C00I 1.405(6) . ?
C00B C00J 1.393(6) . ?
C00C C00D 1.449(6) . ?
C00C C00E 1.396(6) . ?
C00C C00F 1.376(6) . ?
C00D H00D 0.9300 . ?
C00D C00H 1.319(5) . ?
C00E C00K 1.368(6) . ?
C00F C00N 1.355(6) . ?
C00G C00J 1.361(6) . ?
C00G C00O 1.368(6) . ?
C00H H00H 0.9300 . ?
C00I C00R 1.363(6) . ?
C00K C00Q 1.355(6) . ?
C00L C00S 1.392(6) . ?
C00L C00T 1.476(6) . ?
C00L C00V 1.381(6) . ?
C00M H00M 0.9300 . ?
C00M C00P 1.392(6) . ?
C00M C00U 1.373(6) . ?
C00N C00Q 1.377(6) . ?
C00O C00R 1.373(6) . ?
C00P C00W 1.471(6) . ?
C00P C00X 1.383(6) . ?
C00Q H00Q 0.9300 . ?
C00S H00S 0.9300 . ?
C00S C010 1.369(6) . ?
C00T H00T 0.9300 . ?
C00T C00W 1.309(6) . ?
C00U H00U 0.9300 . ?
C00V H00V 0.9300 . ?
C00V C011 1.370(6) . ?
C00W H00W 0.9300 . ?
C00X H00X 0.9300 . ?
C00X C00Z 1.366(6) . ?
C00Y H00Y 0.9300 . ?
C00Y C010 1.389(6) . ?
C00Y C011 1.372(6) . ?
C00Z H00Z 0.9300 . ?
C010 H010 0.9300 . ?
C011 H011 0.9300 . ?

loop_
_geom_angle_atom_site_label_1
_geom_angle_atom_site_label_2
_geom_angle_atom_site_label_3
_geom_angle
_geom_angle_site_symmetry_1
_geom_angle_site_symmetry_3
_geom_angle_publ_flag
C00Z N00A C00U 115.0(5) . . ?
C00I C00B C00H 118.5(5) . . ?
C00J C00B C00H 127.1(5) . . ?
C00J C00B C00I 114.4(5) . . ?
C00E C00C C00D 120.7(5) . . ?
C00F C00C C00D 125.4(5) . . ?
C00F C00C C00E 113.9(5) . . ?
C00C C00D H00D 115.5 . . ?
C00H C00D C00C 129.1(5) . . ?
C00H C00D H00D 115.5 . . ?
F004 C00E C00C 117.4(5) . . ?
F004 C00E C00K 119.5(5) . . ?
C00K C00E C00C 123.1(5) . . ?
F001 C00F C00C 120.5(5) . . ?
C00N C00F F001 116.5(5) . . ?
C00N C00F C00C 123.0(5) . . ?
F007 C00G C00J 119.9(5) . . ?
F007 C00G C00O 120.5(5) . . ?
C00J C00G C00O 119.6(5) . . ?
C00B C00H H00H 116.0 . . ?
C00D C00H C00B 128.1(5) . . ?
C00D C00H H00H 116.0 . . ?
F003 C00I C00B 119.7(5) . . ?
F003 C00I C00R 117.1(5) . . ?
C00R C00I C00B 123.2(5) . . ?
F002 C00J C00B 119.2(5) . . ?
F002 C00J C00G 117.4(5) . . ?
C00G C00J C00B 123.4(5) . . ?
F008 C00K C00E 117.5(5) . . ?
F008 C00K C00Q 120.9(6) . . ?
C00Q C00K C00E 121.5(5) . . ?
C00S C00L C00T 121.3(5) . . ?
C00V C00L C00S 118.6(5) . . ?
C00V C00L C00T 120.1(6) . . ?
C00P C00M H00M 119.7 . . ?
C00U C00M H00M 119.7 . . ?
C00U C00M C00P 120.6(5) . . ?
F006 C00N C00F 119.5(5) . . ?
F006 C00N C00Q 118.2(6) . . ?
C00F C00N C00Q 122.3(5) . . ?
F009 C00O C00G 118.7(6) . . ?
F009 C00O C00R 121.0(5) . . ?
C00G C00O C00R 120.2(5) . . ?
C00M C00P C00W 124.0(5) . . ?
C00X C00P C00M 115.9(5) . . ?
C00X C00P C00W 120.1(6) . . ?
C00K C00Q C00N 116.3(5) . . ?
C00K C00Q H00Q 121.8 . . ?
C00N C00Q H00Q 121.8 . . ?
F005 C00R C00I 121.4(5) . . ?
F005 C00R C00O 119.4(6) . . ?
C00I C00R C00O 119.2(5) . . ?
C00L C00S H00S 120.2 . . ?
C010 C00S C00L 119.6(5) . . ?
C010 C00S H00S 120.2 . . ?
C00L C00T H00T 115.7 . . ?
C00W C00T C00L 128.5(5) . . ?
C00W C00T H00T 115.7 . . ?
N00A C00U C00M 123.4(5) . . ?
N00A C00U H00U 118.3 . . ?
C00M C00U H00U 118.3 . . ?
C00L C00V H00V 119.3 . . ?
C011 C00V C00L 121.4(5) . . ?
C011 C00V H00V 119.3 . . ?
C00P C00W H00W 116.4 . . ?
C00T C00W C00P 127.3(5) . . ?
C00T C00W H00W 116.4 . . ?
C00P C00X H00X 120.3 . . ?
C00Z C00X C00P 119.4(5) . . ?
C00Z C00X H00X 120.3 . . ?
C010 C00Y H00Y 120.6 . . ?
C011 C00Y H00Y 120.6 . . ?
C011 C00Y C010 118.9(5) . . ?
N00A C00Z C00X 125.6(5) . . ?
N00A C00Z H00Z 117.2 . . ?
C00X C00Z H00Z 117.2 . . ?
C00S C010 C00Y 121.4(5) . . ?
C00S C010 H010 119.3 . . ?
C00Y C010 H010 119.3 . . ?
C00V C011 C00Y 120.1(6) . . ?
C00V C011 H011 119.9 . . ?
C00Y C011 H011 119.9 . . ?

loop_
_geom_torsion_atom_site_label_1
_geom_torsion_atom_site_label_2
_geom_torsion_atom_site_label_3
_geom_torsion_atom_site_label_4
_geom_torsion
_geom_torsion_site_symmetry_1
_geom_torsion_site_symmetry_2
_geom_torsion_site_symmetry_3
_geom_torsion_site_symmetry_4
_geom_torsion_publ_flag
F001 C00F C00N F006 -0.2(7) . . . . ?
F001 C00F C00N C00Q 179.6(4) . . . . ?
F003 C00I C00R F005 -0.4(7) . . . . ?
F003 C00I C00R C00O 179.9(5) . . . . ?
F004 C00E C00K F008 1.2(7) . . . . ?
F004 C00E C00K C00Q 179.7(4) . . . . ?
F006 C00N C00Q C00K 179.4(4) . . . . ?
F007 C00G C00J F002 1.9(7) . . . . ?
F007 C00G C00J C00B 179.4(4) . . . . ?
F007 C00G C00O F009 -0.3(7) . . . . ?
F007 C00G C00O C00R 179.8(5) . . . . ?
F008 C00K C00Q C00N 178.9(4) . . . . ?
F009 C00O C00R F005 0.9(8) . . . . ?
F009 C00O C00R C00I -179.4(4) . . . . ?
C00B C00I C00R F005 179.2(4) . . . . ?
C00B C00I C00R C00O -0.6(8) . . . . ?
C00C C00D C00H C00B -179.9(5) . . . . ?
C00C C00E C00K F008 -178.8(4) . . . . ?
C00C C00E C00K C00Q -0.4(8) . . . . ?
C00C C00F C00N F006 -179.7(4) . . . . ?
C00C C00F C00N C00Q 0.1(8) . . . . ?
C00D C00C C00E F004 -1.2(7) . . . . ?
C00D C00C C00E C00K 178.9(5) . . . . ?
C00D C00C C00F F001 1.8(7) . . . . ?
C00D C00C C00F C00N -178.7(5) . . . . ?
C00E C00C C00D C00H -179.8(5) . . . . ?
C00E C00C C00F F001 -179.4(4) . . . . ?
C00E C00C C00F C00N 0.1(7) . . . . ?
C00E C00K C00Q C00N 0.5(8) . . . . ?
C00F C00C C00D C00H -1.2(8) . . . . ?
C00F C00C C00E F004 -180.0(4) . . . . ?
C00F C00C C00E C00K 0.0(7) . . . . ?
C00F C00N C00Q C00K -0.4(8) . . . . ?
C00G C00O C00R F005 -179.2(4) . . . . ?
C00G C00O C00R C00I 0.5(8) . . . . ?
C00H C00B C00I F003 1.3(6) . . . . ?
C00H C00B C00I C00R -178.3(5) . . . . ?
C00H C00B C00J F002 -3.7(7) . . . . ?
C00H C00B C00J C00G 178.9(5) . . . . ?
C00I C00B C00H C00D -179.9(4) . . . . ?
C00I C00B C00J F002 178.4(4) . . . . ?
C00I C00B C00J C00G 1.0(7) . . . . ?
C00J C00B C00H C00D 2.3(8) . . . . ?
C00J C00B C00I F003 179.4(4) . . . . ?
C00J C00B C00I C00R -0.2(7) . . . . ?
C00J C00G C00O F009 -179.9(5) . . . . ?
C00J C00G C00O C00R 0.2(8) . . . . ?
C00L C00S C010 C00Y 0.6(8) . . . . ?
C00L C00T C00W C00P -178.9(5) . . . . ?
C00L C00V C011 C00Y 1.3(8) . . . . ?
C00M C00P C00W C00T -1.7(8) . . . . ?
C00M C00P C00X C00Z 0.7(7) . . . . ?
C00O C00G C00J F002 -178.5(4) . . . . ?
C00O C00G C00J C00B -1.0(8) . . . . ?
C00P C00M C00U N00A -0.2(8) . . . . ?
C00P C00X C00Z N00A 0.4(9) . . . . ?
C00S C00L C00T C00W 1.7(8) . . . . ?
C00S C00L C00V C011 -0.2(8) . . . . ?
C00T C00L C00S C010 179.0(5) . . . . ?
C00T C00L C00V C011 -179.9(5) . . . . ?
C00U N00A C00Z C00X -1.3(8) . . . . ?
C00U C00M C00P C00W 179.8(5) . . . . ?
C00U C00M C00P C00X -0.7(7) . . . . ?
C00V C00L C00S C010 -0.7(8) . . . . ?
C00V C00L C00T C00W -178.6(5) . . . . ?
C00W C00P C00X C00Z -179.9(5) . . . . ?
C00X C00P C00W C00T 178.9(5) . . . . ?
C00Z N00A C00U C00M 1.2(8) . . . . ?
C010 C00Y C011 C00V -1.4(8) . . . . ?
C011 C00Y C010 C00S 0.4(8) . . . . ?

_shelx_res_file                  
;
TITL mcg1725_a.res in P-1
    mcg1725.res
    created by SHELXL-2018/3 at 07:52:23 on 02-Nov-2020
REM Old TITL Mcg17_25 in P-1 sample #17066 ms-5-51-1
REM SHELXT solution in P-1
REM R1 0.236, Rweak 0.005, Alpha 0.086, Orientation as input
REM Formula found by SHELXT: C28 F9
CELL 0.71073 6.2122 7.6774 23.672 85.61 87.631 82.946
ZERR 2 0.0008 0.0008 0.003 0.007 0.005 0.007
LATT 1
SFAC C H F N
UNIT 54 28 18 2

L.S. 4 0 0
PLAN  5
SIZE 0.025 0.3 0.34
TEMP 23
CONF
BOND $H
list 4
fmap 2 53
acta
MORE -1
OMIT 0 0 2
REM <olex2.extras>
REM <HklSrc "%.\\mcg1725.hkl">
REM </olex2.extras>

WGHT    0.058000
FVAR       0.82938
F001  3   -0.076404    0.763893    0.146229    11.00000    0.05769    0.08914 =
         0.07485    0.00418   -0.00186    0.01309
F002  3    0.282248    0.373096    0.338581    11.00000    0.05745    0.08690 =
         0.07065    0.00197   -0.00585    0.01412
F003  3   -0.401483    0.695019    0.299598    11.00000    0.05411    0.09140 =
         0.08234    0.00422   -0.00693    0.01374
F004  3    0.605282    0.440042    0.184407    11.00000    0.05562    0.08373 =
         0.08277   -0.00008   -0.00264    0.01078
F005  3   -0.532810    0.621419    0.406767    11.00000    0.06456    0.11101 =
         0.09294   -0.01187    0.01893    0.00141
F006  3    0.059318    0.836788    0.041259    11.00000    0.09882    0.10250 =
         0.07033    0.01389   -0.01373    0.00639
F007  3    0.147046    0.302695    0.444669    11.00000    0.09791    0.09626 =
         0.06664    0.00942   -0.01618    0.00818
F008  3    0.737690    0.513806    0.077825    11.00000    0.06792    0.10476 =
         0.09956   -0.01534    0.02184    0.00065
F009  3   -0.259684    0.421395    0.479727    11.00000    0.10685    0.11531 =
         0.06867   -0.00275    0.02063   -0.00651
N00A  4    1.402243    0.175088    0.066650    11.00000    0.08551    0.07748 =
         0.07926    0.00311    0.00403    0.00054
C00B  1   -0.051373    0.538191    0.314023    11.00000    0.04605    0.05432 =
         0.05114   -0.00683    0.00160   -0.00146
C00C  1    0.259864    0.597188    0.170058    11.00000    0.05449    0.05030 =
         0.05046    0.00297   -0.01111   -0.00816
C00D  1    0.195874    0.548146    0.228106    11.00000    0.05699    0.05561 =
         0.06166    0.00028   -0.01204    0.00653
AFIX  43
H00D  2    0.301229    0.477934    0.249090    11.00000   -1.20000
AFIX   0
C00E  1    0.467005    0.539854    0.148601    11.00000    0.03835    0.06047 =
         0.07774    0.00161   -0.00833    0.00005
C00F  1    0.129699    0.697371    0.131197    11.00000    0.04991    0.06479 =
         0.05547   -0.00764    0.01190   -0.00776
C00G  1    0.011159    0.400203    0.408438    11.00000    0.06816    0.06920 =
         0.04708   -0.00002    0.00057   -0.00339
C00H  1    0.009231    0.589115    0.255340    11.00000    0.05181    0.05914 =
         0.06149   -0.00282   -0.00450    0.00729
AFIX  43
H00H  2   -0.097049    0.659139    0.234612    11.00000   -1.20000
AFIX   0
C00I  1   -0.261292    0.597117    0.334431    11.00000    0.05354    0.05203 =
         0.05286   -0.00090   -0.00560   -0.00087
C00J  1    0.079657    0.439517    0.354127    11.00000    0.04149    0.05619 =
         0.06883   -0.00623   -0.00584    0.00495
C00K  1    0.534497    0.579798    0.093895    11.00000    0.05509    0.05961 =
         0.07451   -0.01006    0.01424   -0.00912

C00L  1    0.929311    0.037763    0.321287    11.00000    0.06980    0.04699 =
         0.06285   -0.00748   -0.00079   -0.00681
C00M  1    1.122524    0.184615    0.139326    11.00000    0.05665    0.06919 =
         0.07359   -0.00680    0.00578   -0.00224
AFIX  43
H00M  2    0.979611    0.222758    0.149837    11.00000   -1.20000
AFIX   0

C00N  1    0.196734    0.736527    0.077006    11.00000    0.07345    0.06349 =
         0.06991    0.00396   -0.01534    0.00740
C00O  1   -0.195075    0.461246    0.425889    11.00000    0.07732    0.07297 =
         0.05276   -0.01033    0.01587   -0.01258
C00P  1    1.258111    0.087386    0.178679    11.00000    0.06348    0.05337 =
         0.07070   -0.00740   -0.01138    0.00021
C00Q  1    0.401662    0.678210    0.056608    11.00000    0.08299    0.06549 =
         0.06688    0.00166    0.00180   -0.00639
AFIX  43
H00Q  2    0.446399    0.704899    0.019307    11.00000   -1.20000
AFIX   0
C00R  1   -0.332495    0.561083    0.388797    11.00000    0.05654    0.06733 =
         0.06937   -0.00272    0.00252    0.00816

C00S  1    1.070543   -0.056994    0.359823    11.00000    0.06821    0.06772 =
         0.08111   -0.00277    0.00164   -0.00104
AFIX  43
H00S  2    1.212370   -0.095724    0.348497    11.00000   -1.20000
AFIX   0
C00T  1    1.000794    0.081500    0.262234    11.00000    0.05732    0.05918 =
         0.08955   -0.01435   -0.01448    0.00237
AFIX  43
H00T  2    0.897489    0.147798    0.239582    11.00000   -1.20000
AFIX   0
C00U  1    1.197964    0.224670    0.085141    11.00000    0.06985    0.08024 =
         0.08254   -0.00335   -0.00904    0.00475
AFIX  43
H00U  2    1.102827    0.289467    0.059913    11.00000   -1.20000
AFIX   0
C00V  1    0.719147    0.091562    0.339428    11.00000    0.05433    0.06608 =
         0.08866   -0.00238   -0.00504    0.00220
AFIX  43
H00V  2    0.623748    0.155300    0.314046    11.00000   -1.20000
AFIX   0
C00W  1    1.190490    0.039264    0.237532    11.00000    0.06876    0.05938 =
         0.08711   -0.00263   -0.00963    0.00497
AFIX  43
H00W  2    1.294097   -0.028770    0.259661    11.00000   -1.20000
AFIX   0
C00X  1    1.467183    0.034248    0.159294    11.00000    0.06434    0.06921 =
         0.08300   -0.00183   -0.00704    0.01229
AFIX  43
H00X  2    1.565608   -0.032204    0.183305    11.00000   -1.20000
AFIX   0
C00Y  1    0.787738   -0.037830    0.432356    11.00000    0.10689    0.06558 =
         0.06492    0.00413    0.00136   -0.00573
AFIX  43
H00Y  2    0.741520   -0.062242    0.469675    11.00000   -1.20000
AFIX   0
C00Z  1    1.527879    0.080180    0.104598    11.00000    0.07012    0.07731 =
         0.09350   -0.00927    0.01539   -0.00578
AFIX  43
H00Z  2    1.669356    0.041703    0.092910    11.00000   -1.20000
AFIX   0
C010  1    0.999296   -0.092767    0.414473    11.00000    0.08046    0.06689 =
         0.08061    0.00059   -0.01503    0.00685
AFIX  43
H010  2    1.094507   -0.155155    0.440172    11.00000   -1.20000
AFIX   0
C011  1    0.648147    0.053063    0.394014    11.00000    0.07677    0.07818 =
         0.08565    0.00487    0.02269   -0.00554
AFIX  43
H011  2    0.505106    0.088608    0.405085    11.00000   -1.20000
AFIX   0
HKLF 4


REM  mcg1725_a.res in P-1
REM wR2 = 0.1696, GooF = S = 0.972, Restrained GooF = 0.972 for all data
REM R1 = 0.0639 for 1217 Fo > 4sig(Fo) and 0.2505 for all 3871 data
REM 334 parameters refined using 0 restraints

END

WGHT      0.0576      0.0000

REM Highest difference peak  0.185,  deepest hole -0.186,  1-sigma level  0.042
Q1    1   0.5000  0.0000  0.5000  10.50000  0.05    0.18
Q2    1  -0.1780  0.8458  0.0598  11.00000  0.05    0.18
Q3    1   0.9422  0.1617  0.2578  11.00000  0.05    0.15
Q4    1   1.1747 -0.1755  0.4610  11.00000  0.05    0.15
Q5    1   0.2999  0.6935  0.0632  11.00000  0.05    0.15
;
_shelx_res_checksum              10773
_shelx_hkl_file                  
;
  -7  -3  -8   -7.48   24.82
  -7  -3  -7   -5.48   24.53
  -7  -3  -6   23.61   19.31
  -7  -3  -5    8.05   21.88
  -7  -3  -4    8.95   18.50
  -7  -3  -3  -10.97   19.02
  -7  -3  -2   21.99   15.30
  -7  -3  -1  -15.93   15.07
  -7  -3   0   -3.49   15.35
  -7  -3   1  -19.37   15.56
  -7  -3   2    8.95   14.72
  -7  -3   5  -26.49   17.66
  -7  -3   6  -12.35   23.06
  -7  -2 -10   29.93   27.13
  -7  -2  -9    3.75   24.53
  -7  -2  -8   13.85   24.53
  -7  -2  -7   16.77   19.63
  -7  -2  -6   53.10   23.78
  -7  -2  -5  -19.65   20.78
  -7  -2  -4   24.62   20.72
  -7  -2  -3    0.58   17.72
  -7  -2  -2   22.80   17.03
  -7  -2  -1   27.19   17.00
  -7  -2   0  -11.78   17.61
  -7  -2   1    8.63   16.68
  -7  -2   2   33.16   17.23
  -7  -2   3    4.59   17.52
  -7  -2   4  -11.20   16.36
  -7  -2   5  -13.22   16.19
  -7  -2   6   29.93   18.41
  -7  -2   7  -23.12   17.32
  -7  -2   8    7.22   17.87
  -7  -1 -10    8.95   22.74
  -7  -1  -9   30.85   24.16
  -7  -1  -8    2.89   19.34
  -7  -1  -7   21.04   21.67
  -7  -1  -6  -20.72   21.65
  -7  -1  -5   37.00   22.51
  -7  -1  -4   16.22   17.09
  -7  -1  -3   -9.55   17.35
  -7  -1  -2   -8.63   17.29
  -7  -1  -1    9.55   16.19
  -7  -1   9   12.73   17.95
  -7   0  -9   -1.44   22.92
  -7   0  -8  -25.98   21.30
  -7   0  -7    0.00    2.89
  -7   0  -6  -16.48   18.21
  -7   0  -5    4.59   17.52
  -7   0  -4  -44.36   21.04
  -7   0  -3   45.95   21.42
  -7   0  -2   15.01   21.59
  -7   0  -1  -11.20   20.69
  -7   0   0   -6.06   18.76
  -7   0   1  -11.78   14.34
  -7   0   2   12.96   15.53
  -7   0   3    5.74   15.56
  -7   0   4   33.16   16.83
  -7   0   5   -5.20   15.84
  -7   0   6   44.13   16.94
  -7   0   8  -22.14   13.74
  -7   1  -7   13.22   17.55
  -7   1  -6   10.10   20.52
  -7   1  -5    7.76   20.72
  -7   1  -4   21.67   20.55
  -7   1  -3    4.01   16.68
  -7   1  -2    1.44   13.59
  -7   1  -1   -8.05   17.55
  -7   1   0   33.57   18.70
  -7   1   1  -12.12   17.87
  -7   1   2   35.15   16.10
  -7   1   7  -15.53   14.72
  -7   2  -1   -0.58   17.14
  -7   2   0    9.24   17.87
  -7   2   1   -0.58   17.72
  -7   2   2   19.97   18.82
  -7   2   3   11.54   18.24
  -6  -6  -7  -13.22   18.41
  -6  -6  -6   14.08   19.02
  -6  -6  -5   25.11   15.67
  -6  -6  -4   17.03   13.88
  -6  -6  -3  -15.01   15.27
  -6  -6  -2   -1.15   14.08
  -6  -5 -10   59.48   22.02
  -6  -5  -9   -5.20   23.35
  -6  -5  -8    1.44   18.24
  -6  -5  -7  -11.78   16.45
  -6  -5  -6   -8.34   20.40
  -6  -5  -5   16.48   20.29
  -6  -5  -2    9.78   14.11
  -6  -5   7   21.67   21.36
  -6  -5   8   11.54   18.70
  -6  -5   9   11.78   22.17
  -6  -4 -12    3.49   15.61
  -6  -4 -11   42.11   18.96
  -6  -4 -10   -6.67   19.91
  -6  -4  -9   36.16   22.28
  -6  -4  -8  -23.12   20.26
  -6  -4  -7   14.08   16.45
  -6  -4  -6   -5.48   15.61
  -6  -4  -5   10.65   15.30
  -6  -4  -4    1.44   14.17
  -6  -4  -3   20.43   14.75
  -6  -4  -2  -16.48   14.49
  -6  -4  -1   17.03   13.59
  -6  -4   1    5.48   14.17
  -6  -4   2   -6.32   13.51
  -6  -4   3   -4.30   16.97
  -6  -4   4   -8.63   13.28
  -6  -4   5   12.73   14.78
  -6  -4   6   45.95   19.34
  -6  -4   7   51.40   17.06
  -6  -4   8    0.00    2.89
  -6  -4   9    8.05   15.53
  -6  -4  10   33.57   16.74
  -6  -4  11    6.32   16.39
  -6  -4  12   36.37   19.05
  -6  -3 -15   17.89   22.57
  -6  -3 -14  -17.03   20.20
  -6  -3 -13  -13.22   14.46
  -6  -3 -12   16.77   16.42
  -6  -3 -11   23.93   17.29
  -6  -3 -10   -5.48   21.10
  -6  -3  -9  -18.18   19.28
  -6  -3  -8    0.00    2.89
  -6  -3  -7  -12.73   15.87
  -6  -3  -6  -11.78   17.84
  -6  -3  -5    6.06   18.15
  -6  -3  -4   19.37   15.24
  -6  -3  -3  -13.22   14.46
  -6  -3  -2  -16.22   13.28
  -6  -3  -1   22.80   13.31
  -6  -3   0    6.93   12.96
  -6  -3   1    2.28   12.06
  -6  -3   2    4.30   12.04
  -6  -3   3    9.24   13.02
  -6  -3   4   -9.55   12.70
  -6  -3   5   20.43   16.13
  -6  -3   6    7.76   14.66
  -6  -3   7   -8.95   14.72
  -6  -3   8   23.61   18.64
  -6  -3   9   -8.34   14.72
  -6  -3  10  -10.10   15.56
  -6  -3  11    1.44   15.64
  -6  -3  12   -4.01   16.42
  -6  -3  13  -10.42   16.77
  -6  -3  14    0.29   16.94
  -6  -2 -17  -40.58   20.55
  -6  -2 -16    9.55   20.49
  -6  -2 -15   16.48   21.10
  -6  -2 -14  -22.80   15.59
  -6  -2 -13   13.85   21.10
  -6  -2 -12    2.05   21.13
  -6  -2 -11   57.41   21.88
  -6  -2 -10    4.59   16.94
  -6  -2  -9  181.94   21.99
  -6  -2  -8   72.15   20.49
  -6  -2  -7  282.29   25.11
  -6  -2  -6   -6.67   18.24
  -6  -2  -5  -23.12   17.32
  -6  -2  -4  -53.62   17.40
  -6  -2  -3    8.63   13.88
  -6  -2  -2   -4.88   12.99
  -6  -2  -1    0.87   12.47
  -6  -2   0    9.55   13.02
  -6  -2   1   -6.32   12.12
  -6  -2   2  -19.65   12.21
  -6  -2   3   10.97   13.85
  -6  -2   4   -8.95   13.31
  -6  -2   5    2.89   13.56
  -6  -2   6   11.54   14.20
  -6  -2   7   25.46   14.75
  -6  -2   8    8.63   14.69
  -6  -2   9  -19.65   15.07
  -6  -2  10    2.89   15.30
  -6  -2  11   40.38   16.83
  -6  -2  12  -11.20   16.13
  -6  -2  13  -15.01   15.27
  -6  -2  14   -7.48   15.90
  -6  -2  15  -12.12   17.63
  -6  -1 -17   23.12   20.58
  -6  -1 -16    7.48   19.34
  -6  -1 -15   -8.95   18.18
  -6  -1 -14    6.93   19.05
  -6  -1 -13   -1.15   20.12
  -6  -1 -12   -1.70   19.77
  -6  -1 -11   27.19   20.03
  -6  -1 -10  -18.76   18.99
  -6  -1  -9   19.05   18.99
  -6  -1  -8   12.96   18.73
  -6  -1  -7   47.56   20.15
  -6  -1  -6   59.74   17.87
  -6  -1  -5   -2.60   16.45
  -6  -1  -4  -15.53   16.74
  -6  -1  -3    4.59   13.25
  -6  -1  -2  -23.61   13.05
  -6  -1  -1   11.78   13.88
  -6  -1   0   -1.70   16.36
  -6  -1   1   53.36   14.89
  -6  -1   2    5.48   12.76
  -6  -1   3  -10.97   14.40
  -6  -1   4  -12.35   12.06
  -6  -1   5   20.26   12.70
  -6  -1   6   -2.28   12.96
  -6  -1   7    4.88   12.67
  -6  -1   8  -12.73   13.82
  -6  -1   9  -21.04   13.25
  -6  -1  10   -3.49   15.04
  -6  -1  11  -13.85   14.66
  -6  -1  12   -2.89   15.01
  -6  -1  13  -12.96   15.53
  -6  -1  14   -4.59   16.36
  -6  -1  15   21.67   17.40
  -6   0 -17  -10.97   21.96
  -6   0 -16  -12.73   21.93
  -6   0 -15   -4.01   20.43
  -6   0 -14  -10.97   19.91
  -6   0 -12    1.44   19.42
  -6   0 -11   11.78   18.76
  -6   0 -10  -16.77   18.21
  -6   0  -9    6.67   17.89
  -6   0  -8  219.95   21.16
  -6   0  -7   90.83   17.17
  -6   0  -6  315.77   24.76
  -6   0  -5   15.53   16.08
  -6   0  -4   10.65   15.84
  -6   0  -3  -31.23   15.01
  -6   0  -2   16.48   13.51
  -6   0  -1    7.48   12.64
  -6   0   0   24.62   13.65
  -6   0   1   70.13   15.35
  -6   0   2   21.36   12.09
  -6   0   3   -6.93   11.80
  -6   0   4   53.62   13.94
  -6   0   5  141.02   16.54
  -6   0   6   35.56   13.77
  -6   0   7   -2.60   13.28
  -6   0   8   14.08   13.28
  -6   0   9  -12.73    8.98
  -6   0  10    9.24   14.14
  -6   0  11    1.15   14.66
  -6   0  12   29.18   16.16
  -6   0  13    8.95   15.84
  -6   0  14   16.77   16.42
  -6   0  15   41.24   17.03
  -6   1 -13   -0.87   18.82
  -6   1 -12  -10.97   18.24
  -6   1 -11   11.20   18.18
  -6   1 -10   20.72   20.72
  -6   1  -9   21.36   17.58
  -6   1  -8   18.18   17.09
  -6   1  -7   -1.44   12.47
  -6   1  -6   -0.58   15.70
  -6   1  -5  -25.11   15.84
  -6   1  -4    4.88   15.53
  -6   1  -3   -2.05   17.40
  -6   1  -2    1.15   12.96
  -6   1  -1   -3.49   12.18
  -6   1   0   27.91   11.31
  -6   1   2   -1.44   11.03
  -6   1   3    1.70   11.20
  -6   1   4   11.20   11.83
  -6   1   5   37.20   13.48
  -6   1  15   -0.87   13.62
  -6   2  -6   13.22   15.82
  -6   2  -5   21.67   15.67
  -6   2  -4    1.44   15.93
  -6   2  -3  -10.97   10.71
  -6   2  -2    0.58   13.36
  -6   2  -1   26.32   14.46
  -6   2   0   -9.78   13.28
  -6   2   1    1.15   14.08
  -6   2   2   12.35   14.92
  -6   2   3  -13.85   14.40
  -6   2   5   20.26   11.78
  -6   2   6   64.85   15.87
  -6   2   7    9.24   14.46
  -6   2   8   -8.34   14.72
  -6   2   9  -16.77   11.83
  -6   2  11   24.76   15.07
  -6   2  12   -4.01   14.37
  -6   2  13   18.18   18.70
  -6   3   1  -30.30   14.40
  -6   3   2   33.16   15.84
  -6   3   3    2.05   15.67
  -6   3   4  -20.72   15.33
  -6   3   5    5.74   12.38
  -6   3   6    7.48   11.52
  -6   3   7   -8.95   15.35
  -6   3   8    7.48   16.16
  -6   3   9   16.77   13.91
  -6   3  10   23.93   17.63
  -6   3  11   -4.88   17.26
  -5  -7 -10  -18.18   19.86
  -5  -7  -9   16.22   20.52
  -5  -7  -8   -6.32   17.87
  -5  -7  -7   14.75   14.49
  -5  -7  -6  -10.42   12.73
  -5  -7  -5  -17.03   13.33
  -5  -7   0   10.97   14.98
  -5  -7   1  -12.96   17.00
  -5  -7   2    8.95   14.43
  -5  -7   3  -19.37   17.35
  -5  -7   4  -14.49   18.76
  -5  -7   5   11.54   15.35
  -5  -6 -11   29.93   16.74
  -5  -6 -10   25.46   14.40
  -5  -6  -9   14.08   19.25
  -5  -6  -8    0.00    2.89
  -5  -6  -7   -3.17   17.03
  -5  -6  -6   10.97   16.42
  -5  -6  -5   20.43   16.13
  -5  -6  -4   21.99   15.61
  -5  -6  -3    3.75   12.12
  -5  -6  -2    2.28   14.95
  -5  -6  -1   10.97   12.96
  -5  -6   0   15.53   16.48
  -5  -6   1   29.38   15.30
  -5  -6   2   29.18   17.63
  -5  -6   3    6.67   17.11
  -5  -6   4   12.12   13.85
  -5  -6   5   -6.06   16.48
  -5  -6   6   21.04   17.61
  -5  -6   7   12.73   18.56
  -5  -6   8    4.01   17.29
  -5  -6   9   24.76   16.08
  -5  -6  10   -6.32   18.44
  -5  -6  11  -19.97   19.42
  -5  -5 -15    4.01   15.82
  -5  -5 -14   -0.58   12.50
  -5  -5 -13    0.29   11.98
  -5  -5 -12   -4.30   13.80
  -5  -5 -11   -9.24   11.57
  -5  -5 -10    1.70   15.50
  -5  -5  -9    0.29   15.47
  -5  -5  -8    1.44   14.17
  -5  -5  -7   -2.60   15.04
  -5  -5  -6    0.29   16.08
  -5  -5  -5  -25.98   15.59
  -5  -5  -4   -9.24   12.09
  -5  -5  -3   29.73   13.54
  -5  -5  -2    4.88   12.38
  -5  -5  -1  -12.73   12.73
  -5  -5   0  -13.85   11.52
  -5  -5   1   26.32   14.81
  -5  -5   2   16.77   12.38
  -5  -5   3    4.01   12.41
  -5  -5   4  -15.93   14.78
  -5  -5   5   13.59   15.27
  -5  -5   6   17.03   12.76
  -5  -5   7   10.10   13.59
  -5  -5   8   47.79   18.10
  -5  -5   9  -23.44   16.45
  -5  -5  10   32.01   17.29
  -5  -5  11  -18.47   14.17
  -5  -5  12    1.44   19.14
  -5  -4 -19    1.15   21.56
  -5  -4 -17   23.93   18.12
  -5  -4 -16   10.97   12.15
  -5  -4 -15  -11.78   11.78
  -5  -4 -14   10.65   16.19
  -5  -4 -13   13.59   17.92
  -5  -4 -12   10.42   15.04
  -5  -4 -11   -4.30   16.68
  -5  -4 -10   20.26   16.83
  -5  -4  -9  -10.65   12.96
  -5  -4  -8   15.27   13.54
  -5  -4  -7    5.74   14.98
  -5  -4  -6    2.28   11.52
  -5  -4  -5   -0.29   12.27
  -5  -4  -4    8.05   11.57
  -5  -4  -3  241.11   22.17
  -5  -4  -2    0.87   11.60
  -5  -4  -1    2.28   13.51
  -5  -4   0    4.01   11.23
  -5  -4   1   60.55   12.96
  -5  -4   2   -3.49   13.91
  -5  -4   3    7.76   12.12
  -5  -4   4  -13.59   11.03
  -5  -4   5   24.27   12.38
  -5  -4   6   -6.06   14.49
  -5  -4   7  145.89   18.07
  -5  -4   8   75.07   14.14
  -5  -4   9  405.96   27.39
  -5  -4  10   12.35   17.32
  -5  -4  11   38.44   14.75
  -5  -4  12   -3.17   17.35
  -5  -4  13  -16.77   17.40
  -5  -4  14  -19.05   13.80
  -5  -4  15   18.76   18.56
  -5  -4  16  -18.76   15.01
  -5  -3 -20   19.65   19.14
  -5  -3 -19   12.73   20.49
  -5  -3 -18   13.59   20.78
  -5  -3 -17  -11.54   20.20
  -5  -3 -16   11.20   16.94
  -5  -3 -15   -0.29   15.47
  -5  -3 -14   27.39   17.26
  -5  -3 -13    9.24   14.14
  -5  -3 -12   34.34   17.11
  -5  -3 -11   46.41   13.65
  -5  -3 -10  -12.12   13.85
  -5  -3  -9   24.27   14.72
  -5  -3  -8   -7.76   13.54
  -5  -3  -7   29.93   14.49
  -5  -3  -6   -6.93   11.80
  -5  -3  -5   17.61   12.41
  -5  -3  -4  -24.76   11.83
  -5  -3  -3   30.68   11.49
  -5  -3  -2   12.73   11.52
  -5  -3  -1  -13.85   13.28
  -5  -3   0  -15.01   10.13
  -5  -3   1    2.28    9.76
  -5  -3   2   16.77   12.38
  -5  -3   3   -5.74   11.80
  -5  -3   4    3.17   10.68
  -5  -3   5    5.20   10.68
  -5  -3   6   -7.22    9.84
  -5  -3   7   15.27   13.02
  -5  -3   8   62.69   15.87
  -5  -3   9  146.73   16.88
  -5  -3  10   14.49   15.90
  -5  -3  11  -17.89   12.64
  -5  -3  12   12.73   17.09
  -5  -3  13   29.93   14.11
  -5  -3  14    8.63   14.37
  -5  -3  15  -17.61   14.11
  -5  -3  16   17.89   18.53
  -5  -3  17  -16.22   15.87
  -5  -3  18   26.84   15.84
  -5  -2 -20  -33.57   20.87
  -5  -2 -19   -2.89   20.20
  -5  -2 -18   17.32   21.91
  -5  -2 -17  -14.75   20.49
  -5  -2 -16   24.62   19.89
  -5  -2 -15  -21.67   15.04
  -5  -2 -14   14.08   16.45
  -5  -2 -13   -6.06   12.15
  -5  -2 -12   -4.01   13.56
  -5  -2 -11    0.29   14.03
  -5  -2 -10   -4.59   10.91
  -5  -2  -9   -1.44   10.45
  -5  -2  -8    9.55   13.85
  -5  -2  -7   35.56   14.78
  -5  -2  -6   -1.44   13.88
  -5  -2  -5    0.58   11.31
  -5  -2  -4    5.20   12.99
  -5  -2  -3   21.04   11.54
  -5  -2  -2   24.76   13.88
  -5  -2  -1   13.85   12.64
  -5  -2   0   10.65    9.76
  -5  -2   1   12.12    9.81
  -5  -2   2   22.45   10.30
  -5  -2   3   21.67   11.54
  -5  -2   4   -5.48   11.23
  -5  -2   5   13.22    9.52
  -5  -2   6   -2.60    9.81
  -5  -2   7   -4.30   12.04
  -5  -2   8   40.58   13.85
  -5  -2   9  476.56   27.45
  -5  -2  10   43.90   15.99
  -5  -2  11   42.34   14.37
  -5  -2  12  -15.01   16.19
  -5  -2  13  164.08   17.84
  -5  -2  14   10.42   17.00
  -5  -2  15    0.00    2.89
  -5  -2  16    2.05   14.20
  -5  -2  17   -1.15   14.95
  -5  -2  18  -24.76   16.08
  -5  -2  19    2.05   15.96
  -5  -1 -19   17.03   19.08
  -5  -1 -18   26.49   19.94
  -5  -1 -17    1.70   19.77
  -5  -1 -16   -4.01   19.28
  -5  -1 -15  -13.85   17.58
  -5  -1 -14  -12.35   16.97
  -5  -1 -13  -16.48   12.15
  -5  -1 -12   -0.58   13.94
  -5  -1 -11    7.48   13.28
  -5  -1 -10    8.63   13.88
  -5  -1  -9    9.55   13.85
  -5  -1  -8   27.39   14.40
  -5  -1  -7    7.76   11.54
  -5  -1  -6   32.38   14.49
  -5  -1  -5   17.89   11.20
  -5  -1  -4  -11.54   13.28
  -5  -1  -3    1.44   10.13
  -5  -1  -2    5.74   12.04
  -5  -1  -1   -0.29   11.98
  -5  -1   0    0.00    2.89
  -5  -1   1   24.62   10.62
  -5  -1   2  290.34   20.26
  -5  -1   3   59.22   13.59
  -5  -1   4   -0.29   11.98
  -5  -1   5    9.24    9.50
  -5  -1   6   32.58   10.68
  -5  -1   7   11.78   11.54
  -5  -1   8   -2.05   10.13
  -5  -1   9   18.47   13.88
  -5  -1  10   56.89   13.59
  -5  -1  11    2.89   14.43
  -5  -1  12   -7.76   11.83
  -5  -1  13    4.59   15.79
  -5  -1  14   14.08   13.28
  -5  -1  15  -28.63   13.28
  -5  -1  16    0.00    2.89
  -5  -1  17   14.49   15.01
  -5  -1  18    0.87   18.53
  -5  -1  19   -6.06   18.50
  -5  -1  20   -2.05   19.39
  -5   0 -21    6.93   18.79
  -5   0 -20  -21.99   21.99
  -5   0 -19  -37.00   20.26
  -5   0 -18    8.63   19.28
  -5   0 -17   27.19   19.31
  -5   0 -16  129.93   20.92
  -5   0 -15   23.44   16.77
  -5   0 -14  -12.12   15.84
  -5   0 -13   23.61   16.51
  -5   0 -12    8.95   14.72
  -5   0 -11   27.39   14.40
  -5   0 -10  160.61   17.23
  -5   0  -9   12.12   14.66
  -5   0  -8  303.82   20.72
  -5   0  -7   12.96   13.22
  -5   0  -6  849.88   38.62
  -5   0  -5   43.00   11.57
  -5   0  -4  509.00   26.84
  -5   0  -3   -3.17   11.80
  -5   0  -2   13.22    9.76
  -5   0  -1   -4.88    9.76
  -5   0   0    5.20   11.52
  -5   0   1    9.55   12.18
  -5   0   2   71.00   12.04
  -5   0   3   22.45    8.86
  -5   0   4   38.67   12.04
  -5   0   5   13.22   10.13
  -5   0   6  -13.85    9.24
  -5   0   7   14.49   12.41
  -5   0   8   11.54   10.39
  -5   0   9    4.01   10.97
  -5   0  10    4.59   10.04
  -5   0  11   21.67   12.18
  -5   0  12    5.48   12.12
  -5   0  13   -9.24   14.98
  -5   0  14   28.28   13.91
  -5   0  15   43.00   14.49
  -5   0  16   26.32   14.98
  -5   0  17   -2.05   14.78
  -5   0  18  -42.34   15.93
  -5   0  19   -0.29   16.94
  -5   0  20  -11.20   15.01
  -5   1 -17  -16.22   18.18
  -5   1 -16    5.20   17.32
  -5   1 -15   54.61   17.58
  -5   1 -14   13.85   15.56
  -5   1 -13  -26.84   16.19
  -5   1 -12   21.36   15.07
  -5   1 -11  -10.65   14.40
  -5   1 -10   -1.15    9.50
  -5   1  -9   24.62    8.60
  -5   1  -8  101.16   10.25
  -5   1  -7   65.11    9.61
  -5   1  -6    4.30   13.25
  -5   1  -5   86.04   13.85
  -5   1  -4  245.35   21.30
  -5   1  -3   23.93   10.13
  -5   1  -2  -12.12   11.00
  -5   1  -1    9.78   11.26
  -5   1   0    2.89   11.26
  -5   1   1    0.00    2.89
  -5   1   2   -4.01   10.36
  -5   1   3    4.59    9.18
  -5   1   4   22.80   11.52
  -5   1   5   -8.34    9.24
  -5   1   6   -2.89    9.81
  -5   1   7    1.70    9.47
  -5   1   8   28.83   12.96
  -5   1   9   -3.75   10.65
  -5   1  10    1.70   10.88
  -5   1  11    8.34   11.78
  -5   1  12   -7.48   11.52
  -5   1  13  -12.35   12.06
  -5   1  15   32.58   18.24
  -5   1  16   17.89   18.82
  -5   1  17    3.75   17.89
  -5   1  18   29.18   16.16
  -5   1  19   11.20   15.59
  -5   2 -15    2.60   18.21
  -5   2 -14    1.15   16.39
  -5   2 -13    4.88   16.42
  -5   2 -12    8.95   16.16
  -5   2 -11   -5.48   10.45
  -5   2 -10   -5.74   10.10
  -5   2  -9   20.72    8.34
  -5   2  -8   38.44    9.90
  -5   2  -7  110.22    9.99
  -5   2  -6   17.03   12.50
  -5   2  -5  746.27   38.07
  -5   2  -4  620.29   29.61
  -5   2  -3  669.44   35.15
  -5   2  -2   27.39    9.78
  -5   2  -1   21.67   10.45
  -5   2   0   17.89   10.65
  -5   2   1   15.53   10.30
  -5   2   2    1.44   10.45
  -5   2   3   63.49   12.73
  -5   2   4  168.90   14.57
  -5   2   5    3.75    9.81
  -5   2   6   14.49    8.92
  -5   2   7   57.92   12.15
  -5   2   8  210.49   17.75
  -5   2   9   23.93   11.80
  -5   2  10    3.17   10.42
  -5   2  11   -3.75   11.26
  -5   2  12    1.44   11.89
  -5   2  13    4.59   14.11
  -5   2  14   12.12   14.20
  -5   2  15  -12.12   17.03
  -5   2  16   -4.30   18.67
  -5   2  17    9.55   15.64
  -5   2  18   11.20   17.29
  -5   2  19  -16.48   20.55
  -5   3 -17  -11.20   22.40
  -5   3 -16   -7.76   16.36
  -5   3 -15   46.18   22.63
  -5   3 -14    3.75   17.32
  -5   3 -13   19.65   18.53
  -5   3 -12   15.27   17.00
  -5   3 -11   23.93   16.80
  -5   3 -10    6.67   15.87
  -5   3  -9   -8.63   12.38
  -5   3  -8   29.18   16.16
  -5   3  -7    4.88   14.72
  -5   3  -4    6.67   11.31
  -5   3  -3   -7.48    9.47
  -5   3  -2   15.53   11.26
  -5   3  -1    5.20   10.04
  -5   3   0  -22.45   10.16
  -5   3   1   -4.01   10.07
  -5   3   2    5.20   11.00
  -5   3   3   29.73   11.31
  -5   3   4   37.81   12.32
  -5   3   5   40.15   12.70
  -5   3   6   17.32   12.44
  -5   3   7   -3.17   12.41
  -5   3   8   66.50   15.24
  -5   3   9   -5.20   10.68
  -5   3  10   14.08   12.12
  -5   3  11   25.46   13.54
  -5   3  12   -4.01   15.82
  -5   3  13    0.58   17.43
  -5   3  14   -9.55   14.49
  -5   3  15    3.75   18.50
  -5   3  16   -7.76   15.24
  -5   3  17   47.79   20.20
  -5   4 -14    7.22   20.15
  -5   4 -13  -10.65   16.39
  -5   4 -12   -1.15   14.66
  -5   4 -11  -15.01   18.41
  -5   4 -10   26.49   18.70
  -5   4  -9   61.59   19.48
  -5   4  -8  -10.65   18.38
  -5   4   4    0.29   11.40
  -5   4   5   -7.76   11.54
  -5   4   6   15.01   13.56
  -5   4   7   11.54   12.93
  -5   4   8   19.65   13.56
  -5   4   9   57.66   15.21
  -5   4  10   -2.60   14.14
  -5   4  11  -11.78   15.50
  -5   4  12   15.53   17.55
  -5   4  13   21.04   14.95
  -5   4  14   14.75   16.71
  -5   4  15    5.74   13.51
  -5   5 -10  -24.27   21.59
  -5   5  -9   15.53   18.21
  -4  -8  -9  -27.91   19.02
  -4  -8  -8   25.11   19.42
  -4  -8  -7   -2.89   18.76
  -4  -7 -15   53.86   22.94
  -4  -7 -14    2.05   22.02
  -4  -7 -13    4.88   21.30
  -4  -7 -12   10.97   19.60
  -4  -7 -11  -27.19   18.44
  -4  -7 -10  -34.55   14.98
  -4  -7  -9    0.00    2.89
  -4  -7  -8   12.73   17.58
  -4  -7  -7   -5.74   13.51
  -4  -7  -6   18.18   13.05
  -4  -7  -4   -6.67   10.71
  -4  -7  -3   -8.63    9.50
  -4  -7   2    3.75   14.75
  -4  -7   3  -16.77   15.04
  -4  -7   4   -3.49   15.93
  -4  -6 -18   -3.75   23.95
  -4  -6 -17  -10.97   18.79
  -4  -6 -16   23.93   22.77
  -4  -6 -15  -12.35   21.27
  -4  -6 -14    2.60   21.67
  -4  -6 -13   -2.60   18.47
  -4  -6 -12    0.00    2.89
  -4  -6 -11    6.93   13.85
  -4  -6 -10   18.47   16.80
  -4  -6  -9   11.54   17.09
  -4  -6  -8   -0.58   14.81
  -4  -6  -7    9.24   13.85
  -4  -6  -6   -9.55   10.39
  -4  -6  -5   -0.29   12.55
  -4  -6  -4   -6.67    9.81
  -4  -6  -3  -13.59    9.26
  -4  -6  -2    2.89   11.54
  -4  -6  -1    0.87   11.86
  -4  -6   0    6.32   11.54
  -4  -6   1   11.54   12.12
  -4  -6   2  -14.75   12.38
  -4  -6   3    0.00    2.89
  -4  -6   4   -4.30    9.50
  -4  -6   5   12.73   12.73
  -4  -6   6    0.87   12.76
  -4  -6   7   17.32   13.85
  -4  -6   8  -14.08   13.77
  -4  -6   9   -1.15   14.95
  -4  -6  10   -2.60   15.04
  -4  -6  11   -7.76   16.10
  -4  -5 -20   14.75   17.61
  -4  -5 -19  -14.08   15.82
  -4  -5 -18   19.65   20.17
  -4  -5 -17    0.58   20.90
  -4  -5 -16    4.59   20.15
  -4  -5 -15    4.59   19.86
  -4  -5 -14   16.77   19.34
  -4  -5 -13    7.48   16.16
  -4  -5 -12    0.29   15.47
  -4  -5 -11  -10.97   13.85
  -4  -5 -10  -25.63   10.33
  -4  -5  -9   -1.15   10.07
  -4  -5  -8   -0.29    9.93
  -4  -5  -7   -0.87   12.15
  -4  -5  -6   16.77   12.09
  -4  -5  -5    2.60    9.81
  -4  -5  -4    6.32   12.12
  -4  -5  -3  -23.44   11.83
  -4  -5  -2   -5.20   12.38
  -4  -5  -1    7.48   11.80
  -4  -5   0   -6.06   11.54
  -4  -5   1   74.17   13.77
  -4  -5   2    6.67   11.31
  -4  -5   3    0.29    9.06
  -4  -5   4   -9.55   11.54
  -4  -5   5    4.01   11.52
  -4  -5   6   -2.28    8.89
  -4  -5   7    6.67   11.83
  -4  -5   8    3.17   11.80
  -4  -5   9   12.96   13.59
  -4  -5  10   10.97   13.62
  -4  -5  11    0.00    2.89
  -4  -5  12   22.14   11.83
  -4  -5  13    3.49   11.63
  -4  -5  14   19.37   11.52
  -4  -5  15  -19.65   12.35
  -4  -4 -22  -23.12   19.94
  -4  -4 -21    2.28   18.10
  -4  -4 -20  -36.16   21.04
  -4  -4 -19   19.05   20.78
  -4  -4 -18   10.10   18.47
  -4  -4 -17    2.60   18.82
  -4  -4 -16   17.61   17.55
  -4  -4 -15   17.32   16.97
  -4  -4 -14   65.40   17.58
  -4  -4 -13   40.38   13.82
  -4  -4 -12   68.46   16.31
  -4  -4 -11  -11.54   13.51
  -4  -4 -10  -12.35   10.39
  -4  -4  -9   12.35   10.39
  -4  -4  -8   10.42   11.83
  -4  -4  -7    7.48   11.80
  -4  -4  -6    5.20    9.52
  -4  -4  -5   51.40   12.41
  -4  -4  -4    4.30   10.91
  -4  -4  -3   39.51   11.54
  -4  -4  -2   90.51   11.95
  -4  -4  -1  142.23   14.57
  -4  -4   0   13.85   11.00
  -4  -4   1  -12.35   10.62
  -4  -4   2    3.75   10.65
  -4  -4   3   -2.28    8.89
  -4  -4   4   27.39   11.54
  -4  -4   5   -0.29    8.49
  -4  -4   6   -1.15   10.91
  -4  -4   7    8.95   10.97
  -4  -4   8    7.48   10.68
  -4  -4   9    9.78    9.78
  -4  -4  10    6.32    9.24
  -4  -4  11   34.95   12.64
  -4  -4  12    4.01   10.36
  -4  -4  13   10.65   11.86
  -4  -4  14   -1.15   11.20
  -4  -4  15   15.27   14.75
  -4  -4  16   -6.93   15.04
  -4  -4  17   -4.01   12.06
  -4  -4  18    5.48   14.75
  -4  -3 -23   -9.55   22.60
  -4  -3 -22   19.05   18.24
  -4  -3 -21  -23.61   20.81
  -4  -3 -20   -5.74   21.33
  -4  -3 -19  -12.35   18.99
  -4  -3 -18   14.49   18.76
  -4  -3 -17   -4.59   16.65
  -4  -3 -16   35.56   17.03
  -4  -3 -15  -19.37   15.84
  -4  -3 -14   12.35   15.53
  -4  -3 -13    6.67   14.20
  -4  -3 -12   48.52   14.66
  -4  -3 -11    0.58   10.16
  -4  -3 -10    5.74    9.76
  -4  -3  -9   17.89    9.78
  -4  -3  -8  107.74   14.81
  -4  -3  -7   18.76   10.74
  -4  -3  -6   81.99   11.69
  -4  -3  -5   19.37    9.26
  -4  -3  -4   20.72   10.04
  -4  -3  -3    2.89    9.81
  -4  -3  -2    4.30    7.73
  -4  -3  -1   48.98    5.71
  -4  -3   0   27.91    6.09
  -4  -3   1    8.34    5.80
  -4  -3   2   15.93    5.17
  -4  -3   3   55.88    6.87
  -4  -3   4    7.22    8.40
  -4  -3   5    6.06    8.37
  -4  -3   6  -17.03    9.81
  -4  -3   7    2.60    8.40
  -4  -3   8    9.24    8.98
  -4  -3   9   14.49    8.66
  -4  -3  10   82.92   13.91
  -4  -3  11    2.05   11.60
  -4  -3  12   -0.87   11.03
  -4  -3  13   -3.17   10.42
  -4  -3  14    1.15   11.20
  -4  -3  15   15.01   14.75
  -4  -3  16    0.00    2.89
  -4  -3  17   33.16   17.03
  -4  -3  18  -33.57   13.59
  -4  -3  19   -4.30   14.08
  -4  -2 -23   -9.55   22.28
  -4  -2 -22  -23.44   21.07
  -4  -2 -21  -30.85   20.75
  -4  -2 -20    8.95   18.79
  -4  -2 -19  -30.68   14.11
  -4  -2 -18    6.67   16.22
  -4  -2 -17   -2.89   15.59
  -4  -2 -16   -8.05   12.04
  -4  -2 -15   -3.17   15.87
  -4  -2 -14   22.80   14.11
  -4  -2 -13   14.75    6.93
  -4  -2 -12  181.48   11.00
  -4  -2 -11    0.00    2.89
  -4  -2 -10   -2.60    4.94
  -4  -2  -9    1.15    3.75
  -4  -2  -8    4.59    3.41
  -4  -2  -7    4.01    2.86
  -4  -2  -6   -8.95   10.04
  -4  -2  -5    8.95    9.55
  -4  -2  -4   26.32   10.10
  -4  -2  -3    0.29    9.93
  -4  -2  -2  180.12    9.58
  -4  -2  -1   43.90    6.52
  -4  -2   0 1818.29   49.27
  -4  -2   1   34.55    5.80
  -4  -2   2  169.36   14.60
  -4  -2   3  109.53   11.37
  -4  -2   4  294.99   18.67
  -4  -2   5   30.68   10.36
  -4  -2   6   -0.29    7.30
  -4  -2   7   -4.88    7.50
  -4  -2   8   60.55   11.89
  -4  -2   9   13.22   10.39
  -4  -2  10  321.23   21.33
  -4  -2  11  482.50   26.12
  -4  -2  12  631.31   30.74
  -4  -2  13    9.78   10.42
  -4  -2  14   63.75   15.18
  -4  -2  15    6.67   11.31
  -4  -2  16  -14.08   14.40
  -4  -2  17    9.24   12.09
  -4  -2  18    8.63   12.67
  -4  -2  19   10.65   14.08
  -4  -2  20    6.93   13.85
  -4  -2  21  -12.73   14.43
  -4  -1 -22   12.35   23.29
  -4  -1 -21   -1.70   19.77
  -4  -1 -20   -4.88   18.99
  -4  -1 -19   13.85    9.87
  -4  -1 -18    2.89   10.97
  -4  -1 -17   -6.93   10.10
  -4  -1 -16   57.41   10.04
  -4  -1 -15   84.79    9.38
  -4  -1 -14   13.85    7.22
  -4  -1 -13   -5.20    6.64
  -4  -1 -12   10.42    6.35
  -4  -1 -11   -1.44    6.41
  -4  -1 -10   -9.55    5.25
  -4  -1  -9    0.87    4.65
  -4  -1  -8  128.40    7.30
  -4  -1  -7   27.74    4.65
  -4  -1  -6    4.01    3.75
  -4  -1  -5  -11.54    8.89
  -4  -1  -4   40.58   10.62
  -4  -1  -3    0.00    2.89
  -4  -1  -2   13.59    7.76
  -4  -1  -1   18.18    9.55
  -4  -1   0  120.81   11.57
  -4  -1   1    2.60    9.26
  -4  -1   2    0.58    7.56
  -4  -1   3    4.30    8.95
  -4  -1   4  292.08   16.83
  -4  -1   5   -0.29    7.30
  -4  -1   6   11.54    9.24
  -4  -1   7    5.74    9.21
  -4  -1   8   18.47    9.50
  -4  -1   9   45.25   11.43
  -4  -1  10    4.30    8.31
  -4  -1  11  368.53   22.83
  -4  -1  12  279.46   18.73
  -4  -1  13   93.45   13.13
  -4  -1  14   19.65   11.00
  -4  -1  15  110.94   15.04
  -4  -1  16   42.77   16.22
  -4  -1  17   -4.59   12.06
  -4  -1  18  -27.39   13.51
  -4  -1  19   -5.74   15.79
  -4  -1  20  -29.18   15.96
  -4  -1  21  -14.08   17.35
  -4  -1  22   33.77   18.96
  -4  -1  23   21.99   19.91
  -4   0 -23   -7.48   13.85
  -4   0 -22   12.96   13.59
  -4   0 -21   15.53   12.47
  -4   0 -20    2.05   10.42
  -4   0 -19   27.19   12.06
  -4   0 -18  -17.03   10.39
  -4   0 -17    5.74    9.21
  -4   0 -16  -10.42    9.21
  -4   0 -15   15.93    8.69
  -4   0 -14   -8.95    7.50
  -4   0 -13    9.55    7.56
  -4   0 -12    5.20    6.90
  -4   0 -11   21.67    6.64
  -4   0 -10  -15.27    6.38
  -4   0  -9   -2.89    6.06
  -4   0  -8    4.01    4.91
  -4   0  -7  116.74    7.33
  -4   0  -6   62.14    6.15
  -4   0  -5    4.30    4.01
  -4   0  -4   33.16    8.02
  -4   0  -3   35.56    9.52
  -4   0  -2   64.30    9.81
  -4   0  -1    0.87    8.14
  -4   0   0  289.77   17.35
  -4   0   1  186.56   13.91
  -4   0   2   39.31    8.08
  -4   0   3   17.03    8.43
  -4   0   4    5.74    8.63
  -4   0   5    3.17    8.98
  -4   0   6    9.24    7.24
  -4   0   7    7.76    7.48
  -4   0   8    0.58    9.58
  -4   0   9    4.01    9.81
  -4   0  10   -6.06    8.37
  -4   0  11   35.56   10.13
  -4   0  12 1618.37   62.89
  -4   0  13   52.61   11.57
  -4   0  14   68.17   12.35
  -4   0  15   11.20   12.06
  -4   0  16  353.03   24.27
  -4   0  17  -12.35   14.92
  -4   0  18    2.05   12.76
  -4   0  19   10.42   13.59
  -4   0  20   12.96   17.87
  -4   0  21   17.03   18.24
  -4   0  22   14.75   18.53
  -4   0  23   20.72   15.61
  -4   1 -23   -7.22   14.40
  -4   1 -22  -12.73   10.68
  -4   1 -21  -15.01   18.15
  -4   1 -20   -3.17   10.68
  -4   1 -19    7.22   10.13
  -4   1 -18   16.48   11.03
  -4   1 -17    5.48    9.78
  -4   1 -16   -1.15    9.78
  -4   1 -15   32.38    9.87
  -4   1 -14   -0.87    8.98
  -4   1 -13   -3.17    8.05
  -4   1 -12   -6.06    7.19
  -4   1 -11  -10.97    6.64
  -4   1 -10   -0.58    6.38
  -4   1  -9    0.29    6.12
  -4   1  -8    6.32    5.71
  -4   1  -7   76.54    7.13
  -4   1  -6    3.17    5.51
  -4   1  -5   -9.78    5.51
  -4   1  -4   16.77    5.14
  -4   1  -3  379.70   21.85
  -4   1  -2  122.31   11.28
  -4   1  -1   55.88    8.37
  -4   1   0   18.47    8.92
  -4   1   1   20.72    7.73
  -4   1   2   45.95    9.21
  -4   1   3   -2.05    7.79
  -4   1   4  206.56   14.66
  -4   1   5  490.76   25.60
  -4   1   6  175.59   13.97
  -4   1   7  -18.18    7.24
  -4   1   8   35.76    8.74
  -4   1   9    2.60    9.26
  -4   1  10    2.60    8.11
  -4   1  11    0.58    8.69
  -4   1  12   47.56   11.26
  -4   1  13   49.96   11.78
  -4   1  14   10.10   11.00
  -4   1  15    8.63   11.49
  -4   1  16   33.77   12.64
  -4   1  17   -3.49   13.02
  -4   1  18   -1.44   13.31
  -4   1  19  -43.67   14.14
  -4   1  20   41.24   18.56
  -4   1  21   35.15   19.54
  -4   1  22  -17.61   15.82
  -4   1  23   -5.74   20.75
  -4   2 -22   10.97   15.87
  -4   2 -21   29.38   12.15
  -4   2 -20  -15.27   15.79
  -4   2 -19   36.57   19.31
  -4   2 -18    6.67   17.11
  -4   2 -17   43.90   14.40
  -4   2 -16   -5.74   12.38
  -4   2 -15   90.83   11.34
  -4   2 -14   72.73   10.42
  -4   2 -13  187.02   13.02
  -4   2 -12   -0.58    7.27
  -4   2 -11   -7.76    8.34
  -4   2 -10    9.55    7.24
  -4   2  -9   11.20    7.50
  -4   2  -8   -1.15    5.74
  -4   2  -7  391.04   15.44
  -4   2  -6    6.32    6.67
  -4   2  -5  284.57   12.04
  -4   2  -4    9.24    5.48
  -4   2  -3  984.57   40.52
  -4   2  -2  -13.22    7.79
  -4   2  -1  179.66   13.65
  -4   2   0    4.59    7.79
  -4   2   1   -4.59    7.50
  -4   2   2    2.05    8.11
  -4   2   3   -0.29    8.49
  -4   2   4   22.80    7.48
  -4   2   5  243.76   16.97
  -4   2   6   64.56   10.65
  -4   2   7   95.76   10.97
  -4   2   8    4.30    7.48
  -4   2   9   -5.74   10.33
  -4   2  10   -0.29   10.22
  -4   2  11   10.97    9.24
  -4   2  12    6.93    9.84
  -4   2  13   13.22   10.13
  -4   2  14   -8.05   12.93
  -4   2  15    5.48   15.07
  -4   2  16   11.78   16.45
  -4   2  17   -7.48   13.02
  -4   2  18    0.00    2.89
  -4   2  19   -1.44   17.66
  -4   2  20   17.61   15.82
  -4   2  21  -10.42   19.08
  -4   2  22  -10.10   17.92
  -4   3 -21   11.78   15.84
  -4   3 -20   -5.48   19.68
  -4   3 -19    7.22   22.17
  -4   3 -18  -12.12   22.25
  -4   3 -17  -17.03   22.86
  -4   3 -16    4.01   21.59
  -4   3 -15   17.32   15.27
  -4   3 -14   18.47   17.66
  -4   3 -13   32.38   14.11
  -4   3 -12   32.01   14.23
  -4   3 -11    1.70   10.30
  -4   3 -10   -4.59    9.76
  -4   3  -9   48.52   14.20
  -4   3  -8   -6.93    6.61
  -4   3  -7    8.63    6.58
  -4   3  -6   42.34    7.50
  -4   3  -5  268.76   11.69
  -4   3  -4   42.77    6.67
  -4   3  -3   23.12    8.34
  -4   3  -2   16.48    7.45
  -4   3  -1  208.03   13.71
  -4   3   0   -0.29    7.59
  -4   3   1    4.01    7.22
  -4   3   2   -9.78    7.76
  -4   3   3    8.05    8.40
  -4   3   4   -4.59    8.08
  -4   3   5   15.01    7.76
  -4   3   6   -1.70    7.48
  -4   3   7   -1.44    9.55
  -4   3   8    1.70    9.73
  -4   3   9   10.65   10.65
  -4   3  10   -1.44    8.69
  -4   3  11   17.61    9.84
  -4   3  12   -6.06   11.80
  -4   3  13   42.11   15.01
  -4   3  14   -5.20   11.00
  -4   3  15    2.89   15.01
  -4   3  16   21.36   13.82
  -4   3  17   32.01   17.11
  -4   3  18   46.64   16.25
  -4   3  19   12.73   19.63
  -4   3  20   11.78   19.02
  -4   3  21    4.01   18.73
  -4   4 -19   19.05   27.45
  -4   4 -18  -50.19   25.74
  -4   4 -17   17.89   24.59
  -4   4 -16   -7.76   23.00
  -4   4 -15  -19.05   18.24
  -4   4 -14  -23.12   17.00
  -4   4 -13    3.75   19.94
  -4   4 -12   21.04   20.40
  -4   4 -11   25.63   15.64
  -4   4 -10  -13.59   13.91
  -4   4  -9    9.24   13.54
  -4   4  -8  -18.47   14.75
  -4   4  -7  -13.85   15.30
  -4   4  -6   84.48   14.06
  -4   4  -5  213.46   19.86
  -4   4  -1 1175.32   45.43
  -4   4   0  430.26   21.85
  -4   4   1   20.26    9.78
  -4   4   2   24.62    8.95
  -4   4   3    8.95   10.04
  -4   4   4    7.22    9.84
  -4   4   5    8.34    8.92
  -4   4   6   24.62   10.10
  -4   4   7  107.39   13.39
  -4   4   8  -10.65   10.42
  -4   4   9   25.46   12.70
  -4   4  10   10.65   12.64
  -4   4  11  135.82   17.03
  -4   4  12   19.65   12.64
  -4   4  13   20.43   15.21
  -4   4  14   -5.48   12.12
  -4   4  15    0.29   13.74
  -4   4  16  -37.00   15.09
  -4   4  17   -8.63   16.68
  -4   4  18    5.74   17.58
  -4   4  19  -20.43   17.49
  -4   5 -16  -21.04   22.74
  -4   5 -15   11.20   21.82
  -4   5 -14  -27.74   24.88
  -4   5 -13   15.27   16.45
  -4   5 -12   17.61   21.10
  -4   5 -11   17.03   17.40
  -4   5 -10   13.59   14.40
  -4   5  -9    5.48   18.47
  -4   5  -8   19.97   19.42
  -4   5  -7   -7.76   17.89
  -4   5  -6  -30.30   14.20
  -4   5   8    6.06    9.21
  -4   5   9  -32.58    9.90
  -4   5  10   17.32   11.31
  -4   5  11   62.69   14.81
  -4   5  12  -14.49   13.31
  -4   5  13   23.12   14.20
  -4   5  14   12.73   14.78
  -4   5  15   31.81   16.68
  -4   5  16   -4.01   16.13
  -4   5  17   13.22   17.55
  -4   6 -11    8.05   19.86
  -4   6 -10   12.35   23.29
  -4   6  -9  -13.85   17.58
  -4   6  -8   19.97   18.21
  -4   6  -7   10.65   21.93
  -3  -8 -13   -8.05   14.95
  -3  -8 -12   42.11   22.28
  -3  -8 -11   10.65   14.40
  -3  -8 -10   -4.88   17.87
  -3  -8  -9  107.74   13.39
  -3  -8  -8   17.89   12.64
  -3  -8  -6    1.70   17.78
  -3  -8  -5  -26.84   18.12
  -3  -8  -4  -20.26   16.97
  -3  -8  -3   13.85   17.32
  -3  -8  -2    0.00    2.89
  -3  -8  -1   -7.76   15.24
  -3  -8   0  -15.01   13.31
  -3  -8   1   12.35   14.46
  -3  -7 -18   -3.17   13.56
  -3  -7 -17   -6.06   16.16
  -3  -7 -16  -17.61   15.53
  -3  -7 -15    4.88   21.30
  -3  -7 -14    2.05   14.78
  -3  -7 -13    7.22   12.96
  -3  -7 -12   12.12   19.05
  -3  -7 -11    2.28   11.78
  -3  -7 -10    5.74   17.84
  -3  -7  -9   37.20   11.80
  -3  -7  -8   11.54   10.97
  -3  -7  -7   22.14   10.71
  -3  -7  -6   -1.44    9.55
  -3  -7  -5   17.03    9.81
  -3  -7  -4    4.59    8.66
  -3  -7  -3    2.60    8.11
  -3  -7  -2   -0.58    8.43
  -3  -7  -1    7.48   11.52
  -3  -7   0  -15.53   11.26
  -3  -7   1    0.00    2.89
  -3  -7   2   12.35   10.39
  -3  -7   3   -5.20    9.81
  -3  -6 -20   21.67   22.77
  -3  -6 -19    5.74   22.45
  -3  -6 -18   30.30   21.88
  -3  -6 -17   -1.70   21.50
  -3  -6 -16   -4.30   19.57
  -3  -6 -15    3.49   18.85
  -3  -6 -14    6.06   10.97
  -3  -6 -13   21.99   11.00
  -3  -6 -12   -6.93   14.14
  -3  -6 -11    3.49    8.69
  -3  -6 -10   21.04    8.43
  -3  -6  -9  273.81   16.31
  -3  -6  -8  104.59   15.30
  -3  -6  -7   47.10    9.32
  -3  -6  -6   11.20    7.50
  -3  -6  -5  118.59   10.36
  -3  -6  -4    3.49    8.14
  -3  -6  -3   -4.59    7.19
  -3  -6  -2   -1.44    6.96
  -3  -6  -1   32.96    7.22
  -3  -6   0   -0.58    9.58
  -3  -6   1    5.20    6.64
  -3  -6   2   14.08    6.38
  -3  -6   3  373.75   16.42
  -3  -6   4    4.88    9.52
  -3  -6   5    4.01    5.45
  -3  -6   6    2.28    9.47
  -3  -6   7    4.59   11.20
  -3  -6   8  -15.01   11.31
  -3  -6   9   15.27   10.62
  -3  -5 -18   -1.15   16.68
  -3  -5 -17   -3.49   18.53
  -3  -5 -16   15.53   16.74
  -3  -5 -15   28.63   16.19
  -3  -5 -14    0.29   12.55
  -3  -5 -13    4.88   14.72
  -3  -5 -12   12.96   13.59
  -3  -5 -11   13.85    9.24
  -3  -5 -10    0.58   11.31
  -3  -5  -9    3.17    8.05
  -3  -5  -8    4.88    7.79
  -3  -5  -7  -11.54    8.43
  -3  -5  -6   16.77    7.50
  -3  -5  -5   -1.70    6.90
  -3  -5  -4   -4.88    6.61
  -3  -5  -3    1.15    6.32
  -3  -5  -2    8.95    8.95
  -3  -5  -1   -6.93    6.09
  -3  -5   0    2.60    8.95
  -3  -5   1    9.78    5.74
  -3  -5   2    9.55    8.72
  -3  -5   3   60.81   10.85
  -3  -5   4   14.49    9.32
  -3  -5   5   31.81    9.78
  -3  -5   6   -9.55    8.72
  -3  -5   7   -9.55    8.92
  -3  -5   8    2.05    9.26
  -3  -5   9   15.27    9.55
  -3  -5  10    0.29   10.22
  -3  -5  11   42.11    9.50
  -3  -5  12    8.05   10.13
  -3  -5  13   -0.29    8.20
  -3  -5  14    5.74   11.23
  -3  -5  15   -4.88   10.65
  -3  -4 -16  -23.12   12.41
  -3  -4 -15    1.15   14.66
  -3  -4 -14    8.34   11.00
  -3  -4 -13    6.67   13.33
  -3  -4 -12  129.18   14.29
  -3  -4 -11    3.17   11.28
  -3  -4 -10   60.26   12.93
  -3  -4  -9   -9.24    9.50
  -3  -4  -8   -2.60    7.50
  -3  -4  -7   -8.95    4.88
  -3  -4  -6    6.32    5.22
  -3  -4  -5   -1.44    4.36
  -3  -4  -4   65.11    5.20
  -3  -4  -3    3.49    4.07
  -3  -4  -2   28.63    4.56
  -3  -4  -1   -5.74    3.98
  -3  -4   0   -1.15    7.19
  -3  -4   1    7.76    2.28
  -3  -4   2   20.26    3.52
  -3  -4   3   -1.44    4.07
  -3  -4   4   25.46    9.26
  -3  -4   5   49.70    5.51
  -3  -4   6    5.48    7.24
  -3  -4   7   49.47    9.32
  -3  -4   8   78.33   10.22
  -3  -4   9    8.63    6.90
  -3  -4  10   -8.95    8.95
  -3  -4  11   28.28    9.03
  -3  -4  12   -0.87    8.98
  -3  -4  13    1.70    7.73
  -3  -4  14   -0.87    8.69
  -3  -4  15   13.22    9.76
  -3  -4  16   21.04   10.59
  -3  -4  17   -7.22   13.59
  -3  -4  18   14.49   14.49
  -3  -4  19   26.32   12.73
  -3  -4  20   -4.88   15.24
  -3  -3 -15   15.27   10.10
  -3  -3 -14   14.08   12.64
  -3  -3 -13   -4.30   11.75
  -3  -3 -12   12.73   11.28
  -3  -3 -11   21.36   11.31
  -3  -3 -10   17.32    9.76
  -3  -3  -9  -11.78    8.98
  -3  -3  -8   16.48    9.78
  -3  -3  -7   10.65    9.21
  -3  -3  -6   49.47    9.78
  -3  -3  -5   11.20    3.17
  -3  -3  -4   75.36    4.13
  -3  -3  -3    4.88    2.02
  -3  -3  -2   65.40    9.35
  -3  -3  -1    8.34    6.87
  -3  -3   0   62.69    4.30
  -3  -3   1   12.73    3.75
  -3  -3   2  331.04   10.51
  -3  -3   3   18.18    4.36
  -3  -3   4  719.57   20.95
  -3  -3   5   -3.49    4.33
  -3  -3   6   25.11    5.28
  -3  -3   7   12.35    8.14
  -3  -3   8   -4.01    7.76
  -3  -3   9    7.76    8.05
  -3  -3  10   -6.06    7.79
  -3  -3  11  -10.42    6.90
  -3  -3  12   14.75    9.52
  -3  -3  13   -4.88    7.50
  -3  -3  14    8.63    8.40
  -3  -3  15   18.47   10.36
  -3  -3  16   -4.30   12.38
  -3  -3  17   31.81   10.91
  -3  -3  18   -0.87   14.20
  -3  -3  19   15.53   12.73
  -3  -3  20   27.39   15.30
  -3  -3  21   -5.20   15.84
  -3  -3  22   -3.17   13.02
  -3  -2 -14  210.49   19.71
  -3  -2 -13  137.81   14.37
  -3  -2 -12   54.37   12.04
  -3  -2 -11  443.05   22.89
  -3  -2 -10  579.51   28.63
  -3  -2  -9  149.21   12.87
  -3  -2  -8    6.06    8.95
  -3  -2  -7   10.42    8.34
  -3  -2  -6   36.57    8.83
  -3  -2  -5   32.96    2.54
  -3  -2  -4   11.20    7.16
  -3  -2  -3   39.31    7.88
  -3  -2  -2  507.47   15.30
  -3  -2  -1   74.49    5.28
  -3  -2   0  219.46    8.54
  -3  -2   1  208.03    7.85
  -3  -2   2   57.41    4.65
  -3  -2   3    0.58    4.36
  -3  -2   4  221.97    9.12
  -3  -2   5   10.65    3.98
  -3  -2   6  235.85    9.93
  -3  -2   7  -10.65    7.22
  -3  -2   8   15.01    6.32
  -3  -2   9    5.74    8.05
  -3  -2  10   17.61    7.27
  -3  -2  11  -11.54    8.43
  -3  -2  12   16.48    8.98
  -3  -2  13   15.93    9.76
  -3  -2  14    8.34   10.10
  -3  -2  15   -2.05    8.40
  -3  -2  16   54.87   11.31
  -3  -2  17    0.87    8.98
  -3  -2  18   81.99   12.93
  -3  -2  19    6.67   10.97
  -3  -2  20   38.04   15.93
  -3  -2  21   -3.49   15.61
  -3  -2  22   38.88   18.21
  -3  -1 -15   -3.49    9.26
  -3  -1 -14    5.48   11.00
  -3  -1 -13  309.16   21.50
  -3  -1 -12   11.20   10.68
  -3  -1 -11   13.59    5.51
  -3  -1 -10    1.70    4.59
  -3  -1  -9   86.35    6.32
  -3  -1  -8   11.78    4.30
  -3  -1  -7  128.03    6.15
  -3  -1  -6  498.32   15.18
  -3  -1  -5  969.71   25.40
  -3  -1  -4    8.05    2.31
  -3  -1  -3  591.83   26.44
  -3  -1  -2  136.23    6.75
  -3  -1  -1   29.38    4.62
  -3  -1   0    4.59    3.72
  -3  -1   1    7.76    4.07
  -3  -1   2  169.36    7.97
  -3  -1   3    3.49    4.07
  -3  -1   4   -3.75    4.01
  -3  -1   5   13.22    6.67
  -3  -1   6   -2.60    6.90
  -3  -1   7    1.44    5.77
  -3  -1   8   11.20    6.61
  -3  -1   9  -12.12    6.38
  -3  -1  10   19.37    8.66
  -3  -1  11   23.93    8.98
  -3  -1  12   24.27    9.87
  -3  -1  13  109.15   11.72
  -3  -1  14   32.38    9.29
  -3  -1  15    4.01   10.62
  -3  -1  16   17.03    9.26
  -3  -1  17   13.22   11.23
  -3  -1  18   45.95   13.82
  -3  -1  19   -2.60   11.28
  -3  -1  20   11.78   10.97
  -3  -1  21    3.75   12.44
  -3  -1  22   37.20   14.92
  -3  -1  23    2.89   17.32
  -3  -1  24    2.60   18.21
  -3  -1  25   36.37   15.59
  -3   0 -25  -23.12   20.75
  -3   0 -24   19.65   17.03
  -3   0 -23   -8.95   15.04
  -3   0 -22   -0.87   14.49
  -3   0 -21    3.75   14.14
  -3   0 -20   15.27   12.35
  -3   0 -19    1.44   14.17
  -3   0 -18    6.06   12.38
  -3   0 -17   -7.76    9.47
  -3   0 -16  -13.59    6.90
  -3   0 -15    5.48    7.24
  -3   0 -14  -15.01    6.98
  -3   0 -13    9.24    5.77
  -3   0 -12    4.01    6.32
  -3   0 -11   34.95    6.03
  -3   0 -10    2.89    4.91
  -3   0  -9 1423.67   39.74
  -3   0  -8    6.06    4.01
  -3   0  -7   11.54    4.04
  -3   0  -6    8.34    3.72
  -3   0  -5  384.35   12.67
  -3   0  -4    5.48    3.17
  -3   0  -3   79.25    3.93
  -3   0  -2   12.73    4.36
  -3   0  -1    5.74    4.65
  -3   0   0   -6.67    4.65
  -3   0   1  790.51   22.92
  -3   0   2  650.25   26.00
  -3   0   3 5205.71  178.97
  -3   0   4  165.38   10.48
  -3   0   5  616.04   27.82
  -3   0   6  602.62   25.02
  -3   0   7  234.82   14.57
  -3   0   8   12.35    8.14
  -3   0   9    0.58    6.67
  -3   0  10   -0.58    6.38
  -3   0  11   78.33    9.93
  -3   0  12   12.12    9.58
  -3   0  13  236.89   15.70
  -3   0  14  622.83   31.37
  -3   0  15  373.12   21.01
  -3   0  16   -4.59    8.37
  -3   0  17   12.73   10.42
  -3   0  18   27.74   11.28
  -3   0  19    6.93   11.80
  -3   0  20    6.06   12.73
  -3   0  21  -18.47   12.41
  -3   0  22    5.74   14.40
  -3   0  23   14.75   18.79
  -3   0  24   -0.29   17.81
  -3   0  25  -30.85   17.37
  -3   1 -25   -9.55   21.96
  -3   1 -24   10.10   21.04
  -3   1 -23   -5.20   20.17
  -3   1 -22  -27.74   15.93
  -3   1 -21    4.59   14.69
  -3   1 -20   -4.59   14.11
  -3   1 -19    9.24    9.21
  -3   1 -18   21.67    8.69
  -3   1 -17    3.17    8.37
  -3   1 -16    7.48    8.08
  -3   1 -15   30.85    7.56
  -3   1 -14   12.73    7.50
  -3   1 -13  397.80   16.28
  -3   1 -12  169.79   10.62
  -3   1 -11   17.32    5.51
  -3   1 -10   13.59    5.51
  -3   1  -9   -0.58    4.94
  -3   1  -8   32.58    5.22
  -3   1  -7    3.49    4.33
  -3   1  -6   18.47    4.68
  -3   1  -5   88.58    5.74
  -3   1  -4   -1.44    3.78
  -3   1  -3    0.87    3.78
  -3   1  -2    0.58    3.49
  -3   1  -1   68.46    7.01
  -3   1   0   19.97   11.23
  -3   1   2   62.69    7.79
  -3   1   3  509.75   23.78
  -3   1   4   14.75    6.38
  -3   1   5   58.96    8.08
  -3   1   6   32.01    7.30
  -3   1   7  915.48   34.95
  -3   1   8   53.10    8.17
  -3   1   9    6.67    7.82
  -3   1  10    6.06    6.61
  -3   1  11   12.35    7.53
  -3   1  12   48.52    9.00
  -3   1  13   -9.78    9.47
  -3   1  15  125.72   12.58
  -3   1  16   37.61   12.93
  -3   1  17   -5.74   11.80
  -3   1  18   78.65   16.88
  -3   1  19  -12.12   12.41
  -3   1  20    7.22   12.67
  -3   1  21  -16.48   17.11
  -3   1  22   10.10   15.87
  -3   1  23   17.03   16.97
  -3   1  24  -11.20   20.69
  -3   1  25  -15.27   18.18
  -3   2 -24   31.43   19.25
  -3   2 -23   15.27   14.46
  -3   2 -22  -10.10   17.06
  -3   2 -21   18.76   18.99
  -3   2 -20   11.54   15.01
  -3   2 -19    2.28   16.39
  -3   2 -18    6.67    8.95
  -3   2 -17   16.48    8.98
  -3   2 -16   18.76    8.69
  -3   2 -15    1.44    8.40
  -3   2 -14    5.20    7.50
  -3   2 -13   11.54    7.50
  -3   2 -12  230.14   11.86
  -3   2 -11   36.16    6.96
  -3   2 -10   17.61    6.12
  -3   2  -9    2.60    4.33
  -3   2  -8   -8.34    4.01
  -3   2  -7    4.01    3.75
  -3   2  -6    9.78    4.04
  -3   2  -5  192.65    8.49
  -3   2  -4  289.77   11.00
  -3   2  -3  171.55    8.02
  -3   2  -2    6.06    4.01
  -3   2  -1  135.42    9.09
  -3   2   0   32.58    6.00
  -3   2   1   64.30    7.62
  -3   2   2   21.99    6.06
  -3   2   3 1006.02   38.79
  -3   2   4  301.46   15.93
  -3   2   5  124.57   10.25
  -3   2   6   49.47    8.37
  -3   2   7  187.02   13.48
  -3   2   8    0.58    6.38
  -3   2   9  -10.97    7.53
  -3   2  10    6.06    8.11
  -3   2  11   10.42    9.21
  -3   2  12  -17.32    8.05
  -3   2  13    6.67    9.29
  -3   2  14  -24.27   10.39
  -3   2  15 2133.72   84.77
  -3   2  16   -0.29   10.22
  -3   2  17   30.85   13.77
  -3   2  18    2.60   12.12
  -3   2  19  295.57   22.19
  -3   2  20   16.48   14.49
  -3   2  21    6.93   15.30
  -3   2  22  -35.76   17.66
  -3   2  23    2.05   18.24
  -3   2  24   27.19   18.79
  -3   2  25    7.22   19.60
  -3   3 -23   23.12   17.32
  -3   3 -22  -14.75   13.31
  -3   3 -21  -12.35   18.99
  -3   3 -20   26.49   18.18
  -3   3 -19   -1.44   16.22
  -3   3 -18  -15.27   17.26
  -3   3 -17   25.98   18.53
  -3   3 -16   37.61   17.09
  -3   3 -15   19.37   12.70
  -3   3 -14   19.97   15.33
  -3   3 -13   -5.74   11.23
  -3   3 -12    4.30    5.77
  -3   3 -11   -6.67    6.41
  -3   3 -10   15.93    6.09
  -3   3  -9   -6.93    4.65
  -3   3  -8   45.02    5.71
  -3   3  -7   -3.49    3.75
  -3   3  -6    3.75    4.01
  -3   3  -5   32.01    4.99
  -3   3  -4  363.97   12.32
  -3   3  -3   58.18    5.45
  -3   3  -2    4.01    4.30
  -3   3  -1   61.59    7.19
  -3   3   0  385.67   16.68
  -3   3   1  194.06   12.29
  -3   3   2   49.70    6.70
  -3   3   3    3.49    5.77
  -3   3   4   29.18    7.16
  -3   3   5   57.15    7.97
  -3   3   6   -4.30    6.61
  -3   3   7  161.48   12.09
  -3   3   8  153.80   12.64
  -3   3   9   47.10    9.55
  -3   3  10   11.20    9.21
  -3   3  11    7.76    7.76
  -3   3  12   -5.20    8.34
  -3   3  13   26.49   11.20
  -3   3  14  -20.26    9.18
  -3   3  15   64.01   12.79
  -3   3  16   87.31   14.29
  -3   3  17    2.28   12.96
  -3   3  18   -5.48   13.31
  -3   3  19   61.59   15.73
  -3   3  20  -12.96   16.16
  -3   3  21   -3.17   15.59
  -3   3  22   13.59   17.92
  -3   3  23  -22.45   18.99
  -3   3  24  -11.54   23.09
  -3   4 -21    4.59   14.11
  -3   4 -20  -17.32   13.02
  -3   4 -19    0.00    2.89
  -3   4 -18   25.11   20.78
  -3   4 -17   -4.59   21.53
  -3   4 -16   52.61   21.70
  -3   4 -15    7.48   16.74
  -3   4 -14   73.60   16.05
  -3   4 -13   12.96   12.73
  -3   4 -12  181.48   20.15
  -3   4 -11   25.11   12.09
  -3   4 -10  115.27   15.33
  -3   4  -9   -5.20   10.68
  -3   4  -8   -5.74   12.70
  -3   4  -7    0.29   10.22
  -3   4  -6  -18.47   12.12
  -3   4  -5   10.10    9.50
  -3   4  -4  249.62    9.67
  -3   4  -3    7.22    4.65
  -3   4  -2   52.12    6.87
  -3   4  -1    7.48    5.20
  -3   4   0  309.77   14.95
  -3   4   1   -1.70    5.74
  -3   4   2   25.11    6.64
  -3   4   3    8.34    6.09
  -3   4   4   17.32    7.50
  -3   4   5   -3.75    6.64
  -3   4   6   -6.93    7.50
  -3   4   7   37.00    9.29
  -3   4   8  137.00   13.13
  -3   4   9   67.62   11.17
  -3   4  10   27.91    8.63
  -3   4  11  -17.89    8.92
  -3   4  12   17.03   13.33
  -3   4  13  -11.78   10.62
  -3   4  14   10.42   12.38
  -3   4  15   11.78   11.54
  -3   4  16   36.37   13.54
  -3   4  17   49.47   14.34
  -3   4  18   -2.60   17.06
  -3   4  19    4.88   15.84
  -3   4  20   -8.05   16.39
  -3   4  21  -31.23   17.87
  -3   4  22    5.48   19.37
  -3   5 -19  -13.22   21.88
  -3   5 -18   32.58   21.33
  -3   5 -17   -1.44   18.85
  -3   5 -16   17.61   18.82
  -3   5 -15    3.75   18.76
  -3   5 -14  -16.22   22.86
  -3   5 -13   11.20   17.52
  -3   5 -12   -0.29   19.28
  -3   5 -11   37.61   16.25
  -3   5 -10   39.71   15.64
  -3   5  -9   31.81   16.10
  -3   5  -8   -3.49   15.61
  -3   5  -7  -19.65   12.21
  -3   5  -6   32.38   13.54
  -3   5  -5   11.54   15.01
  -3   5  -4    1.44   11.60
  -3   5  -3   -5.20   11.00
  -3   5   3   -7.22    6.67
  -3   5   4   -7.48    6.87
  -3   5   5   -2.89    7.79
  -3   5   6   11.20    8.63
  -3   5   7    8.63    9.18
  -3   5   8   29.93    8.74
  -3   5   9    6.32   11.54
  -3   5  10   15.01   11.57
  -3   5  11   10.65    9.76
  -3   5  12    4.88   10.97
  -3   5  13   30.68   14.49
  -3   5  14    2.60   14.49
  -3   5  15   25.98   13.85
  -3   5  16   17.61   14.69
  -3   5  17   -8.95   15.35
  -3   5  18    0.58   16.83
  -3   5  19   34.34   17.92
  -3   5  20  -24.27   17.58
  -3   6 -15   -2.89   23.09
  -3   6 -14   30.68   25.98
  -3   6 -13   -8.34   17.58
  -3   6 -12   16.48   17.92
  -3   6 -11   33.77   21.13
  -3   6 -10   12.12   16.45
  -3   6  -9   43.90   16.65
  -3   6  -8  -14.75   15.90
  -3   6  -7  -34.34   18.53
  -3   6  -5    5.74   14.40
  -3   6  12   21.36   14.14
  -3   6  13   14.49   12.15
  -3   6  14   32.01   16.13
  -3   6  15   29.93   11.52
  -3   6  16  -15.27   14.75
  -3   6  17   -8.63   12.67
  -3   7  -6  -12.73   18.56
  -2  -8 -15   18.47   20.15
  -2  -8 -14    1.44   15.93
  -2  -8 -13   -7.22   13.22
  -2  -8 -12    2.28   14.95
  -2  -8 -11   -8.05   16.97
  -2  -8 -10   40.58   18.41
  -2  -8  -9    4.30   17.81
  -2  -8  -7   10.65   18.38
  -2  -8  -5   -2.05   17.40
  -2  -8  -3    2.60   16.77
  -2  -8  -2   12.35   16.13
  -2  -8  -1    8.34   15.30
  -2  -8   0    4.59   15.27
  -2  -7 -18   18.18   17.37
  -2  -7 -17   24.62   21.07
  -2  -7 -16   -3.17   21.10
  -2  -7 -15   -9.55   13.56
  -2  -7 -14  -15.93   13.02
  -2  -7 -13  -23.61   19.31
  -2  -7 -12   25.46   16.80
  -2  -7 -11    4.01   10.36
  -2  -7 -10   11.78   10.97
  -2  -7  -9   -3.75    9.21
  -2  -7  -8   20.72   13.31
  -2  -7  -7    9.78    9.24
  -2  -7  -6   11.54   10.39
  -2  -7  -5    0.00    2.89
  -2  -7  -4   -1.70    9.73
  -2  -7  -3   -0.29    7.88
  -2  -7  -2   -2.89    7.50
  -2  -7   1   27.74   13.07
  -2  -6 -21  -23.61   20.81
  -2  -6 -20   13.22   20.15
  -2  -6 -19   20.72   19.02
  -2  -6 -18   48.75   19.22
  -2  -6 -17  -12.96   17.87
  -2  -6 -16   -7.48   17.29
  -2  -6 -15   -6.67   16.51
  -2  -6 -14  -10.97   14.17
  -2  -6 -13  -15.93   12.76
  -2  -6 -12    4.88    9.24
  -2  -6 -11   17.61    8.98
  -2  -6 -10  107.05   11.60
  -2  -6  -9   18.76   12.67
  -2  -6  -8  448.07   26.61
  -2  -6  -7  230.14   13.39
  -2  -6  -6  853.83   29.78
  -2  -6  -5    0.29    9.06
  -2  -6  -4   28.63    6.90
  -2  -6  -3   28.63    6.90
  -2  -6  -2    4.88    8.92
  -2  -6  -1    9.55    6.41
  -2  -6   0   -3.17    6.35
  -2  -6   1   19.37    6.12
  -2  -6   2   -1.44    5.48
  -2  -6   3    5.48    5.80
  -2  -6   4    9.78    7.76
  -2  -6   5   17.03    7.16
  -2  -6   6   28.28    8.66
  -2  -5 -21   22.45   18.53
  -2  -5 -20    5.20   16.71
  -2  -5 -19  -19.65   15.82
  -2  -5 -17    3.75   14.40
  -2  -5 -16   15.01   13.56
  -2  -5 -15   18.18   13.62
  -2  -5 -14   22.80   12.99
  -2  -5 -13   -4.30   10.91
  -2  -5 -12    4.88   11.78
  -2  -5 -11   10.42   10.42
  -2  -5 -10    7.76   10.42
  -2  -5  -9    0.29    5.83
  -2  -5  -8   -3.17    6.90
  -2  -5  -7   -8.95    6.29
  -2  -5  -6  476.56   24.47
  -2  -5  -5    6.93    5.80
  -2  -5  -4   24.62    5.74
  -2  -5  -3    4.59    4.88
  -2  -5  -2    8.34    7.45
  -2  -5  -1   15.27    4.65
  -2  -5   0   21.04    4.68
  -2  -5   1   -1.70    2.31
  -2  -5   2   18.76    3.23
  -2  -5   3    1.15    3.75
  -2  -5   4   -6.93    3.75
  -2  -5   5   28.63    4.91
  -2  -5   6    5.48    3.75
  -2  -5   7    0.29    3.81
  -2  -5   8    3.75    3.75
  -2  -5   9   10.97    8.11
  -2  -5  10   -3.75    6.32
  -2  -5  11    8.05    8.69
  -2  -5  12   23.12    9.32
  -2  -5  13    2.28    8.31
  -2  -4 -17   14.75   13.56
  -2  -4 -16    9.55   12.18
  -2  -4 -15    9.24   11.89
  -2  -4 -14    4.59   10.91
  -2  -4 -13    4.30   10.36
  -2  -4 -12   12.73   10.42
  -2  -4 -11   -8.34    9.52
  -2  -4 -10   -7.48    8.92
  -2  -4  -9   10.65    7.22
  -2  -4  -8    7.48    6.32
  -2  -4  -7  280.01   11.95
  -2  -4  -6 5751.28  108.23
  -2  -4  -5  791.46   18.15
  -2  -4  -4  477.31   12.61
  -2  -4  -3   94.75    5.28
  -2  -4  -2 1618.37   34.17
  -2  -4  -1    6.06    3.17
  -2  -4   0    9.24    3.20
  -2  -4   1    4.59    2.05
  -2  -4   2  620.29   17.78
  -2  -4   3   -1.70    3.15
  -2  -4   4   63.49    5.14
  -2  -4   5    4.88    6.90
  -2  -4   6 2432.26   80.44
  -2  -4   7   -3.49    3.17
  -2  -4   8   12.73    6.29
  -2  -4   9    7.48    6.32
  -2  -4  10   63.75    8.69
  -2  -4  11   -2.60    6.90
  -2  -4  12   12.96    7.82
  -2  -4  13    9.55    6.61
  -2  -4  14   12.35    8.98
  -2  -4  15   18.18   10.13
  -2  -4  16  -17.61   10.68
  -2  -4  17    6.93   11.54
  -2  -4  18   52.87   11.37
  -2  -3 -12    9.78    8.92
  -2  -3 -11    4.88    8.92
  -2  -3 -10    2.28    8.05
  -2  -3  -8   -0.58    4.94
  -2  -3  -7   28.83    5.48
  -2  -3  -6   11.78    4.91
  -2  -3  -5  -12.73    6.67
  -2  -3  -4    5.74    3.17
  -2  -3  -3   10.65    2.89
  -2  -3  -2   12.73    2.54
  -2  -3  -1    2.05    2.91
  -2  -3   0    0.00    2.89
  -2  -3   1    3.49    1.70
  -2  -3   2  158.91    6.84
  -2  -3   3   55.36    6.32
  -2  -3   4   38.04    5.86
  -2  -3   5    9.78    5.74
  -2  -3   6  749.96   29.78
  -2  -3   7   19.37    6.29
  -2  -3   8   76.25    8.31
  -2  -3   9   27.19    6.90
  -2  -3  10    8.63    6.38
  -2  -3  11   -8.05    6.64
  -2  -3  12   37.20    8.28
  -2  -3  13    3.49    7.82
  -2  -3  14  278.89   16.45
  -2  -3  15   -0.29    6.44
  -2  -3  16    6.67    8.43
  -2  -3  17    6.93   10.10
  -2  -3  18   -0.58   11.60
  -2  -3  19   -5.48   12.44
  -2  -3  20   19.65   13.56
  -2  -3  21   -9.78   13.48
  -2  -3  22   21.04   12.61
  -2  -3  23  -27.91   10.04
  -2  -2  -7  280.01   15.35
  -2  -2  -6   11.20    6.61
  -2  -2  -5    4.88    5.17
  -2  -2  -4   25.11    6.64
  -2  -2  -3   86.99    3.81
  -2  -2  -2   20.43    1.99
  -2  -2  -1   -2.60    1.41
  -2  -2   0    6.67    2.02
  -2  -2   1  172.91    6.26
  -2  -2   2   19.37    3.15
  -2  -2   3   14.75    3.12
  -2  -2   4   15.27    5.45
  -2  -2   5  115.27    8.74
  -2  -2   6  116.74    8.80
  -2  -2   7  671.20   25.51
  -2  -2   8  633.88   24.82
  -2  -2   9   23.61    6.61
  -2  -2  10  342.27   16.97
  -2  -2  11  202.66   12.58
  -2  -2  12   -8.34    6.87
  -2  -2  13   25.46    8.40
  -2  -2  14  160.61   12.93
  -2  -2  15   17.89    8.34
  -2  -2  16    3.17    7.22
  -2  -2  17   -0.87    9.26
  -2  -2  18   24.76   10.30
  -2  -2  19   30.68   10.36
  -2  -2  20   43.90   11.26
  -2  -2  21  -23.61   10.91
  -2  -2  22   62.40   13.68
  -2  -2  23   -3.49   11.86
  -2  -2  24  -12.73   13.33
  -2  -2  25   -9.24   11.57
  -2  -1  -7   71.00    8.02
  -2  -1  -6   -1.70    4.01
  -2  -1  -5  717.75   20.92
  -2  -1  -4   23.93    3.81
  -2  -1  -3  980.30   24.47
  -2  -1  -2   37.00    3.52
  -2  -1  -1 1057.31   27.62
  -2  -1   0  185.17    6.46
  -2  -1   1  165.84    6.55
  -2  -1   2   40.38    3.46
  -2  -1   3  395.08   12.15
  -2  -1   4  300.85   10.01
  -2  -1   5  983.51   24.50
  -2  -1   6  132.68    6.26
  -2  -1   7 1853.24   62.89
  -2  -1   8    6.32    6.06
  -2  -1   9   -6.67    5.80
  -2  -1  10   25.11    6.12
  -2  -1  11    4.01    6.87
  -2  -1  12    7.48    7.79
  -2  -1  13    1.15    7.50
  -2  -1  14    1.15    6.32
  -2  -1  15  -13.59    8.63
  -2  -1  16   12.12    7.82
  -2  -1  17    1.44    7.82
  -2  -1  18    4.88    9.52
  -2  -1  19   -8.34   10.10
  -2  -1  20   27.74   10.01
  -2  -1  21  -11.20   10.36
  -2  -1  22   19.37   12.12
  -2  -1  23    0.00    2.89
  -2  -1  24    5.20   12.99
  -2  -1  25   10.10   14.14
  -2  -1  26    3.17   14.72
  -2   0  -9  635.61   25.69
  -2   0  -8  733.31   18.41
  -2   0  -7 2326.19   49.15
  -2   0  -6  274.93    8.46
  -2   0  -5   31.43    2.86
  -2   0  -4   82.60    4.33
  -2   0  -3    5.74    2.60
  -2   0  -2   33.16    2.34
  -2   0  -1  269.88    8.92
  -2   0   0   58.70    3.64
  -2   0   1 2447.35   58.82
  -2   0   2  187.48    6.98
  -2   0   3  337.27   10.62
  -2   0   4  259.38    9.29
  -2   0   5  164.51    9.58
  -2   0   6   52.12    4.68
  -2   0   7 1094.07   28.08
  -2   0   8   11.78    6.06
  -2   0   9  327.34   15.99
  -2   0  10   -4.01    5.45
  -2   0  11    6.06    5.51
  -2   0  12   -6.06    6.96
  -2   0  13   67.62    8.37
  -2   0  14    0.58    8.14
  -2   0  15   42.77    9.78
  -2   0  16   20.26    8.43
  -2   0  17   21.36    8.63
  -2   0  18    5.74    8.95
  -2   0  19   55.62   12.93
  -2   0  20    4.01    9.47
  -2   0  21   52.12   13.51
  -2   0  22  -31.81   11.31
  -2   0  23    4.30   12.38
  -2   0  24   -1.44   13.59
  -2   0  25  -19.65   14.17
  -2   0  26  -38.88   14.40
  -2   0  27   14.08   15.30
  -2   1 -27    9.24   24.59
  -2   1 -26  -12.73   19.02
  -2   1 -25   42.77   18.67
  -2   1 -24   -6.06   16.48
  -2   1 -23   -3.49   20.00
  -2   1 -22    0.87   15.35
  -2   1 -21   -2.28   12.32
  -2   1 -20    2.89   12.12
  -2   1 -19   59.48   14.14
  -2   1 -18  173.34   18.36
  -2   1 -17    2.05   10.42
  -2   1 -16    0.00    2.89
  -2   1 -15   22.14    8.63
  -2   1 -14   86.35   10.74
  -2   1 -13    6.32    7.50
  -2   1 -12  157.18   11.92
  -2   1 -11   30.30    7.48
  -2   1 -10 1131.48   33.13
  -2   1  -9  118.22    5.54
  -2   1  -8   73.60    4.68
  -2   1  -7   23.12    3.12
  -2   1  -6   67.33    3.64
  -2   1  -5    6.93    2.60
  -2   1  -4  376.41   11.86
  -2   1  -3 1912.21   46.06
  -2   1  -2 1231.92   26.23
  -2   1  -1   89.53    3.87
  -2   1   0  661.56   17.49
  -2   1   1   45.25    4.13
  -2   1   2    5.74    3.17
  -2   1   3   65.40    4.68
  -2   1   4    0.58    3.20
  -2   1   5   -0.29    3.20
  -2   1   6   58.96    6.26
  -2   1   7   45.25    5.95
  -2   1   8  101.16    9.24
  -2   1   9  255.57   14.11
  -2   1  10   -1.44    5.20
  -2   1  11   17.03    7.16
  -2   1  12    1.44    7.53
  -2   1  13   41.24    5.22
  -2   1  14    5.20    4.33
  -2   1  15   91.49   11.69
  -2   1  16   45.49   10.77
  -2   1  17   75.36   10.91
  -2   1  18    2.60    8.66
  -2   1  19   16.22   12.44
  -2   1  20   28.28   12.09
  -2   1  21   15.27   13.28
  -2   1  22    6.67   12.99
  -2   1  23    0.00    2.89
  -2   1  24   -4.88   14.11
  -2   1  25  -12.96   19.57
  -2   1  26    8.05   18.12
  -2   1  27  -15.93   17.63
  -2   2 -26   32.38   19.91
  -2   2 -25    4.01   18.73
  -2   2 -24   19.97   18.21
  -2   2 -23   10.65   17.63
  -2   2 -22  -17.89   15.53
  -2   2 -21   27.74   15.04
  -2   2 -20    0.29   14.32
  -2   2 -19   -5.48   12.44
  -2   2 -18  189.82   20.12
  -2   2 -17   10.97   11.26
  -2   2 -16   15.53   10.97
  -2   2 -15   -2.28    9.47
  -2   2 -14   17.89    8.92
  -2   2 -13   13.22    8.89
  -2   2 -12    3.49    4.96
  -2   2 -11    3.17    4.07
  -2   2 -10  635.61   17.14
  -2   2  -9   19.37    3.72
  -2   2  -8  235.85    7.30
  -2   2  -7  256.12    7.62
  -2   2  -6 2925.93   58.82
  -2   2  -5    1.70    2.57
  -2   2  -4   12.96    2.94
  -2   2  -3   90.19    4.53
  -2   2  -2 1283.72   32.87
  -2   2  -1    8.05    3.17
  -2   2   0  167.14    7.91
  -2   2   1   12.73    3.75
  -2   2   2  103.21    7.59
  -2   2   3   15.01    4.07
  -2   2   4 1080.63   36.86
  -2   2   5 1418.56   49.90
  -2   2   6 2986.89   98.42
  -2   2   7  158.04   10.25
  -2   2   8  356.87   16.68
  -2   2   9  301.46   14.75
  -2   2  10   -3.75    6.90
  -2   2  11    3.49    7.82
  -2   2  12    8.63    6.58
  -2   2  13    8.05    6.93
  -2   2  14   -0.87    8.98
  -2   2  15  -10.65    7.76
  -2   2  16   46.18   10.16
  -2   2  17  210.49   18.24
  -2   2  18   78.65   13.25
  -2   2  19    2.28   10.88
  -2   2  20    0.87   12.15
  -2   2  21   26.32   14.46
  -2   2  22   24.76   14.37
  -2   2  23   14.08   15.82
  -2   2  24   17.03   16.97
  -2   2  25  -12.73   17.09
  -2   2  26   14.49   18.24
  -2   3 -24   13.22   23.09
  -2   3 -23   19.65   22.31
  -2   3 -22   25.63   18.24
  -2   3 -21   60.55   17.98
  -2   3 -20   -2.89   19.91
  -2   3 -19    5.74   14.40
  -2   3 -18   51.40   14.37
  -2   3 -17   24.76   15.21
  -2   3 -16   -8.34   13.54
  -2   3 -15   33.16   14.08
  -2   3 -14    7.76    6.90
  -2   3 -13    8.95    6.29
  -2   3 -12   33.77    6.12
  -2   3 -11   13.22    4.07
  -2   3 -10  438.06   12.09
  -2   3  -9   33.77    3.55
  -2   3  -8   13.85    2.66
  -2   3  -7    1.15    2.28
  -2   3  -6   10.97    2.37
  -2   3  -5   55.36    2.77
  -2   3  -4    0.29    2.05
  -2   3  -3   10.97    2.91
  -2   3  -2  116.02    5.14
  -2   3  -1    4.01    2.86
  -2   3   0   -1.44    3.49
  -2   3   1    8.95    4.07
  -2   3   2  399.82   16.31
  -2   3   3   -1.44    4.07
  -2   3   4   -3.17    4.62
  -2   3   5  105.98    8.05
  -2   3   6  560.83   24.13
  -2   3   7   47.56    7.50
  -2   3   8   71.86    8.05
  -2   3   9  134.23   10.62
  -2   3  10  426.05   23.15
  -2   3  11   33.16    8.02
  -2   3  12  -16.48    8.69
  -2   3  13   -8.05    7.82
  -2   3  14  -11.20    9.21
  -2   3  15   28.83   10.77
  -2   3  16   24.76   13.54
  -2   3  17  259.38   20.78
  -2   3  18   -5.74   12.93
  -2   3  19   -1.44   11.89
  -2   3  20  -11.54   14.20
  -2   3  21   -7.48   14.95
  -2   3  22  -12.96   15.30
  -2   3  23    0.29   16.34
  -2   3  24   19.37   17.63
  -2   3  25   12.96   16.77
  -2   4 -23   19.05   20.46
  -2   4 -22   19.65   20.17
  -2   4 -21   30.85   23.41
  -2   4 -20  -28.28   17.89
  -2   4 -19   24.27   16.39
  -2   4 -18  -19.05   19.28
  -2   4 -17   27.91   15.61
  -2   4 -16   19.05   13.80
  -2   4 -15  -12.96   15.53
  -2   4 -14   45.49   16.74
  -2   4 -13   12.96   12.12
  -2   4 -12   15.27   11.28
  -2   4 -11   -2.60   12.12
  -2   4 -10   92.79   14.40
  -2   4  -9  245.35   17.58
  -2   4  -8   46.41   10.65
  -2   4  -7   25.63   11.00
  -2   4  -6   28.28    9.21
  -2   4  -5   -2.05    7.79
  -2   4  -4   14.49    7.76
  -2   4  -3   21.99    2.54
  -2   4  -2  223.50    8.14
  -2   4  -1   84.16    4.99
  -2   4   0   71.00    5.71
  -2   4   1   17.61    4.85
  -2   4   2   64.56    6.29
  -2   4   3    4.30    5.14
  -2   4   4   14.49    5.83
  -2   4   5    2.28    5.20
  -2   4   6 1112.14   44.19
  -2   4   7   68.72    9.58
  -2   4   8   71.29    9.76
  -2   4   9   -8.63    7.19
  -2   4  10  246.42   16.54
  -2   4  11   -0.29   10.51
  -2   4  12  -12.96    9.18
  -2   4  13    2.28    9.47
  -2   4  14   45.49   11.92
  -2   4  15   25.98   12.12
  -2   4  16    4.88   11.78
  -2   4  17   30.30   13.85
  -2   4  18  817.50   37.89
  -2   4  19  -15.93   17.37
  -2   4  20   -7.48   14.40
  -2   4  21  -11.54   15.35
  -2   4  22   53.10   16.83
  -2   4  23   -1.44   14.17
  -2   4  24   -6.32   14.43
  -2   5 -21  -21.04   26.18
  -2   5 -20   20.72   21.65
  -2   5 -19  -47.33   19.89
  -2   5 -18  -19.97   22.45
  -2   5 -17  -15.93   21.96
  -2   5 -16   29.38   19.51
  -2   5 -15    4.01   14.37
  -2   5 -14   -8.95   13.51
  -2   5 -13   26.32   14.98
  -2   5 -12    8.05   12.93
  -2   5 -11   17.61   14.69
  -2   5 -10    0.00    2.89
  -2   5  -9   41.01   13.05
  -2   5  -8   11.54   11.78
  -2   5  -7   25.46   13.36
  -2   5  -6   18.47   10.65
  -2   5  -5   32.01   12.50
  -2   5  -4    3.49    9.84
  -2   5  -3  -17.32    9.47
  -2   5  -2   38.67   10.77
  -2   5   0   62.14    6.15
  -2   5   1   -5.74    4.65
  -2   5   2   38.44    6.32
  -2   5   3   58.70    7.30
  -2   5   4   45.02    7.30
  -2   5   5    6.93    7.24
  -2   5   6   -8.34    7.16
  -2   5   7   18.47    8.63
  -2   5   8   10.42    9.21
  -2   5   9   -6.06    8.37
  -2   5  10   25.11    9.87
  -2   5  11   20.26   10.10
  -2   5  12    4.59   11.78
  -2   5  13   -0.58   10.45
  -2   5  14   -1.15   12.96
  -2   5  15  -13.59   11.28
  -2   5  16   19.37   14.20
  -2   5  17   17.89   12.35
  -2   5  18   55.13   13.88
  -2   5  19   14.49   15.90
  -2   5  20   12.96   13.22
  -2   5  21   -6.93   14.40
  -2   5  22    2.89   17.89
  -2   6 -17   -0.29   21.62
  -2   6 -16   26.32   19.89
  -2   6 -15  -30.85   23.61
  -2   6 -14  -43.67   21.99
  -2   6 -13   20.43   18.73
  -2   6 -12   -0.87   15.35
  -2   6 -11   34.95   15.67
  -2   6 -10   -2.60   17.32
  -2   6  -9   42.77   15.33
  -2   6  -8   -1.44   13.59
  -2   6  -7    6.32   13.51
  -2   6  -6   -1.44   12.47
  -2   6  -5    6.32   12.38
  -2   6  -4   24.27   15.24
  -2   6  -3   13.85   12.12
  -2   6   7   19.97    9.26
  -2   6   8   -4.30    9.24
  -2   6   9   24.27    8.37
  -2   6  10   22.14   11.20
  -2   6  11   19.97   12.76
  -2   6  12   10.97   10.36
  -2   6  13   -7.48   10.13
  -2   6  14   -7.22   11.23
  -2   6  15    8.05   14.95
  -2   6  16  -13.22   14.46
  -2   6  17    9.78   13.28
  -2   6  18  -19.05   15.87
  -2   6  19   10.65   12.96
  -2   6  20    2.89   13.85
  -2   7 -14   27.74   22.71
  -2   7 -13   -0.87   18.27
  -2   7 -12    7.22   15.59
  -2   7 -11  -15.93   14.78
  -2   7 -10    0.87   13.91
  -2   7  -9  -25.98   15.24
  -2   7  -8   -3.49   19.68
  -2   7  -7   29.18   15.96
  -2   7  -6    9.55   15.04
  -2   7  -5    8.05   14.66
  -2   7  -4  -25.11   14.98
  -2   8  -6   -7.22   15.59
  -1  -9  -8   -5.74   21.01
  -1  -9  -7  -15.53   20.75
  -1  -9  -5   15.27   20.43
  -1  -8 -14   23.93   20.78
  -1  -8 -13   20.43   19.80
  -1  -8 -12    3.17   19.94
  -1  -8 -11  -13.22   18.79
  -1  -8 -10   -5.48   19.37
  -1  -8  -7  -23.93   17.95
  -1  -8  -6   -5.74   16.45
  -1  -8  -3   24.62   16.19
  -1  -8  -1   28.83   16.22
  -1  -8   0  -16.48   15.04
  -1  -8   1   67.33   15.61
  -1  -8   2   38.04   13.19
  -1  -7 -20   -7.48   15.24
  -1  -7 -19    7.48   14.69
  -1  -7 -16   25.63   20.12
  -1  -7 -15  -18.18   18.12
  -1  -7 -14   28.83   18.41
  -1  -7 -11    3.75   11.00
  -1  -7  -9   -2.60    7.50
  -1  -7  -8    6.67   12.73
  -1  -7  -7    1.70    8.63
  -1  -7  -6   22.80    8.60
  -1  -7  -5    1.44    7.82
  -1  -7  -2   11.54   11.31
  -1  -7  -1    0.87   10.45
  -1  -7   0   17.32   10.33
  -1  -7   1    0.29    9.35
  -1  -7   2    8.34   10.39
  -1  -7   3    7.48    9.76
  -1  -6 -23    9.55   15.33
  -1  -6 -22   21.04   13.88
  -1  -6 -21    2.89   19.34
  -1  -6 -20   -0.29   20.43
  -1  -6 -19   19.97   17.61
  -1  -6 -17  -12.35   17.32
  -1  -6 -16   15.93   17.09
  -1  -6 -13   -4.30   12.96
  -1  -6 -12    9.24   12.41
  -1  -6 -11    0.58   12.21
  -1  -6  -7    6.93   10.10
  -1  -6  -6   38.67   10.36
  -1  -6  -5    0.58    8.69
  -1  -6  -4    3.17    8.37
  -1  -6  -3   -1.15    3.75
  -1  -6  -2   98.45    5.74
  -1  -6  -1   -5.48    3.75
  -1  -6   0   96.74    6.35
  -1  -6   1    3.17    3.75
  -1  -6   2   -2.89    4.04
  -1  -6   3    3.49    3.75
  -1  -6   4    1.15    6.32
  -1  -6   5    3.49    7.82
  -1  -6   6   -1.44    7.24
  -1  -6   7    1.70    7.48
  -1  -6   8    6.67    6.93
  -1  -5 -24   12.35   13.28
  -1  -5 -23  -11.78   18.41
  -1  -5 -21   -5.20   16.39
  -1  -5 -19    3.49   15.93
  -1  -5 -17   25.98   13.85
  -1  -5 -16   32.01   13.28
  -1  -5 -14   -4.59   11.49
  -1  -5 -12   17.32   10.74
  -1  -5 -11  -12.73   10.68
  -1  -5  -8   14.08   10.07
  -1  -5  -7   -4.59    8.66
  -1  -5  -6   19.65    7.82
  -1  -5  -5   64.85    6.58
  -1  -5  -4  261.02   11.52
  -1  -5  -3   19.65    3.75
  -1  -5  -2   24.76    3.38
  -1  -5  -1    3.17    2.91
  -1  -5   0   16.48    2.89
  -1  -5   1   -3.17    2.60
  -1  -5   2   24.76    3.38
  -1  -5   3   11.20    3.41
  -1  -5   4  375.75    9.87
  -1  -5   5    4.30    2.89
  -1  -5   6  137.41    6.78
  -1  -5   7   17.03    3.78
  -1  -5   8   -6.93    5.20
  -1  -5   9   -4.59    3.41
  -1  -5  10    2.05    3.78
  -1  -4 -23   18.76   15.90
  -1  -4 -22   18.47   15.93
  -1  -4 -21  -15.27   13.02
  -1  -4 -20    8.05   14.08
  -1  -4 -18   -2.28   12.32
  -1  -4 -17   62.69   13.19
  -1  -4 -16    8.63   11.49
  -1  -4 -15  632.18   32.47
  -1  -4 -14   21.04   10.45
  -1  -4 -12   33.77    9.87
  -1  -4 -11  118.22   10.71
  -1  -4 -10    7.48    8.08
  -1  -4  -9   16.22    8.34
  -1  -4  -7  672.09   29.96
  -1  -4  -6   -0.29    6.72
  -1  -4  -4 2804.08   98.97
  -1  -4  -3 2936.96   46.03
  -1  -4  -2   17.61    2.28
  -1  -4  -1  153.80    4.21
  -1  -4   0   16.48    2.34
  -1  -4   1   56.40    3.06
  -1  -4   2   32.01    2.68
  -1  -4   3   27.91    4.68
  -1  -4   4  321.23   13.39
  -1  -4   5  108.81    7.10
  -1  -4   6   -1.15    2.89
  -1  -4   7   14.75    5.48
  -1  -4   8  -11.78    4.68
  -1  -4   9   32.38    3.49
  -1  -4  10    3.49    4.65
  -1  -4  11    2.89    2.89
  -1  -4  12   11.54    5.43
  -1  -4  13   19.37    7.19
  -1  -4  14   30.68    7.16
  -1  -4  15    1.70    6.32
  -1  -4  16  -10.10    7.76
  -1  -4  17   -9.55    8.40
  -1  -3 -20   15.93   11.52
  -1  -3 -18    6.93   10.10
  -1  -3 -17   14.49   10.07
  -1  -3 -16   40.58   11.03
  -1  -3 -15   39.51   10.48
  -1  -3 -14   54.61   10.04
  -1  -3 -13   12.35    8.98
  -1  -3 -12   54.37    9.78
  -1  -3 -11  552.03   30.33
  -1  -3  -9   -2.05    6.06
  -1  -3  -8    2.28    6.00
  -1  -3  -6   -3.75    5.45
  -1  -3  -5    8.05    5.20
  -1  -3  -4   78.94    5.14
  -1  -3  -3 2614.86   45.17
  -1  -3  -2    4.30    1.41
  -1  -3  -1  266.53    5.54
  -1  -3   0   -2.28    1.76
  -1  -3   1   21.67    2.05
  -1  -3   2   27.39    3.20
  -1  -3   3  128.03    5.37
  -1  -3   4    1.44    2.02
  -1  -3   5   30.85    3.20
  -1  -3   6    3.75    2.31
  -1  -3   7   83.24    3.72
  -1  -3   8    7.76    4.07
  -1  -3   9   40.38    5.40
  -1  -3  10    6.93    4.65
  -1  -3  11   -5.20    4.88
  -1  -3  12   19.97    6.06
  -1  -3  13   34.14    6.96
  -1  -3  14    4.01    5.17
  -1  -3  15   53.10    8.92
  -1  -3  16  110.94   10.74
  -1  -3  17    3.75    8.37
  -1  -3  18   -9.24    9.21
  -1  -3  19    4.01   10.62
  -1  -3  20    2.28   10.88
  -1  -3  21    6.93   11.54
  -1  -3  22    4.88   12.09
  -1  -3  23   -6.06    9.78
  -1  -2 -16    5.48    7.79
  -1  -2 -15  163.64   12.61
  -1  -2 -14   78.65    9.96
  -1  -2 -13  121.94   10.88
  -1  -2 -12    3.17    5.51
  -1  -2 -11   78.65    8.14
  -1  -2  -9   33.57    6.70
  -1  -2  -8   36.57    6.38
  -1  -2  -7  445.91   22.25
  -1  -2  -6   47.79    4.70
  -1  -2  -5   89.87    5.48
  -1  -2  -4  706.87   20.78
  -1  -2  -2 1843.00   36.48
  -1  -2  -1 1147.53   20.72
  -1  -2   0  238.48    5.77
  -1  -2   1 8415.96  187.02
  -1  -2   2   39.51    2.34
  -1  -2   3  259.92   10.97
  -1  -2   4   10.10    3.46
  -1  -2   5 2795.07   89.82
  -1  -2   6  104.59    6.96
  -1  -2   7  605.97   21.73
  -1  -2   8  177.41    9.06
  -1  -2   9 4631.66  145.69
  -1  -2  10   44.36    6.35
  -1  -2  11   -3.49    5.20
  -1  -2  12   48.52    6.87
  -1  -2  13   59.22    7.85
  -1  -2  14    9.24    6.61
  -1  -2  15   19.05    7.56
  -1  -2  16   10.42    7.56
  -1  -2  17    5.20    8.05
  -1  -2  18   22.80    9.58
  -1  -2  19   -8.05    9.84
  -1  -2  20   38.67   11.83
  -1  -2  21   62.95   11.60
  -1  -2  22   -3.75   10.39
  -1  -2  23   17.32   13.56
  -1  -2  24   12.12   12.41
  -1  -2  25   14.49   13.31
  -1  -2  26   11.54   12.93
  -1  -1  -9   -2.28    4.88
  -1  -1  -8   16.48    5.25
  -1  -1  -7   15.93    4.62
  -1  -1  -6  102.52    7.91
  -1  -1  -5   48.52    5.45
  -1  -1  -4   99.46    7.45
  -1  -1  -3  106.70    4.56
  -1  -1  -2  423.25   12.58
  -1  -1  -1   62.69    1.62
  -1  -1   0   89.53    2.25
  -1  -1   1  380.36   10.59
  -1  -1   2    2.05    2.91
  -1  -1   3   -3.17    2.31
  -1  -1   4   81.68    5.22
  -1  -1   5 1919.62   64.01
  -1  -1   6   64.30    5.45
  -1  -1   7  119.69    7.07
  -1  -1   8    9.24    4.04
  -1  -1   9 2212.91   76.71
  -1  -1  10  255.57   12.50
  -1  -1  11   55.36    7.33
  -1  -1  12   60.00    2.63
  -1  -1  13    8.34    1.76
  -1  -1  14    6.06    5.77
  -1  -1  15   21.36    6.90
  -1  -1  16   40.58    7.79
  -1  -1  17  217.44   15.04
  -1  -1  18    7.22    6.93
  -1  -1  19   -5.20    8.66
  -1  -1  20   31.43    9.73
  -1  -1  21   15.01    9.21
  -1  -1  22  -15.93   12.21
  -1  -1  23   17.61   11.26
  -1  -1  24   -2.89   14.43
  -1  -1  25   11.78   11.54
  -1  -1  26   18.76   12.67
  -1  -1  27    8.05   15.24
  -1   0 -10 2034.43   84.28
  -1   0  -9   -1.15    5.45
  -1   0  -8  469.17   22.08
  -1   0  -7  386.34   19.37
  -1   0  -6  857.82   38.82
  -1   0  -5   27.91    4.30
  -1   0  -4  327.34   15.99
  -1   0  -3  554.43   12.81
  -1   0  -2 3659.82   84.28
  -1   0  -1 1592.51   36.60
  -1   0   0  605.97   22.57
  -1   0   1  210.98    8.40
  -1   0   2 1462.40   35.10
  -1   0   3   56.63    2.80
  -1   0   4  417.68   15.27
  -1   0   5   23.44    4.10
  -1   0   6  376.41    9.90
  -1   0   7  161.48    5.20
  -1   0   8  278.89    7.94
  -1   0   9 2025.26   68.81
  -1   0  10 1321.73   30.88
  -1   0  11 1625.21   38.36
  -1   0  12   26.32    2.97
  -1   0  13  493.79   14.34
  -1   0  14  153.80   11.37
  -1   0  15   35.76    4.07
  -1   0  16    8.63    6.38
  -1   0  17  307.37   18.47
  -1   0  18    8.05    7.22
  -1   0  19   -3.17    7.22
  -1   0  20   -3.49    7.82
  -1   0  21   40.58   10.39
  -1   0  22   25.63   11.86
  -1   0  23    7.48   11.52
  -1   0  24    8.63   12.67
  -1   0  25   21.04   13.88
  -1   0  26    0.58   12.79
  -1   0  27  -18.76   14.14
  -1   1 -11   12.73    6.06
  -1   1 -10  216.95   12.53
  -1   1  -9   21.67    4.27
  -1   1  -8  242.18   10.04
  -1   1  -7    3.75    2.57
  -1   1  -6  101.82    4.44
  -1   1  -5   61.59    3.46
  -1   1  -4  445.21   10.04
  -1   1  -3    3.17    1.44
  -1   1  -2 4021.91   92.64
  -1   1  -1  150.45    4.16
  -1   1   0 1870.82   35.27
  -1   1   1    8.95    2.02
  -1   1   2 1937.55   43.38
  -1   1   3  347.95    7.62
  -1   1   4   69.30    2.83
  -1   1   5   18.76    2.05
  -1   1   6  312.16    7.79
  -1   1   7  505.16   11.46
  -1   1   8  403.22   11.60
  -1   1   9  121.94    5.63
  -1   1  10  773.43   29.29
  -1   1  11   21.36    3.46
  -1   1  12   21.04    3.43
  -1   1  13   43.00    4.68
  -1   1  14    4.01    3.15
  -1   1  15    0.29    3.81
  -1   1  16   20.72    7.42
  -1   1  17   37.61    8.74
  -1   1  18   21.04    8.11
  -1   1  19   26.49    8.92
  -1   1  20   11.54    8.89
  -1   1  21    2.60    9.55
  -1   1  22   18.76   11.78
  -1   1  23   44.36   12.90
  -1   1  24   27.91   12.93
  -1   1  25    4.59   12.35
  -1   1  26   -2.89   15.87
  -1   1  27   11.78   16.68
  -1   2 -27   10.42   25.46
  -1   2 -26    5.74   18.96
  -1   2 -25   24.62   19.05
  -1   2 -24   14.49   17.98
  -1   2 -23  -26.32   15.35
  -1   2 -22   -1.70   14.63
  -1   2 -21   69.58   16.45
  -1   2 -20  272.10   22.43
  -1   2 -19  382.35   24.59
  -1   2 -18   97.44   14.75
  -1   2 -17  909.30   50.22
  -1   2 -16 1020.07   43.41
  -1   2 -15  220.96   18.67
  -1   2 -14    3.17    8.66
  -1   2 -13   37.20    6.00
  -1   2 -12  129.93    7.73
  -1   2 -11   96.08    6.98
  -1   2 -10   17.61    4.27
  -1   2  -9  379.04   12.55
  -1   2  -8 1297.14   36.71
  -1   2  -7    2.28    2.89
  -1   2  -6 1253.48   33.68
  -1   2  -5  251.24    6.46
  -1   2  -4 2639.25   50.62
  -1   2  -3  170.22    5.31
  -1   2  -2  104.25    3.81
  -1   2  -1  119.31    3.72
  -1   2   0  204.14    5.83
  -1   2   1   26.32    2.28
  -1   2   2  635.61   14.57
  -1   2   3   14.49    2.34
  -1   2   4 1444.28   29.70
  -1   2   5   88.58    3.84
  -1   2   6   10.97    2.60
  -1   2   7  225.03    7.13
  -1   2   8  378.37   17.84
  -1   2   9   66.50    4.70
  -1   2  10  607.65   25.14
  -1   2  11   30.30    6.35
  -1   2  12   16.22    6.29
  -1   2  13    3.75    5.45
  -1   2  14   57.92    8.54
  -1   2  15   -7.48    7.24
  -1   2  16   41.24    8.95
  -1   2  17   -1.44    8.11
  -1   2  18   14.75    9.26
  -1   2  19   -6.06    8.72
  -1   2  20  -12.96    9.18
  -1   2  21   11.54   11.31
  -1   2  22   22.45   12.06
  -1   2  23    9.78   12.12
  -1   2  24   47.10   13.31
  -1   2  25   -7.22   13.85
  -1   2  26   -4.01   12.06
  -1   2  27   19.05   17.06
  -1   3 -25   -8.95   20.52
  -1   3 -24    7.76   19.89
  -1   3 -23   -2.60   17.06
  -1   3 -22   22.80   17.69
  -1   3 -21   15.27   19.65
  -1   3 -20   -5.74   14.40
  -1   3 -19  118.97   17.40
  -1   3 -18    2.89   14.14
  -1   3 -17   12.12   12.41
  -1   3 -16   80.15   14.29
  -1   3 -15  314.56   23.49
  -1   3 -14    2.89    9.81
  -1   3 -13    0.87    5.20
  -1   3 -12   16.22    5.20
  -1   3 -11  267.08   10.56
  -1   3 -10    0.29    3.52
  -1   3  -9  383.02   11.98
  -1   3  -8  251.24    8.63
  -1   3  -7  704.16   15.33
  -1   3  -6  107.74    9.87
  -1   3  -5   51.40    7.30
  -1   3  -4   10.42    6.03
  -1   3  -3   27.19    6.38
  -1   3  -2   -2.28    1.13
  -1   3  -1   68.17    3.09
  -1   3   0  717.75   15.47
  -1   3   1  166.70    6.15
  -1   3   2   54.87    3.78
  -1   3   3   71.86    4.62
  -1   3   4   65.40    4.39
  -1   3   5    8.63    3.20
  -1   3   6   26.49    4.91
  -1   3   7   -4.01    4.91
  -1   3   9   51.63    7.33
  -1   3  10  127.25   10.74
  -1   3  11   27.19    8.34
  -1   3  12  282.87   17.72
  -1   3  13   10.42    7.24
  -1   3  14   -0.29    7.30
  -1   3  15  -13.59    8.14
  -1   3  16   -2.89    8.95
  -1   3  17   -2.05    9.84
  -1   3  18   26.49   10.68
  -1   3  19    4.88   12.67
  -1   3  20    4.88   13.22
  -1   3  21    8.63   11.28
  -1   3  22   18.47   12.99
  -1   3  23   20.26   13.31
  -1   3  24   16.22   13.54
  -1   3  25   24.62   13.31
  -1   3  26  -16.48   13.25
  -1   3  27   -9.78   14.43
  -1   4 -24   49.96   21.36
  -1   4 -23   14.75   20.23
  -1   4 -22   15.53   19.02
  -1   4 -21   72.15   23.09
  -1   4 -20   -1.15   16.68
  -1   4 -19  -36.16   18.99
  -1   4 -18    8.63   14.69
  -1   4 -17   10.97   13.62
  -1   4 -16    1.44   14.17
  -1   4 -15  492.26   28.66
  -1   4 -14    1.70   11.20
  -1   4 -13   -0.87   10.45
  -1   4 -12    9.55   11.86
  -1   4 -11   18.18   11.89
  -1   4 -10    2.28    1.99
  -1   4  -9    4.88   10.65
  -1   4  -8   -1.15    7.73
  -1   4  -7 1173.01   47.71
  -1   4  -6   28.63    8.37
  -1   4  -5  335.40   17.43
  -1   4  -4  472.11   23.64
  -1   4  -3 1203.46   48.31
  -1   4  -2   16.77    6.67
  -1   4  -1   -0.58    2.31
  -1   4   0  149.62    6.23
  -1   4   1  458.92   18.18
  -1   4   2    3.75    4.33
  -1   4   3   37.61    5.83
  -1   4   4   -2.28    4.56
  -1   4   5  111.29    8.60
  -1   4   6   12.12    6.03
  -1   4   7  349.86   17.17
  -1   4   8  527.56   22.63
  -1   4   9  306.80   16.65
  -1   4  10   26.84    7.22
  -1   4  11   35.76    8.34
  -1   4  12   -0.87    8.98
  -1   4  13   -5.74    7.48
  -1   4  14   -7.22    7.76
  -1   4  15    4.30   11.20
  -1   4  16   15.93    9.76
  -1   4  17    6.93   12.18
  -1   4  18    0.87   10.16
  -1   4  19  -27.19   11.00
  -1   4  20   29.38   12.90
  -1   4  21   -6.67   12.99
  -1   4  23  -53.62   18.67
  -1   4  24   -1.70   15.21
  -1   4  25   -1.15   16.39
  -1   5 -22  -41.91   25.74
  -1   5 -21    8.63   19.28
  -1   5 -20  -29.73   23.72
  -1   5 -19   57.41   19.57
  -1   5 -18   30.85   16.42
  -1   5 -17   14.08   16.08
  -1   5 -16    3.75   18.76
  -1   5 -15   26.84   14.43
  -1   5 -14    9.24   13.02
  -1   5 -13  -10.42   11.83
  -1   5 -12   -3.75   11.83
  -1   5 -11   24.27   13.56
  -1   5 -10   -2.05   10.42
  -1   5  -9  -19.05    9.78
  -1   5  -8   -8.63    9.78
  -1   5  -7   43.67   13.02
  -1   5  -6   -9.55    9.55
  -1   5  -5   13.85    8.34
  -1   5  -4   10.65    8.66
  -1   5  -3   26.49    8.40
  -1   5  -2   17.61    8.40
  -1   5  -1    8.63    7.79
  -1   5   0    5.74    4.30
  -1   5   1  269.88   12.84
  -1   5   2    6.93    5.20
  -1   5   3   10.97    5.51
  -1   5   4    8.05    6.35
  -1   5   5   93.77    8.54
  -1   5   6    4.30    6.61
  -1   5   7   -1.44    7.53
  -1   5   8   60.26    8.72
  -1   5   9  101.82   11.31
  -1   5  10    5.74    9.21
  -1   5  11    5.48    9.78
  -1   5  12   56.63   10.22
  -1   5  13   17.89    9.78
  -1   5  14   -9.55    9.87
  -1   5  15   -5.20   10.36
  -1   5  16   -6.32   10.68
  -1   5  17   25.11   14.63
  -1   5  18   23.61   12.70
  -1   5  19   -6.32   12.38
  -1   5  20   32.96   14.83
  -1   5  21   -4.01   12.93
  -1   5  22   11.54   13.28
  -1   5  23  -14.75   14.08
  -1   5  24  -14.49   14.49
  -1   6 -19   23.61   24.76
  -1   6 -18   21.99   20.87
  -1   6 -17   20.43   18.41
  -1   6 -16   32.96   18.53
  -1   6 -15   15.93   17.63
  -1   6 -14   20.26   15.30
  -1   6 -13   -1.15   17.81
  -1   6 -12  -11.54   13.51
  -1   6 -11  -18.76   15.90
  -1   6 -10    0.87   13.91
  -1   6  -9    4.59   12.64
  -1   6  -8  -10.10   12.41
  -1   6  -7   24.76   11.83
  -1   6  -6    9.78   10.94
  -1   6  -5    1.44   13.05
  -1   6  -4   12.35   11.00
  -1   6  -3  115.27   14.23
  -1   6  -2   26.84   12.67
  -1   6   3   -0.29    6.12
  -1   6   4   -1.70    7.16
  -1   6   5    8.05    7.53
  -1   6   6   -5.48    8.14
  -1   6   7  -10.65    8.98
  -1   6   8    6.67    8.43
  -1   6   9  364.63   21.42
  -1   6  10    3.17   11.28
  -1   6  11   21.36   11.63
  -1   6  12   -4.01    9.21
  -1   6  13   52.87   13.82
  -1   6  14  -17.89   12.64
  -1   6  15   -5.20   11.23
  -1   6  16   21.67   12.50
  -1   6  17   15.53   12.73
  -1   6  18   -5.48   12.76
  -1   6  19   -0.29   12.84
  -1   6  20   19.37   15.84
  -1   6  21  135.82   13.85
  -1   6  22  -20.43   13.82
  -1   7 -16  -25.11   20.43
  -1   7 -15   21.67   19.63
  -1   7 -14  -32.01   19.42
  -1   7 -13  -35.56   23.70
  -1   7 -12   16.22   18.73
  -1   7 -11   25.11   17.03
  -1   7 -10    3.17   19.94
  -1   7  -9    8.63   19.08
  -1   7  -8   -6.06   14.49
  -1   7  -7    1.44   14.17
  -1   7  -6   47.10   15.38
  -1   7  -5  -11.54   13.51
  -1   7  -4    2.60   13.88
  -1   7  -3  -33.77   16.19
  -1   7  12   17.03   15.30
  -1   7  13   20.43   16.74
  -1   7  14  -10.10   14.46
  -1   7  15   21.36   18.21
  -1   7  16  -10.65   15.53
  -1   7  17  -24.76   16.08
  -1   8 -10   11.78   19.25
  -1   8  -9  -12.73   17.58
  -1   8  -8   -3.17   17.03
  -1   8  -7   -6.32   20.75
  -1   8  -6   -0.29   20.43
  -1   8  -5    5.20   17.03
   0  -8  -9   -8.63   17.58
   0  -8  -8   23.44   19.08
   0  -8  -4   -6.67   17.89
   0  -8  -3   15.01   16.45
   0  -8  -2   17.61   15.53
   0  -8   0   59.22   16.22
   0  -8   2   16.22   13.82
   0  -8   4   22.80   14.43
   0  -8   5   -0.29   14.03
   0  -7 -19  -20.72   16.08
   0  -7 -17  -16.77   15.04
   0  -7 -15  -13.59   19.42
   0  -7 -14   11.78   18.41
   0  -7 -13   12.96   13.22
   0  -7 -12   -2.28   16.39
   0  -7 -11  -17.32   16.39
   0  -7 -10    5.20   15.01
   0  -7  -7   -8.63   14.08
   0  -7  -6    1.70   14.63
   0  -7  -5  -12.96   13.59
   0  -7  -4   69.30   14.14
   0  -7  -3   -1.15   12.35
   0  -7  -2   -7.22   11.86
   0  -7   0   15.27   11.54
   0  -7   1   -5.74    6.93
   0  -7   2   27.74    7.50
   0  -7   3    4.30    7.19
   0  -7   4    8.63    7.19
   0  -7   5   10.65    7.76
   0  -7   6    6.67    7.19
   0  -7   7   10.42    7.24
   0  -7   8  -12.12    6.98
   0  -7   9   -6.32   11.54
   0  -7  10    6.06   12.15
   0  -7  11    5.74   12.04
   0  -7  12   -6.67   11.57
   0  -6 -22    4.59   14.98
   0  -6 -20  -23.61   15.53
   0  -6 -19  -17.89   14.95
   0  -6 -17   -5.74   15.79
   0  -6 -16    5.20   12.38
   0  -6 -15  -11.20   15.82
   0  -6 -13   -5.48   12.99
   0  -6 -11   61.07   14.08
   0  -6  -8    7.76   12.12
   0  -6  -6    1.70    8.31
   0  -6  -5   14.08   10.97
   0  -6  -4   53.10   11.14
   0  -6  -3   30.85    4.91
   0  -6  -2    2.60    4.62
   0  -6  -1    6.93    4.65
   0  -6   0  188.90   13.07
   0  -6   1  178.31   12.24
   0  -6   2  132.68    8.60
   0  -6   3    6.06    5.20
   0  -6   4  324.29   13.45
   0  -6   5   31.43    6.67
   0  -6   6    2.89    5.77
   0  -6   7    1.44    5.77
   0  -6   8   10.42    6.03
   0  -6   9   -4.01    8.37
   0  -6  10    6.06    7.19
   0  -6  11   -6.06    8.37
   0  -5 -23  -19.37   12.12
   0  -5 -22   -8.05   16.68
   0  -5 -21   -8.63   12.67
   0  -5 -18   -4.88   14.11
   0  -5 -17  -13.59   13.02
   0  -5 -14   12.73   12.35
   0  -5 -11   46.64   11.14
   0  -5 -10   18.18    9.26
   0  -5  -8   -1.44    8.69
   0  -5  -7   78.94    9.35
   0  -5  -6    1.15    4.88
   0  -5  -5    3.49    7.24
   0  -5  -4    0.29    3.52
   0  -5  -3   -4.01    4.01
   0  -5  -2    2.60    2.91
   0  -5  -1    3.17    2.91
   0  -5   0   15.27    2.66
   0  -5   1   -1.70    2.31
   0  -5   2    4.59    2.05
   0  -5   3   19.97    1.96
   0  -5   4   53.10    2.22
   0  -5   5  101.48    2.74
   0  -5   6  131.90    7.42
   0  -5   7   -2.05    4.07
   0  -4 -24   -6.32   11.78
   0  -4 -23   17.61   14.40
   0  -4 -22    8.05   15.53
   0  -4 -21  -18.47   14.17
   0  -4 -20  -12.35   12.44
   0  -4 -19    3.75   12.12
   0  -4 -18    2.28   11.78
   0  -4 -17   25.98   11.78
   0  -4 -12   10.10    8.95
   0  -4 -11   36.16    9.00
   0  -4 -10   43.90    8.54
   0  -4  -9   17.32    7.79
   0  -4  -8   16.77    7.79
   0  -4  -7  101.16    9.58
   0  -4  -5  121.94    6.75
   0  -4  -4    7.48    3.43
   0  -4  -3    7.22    2.91
   0  -4  -2   13.22    2.83
   0  -4  -1   24.27    2.34
   0  -4   0   10.42    1.96
   0  -4   1  814.58   14.55
   0  -4   2    4.30    1.70
   0  -4   3  560.83   10.45
   0  -4   4    2.28    1.44
   0  -4   5   97.44    3.03
   0  -4   6   14.08    2.31
   0  -4   7    0.00    2.89
   0  -4   8   -0.58    2.91
   0  -4   9   64.30    5.17
   0  -4  10   32.96    3.69
   0  -4  11   18.47    3.49
   0  -4  12   25.46    3.78
   0  -4  13  822.35   21.44
   0  -4  14  443.05   19.31
   0  -3 -24  -10.10   11.23
   0  -3 -23   10.65   12.41
   0  -3 -19    8.05   10.13
   0  -3 -18   10.42   10.10
   0  -3 -17   -7.48    8.37
   0  -3 -16   21.36    8.63
   0  -3 -15   11.54    8.43
   0  -3 -14   53.10    8.92
   0  -3 -13   60.55    9.26
   0  -3 -10   43.90    8.11
   0  -3  -9   -1.15    6.03
   0  -3  -7    5.48    3.75
   0  -3  -6   93.77    5.92
   0  -3  -5  438.06   13.51
   0  -3  -4    1.70    2.31
   0  -3  -3  418.37    8.34
   0  -3  -2  382.35    8.63
   0  -3  -1 2851.04   47.16
   0  -3   0   25.98    1.73
   0  -3   1  288.61    4.62
   0  -3   2    1.15    1.15
   0  -3   3   -0.29    1.15
   0  -3   4    0.29    1.47
   0  -3   5  267.66    8.34
   0  -3   6    1.70    1.99
   0  -3   7  950.75   31.43
   0  -3   8    5.48    2.86
   0  -3   9  339.15   13.77
   0  -3  10   18.47    2.91
   0  -3  11   32.01    3.46
   0  -3  12    5.48    3.17
   0  -3  13   13.22    3.20
   0  -3  14  181.94    7.33
   0  -3  15    2.89    2.89
   0  -3  16   -3.75    6.90
   0  -3  17   47.79    7.50
   0  -3  18   76.54   11.00
   0  -3  19   18.76    9.55
   0  -3  20   15.53    9.50
   0  -2 -19   10.65    8.31
   0  -2 -18   23.44    8.72
   0  -2 -17   29.73    8.34
   0  -2 -15    8.63    7.19
   0  -2 -14  660.69   27.94
   0  -2 -12 2521.87   87.02
   0  -2 -10  354.97   16.65
   0  -2  -8   54.87    4.53
   0  -2  -7  170.69    7.10
   0  -2  -6   92.79    4.91
   0  -2  -5 1520.13   38.41
   0  -2  -4 1395.62   36.80
   0  -2  -3  191.70    6.58
   0  -2  -2 5418.68   87.54
   0  -2  -1 9602.10  173.14
   0  -2   0 3477.15   56.11
   0  -2   1   71.29    1.73
   0  -2   2   49.70    1.67
   0  -2   3  189.36    4.21
   0  -2   4  457.48    8.72
   0  -2   5  291.50    6.38
   0  -2   6   49.70    2.40
   0  -2   7 2352.49   46.15
   0  -2   8  255.57    6.52
   0  -2   9   80.15    4.88
   0  -2  10   15.01    2.89
   0  -2  11    4.59    4.01
   0  -2  12   38.04    5.45
   0  -2  13    4.01    4.30
   0  -2  14    3.49    5.77
   0  -2  15  126.87    9.18
   0  -2  16   41.44    7.88
   0  -2  17    1.44    6.41
   0  -2  18   13.59    8.14
   0  -2  19   52.12   10.53
   0  -2  20    9.55    9.87
   0  -2  21   -4.88   10.36
   0  -2  22   -1.15    8.92
   0  -2  23    6.06    9.55
   0  -2  24   26.32   12.73
   0  -2  25   30.30   13.85
   0  -2  26   -1.44   13.59
   0  -1 -16    0.29    6.12
   0  -1 -15   28.83    6.38
   0  -1 -13  187.48   12.55
   0  -1 -11   88.58    7.68
   0  -1  -9   12.96    3.43
   0  -1  -8 2838.37   72.41
   0  -1  -7   55.13    5.80
   0  -1  -6    1.15    2.28
   0  -1  -5   62.95    4.85
   0  -1  -4  676.51   17.66
   0  -1  -3   89.21    4.82
   0  -1  -2  177.41    7.71
   0  -1  -1  621.12   22.02
   0  -1   0 1326.67   49.50
   0  -1   1   12.12    0.84
   0  -1   2  321.83    8.54
   0  -1   3   39.71    1.50
   0  -1   4  197.38    6.70
   0  -1   5   38.44    2.31
   0  -1   6   82.31    3.69
   0  -1   7  333.52   10.53
   0  -1   8  726.90   19.25
   0  -1   9    3.49    2.60
   0  -1  10  509.00   11.49
   0  -1  11   88.58    4.16
   0  -1  12   29.93    3.72
   0  -1  13   13.22    4.94
   0  -1  14   17.32    2.83
   0  -1  15   76.25    5.34
   0  -1  16   58.18    4.42
   0  -1  17   34.55    7.99
   0  -1  18   45.49    8.72
   0  -1  19  146.30   13.16
   0  -1  20   -9.55    9.55
   0  -1  21   13.22   11.00
   0  -1  22   18.18   12.18
   0  -1  23   -8.63   10.07
   0  -1  24   16.22   11.23
   0  -1  25    0.87   11.31
   0  -1  26   22.80   12.32
   0  -1  27   -0.58   12.21
   0   0 -10  713.22   33.57
   0   0  -9  168.03   10.56
   0   0  -8 1800.95   61.99
   0   0  -7    4.01    4.01
   0   0  -6  325.50    9.81
   0   0  -5   99.11    5.74
   0   0  -4 7028.94  225.03
   0   0  -3    2.60    1.15
   0   0  -2    0.87    0.29
   0   0   2    0.58    0.89
   0   0   3   -0.58    0.58
   0   0   4 6624.74  215.71
   0   0   5   95.10    5.63
   0   0   6  330.43    9.87
   0   0   7    0.29    1.47
   0   0   8 1762.21   42.80
   0   0   9  140.61    8.46
   0   0  10  764.94   19.74
   0   0  11  412.14   18.62
   0   0  12 1694.42   58.73
   0   0  13   35.15    7.45
   0   0  14    4.88    6.09
   0   0  15   19.05    7.85
   0   0  16   19.97    4.42
   0   0  17   23.44    7.56
   0   0  18   47.79    8.92
   0   0  19   42.11    9.50
   0   0  20    3.17    8.66
   0   0  21   35.15   10.48
   0   0  22   17.61   10.13
   0   0  23   23.61   10.91
   0   0  24   13.85   11.89
   0   0  25   10.65   13.31
   0   0  26   13.85   12.38
   0   0  27   11.20   12.96
   0   1 -11   73.88    7.30
   0   1 -10  484.75   23.93
   0   1  -9   -7.48    4.36
   0   1  -8  761.19   31.86
   0   1  -7  345.41   15.79
   0   1  -6   84.16    5.60
   0   1  -5   40.58    3.46
   0   1  -4  200.27    6.72
   0   1  -3   38.67    1.70
   0   1  -2  375.08    7.91
   0   1   0 1364.07   33.88
   0   1   1  695.18   17.92
   0   1   2  171.55    5.34
   0   1   3   96.43    3.00
   0   1   4  686.26   18.70
   0   1   5   60.55    3.43
   0   1   6    0.29    3.20
   0   1   7   48.52    5.45
   0   1   8 2787.92   66.38
   0   1   9    9.24    2.57
   0   1  10   17.61    2.86
   0   1  11  117.47    5.89
   0   1  12 1055.08   40.84
   0   1  13  217.44   12.53
   0   1  14   -8.05    3.17
   0   1  15   23.44    7.56
   0   1  16   16.22    7.79
   0   1  17    4.30    9.24
   0   1  18    8.95    8.34
   0   1  19   10.42    8.66
   0   1  20   18.47    9.50
   0   1  21    2.05    9.55
   0   1  22   -4.30   10.07
   0   1  23   30.85   15.30
   0   1  24   30.30   14.95
   0   1  25   22.45   12.41
   0   1  26  -17.61   12.41
   0   1  27   26.84   14.95
   0   2 -27    4.88   21.30
   0   2 -26  -24.27   19.60
   0   2 -12   37.20    5.17
   0   2 -11    8.95    4.07
   0   2 -10   26.49    4.56
   0   2  -9   92.79    5.57
   0   2  -8  266.53    9.44
   0   2  -7 2385.56   59.74
   0   2  -6   50.91    3.41
   0   2  -5  283.45    8.57
   0   2  -4  466.23   12.47
   0   2  -3  177.41    4.07
   0   2  -2   48.28    2.14
   0   2  -1   66.21    2.77
   0   2   0 3505.26   52.30
   0   2   1 9999.00  329.57
   0   2   2 5428.70  102.63
   0   2   3  198.83    5.28
   0   2   4 1415.99   29.41
   0   2   5 1455.91   36.31
   0   2   6   90.51    3.23
   0   2   7  170.69    7.10
   0   2   8   63.21    4.33
   0   2   9  373.12   12.47
   0   2  10  334.76   11.80
   0   2  11  139.00   10.01
   0   2  12 2347.55   80.67
   0   2  13  323.68   16.51
   0   2  14  680.03   31.00
   0   2  15   -5.20    6.90
   0   2  16  148.78   12.44
   0   2  17   38.67    9.29
   0   2  18    0.00    2.89
   0   2  19    3.75   11.00
   0   2  20   83.84   13.39
   0   2  21    9.55    9.87
   0   2  22   -3.75   10.39
   0   2  23   -1.15   10.65
   0   2  24   20.72   12.99
   0   2  25   17.61   12.70
   0   2  26    1.15   11.78
   0   2  27    8.95   16.45
   0   2  28    5.48   17.37
   0   3 -26    7.22   26.26
   0   3 -25   14.49   19.65
   0   3 -24   11.54   18.70
   0   3 -23  -12.73   17.58
   0   3 -22  -29.18   15.96
   0   3 -21    9.78   15.50
   0   3 -20    6.67   15.01
   0   3 -19    2.60   13.59
   0   3 -18   65.11   14.26
   0   3 -17   42.11   12.35
   0   3 -16   -7.48    9.47
   0   3 -15   -1.44    9.26
   0   3 -14  172.01   15.15
   0   3 -13   19.37    8.08
   0   3 -12   -3.17    4.62
   0   3 -11   42.77    5.11
   0   3 -10   13.59    4.01
   0   3  -9  346.68   11.40
   0   3  -8    4.59    3.12
   0   3  -7  903.19   23.49
   0   3  -6    6.67    2.89
   0   3  -5  242.18    7.94
   0   3  -4    0.00    2.89
   0   3  -3   -2.05    3.20
   0   3  -2    5.20    2.31
   0   3  -1  284.57    9.76
   0   3   0   20.72    3.72
   0   3   1 2796.89   41.33
   0   3   2  382.35    9.96
   0   3   3  431.68    9.18
   0   3   4    3.49    2.60
   0   3   5  456.01   13.80
   0   3   6   97.09    4.01
   0   3   7    8.63    2.60
   0   3   8   -1.70    2.31
   0   3   9    8.95    2.34
   0   3  10   41.01    7.19
   0   3  11   32.58    8.14
   0   3  12   -3.75    6.32
   0   3  13   58.70    8.86
   0   3  14   71.58    9.50
   0   3  15    3.75    7.76
   0   3  16   14.75   10.04
   0   3  17    9.78    8.92
   0   3  18    7.76    8.89
   0   3  19    5.74    8.95
   0   3  20    8.63   10.07
   0   3  21   -7.48   11.26
   0   3  22   11.20   10.91
   0   3  23   -4.01   12.93
   0   3  24  -10.42   16.45
   0   3  25   30.68   14.69
   0   3  26   14.49   12.41
   0   3  27    7.76   17.03
   0   4 -24   10.97   19.91
   0   4 -23   26.84   18.85
   0   4 -22  -30.68   19.02
   0   4 -21  -22.14   16.80
   0   4 -20   52.61   21.18
   0   4 -19  -20.43   15.04
   0   4 -18   87.94   19.74
   0   4 -17  441.64   32.12
   0   4 -16  158.04   17.09
   0   4 -15  240.04   20.52
   0   4 -14  477.31   28.20
   0   4 -13  816.52   43.70
   0   4 -12   38.44   12.44
   0   4 -11   -1.44    4.62
   0   4 -10   17.61    4.27
   0   4  -9   61.88    5.08
   0   4  -8   -4.01    3.46
   0   4  -7   -5.74    2.86
   0   4  -6    7.22    3.20
   0   4  -5  103.90   11.08
   0   4  -4    4.01    4.01
   0   4  -3  584.41   25.46
   0   4  -2    2.60    5.74
   0   4  -1  881.86   33.31
   0   4   0   17.03    7.16
   0   4   1   21.36    3.15
   0   4   2   13.59    3.75
   0   4   3   13.22    3.46
   0   4   4   -0.58    2.63
   0   4   5  126.10    6.87
   0   4   6   26.49    3.49
   0   4   7  106.33    5.25
   0   4   8    3.75    4.94
   0   4   9   10.65    7.22
   0   4  10   75.96    8.60
   0   4  11   58.70    8.86
   0   4  12   24.27    8.86
   0   4  13   15.93    7.19
   0   4  14    2.05    8.11
   0   4  15   33.16    9.58
   0   4  16   12.35    9.21
   0   4  17   28.83   10.77
   0   4  18  -11.54    9.81
   0   4  19  -17.89   10.36
   0   4  20   16.77   13.91
   0   4  21   15.93   12.76
   0   4  22    7.48   12.35
   0   4  23  -12.96   14.69
   0   4  24   -1.15   14.95
   0   4  25    9.24   15.90
   0   4  26  -23.44   18.27
   0   5 -22   -0.87   20.29
   0   5 -21   -6.93   18.15
   0   5 -20  -34.95   21.30
   0   5 -19    0.00    2.89
   0   5 -18   -1.15   15.24
   0   5 -17  -11.54   18.24
   0   5 -16  120.81   21.30
   0   5 -15   -3.75   16.19
   0   5 -14   90.51   17.46
   0   5 -13   31.43   13.33
   0   5 -12  166.70   17.98
   0   5 -11   14.75   11.23
   0   5 -10   15.53   10.04
   0   5  -9   49.96   11.05
   0   5  -8   92.79   11.46
   0   5  -7    2.60   10.10
   0   5  -6  127.62   13.45
   0   5  -5  109.15   11.37
   0   5  -4   83.24    9.93
   0   5  -3   38.88    9.76
   0   5  -2    9.24    7.24
   0   5  -1   10.10    8.63
   0   5   0   21.67    9.18
   0   5   2    6.32    5.71
   0   5   3   -0.29    4.39
   0   5   4   -1.44    6.96
   0   5   5    2.05    5.22
   0   5   6    5.74    7.16
   0   5   7   67.62    8.66
   0   5   8   -0.29    6.44
   0   5   9    5.74    6.93
   0   5  10    1.44    8.11
   0   5  11   78.33   10.22
   0   5  12    8.05    8.98
   0   5  13   31.81   10.36
   0   5  14   10.65   10.07
   0   5  15   52.12   14.23
   0   5  16   -2.05   11.28
   0   5  17  -15.01   12.64
   0   5  18   -8.95   11.57
   0   5  19    7.22   12.12
   0   5  20   -8.63   14.08
   0   5  21    0.58   18.30
   0   5  22   10.42   15.90
   0   5  23    4.01   16.97
   0   6 -20  -27.39   24.53
   0   6 -19    3.75   19.02
   0   6 -18   -5.20   18.18
   0   6 -17   37.00   23.75
   0   6 -16   40.15   21.33
   0   6 -15   39.51   20.49
   0   6 -14    1.15   13.80
   0   6 -13   31.81   14.75
   0   6 -12  455.29   31.17
   0   6 -11    3.49   13.33
   0   6 -10    1.44   11.31
   0   6  -9   14.49   14.75
   0   6  -8   12.96   13.59
   0   6  -7  -16.48   10.62
   0   6  -6   21.99   10.68
   0   6  -5   17.61   10.13
   0   6  -4  309.16   20.32
   0   6  -3   -4.88    9.24
   0   6  -2  167.14   14.92
   0   6  -1  208.52   16.19
   0   6   4   31.81    7.48
   0   6   5    8.63    8.40
   0   6   6   -5.20    8.05
   0   6   7   29.73    9.81
   0   6   8   25.63    8.95
   0   6   9   -1.15    8.63
   0   6  10   22.14   12.32
   0   6  11   67.62   12.58
   0   6  12   21.04   10.91
   0   6  13   12.73   11.89
   0   6  14   16.77   11.54
   0   6  15  -15.01   12.12
   0   6  16   20.43   13.82
   0   6  17    0.58   14.52
   0   6  18  -13.85   13.91
   0   6  19  -10.97   14.75
   0   6  20  -13.59   15.27
   0   6  21  -10.65   14.40
   0   7 -16   16.48   19.05
   0   7 -15   11.78   18.41
   0   7 -14   10.42   17.87
   0   7 -13   36.16   22.48
   0   7 -12    6.93   16.45
   0   7 -11   10.65   15.84
   0   7 -10   37.81   16.08
   0   7  -9   33.77   18.15
   0   7  -8  -12.12   16.45
   0   7  -7  -34.34   17.11
   0   7  -6   -4.30   15.50
   0   7  -5    9.78   12.44
   0   7  -4    9.55   12.41
   0   7  -3    4.88   14.11
   0   7  -2    1.70   11.20
   0   7   7   -8.34    7.16
   0   7   8   -6.32    7.76
   0   7   9    3.17    6.67
   0   7  10  -11.54    7.50
   0   7  11    3.17   13.56
   0   7  12   -1.15   12.35
   0   7  13  -14.49   13.31
   0   7  14    3.17   14.17
   0   7  15  -26.32   14.81
   0   7  16   16.48   19.31
   0   7  17  -13.22   16.68
   0   7  18   10.10   17.92
   0   8 -12   -3.75   20.78
   0   8 -11  -18.47   16.22
   0   8 -10   20.26   22.02
   0   8  -9  -25.46   17.66
   0   8  -8    9.55   17.03
   0   8  -7   19.97   20.20
   0   8  -6  -17.03   18.79
   0   8  -5   -5.74   18.73
   0   8  -4  -10.97   18.24
   1  -8 -13   15.01   21.59
   1  -8 -12   32.38   21.65
   1  -8  -9  -17.03   19.91
   1  -8  -8  -12.96   18.73
   1  -8  -7    7.76   19.02
   1  -8  -6  -13.22   18.79
   1  -8  -5  -20.26   18.21
   1  -8  -4   14.49   17.58
   1  -8  -3  -34.14   18.27
   1  -8  -2   -2.05   15.96
   1  -8   0   12.12   15.04
   1  -8   1   21.67   14.72
   1  -8   2    3.17   15.04
   1  -8   3    1.15   13.80
   1  -8   4   24.62   14.17
   1  -8   5   27.91   13.82
   1  -8   6   53.62   15.67
   1  -8   7  -39.71   13.07
   1  -7 -18   -6.32   17.00
   1  -7 -17   -7.76   19.02
   1  -7 -16  -31.43   20.58
   1  -7 -15  -18.76   19.28
   1  -7 -14   -9.55   19.34
   1  -7 -13  -10.97   18.47
   1  -7 -12    6.67   17.89
   1  -7 -10   10.97   17.00
   1  -7  -9   10.42   17.00
   1  -7  -7   11.54    9.24
   1  -7  -6    2.05   10.42
   1  -7  -5   13.85    9.24
   1  -7  -4    6.93   13.25
   1  -7  -3    4.01   13.22
   1  -7  -2   13.22   10.62
   1  -7  -1    6.67   13.33
   1  -7   0   -3.49   10.74
   1  -7   1    2.60   13.59
   1  -7   2  -11.54    8.43
   1  -7   3   -5.48    8.14
   1  -7   4    9.55    8.72
   1  -7   5    5.48   14.43
   1  -7   6   33.77    9.87
   1  -7   7    1.15   12.06
   1  -7   8    4.88    8.63
   1  -7   9   -1.44    8.69
   1  -7  10    8.34   12.96
   1  -6 -21  105.29   14.98
   1  -6 -20   -2.05   13.33
   1  -6 -19   -1.44   14.17
   1  -6 -16   -2.60   17.32
   1  -6 -15   43.23   18.53
   1  -6 -13   45.25   17.37
   1  -6 -12   -1.15   16.10
   1  -6 -10  -17.32   13.56
   1  -6  -8  -10.42    8.66
   1  -6  -7    6.93    7.50
   1  -6  -6    5.20    6.90
   1  -6  -5   -3.49    8.95
   1  -6  -4   -7.22    6.38
   1  -6  -3    8.05    6.35
   1  -6  -2    1.70    8.05
   1  -6  -1   42.11    7.27
   1  -6   0    5.20    6.35
   1  -6   1    4.01    6.87
   1  -6   2   21.99    7.01
   1  -6   3  108.81    8.51
   1  -6   4    5.20    6.03
   1  -6   5    7.22    6.67
   1  -6   6   28.63    7.27
   1  -6   7   30.30    6.93
   1  -6   8   -5.74    6.35
   1  -6   9    8.05    6.35
   1  -6  10    2.28    6.32
   1  -6  11   -8.63    9.50
   1  -6  12  -30.85   13.02
   1  -6  13  -15.01   10.91
   1  -6  14   12.12   13.25
   1  -6  15    7.48   12.35
   1  -5 -24   16.48   14.20
   1  -5 -15   -1.15   13.80
   1  -5 -14    1.15   12.06
   1  -5 -13    2.60   12.44
   1  -5 -12   64.56   13.65
   1  -5 -11   18.47   11.83
   1  -5 -10   23.44    9.87
   1  -5  -9   92.47   12.73
   1  -5  -8   67.04    6.67
   1  -5  -7   14.49    6.09
   1  -5  -6   -4.88    6.09
   1  -5  -5  107.05    7.73
   1  -5  -4   -2.05    6.64
   1  -5  -3    2.28    3.75
   1  -5  -2    8.63    3.78
   1  -5  -1  244.80    8.51
   1  -5   0   14.49    2.86
   1  -5   1    2.89    1.73
   1  -5   2    6.67    4.91
   1  -5   3   31.23    5.51
   1  -5   4  -15.01    8.95
   1  -5   5   23.12    5.22
   1  -5   6   -1.15    5.17
   1  -5   7   56.89    6.41
   1  -5   8  -14.08    4.85
   1  -5   9   -4.30    5.48
   1  -5  10    8.63    6.58
   1  -5  11   12.12    6.98
   1  -5  12   14.75    8.34
   1  -4 -23    0.29   12.84
   1  -4 -22  -18.47   13.28
   1  -4 -20   28.83   14.06
   1  -4 -19   27.39   12.09
   1  -4 -18   -4.30   12.67
   1  -4 -15   17.03   10.39
   1  -4 -14  -12.35   10.04
   1  -4 -11   19.97    8.95
   1  -4 -10   46.41    9.26
   1  -4  -9  302.64   18.90
   1  -4  -8  555.23   26.41
   1  -4  -7  309.16    9.55
   1  -4  -6    5.20    5.20
   1  -4  -5  127.62    5.37
   1  -4  -4    9.78    3.49
   1  -4  -3   25.11    4.10
   1  -4  -2    1.44    3.49
   1  -4  -1  464.78   11.72
   1  -4   0  130.34    5.05
   1  -4   1    2.89    2.31
   1  -4   2   -1.44    4.36
   1  -4   3 1251.05   32.44
   1  -4   4  461.84   15.33
   1  -4   5  359.47   18.67
   1  -4   6   35.15    5.22
   1  -4   7 1131.48   29.73
   1  -4   8   10.97    5.51
   1  -4   9   -3.17    4.91
   1  -4  10   12.12    6.38
   1  -4  11   12.12    5.20
   1  -4  12    3.75    4.94
   1  -4  13   -4.59    6.03
   1  -4  14   -2.28    6.32
   1  -4  15  548.05   25.46
   1  -3 -23   24.62   11.80
   1  -3 -21    4.01   10.97
   1  -3 -19    0.87   10.16
   1  -3 -17   -5.20    9.21
   1  -3 -15    1.15    8.34
   1  -3 -14  -11.78    7.48
   1  -3 -12  298.51   17.03
   1  -3 -11   37.81    8.14
   1  -3  -9   48.75    4.50
   1  -3  -7   -1.70    2.89
   1  -3  -6   25.98    3.81
   1  -3  -5   12.12    4.39
   1  -3  -4   68.17    3.64
   1  -3  -3   70.42    3.43
   1  -3  -2   51.14    3.41
   1  -3  -1  158.04    5.14
   1  -3   0  684.47   18.67
   1  -3   1   78.94    3.32
   1  -3   2   -2.60    2.91
   1  -3   3   33.16    3.72
   1  -3   4    2.60    3.17
   1  -3   5   44.13    4.07
   1  -3   6  102.17    7.91
   1  -3   7  652.84   26.90
   1  -3   8  257.18    7.62
   1  -3   9  398.46   14.23
   1  -3  10    2.05    3.20
   1  -3  11  273.81   11.80
   1  -3  12   13.85    4.68
   1  -3  13   11.54    4.62
   1  -3  14   -1.70    4.88
   1  -3  15  325.50   16.54
   1  -3  16   92.79    8.83
   1  -3  17    5.20    6.90
   1  -2 -21   10.97    9.00
   1  -2 -17   -3.75    6.64
   1  -2 -16   50.42    8.46
   1  -2 -15    5.48    6.93
   1  -2 -14   53.10    7.68
   1  -2 -12   18.18    6.38
   1  -2 -11   39.31    6.61
   1  -2  -9   64.56    6.55
   1  -2  -8  397.80   19.65
   1  -2  -7  209.01   12.29
   1  -2  -6    3.75    2.89
   1  -2  -5   88.58    4.16
   1  -2  -4 1455.91   29.81
   1  -2  -3   14.49    2.34
   1  -2  -2  621.12   11.86
   1  -2  -1   25.98    2.08
   1  -2   0  194.06    4.73
   1  -2   1  129.56    3.49
   1  -2   2  101.16    2.74
   1  -2   3  176.05    6.75
   1  -2   4 2672.50   63.24
   1  -2   5  244.80   12.24
   1  -2   6 1258.27   31.34
   1  -2   7    6.67    2.63
   1  -2   8 1245.05   41.96
   1  -2   9  381.03   15.27
   1  -2  10   21.67    4.10
   1  -2  11   89.87    6.75
   1  -2  12  141.42    8.49
   1  -2  13   39.71    6.44
   1  -2  14    1.44    5.20
   1  -2  15  234.82   13.54
   1  -2  16 1039.70   38.36
   1  -2  17  941.34   36.48
   1  -2  18  105.98   11.54
   1  -2  19  414.91   21.44
   1  -2  20  262.12   17.06
   1  -2  21   72.73   13.33
   1  -2  22   11.78   10.01
   1  -2  23    3.75   12.96
   1  -1 -20   -0.87    8.14
   1  -1 -18   35.76    6.90
   1  -1 -14   -1.15    4.88
   1  -1 -11   34.14    5.17
   1  -1  -8  384.35   19.31
   1  -1  -7  487.76   14.26
   1  -1  -6  317.59   15.73
   1  -1  -5   21.36    2.83
   1  -1  -4   64.30    3.00
   1  -1  -3  343.54    8.20
   1  -1  -2 1918.15   37.20
   1  -1  -1    7.76    1.41
   1  -1   0 1857.63   35.15
   1  -1   1  149.21    4.16
   1  -1   2 4071.61   75.88
   1  -1   3    2.05    2.91
   1  -1   4  445.91   17.95
   1  -1   5   64.56    3.55
   1  -1   6   99.77    5.77
   1  -1   7    0.87    3.17
   1  -1   8  257.18   11.98
   1  -1   9   26.32    4.01
   1  -1  10  247.49   11.75
   1  -1  11    3.75    3.75
   1  -1  12   58.96    7.30
   1  -1  13   30.30    5.97
   1  -1  14  110.60   10.01
   1  -1  15    7.22    4.01
   1  -1  16   -9.24    7.24
   1  -1  17  392.40   20.20
   1  -1  18    3.75    7.50
   1  -1  19   23.44    8.40
   1  -1  20   60.00   12.12
   1  -1  21  143.04   13.82
   1  -1  22   20.43   12.76
   1  -1  23   18.76   11.49
   1  -1  24   13.59   12.41
   1  -1  25  -16.77   15.59
   1  -1  26   -5.74   13.51
   1  -1  27  -15.93   14.11
   1   0 -15   28.28    4.33
   1   0 -14  135.04    9.09
   1   0 -12   23.61    2.80
   1   0 -11 1662.41   59.57
   1   0 -10 1404.51   52.21
   1   0  -9 1954.03   48.05
   1   0  -8  280.59    9.12
   1   0  -7  166.70    6.15
   1   0  -6  380.36   11.26
   1   0  -5   32.96    4.88
   1   0  -4  430.26   11.98
   1   0  -3   58.18    4.68
   1   0  -2 1474.12   35.21
   1   0  -1  199.32    6.23
   1   0   0  613.53   15.15
   1   0   1 1612.91   36.86
   1   0   2 3622.90   67.48
   1   0   4  331.67   14.23
   1   0   5   25.63    3.95
   1   0   6  877.82   37.26
   1   0   7  383.02   19.28
   1   0   8  448.07   22.31
   1   0   9   -3.49    4.07
   1   0  10 2065.20   49.41
   1   0  11   80.15    7.30
   1   0  12  134.64    6.32
   1   0  13    6.93    3.49
   1   0  14   -6.67    6.93
   1   0  15    9.55    8.08
   1   0  16   30.85    8.86
   1   0  17   -0.58    8.69
   1   0  18  381.03   21.21
   1   0  19   18.18    8.40
   1   0  20   -2.28    8.05
   1   0  21   -6.06    9.21
   1   0  22  119.31   13.74
   1   0  23  -27.19   12.06
   1   0  24   10.97   15.87
   1   0  25   11.20   13.54
   1   0  26    9.78   14.66
   1   0  27  -24.62   18.53
   1   0  28   -7.48   16.74
   1   1 -11   48.98    5.71
   1   1 -10  271.56   14.00
   1   1  -9 2314.73   60.49
   1   1  -8   17.32    5.51
   1   1  -7  132.27    8.20
   1   1  -6   75.07    5.89
   1   1  -5 1985.69   66.61
   1   1  -4   64.56    5.20
   1   1  -3    0.87    3.17
   1   1  -2    6.32    1.44
   1   1  -1  375.75    9.87
   1   1   0   91.14    2.60
   1   1   1   55.13    2.02
   1   1   2  428.88   11.26
   1   1   3   96.08    3.98
   1   1   4   92.79    6.87
   1   1   5   49.70    3.35
   1   1   6  103.55    5.20
   1   1   7   21.67    3.17
   1   1   8   29.38    3.49
   1   1   9    5.74    3.17
   1   1  10 1051.79   44.07
   1   1  11  502.13   15.24
   1   1  12    2.89    5.48
   1   1  13  299.09   16.45
   1   1  14  119.31   10.01
   1   1  15    0.00    2.89
   1   1  16    2.28    6.90
   1   1  17   38.04    8.60
   1   1  18   28.28   10.65
   1   1  19   18.76    8.69
   1   1  20    1.44    8.98
   1   1  21   17.32   12.44
   1   1  22   16.48   11.86
   1   1  23  -11.78   11.54
   1   1  24  -13.22   13.82
   1   1  25  -10.97   17.89
   1   1  26   -8.34   15.01
   1   1  27  -23.61   16.19
   1   1  28  -12.73   17.58
   1   2 -12   29.38    7.73
   1   2 -11    2.60    5.20
   1   2 -10   38.67    4.65
   1   2  -9 4766.76  117.29
   1   2  -8  206.56    8.80
   1   2  -7  617.75   15.21
   1   2  -6  107.05    3.87
   1   2  -5 2854.67   67.16
   1   2  -4    4.01    1.70
   1   2  -3  251.24    8.63
   1   2  -2   30.68    2.83
   1   2  -1 8245.39  182.03
   1   2   0  240.04    6.32
   1   2   1 1175.32   29.12
   1   2   2 1931.57   59.74
   1   2   4  691.60   30.39
   1   2   5   92.13    5.22
   1   2   6   53.86    3.98
   1   2   7  473.61   16.28
   1   2   8   33.57    6.29
   1   2   9   31.81    6.70
   1   2  10   12.73    6.06
   1   2  11   80.15    9.44
   1   2  12   12.96    6.35
   1   2  13  114.18   10.53
   1   2  14   63.75    8.69
   1   2  15  146.30   13.16
   1   2  16   31.23    8.37
   1   2  17    2.89    8.08
   1   2  18   -3.49    8.37
   1   2  19    6.32    9.50
   1   2  20   -8.05   10.13
   1   2  21   12.12   11.60
   1   2  22   37.61   12.93
   1   2  23   28.63   13.82
   1   2  24    6.93   14.40
   1   2  25  -14.49   18.24
   1   2  26   -8.34   15.61
   1   2  27  -15.27   17.52
   1   2  28   13.59   19.91
   1   3 -25    6.67   18.50
   1   3 -24   -1.15   22.74
   1   3 -23   16.22   18.18
   1   3 -22    2.60   16.45
   1   3 -21   12.12   15.27
   1   3 -20    2.05   14.78
   1   3 -19  -13.59   13.54
   1   3 -18  -13.22   12.09
   1   3 -17  -20.26   10.10
   1   3 -16  149.62   14.95
   1   3 -15   33.16   10.19
   1   3 -14   -0.87    8.14
   1   3 -13   24.76   10.16
   1   3 -12   21.04    6.09
   1   3 -11    2.28    4.88
   1   3 -10   -0.29    3.52
   1   3  -9   41.44    3.93
   1   3  -8    9.55    3.15
   1   3  -7   72.44    3.46
   1   3  -6    0.87    2.31
   1   3  -5   28.28    2.54
   1   3  -4    0.29    2.63
   1   3  -3  126.47    4.21
   1   3  -2   24.76    2.89
   1   3  -1   16.48    2.63
   1   3   0    0.29    2.91
   1   3   1  265.44   12.18
   1   3   3 2549.26   90.91
   1   3   4   83.52    8.40
   1   3   5   17.32    2.83
   1   3   6    3.75    2.57
   1   3   7  143.84    6.52
   1   3   8   12.73    6.29
   1   3   9    4.59    6.32
   1   3  10   10.42    6.90
   1   3  11  584.41   31.20
   1   3  12   28.83    7.30
   1   3  13   13.85    7.22
   1   3  14   58.70    9.38
   1   3  15   62.14    9.90
   1   3  16   35.76    9.15
   1   3  17   -3.17    8.98
   1   3  18    7.48    9.47
   1   3  19  -23.44   10.04
   1   3  20    7.22   11.86
   1   3  21   15.93   12.76
   1   3  22   -2.28   13.19
   1   3  23   12.96   15.07
   1   3  24   12.35   15.90
   1   3  25  -11.78   17.61
   1   3  26   -2.28   18.10
   1   3  27  -20.26   19.11
   1   4 -24    7.76   18.73
   1   4 -23    5.74   18.15
   1   4 -22   14.49   18.50
   1   4 -21   -4.59   16.36
   1   4 -20   17.61   15.53
   1   4 -19   -3.75   15.27
   1   4 -18  -20.26   13.91
   1   4 -17   -5.20   12.99
   1   4 -16  -10.10   12.09
   1   4 -15   -0.58   12.50
   1   4 -14   37.61   12.70
   1   4 -13   21.04   11.83
   1   4 -12   10.97    9.24
   1   4 -11   -6.32    6.32
   1   4 -10    5.74    3.98
   1   4  -9   30.30    4.85
   1   4  -8    2.89    3.75
   1   4  -7    7.76    2.83
   1   4  -6   -4.30    3.17
   1   4  -5   90.19    4.18
   1   4  -4  302.64    8.28
   1   4  -3   17.89    3.17
   1   4  -2   24.76    3.20
   1   4  -1   61.07    5.57
   1   4   0    9.78    4.36
   1   4   1  147.54   10.74
   1   4   2   24.27    6.70
   1   4   3 2936.96   69.96
   1   4   4 2736.11   69.32
   1   4   5 2311.47   58.82
   1   4   6    4.30    4.01
   1   4   7  680.92   20.40
   1   4   8  166.70    7.91
   1   4   9   11.54    4.04
   1   4  10   18.47    5.25
   1   4  11   87.62    6.98
   1   4  12   36.16    9.00
   1   4  13   53.62   10.19
   1   4  14   -1.15    4.33
   1   4  15  607.65   31.83
   1   4  16    7.48    9.76
   1   4  17   89.21   12.84
   1   4  18   -4.59   10.91
   1   4  20    3.75   13.31
   1   4  22    7.22   14.69
   1   4  23   -6.06   15.56
   1   4  24   11.54   17.32
   1   4  25  -17.89   19.11
   1   4  26   -7.76   19.60
   1   5 -22   15.53   20.23
   1   5 -21   49.96   19.94
   1   5 -20   -1.44   22.28
   1   5 -19   -2.28   15.53
   1   5 -18  -26.32   19.34
   1   5 -17  -10.97   14.75
   1   5 -16   21.99   14.66
   1   5 -15   37.20   13.88
   1   5 -14   -6.67   11.83
   1   5 -13   -8.34   14.14
   1   5 -12    1.44   11.03
   1   5 -11   46.18   13.85
   1   5 -10    1.15    8.02
   1   5  -9   10.42   10.97
   1   5  -8   19.97    6.98
   1   5  -7   16.22    4.65
   1   5  -6  109.15    6.75
   1   5  -5    4.30    4.30
   1   5  -4  352.40   20.40
   1   5  -3    5.74    8.37
   1   5  -2   26.84    8.46
   1   5  -1    7.76    5.48
   1   5   0   14.75    5.74
   1   5   1    6.06    7.79
   1   5   3    8.95    7.82
   1   5   4  260.47   12.06
   1   5   5   61.59    5.34
   1   5   6   12.12    3.78
   1   5   7   -0.87    4.07
   1   5   8   12.73    3.75
   1   5   9    6.32    4.01
   1   5  10   10.42    6.03
   1   5  11   -0.29    5.54
   1   5  12   11.54    5.77
   1   5  13   -5.48    6.06
   1   5  14   -3.75    9.81
   1   5  15  -17.89   13.22
   1   5  16    5.48   11.54
   1   5  17   23.44   11.83
   1   5  18   22.14   12.64
   1   5  19   13.59   13.54
   1   5  20    8.05   14.37
   1   5  21  -33.16   18.21
   1   5  22   49.47   20.32
   1   5  23    1.44   17.95
   1   6 -20  -12.73   26.06
   1   6 -19   32.38   19.71
   1   6 -18    4.01   18.38
   1   6 -17   14.75   17.09
   1   6 -16  -17.61   19.11
   1   6 -15  -10.42   20.17
   1   6 -14  197.38   21.01
   1   6 -13    0.58   13.94
   1   6 -12  114.18   17.78
   1   6 -11   59.48   15.99
   1   6 -10  198.33   19.14
   1   6  -9   16.77   10.71
   1   6  -8    5.48    9.78
   1   6  -7   -2.05    8.69
   1   6  -6    8.63    7.79
   1   6  -5   -3.49    7.82
   1   6  -4    0.00    2.89
   1   6  -3   -1.70    6.03
   1   6  -2    6.93    6.09
   1   6  -1   -2.05   10.13
   1   6   0   80.15   11.86
   1   6   2   53.62   10.71
   1   6   3   -8.34    8.05
   1   6   4   10.65    8.08
   1   6   5   -5.20    8.05
   1   6   6   34.95    9.24
   1   6   7    5.20    6.35
   1   6   8   12.35    6.32
   1   6   9   -8.05    9.55
   1   6  10   -6.06    5.77
   1   6  11   12.73   12.96
   1   6  12    4.30    6.61
   1   6  13   -2.05    6.35
   1   6  14   20.72   14.37
   1   6  15   -8.34   12.35
   1   6  16   19.65   13.25
   1   6  17   13.85   14.40
   1   6  18   -3.49   15.04
   1   6  19   30.68   19.02
   1   6  20    5.20   15.56
   1   6  21  -27.39   17.61
   1   7 -16   28.63   24.01
   1   7 -15   40.58   23.18
   1   7 -14  -17.03   17.66
   1   7 -13   47.56   17.58
   1   7 -12   28.83   18.96
   1   7 -11   42.34   16.13
   1   7 -10   -5.20   15.01
   1   7  -9   34.55   18.76
   1   7  -8   18.47   17.37
   1   7  -7   -8.05   16.39
   1   7  -6   -3.17   12.12
   1   7  -5  -24.62   14.17
   1   7  -4    1.44   11.60
   1   7  -3   15.01    9.21
   1   7  -2  -10.42   12.38
   1   7  -1    8.63   12.99
   1   7   1    8.05   13.51
   1   7   2   24.62   13.82
   1   7   3  -14.49   12.41
   1   7   5  -10.10    9.81
   1   7   8    9.24    8.37
   1   7   9   16.22    9.29
   1   7  10    5.20    6.35
   1   7  11   -1.70   10.30
   1   7  12   -6.06    9.21
   1   7  13   -6.06   10.39
   1   7  14    0.29   11.66
   1   8 -12   34.95   19.28
   1   8 -11   44.79   20.00
   1   8 -10   33.57   15.56
   1   8  -9   85.08   21.62
   1   8  -8   29.73   19.28
   1   8  -7   12.35   18.99
   1   8  -6   -7.22   18.79
   1   8  -5   12.12   17.87
   1   8  -4  -15.01   16.45
   2  -8 -10    8.63   21.88
   2  -8  -8    1.15   19.28
   2  -8  -7  -11.78   17.26
   2  -8  -6    9.24   17.35
   2  -8  -5  205.58   12.67
   2  -8  -4   56.63   13.56
   2  -8  -3   31.43   11.80
   2  -8  -2    6.67   10.97
   2  -8  -1   77.15   13.13
   2  -8   0   17.03   13.33
   2  -8   1  -13.59   16.16
   2  -8   2   10.42   13.05
   2  -8   3   23.12   11.78
   2  -8   4    0.29   16.34
   2  -8   5    5.20   10.36
   2  -8   6   19.65   15.67
   2  -8   7   -0.29   16.34
   2  -7 -15   33.57   20.46
   2  -7 -13   -8.63   19.89
   2  -7 -11   39.71   19.05
   2  -7  -9   -5.20   11.00
   2  -7  -8    2.05   10.13
   2  -7  -7  -10.65   14.08
   2  -7  -6    3.17   10.42
   2  -7  -5   -5.74    9.76
   2  -7  -4   -3.17   10.13
   2  -7  -3    4.88    9.76
   2  -7  -2  -12.12   13.85
   2  -7  -1   16.22   13.54
   2  -7   0    8.63   12.99
   2  -7   1  -27.91   13.45
   2  -7   2  -36.57   16.22
   2  -7   3  -15.01    9.47
   2  -7   4    6.32    9.24
   2  -7   5   -0.58    9.58
   2  -7   6  -19.65   16.42
   2  -7   7   19.65   10.39
   2  -7   8   19.97    9.87
   2  -7   9   -6.32    9.50
   2  -7  10  -11.78   14.34
   2  -6 -20   -4.01   20.98
   2  -6 -19   80.47   21.93
   2  -6 -18   34.55   21.96
   2  -6 -17    7.76   19.60
   2  -6 -16    8.34   19.91
   2  -6 -13   42.11   18.73
   2  -6 -12   21.99   15.93
   2  -6 -10   14.49   13.82
   2  -6  -9  -10.42    9.00
   2  -6  -8    3.17   12.12
   2  -6  -7   41.01   10.65
   2  -6  -6   29.93   13.02
   2  -6  -5   17.03    8.69
   2  -6  -4   13.59   11.89
   2  -6  -3   46.64    9.76
   2  -6  -2    7.22    8.11
   2  -6  -1    3.49    7.82
   2  -6   0   14.49    8.14
   2  -6   1   25.46    8.92
   2  -6   2    0.29    7.88
   2  -6   3    2.89    8.08
   2  -6   4   14.75    7.56
   2  -6   5    2.28    7.45
   2  -6   6    4.88    7.50
   2  -6   7    8.95    7.82
   2  -6   8   -3.17    8.37
   2  -6   9   81.68    9.52
   2  -6  10  -10.65    7.53
   2  -6  11   28.63    8.92
   2  -6  12   -5.48   13.85
   2  -6  13   41.44   13.56
   2  -6  14  -29.18   13.22
   2  -6  15  -12.12   16.22
   2  -6  16   -7.22   16.42
   2  -6  17   -7.22   17.06
   2  -6  18   -4.30   16.13
   2  -5 -22    9.55   15.04
   2  -5 -21   -0.29   11.98
   2  -5 -18   54.87   17.61
   2  -5 -17   20.43   17.06
   2  -5 -16    4.59   16.08
   2  -5 -15   12.35   15.53
   2  -5 -14   13.59   15.27
   2  -5 -13    4.88   13.51
   2  -5 -12   -3.75   12.70
   2  -5 -11   15.53   12.47
   2  -5 -10   19.97   11.54
   2  -5  -9    1.15    7.50
   2  -5  -8   -3.49    8.14
   2  -5  -7    4.30    6.90
   2  -5  -6    6.93    9.58
   2  -5  -5   -4.88    9.52
   2  -5  -4   50.91    7.76
   2  -5  -3   63.21    7.82
   2  -5  -2   54.87    7.56
   2  -5  -1    6.32    6.67
   2  -5   0   48.75    7.13
   2  -5   1  172.01    9.35
   2  -5   2   28.63    6.72
   2  -5   3   -3.49    6.09
   2  -5   4    6.32    6.32
   2  -5   5   26.49    6.64
   2  -5   6  -12.96    6.35
   2  -5   7   15.01    7.50
   2  -5   8   16.22    6.98
   2  -5   9   50.19    6.98
   2  -5  10    2.60    6.09
   2  -5  11    3.17    6.67
   2  -5  12    5.74    6.35
   2  -5  13    4.59    7.19
   2  -5  14   -6.32    6.93
   2  -5  15   17.89   12.06
   2  -5  16    4.88   12.09
   2  -4 -22   -4.30   10.91
   2  -4 -21    7.76   12.70
   2  -4 -20   -0.87   15.93
   2  -4 -19   19.37   14.81
   2  -4 -17   73.02   15.09
   2  -4 -15    7.22   12.67
   2  -4 -14   26.49   11.89
   2  -4 -13   -4.88   10.97
   2  -4 -12    6.67   11.57
   2  -4 -10  305.01   18.38
   2  -4  -9   17.61    7.27
   2  -4  -8   67.04   11.69
   2  -4  -7   75.96    7.10
   2  -4  -6 1068.39   31.08
   2  -4  -5    1.70    5.74
   2  -4  -4    0.87    4.36
   2  -4  -3    2.89    4.04
   2  -4  -2   46.41    5.08
   2  -4  -1   18.76    4.27
   2  -4   0   55.36    4.30
   2  -4   1   76.54    4.76
   2  -4   2  229.65    6.70
   2  -4   3    8.63    4.91
   2  -4   4   21.99    5.43
   2  -4   5   24.76    5.25
   2  -4   6   48.52    6.15
   2  -4   7   14.08    4.85
   2  -4   8   53.10    6.70
   2  -4   9  240.04   10.53
   2  -4  10   80.15    7.59
   2  -4  11   -1.15    5.17
   2  -4  12   -1.70    5.17
   2  -4  13   -2.05    8.40
   2  -4  14    8.95    7.50
   2  -3 -21   -7.76   11.26
   2  -3 -18   21.67   11.54
   2  -3 -17  276.61   18.64
   2  -3 -16    4.88    9.76
   2  -3 -15    8.34    9.24
   2  -3 -14    8.63    9.50
   2  -3 -13   -6.67    8.95
   2  -3 -10  408.70   19.91
   2  -3  -9  138.22   11.57
   2  -3  -8   83.24    6.81
   2  -3  -7   45.95    5.97
   2  -3  -6  541.70   22.94
   2  -3  -5  112.01    9.70
   2  -3  -4    2.60    3.78
   2  -3  -3   -0.87    3.17
   2  -3  -2  378.37   10.56
   2  -3  -1   -5.20    3.17
   2  -3   0    7.22    3.20
   2  -3   1   11.78    2.91
   2  -3   2  120.06    4.47
   2  -3   3    9.78    2.86
   2  -3   4    1.15    4.04
   2  -3   5   45.95    7.59
   2  -3   6   12.12    6.64
   2  -3   7   -9.78    6.58
   2  -3   8   31.43    7.99
   2  -3   9   31.43   10.10
   2  -2 -19    2.89    8.95
   2  -2 -18   54.37    9.78
   2  -2 -16   54.37    9.52
   2  -2 -14    1.70    6.90
   2  -2 -13    8.63    7.50
   2  -2 -12   11.20    7.16
   2  -2 -11   -2.60    6.64
   2  -2  -9  295.57   15.18
   2  -2  -8  543.29   46.73
   2  -2  -7  149.21    7.48
   2  -2  -6 2998.03   72.56
   2  -2  -5 1448.15   32.32
   2  -2  -4 1082.88   23.49
   2  -2  -3    3.49    2.60
   2  -2  -2   94.43    3.95
   2  -2  -1    8.34    2.54
   2  -2   0  170.69    5.77
   2  -2   1    4.59    2.63
   2  -2   2 1277.63   25.51
   2  -2   3   98.76    4.39
   2  -2   4    9.78    3.17
   2  -2   5    1.15    5.74
   2  -2   6 2860.13   99.95
   2  -2   7  261.02   15.38
   2  -2  12   27.74    5.20
   2  -2  13    4.59    5.74
   2  -2  14   21.04    6.09
   2  -2  15   -5.20    5.80
   2  -2  16   10.65    6.87
   2  -2  17    1.15    6.61
   2  -2  18  176.95   13.56
   2  -2  19   -5.48    9.24
   2  -2  20    0.87   10.74
   2  -1 -12   -6.67    6.06
   2  -1 -11   18.76    6.61
   2  -1 -10    0.58    6.09
   2  -1  -9  222.49   11.66
   2  -1  -8  104.94    7.99
   2  -1  -7   29.73    6.12
   2  -1  -6   61.59    4.79
   2  -1  -5    5.74    3.17
   2  -1  -4    4.30    2.60
   2  -1  -3   50.91    4.36
   2  -1  -2   -4.30    3.17
   2  -1  -1   55.13    3.29
   2  -1   0  663.32   14.00
   2  -1   1   96.74    4.01
   2  -1   2 1259.48   25.31
   2  -1   3 1901.82   37.06
   2  -1   4  375.08    9.21
   2  -1   5   10.42    3.17
   2  -1   6   69.30    4.82
   2  -1  10 1215.26   45.02
   2  -1  11   33.57    6.09
   2  -1  12  162.34   10.39
   2  -1  13    5.48    6.06
   2  -1  14  117.47    9.96
   2  -1  15    1.15    6.90
   2  -1  16   -8.34    7.45
   2  -1  17    9.24    6.93
   2  -1  18  170.69   13.31
   2  -1  19   88.89   12.18
   2  -1  20   -2.60   11.57
   2  -1  21  -18.18   11.89
   2  -1  22   14.49   13.31
   2  -1  23   -9.55   13.85
   2  -1  24    3.75   15.01
   2  -1  25   10.42   13.59
   2  -1  26    9.55   14.49
   2   0 -16   10.97    4.62
   2   0 -15   51.63    5.37
   2   0 -13   54.37    5.77
   2   0 -12    4.30    4.30
   2   0 -11   10.10    4.33
   2   0  -9  312.77   14.43
   2   0  -8    8.95    3.75
   2   0  -7 1063.94   41.01
   2   0  -6   62.69    5.11
   2   0  -5  166.70   10.10
   2   0  -4  261.02    8.77
   2   0  -3  331.67    9.90
   2   0  -2  190.28    7.04
   2   0  -1 2432.26   56.97
   2   0   0   54.37    3.00
   2   0   1  259.38    6.58
   2   0   2   33.77    2.37
   2   0   3    6.93    1.70
   2   0   4   89.21    4.82
   2   0   5   33.16    4.91
   2   0   8  699.66   31.46
   2   0   9  572.98   23.58
   2   0  10  149.21   10.39
   2   0  11 1371.60   49.06
   2   0  12  645.05   28.49
   2   0  13    2.05    5.54
   2   0  14  151.70   11.72
   2   0  15   20.43    8.28
   2   0  16    4.01    6.61
   2   0  17   -4.30    6.35
   2   0  18  415.60   22.17
   2   0  19  378.37   21.16
   2   0  20  490.76   27.10
   2   0  21    7.76   10.97
   2   0  22  210.49   19.22
   2   0  23   34.55   13.19
   2   0  24    8.95   12.38
   2   0  25  -22.14   17.26
   2   0  26    5.48   14.75
   2   0  27   37.00   16.54
   2   1 -17    3.75    6.32
   2   1 -15    1.70    6.58
   2   1  -9   -0.87    2.60
   2   1  -8    2.89    2.60
   2   1  -5  923.71   35.12
   2   1  -4  296.17   15.21
   2   1  -3  410.75   18.59
   2   1  -2   39.31    3.84
   2   1  -1  154.64    6.35
   2   1   0  178.77    6.35
   2   1   1 1045.18   27.48
   2   1   2   35.56    3.23
   2   1   3  999.55   24.71
   2   1   4   31.43    3.43
   2   1   8   26.84    5.97
   2   1   9   43.67    7.19
   2   1  10   -2.05    6.64
   2   1  11   -6.06    6.61
   2   1  12    3.75    5.80
   2   1  13   10.42    6.35
   2   1  14   -1.70    6.32
   2   1  15    2.28    6.90
   2   1  16   19.65    8.14
   2   1  17   24.62    8.95
   2   1  18   18.47    9.21
   2   1  19   -4.88    8.63
   2   1  20  235.34   18.76
   2   1  21  -23.93   11.31
   2   1  22   34.95   13.25
   2   1  23   24.62   13.65
   2   1  24   37.81   15.87
   2   1  25  -11.54   14.66
   2   1  26   31.43   19.63
   2   1  27   -4.01   17.29
   2   2 -18  -12.35    6.58
   2   2 -17   -5.48    8.37
   2   2 -16   16.77    7.24
   2   2 -15   12.73    6.90
   2   2 -14  171.55   14.23
   2   2 -13   -6.93    6.35
   2   2  -5  115.65    6.96
   2   2  -4    9.55    1.99
   2   2  -3   13.22    1.96
   2   2  -2   17.89    2.02
   2   2  -1  176.95    5.89
   2   2   0    6.67    1.76
   2   2   1    2.60    1.76
   2   2   2   20.26    2.31
   2   2   3   68.17    3.09
   2   2   4   16.22    2.89
   2   2   8   -4.59    7.50
   2   2   9  469.92   24.30
   2   2  10   90.19    9.67
   2   2  11  139.00   12.01
   2   2  12   17.32    7.50
   2   2  13  172.45   13.39
   2   2  14   -1.44    6.96
   2   2  15    7.48    7.24
   2   2  16   -4.30    8.02
   2   2  17   -2.05    8.40
   2   2  18   12.35    9.21
   2   2  19   66.50   11.63
   2   2  20   18.18   11.31
   2   2  21  342.27   23.90
   2   2  22   -9.78   12.64
   2   2  23   30.68   15.07
   2   2  24  -16.48   14.75
   2   2  25   82.92   17.95
   2   2  26   -2.28   17.52
   2   2  27   23.12   17.98
   2   3 -25   37.81   22.14
   2   3 -24   36.37   17.63
   2   3 -23   -8.63   17.29
   2   3 -18    7.22   10.13
   2   3 -15   10.65    8.08
   2   3 -14  269.33   20.09
   2   3 -13   -3.49    6.09
   2   3 -12   18.47    5.54
   2   3 -11   -0.58    5.22
   2   3 -10  -10.42    7.24
   2   3  -9   15.93    2.57
   2   3  -8   75.65    7.39
   2   3  -7   33.77    3.75
   2   3  -6  775.30   32.18
   2   3  -5   13.85    5.43
   2   3  -4   43.67    5.83
   2   3  -3   47.56    6.09
   2   3  -2  163.21    8.25
   2   3  -1    8.63    3.20
   2   3   0    3.17    2.91
   2   3   1   -2.60    5.20
   2   3   4   -1.44    1.15
   2   3   8  -10.65    6.64
   2   3   9   29.73    8.34
   2   3  10   -8.34    7.45
   2   3  11  -12.73    8.11
   2   3  12    4.30    8.60
   2   3  13  415.60   23.55
   2   3  14   58.18   10.36
   2   3  15   13.22    8.89
   2   3  16   27.39   12.09
   2   3  17   16.77    9.87
   2   3  18   14.75   10.71
   2   3  19  -20.26   11.31
   2   3  20   34.55   12.79
   2   3  21    1.15   16.68
   2   3  22   12.96   14.69
   2   3  23   -9.55   14.72
   2   3  24  -19.37   20.17
   2   3  25    7.48   17.84
   2   3  26   33.57   19.89
   2   4 -23  -10.65   16.39
   2   4 -22    6.67   17.63
   2   4 -21    8.05   16.68
   2   4 -20   -5.74   15.21
   2   4 -19  -14.49   18.50
   2   4 -18   63.21   15.93
   2   4 -17    9.55   13.02
   2   4 -16   -5.74    7.73
   2   4 -15   -1.70    8.31
   2   4 -14    1.44    7.53
   2   4 -13    8.95    6.61
   2   4 -12    3.49    6.67
   2   4 -11    8.34    5.80
   2   4 -10   71.00    8.02
   2   4  -9    2.05    3.49
   2   4  -8    8.95    3.75
   2   4  -7    2.05    6.35
   2   4  -6 2445.68   87.36
   2   4  -5    0.00    2.89
   2   4  -4   60.26    5.54
   2   4  -3    6.67    5.17
   2   4  -2  589.35   24.73
   2   4  -1   13.59    6.00
   2   4   0   13.59    4.88
   2   4   6 5569.77  172.42
   2   4   7  229.65   10.30
   2   4   9    4.88   10.36
   2   4  10   13.22   10.62
   2   4  11    9.78   11.26
   2   4  12    0.87    9.55
   2   4  13   12.35   10.39
   2   4  14   12.12   12.67
   2   4  15   17.61   14.40
   2   4  16   12.35   11.83
   2   4  17   -0.58   10.77
   2   4  18   14.08   14.40
   2   4  19   18.47   12.99
   2   4  20   21.67   13.91
   2   4  21   16.22   15.33
   2   4  22    0.29   16.08
   2   4  23  -31.23   17.87
   2   4  24    8.95   17.89
   2   4  25   10.42   19.42
   2   5 -21   32.96   16.77
   2   5 -20   32.01   22.89
   2   5 -19    1.44   17.09
   2   5 -18   -0.29   19.86
   2   5 -17   12.12   15.27
   2   5 -16    2.89   10.10
   2   5 -15   11.78   10.01
   2   5 -14    0.58    9.00
   2   5 -13   22.80   11.52
   2   5 -12   25.46    9.26
   2   5 -11    4.59    7.79
   2   5 -10   -0.87    7.24
   2   5  -9   -5.20    6.64
   2   5  -8    8.95   10.36
   2   5  -7    9.55    6.61
   2   5  -6    4.88    6.29
   2   5  -5   42.34    6.64
   2   5  -4   -6.93    5.80
   2   5  -3    1.70    5.45
   2   5  -2   34.34    7.56
   2   5  -1    8.34    6.67
   2   5   0    9.24    5.48
   2   5   7    1.70    3.43
   2   5  10   35.56   10.13
   2   5  11  -16.77   12.09
   2   5  12   -8.34   10.10
   2   5  13  -18.76   13.54
   2   5  14   24.27   12.06
   2   5  15    3.49   11.31
   2   5  16   24.27   15.07
   2   5  17    8.95   12.38
   2   5  18  -10.97   12.15
   2   5  19   -3.75   15.27
   2   5  20   33.57   14.78
   2   5  21   -5.48   13.85
   2   6 -19   -6.93   20.49
   2   6 -18  -12.12   15.61
   2   6 -17   -0.87   16.80
   2   6 -16    9.24   17.06
   2   6 -15   -4.59   15.79
   2   6 -14    4.30   14.66
   2   6 -13    1.15   10.65
   2   6 -12    1.15    9.78
   2   6 -11   12.12    9.81
   2   6 -10    2.60    9.26
   2   6  -9   15.93   13.02
   2   6  -8  -14.75    9.00
   2   6  -7    8.05    8.69
   2   6  -6   11.54    6.93
   2   6  -5   17.61    7.85
   2   6  -4    9.78    7.76
   2   6  -3    5.48    6.61
   2   6  -2   -0.87    6.96
   2   6  -1   23.93    7.48
   2   6   0    2.28    9.76
   2   6   2   -3.17    9.81
   2   6   3   12.96   10.39
   2   6   4   49.70   11.49
   2   6   5    2.28    9.47
   2   6   6  958.11   44.16
   2   6   7  241.11   16.88
   2   6  11   10.42    9.00
   2   6  12   -6.32    8.37
   2   6  13  -15.93    8.95
   2   6  14   15.27    8.37
   2   6  15   12.73   15.64
   2   6  16   -3.75   14.75
   2   7 -16    3.17   17.35
   2   7 -15   -4.01   21.59
   2   7 -14   -5.20   20.49
   2   7 -13    0.58   16.54
   2   7 -12   27.74   19.34
   2   7 -11   -8.34    9.81
   2   7 -10   -1.15   11.20
   2   7  -9   15.93   11.26
   2   7  -8   15.53   11.52
   2   7  -7    3.49   10.42
   2   7  -6    0.29   10.51
   2   7  -5    0.87    9.84
   2   7  -4   -1.44    8.69
   2   7  -3    5.20    8.98
   2   7  -2    6.06   10.97
   2   7  -1    9.55   14.72
   2   7   0    8.34   11.78
   2   7   2  -21.04   11.54
   2   7   3   -8.63   11.49
   2   7   4    8.63   11.00
   2   7   5    3.17   10.97
   2   7   6   13.85   11.26
   2   7   7  -13.22   11.49
   2   7   8    0.00    2.89
   2   7   9   -5.74   13.28
   2   7  10   12.96   13.59
   2   7  11  -10.10   12.41
   2   7  13    7.76   11.54
   2   8 -11   60.81   19.08
   2   8 -10   15.27   17.00
   2   8  -9    8.63   12.67
   2   8  -8  -15.01   15.01
   2   8  -7   24.27   19.08
   2   8  -6  -15.01   10.39
   2   8  -5   -0.87   11.31
   2   8  -4   40.15   18.53
   2   8  -3    1.70   14.63
   2   8  -2   16.22   15.59
   3  -7 -12    3.17   18.79
   3  -7 -11  -19.37   19.28
   3  -7 -10   18.47   12.99
   3  -7  -9   12.12   12.67
   3  -7  -8    7.48   12.35
   3  -7  -7  -16.48   16.42
   3  -7  -6  -18.18   11.89
   3  -7  -5   -7.76   13.25
   3  -7  -4   -9.24   12.41
   3  -7  -3   -2.05    9.55
   3  -7  -2    8.95   12.09
   3  -7  -1   -3.17   11.57
   3  -7   0  -14.75   11.60
   3  -7   1   13.85   12.12
   3  -7   2   -8.95   11.78
   3  -7   3    5.74   17.00
   3  -7   4    2.60   12.12
   3  -7   5    9.24   11.89
   3  -7   6   11.78   11.54
   3  -7   7   -5.20   11.52
   3  -7   8  -21.04   12.47
   3  -7   9  -11.54   11.31
   3  -7  10   -5.20   11.00
   3  -6 -17  -38.88   21.39
   3  -6 -16   25.63   21.67
   3  -6 -15   14.75   19.71
   3  -6 -14   36.57   18.10
   3  -6 -13  -11.20   16.36
   3  -6 -11  -10.42   15.59
   3  -6 -10   -2.89   10.97
   3  -6  -9    7.76   16.10
   3  -6  -8    4.30   10.36
   3  -6  -7   -0.87   14.81
   3  -6  -6   -4.59    9.76
   3  -6  -5    6.06   10.13
   3  -6  -4   16.77   10.45
   3  -6  -3   63.21   17.29
   3  -6  -2  725.05   24.71
   3  -6  -1  320.01   16.42
   3  -6   0  110.94   12.18
   3  -6   1  112.01   16.91
   3  -6   2  255.57   15.21
   3  -6   3   79.25   10.59
   3  -6   4  -15.01    8.69
   3  -6   5    6.32    9.81
   3  -6   6  -16.22    9.58
   3  -6   7   12.35   10.39
   3  -6   8    9.24   14.46
   3  -6   9   11.20   17.87
   3  -6  10  -12.12   12.41
   3  -6  11    5.48   10.68
   3  -6  12  -15.93    8.95
   3  -6  13    9.78    8.40
   3  -6  14   27.19   14.52
   3  -6  15    9.24   18.82
   3  -5 -20  -22.14   20.46
   3  -5 -18   27.74   20.58
   3  -5 -17  -10.65   18.18
   3  -5 -16   33.16   17.81
   3  -5 -15   -8.95   15.35
   3  -5 -14  -15.93   15.07
   3  -5 -13    1.44   15.35
   3  -5 -12   13.59   16.16
   3  -5 -11   -4.30   13.80
   3  -5 -10   21.36   10.04
   3  -5  -9   -0.58    9.29
   3  -5  -8   35.56    9.52
   3  -5  -7  -21.99    8.14
   3  -5  -6    4.88    8.02
   3  -5  -5   -0.87    6.38
   3  -5  -4   -4.01    7.76
   3  -5  -3    1.70    8.05
   3  -5  -2   39.31    8.31
   3  -5  -1    0.58    7.85
   3  -5   0   10.65    7.76
   3  -5   1    5.74    7.48
   3  -5   2  139.00   10.42
   3  -5   3   12.35    7.16
   3  -5   4   14.75    8.34
   3  -5   5    4.01    8.37
   3  -5   6   16.48    8.69
   3  -5   7   10.42    9.55
   3  -5   8    1.15    7.73
   3  -5   9   36.57   10.48
   3  -5  10   67.33   11.43
   3  -5  11   52.61   11.57
   3  -5  12   -1.44    7.53
   3  -5  13   11.54    7.85
   3  -5  14  -20.26    9.03
   3  -5  15    2.60    8.66
   3  -5  16   16.22    8.63
   3  -5  17    0.00    2.89
   3  -5  18   10.97   14.98
   3  -5  19  -32.38   15.09
   3  -4 -19    9.55   16.80
   3  -4 -17   31.43   15.61
   3  -4 -15    9.55   13.33
   3  -4 -13   11.54   12.47
   3  -4 -12   18.18   12.47
   3  -4 -11    5.20   11.52
   3  -4 -10   16.48   11.60
   3  -4  -9   62.95    8.89
   3  -4  -8  168.46   16.31
   3  -4  -7   35.15    8.05
   3  -4  -6  -15.93    7.19
   3  -4  -5   10.97    6.98
   3  -4  -4    3.49    6.67
   3  -4  -3   22.14    6.87
   3  -4  -2   50.42    7.97
   3  -4  -1   11.54    7.85
   3  -4   0  316.38   13.31
   3  -4   1   20.26    6.58
   3  -4   2   34.95    6.64
   3  -4   3   -1.70    6.03
   3  -4   4  209.01   10.79
   3  -4   5   -8.95    6.90
   3  -4   6   19.05    6.98
   3  -4   7    8.95    6.61
   3  -4   8   10.42    6.90
   3  -4   9   -5.48    9.24
   3  -4  13   19.37   11.52
   3  -4  14   65.11   14.26
   3  -4  15    7.76   11.83
   3  -4  16   51.40   17.29
   3  -4  17    0.87   16.22
   3  -4  18   17.89   13.80
   3  -4  19   12.12   15.27
   3  -3 -14   24.27   11.54
   3  -3 -13   18.76   10.74
   3  -3 -12   -1.15   10.36
   3  -3 -11    4.01    8.92
   3  -3 -10    1.15    8.34
   3  -3  -9   64.30    8.17
   3  -3  -8  145.89    9.84
   3  -3  -7  162.34   12.55
   3  -3  -6  -12.35    6.09
   3  -3  -5   67.33    7.53
   3  -3  -4   14.75    5.74
   3  -3  -3    9.24    6.09
   3  -3  -2   35.15    6.23
   3  -3  -1  201.22   10.59
   3  -3   0  401.17   11.57
   3  -3   1   57.41    4.88
   3  -3   2   -6.93    4.65
   3  -3   3   58.96    5.74
   3  -3   4  324.29   11.63
   3  -3   5   22.45    5.17
   3  -3   6  -11.78    8.40
   3  -3   7    3.75    9.55
   3  -3   8   43.00    9.81
   3  -3   9    6.93    8.95
   3  -3  11    7.48    8.92
   3  -3  12   -3.49    9.58
   3  -3  13    8.63    9.50
   3  -3  14    8.05   10.42
   3  -2 -17   20.72   11.60
   3  -2 -15 2094.64   79.31
   3  -2 -14    3.17    8.98
   3  -2 -13   17.03    9.26
   3  -2 -12   -1.15    7.50
   3  -2 -11   19.97    7.73
   3  -2 -10    8.34    7.76
   3  -2  -9    6.06    6.61
   3  -2  -8    2.28    5.74
   3  -2  -7  185.64    9.73
   3  -2  -6   52.12    6.12
   3  -2  -5  129.18   10.04
   3  -2  -4  296.75   11.72
   3  -2  -3 1000.62   25.80
   3  -2  -2   10.65    7.53
   3  -2  -1   76.54    9.52
   3  -2   0   37.00    8.05
   3  -2   1  135.04    7.10
   3  -2   2   23.12    5.22
   3  -2   3  180.59    8.23
   3  -2   4  312.16   12.01
   3  -2   5  191.24    8.46
   3  -2   6    9.55    7.56
   3  -2   7    6.32    7.50
   3  -2   8    8.95    8.95
   3  -2   9    5.74    7.73
   3  -2  10   16.77    8.63
   3  -2  11   73.31    9.90
   3  -2  12  219.95   16.62
   3  -1 -17   40.15   10.97
   3  -1 -16   66.21    9.12
   3  -1 -15  177.41   13.13
   3  -1 -14  631.31   28.17
   3  -1 -12   47.10    7.71
   3  -1 -11    7.76    7.48
   3  -1 -10   19.97    6.38
   3  -1  -9   -0.58    6.38
   3  -1  -8   48.98    7.85
   3  -1  -7  934.07   24.94
   3  -1  -6   41.91    5.48
   3  -1  -5   68.17    8.69
   3  -1  -4   25.98    7.45
   3  -1  -3  531.45   21.93
   3  -1  -2   53.36    5.22
   3  -1  -1    7.76    4.07
   3  -1   0    7.22    4.30
   3  -1   1   66.50    5.54
   3  -1   2    4.01    4.01
   3  -1   3   -3.75    4.01
   3  -1   4    0.58    4.07
   3  -1   5   86.35    6.00
   3  -1   6   18.18    4.36
   3  -1   7   -4.59    6.32
   3  -1   8   14.08    8.92
   3  -1   9    4.88    7.50
   3  -1  10   12.96    7.22
   3  -1  18  -14.08    9.18
   3  -1  19  -12.96    7.82
   3  -1  20   -0.87   10.16
   3  -1  21   19.05   13.36
   3  -1  22    8.05   10.71
   3  -1  23   -5.20   14.14
   3   0 -15  391.04   17.46
   3   0 -14  612.67   27.76
   3   0 -12    7.48    5.77
   3   0 -11   69.58    7.36
   3   0 -10  -12.73    5.22
   3   0  -9   -7.22    5.20
   3   0  -8   19.97    5.77
   3   0  -5  616.04   25.31
   3   0  -4  192.65   12.27
   3   0  -3 5186.12  178.62
   3   0  -2  624.50   25.48
   3   0  -1  787.65   20.03
   3   0   0   -2.28    3.43
   3   0   1   -0.29    3.20
   3   0   2    3.75    3.15
   3   0   3   62.14    4.27
   3   0   4   -4.01    2.86
   3   0   5  395.08   30.39
   3   0   6    6.32    6.67
   3   0   7   -1.70    6.90
   3   0   8    2.28    5.45
   3   0   9 1380.44   56.80
   3   0  16    4.59    7.50
   3   0  17   -2.05    7.79
   3   0  18   -3.49    7.82
   3   0  19   25.63   11.00
   3   0  20   10.10   11.23
   3   0  21   14.75   10.04
   3   0  22   -0.87   12.47
   3   0  23   22.80   16.71
   3   0  24   40.38   17.92
   3   0  25  -11.20   14.43
   3   0  26    7.76   15.82
   3   1 -13  151.70    9.21
   3   1 -12   31.81    5.17
   3   1 -11   16.77    4.88
   3   1 -10   18.18    4.65
   3   1  -3   -2.28    6.32
   3   1  -2  161.91    9.52
   3   1  -1    8.34    5.48
   3   1   0   18.47    2.34
   3   1   1   48.98    2.63
   3   1   2  130.34    8.54
   3   1   3  554.43   23.20
   3   1   4   14.49    5.43
   3   1   5 1020.07   36.88
   3   1   6  461.12   19.71
   3   1   7  133.05    9.41
   3   1   8    2.89    4.91
   3   1  14   -4.59    7.19
   3   1  15   16.77    8.34
   3   1  16   10.42    9.87
   3   1  17    8.05   10.71
   3   1  18   22.45   11.60
   3   1  19    0.87    9.55
   3   1  20    9.24   12.41
   3   1  21   18.18   11.31
   3   1  22   22.14   16.16
   3   1  23   41.44   18.82
   3   1  24  -18.47   14.75
   3   1  25   -6.06   14.14
   3   1  26   15.53   16.08
   3   2 -17    2.89   12.12
   3   2 -11    0.58    3.20
   3   2  -2   67.04    4.18
   3   2  -1  203.15    6.29
   3   2   0  225.55   10.71
   3   2   1   93.77    6.26
   3   2   2  544.06   21.39
   3   2   3   35.56    4.65
   3   2   4    5.48    3.75
   3   2   5   31.23    4.94
   3   2   6   41.24    5.69
   3   2   7    5.20    4.33
   3   2   8   -1.15    4.88
   3   2  14  211.96   17.81
   3   2  15  141.02   13.31
   3   2  16   -8.05    8.69
   3   2  17   15.53   10.04
   3   2  18   -3.17    9.52
   3   2  19    0.87   10.16
   3   2  20   -2.60   11.57
   3   2  21  212.48   19.80
   3   2  22   46.64   15.79
   3   2  23  105.63   18.50
   3   2  24   31.43   15.82
   3   2  25    2.60   17.61
   3   2  26    9.78   17.32
   3   3 -17   18.47   14.17
   3   3 -16    2.05   11.60
   3   3 -15   17.61    9.84
   3   3 -10   -2.89    7.22
   3   3  -9   -0.29    5.54
   3   3  -8   -3.17    6.06
   3   3  -7    5.74    5.20
   3   3  -6   22.14    5.74
   3   3  -5    5.74    4.30
   3   3  -4  749.04   20.46
   3   3  -3   16.22    4.39
   3   3  -2  348.59   13.97
   3   3  -1    7.22    3.46
   3   3   3   17.03    3.52
   3   3   4   73.88    5.25
   3   3   5    5.20    3.49
   3   3   6   62.40    4.82
   3   3   7    9.55    4.30
   3   3   8    8.95    4.88
   3   3  14   14.08    9.81
   3   3  15   21.04   11.54
   3   3  16    5.20   12.38
   3   3  17   26.32   11.00
   3   3  18  -16.22   12.18
   3   3  19    2.28   12.64
   3   3  20   -7.48   13.02
   3   3  21   13.59   14.14
   3   3  22   -6.67   14.75
   3   3  23   56.89   20.49
   3   3  24   18.76   21.04
   3   3  25   10.97   17.55
   3   4 -20   21.99   15.61
   3   4 -19   17.89   15.24
   3   4 -18   -4.88    8.34
   3   4 -17   -7.22    9.84
   3   4 -16    3.75    8.69
   3   4 -15  -10.42    8.66
   3   4 -14   -2.28   11.20
   3   4 -13   10.42    7.79
   3   4 -12   15.93   10.71
   3   4 -11   13.22    8.02
   3   4 -10   20.43    9.21
   3   4  -9   -3.49    7.56
   3   4  -8   69.87    9.67
   3   4  -7   40.58    7.79
   3   4  -6   12.35    7.76
   3   4  -5   53.36    7.19
   3   4  -4   32.58    5.43
   3   4  -3   12.12    5.20
   3   4  -2   21.99    5.25
   3   4  -1    8.63    4.59
   3   4   7    1.70    2.57
   3   4   8    7.22    3.75
   3   4  15  -16.48   11.60
   3   4  16   13.59   11.52
   3   4  17   -2.60   12.12
   3   4  18    9.55   13.33
   3   4  19    2.89   13.56
   3   4  20    7.22   13.59
   3   4  21  -13.85   15.04
   3   4  22   55.36   18.44
   3   4  23   23.12   17.63
   3   4  24   73.02   22.94
   3   5 -18  -17.03   13.88
   3   5 -17   10.42   17.00
   3   5 -16    5.48   10.13
   3   5 -15   11.20   10.13
   3   5 -14   15.01   10.13
   3   5 -13  -11.20    9.55
   3   5 -12   11.20    8.08
   3   5 -11   46.64    9.52
   3   5 -10  -12.96    8.08
   3   5  -9   -5.48    9.78
   3   5  -8   -4.01    9.21
   3   5  -7   16.77    8.63
   3   5  -6    2.60    8.11
   3   5  -5   28.83    7.85
   3   5  -4   -8.05    6.64
   3   5  -3   45.25    7.76
   3   5  -2   -5.20    6.90
   3   5  -1   -0.58    6.96
   3   5  17   27.74   14.66
   3   5  18   -9.78   14.11
   3   5  19  -13.22   14.08
   3   5  20    2.28   17.52
   3   5  21   13.22   16.68
   3   5  22   12.35   17.81
   3   5  23    7.48   18.76
   3   6 -17  -17.61   13.82
   3   6 -16    8.05   13.51
   3   6 -15   24.76   14.37
   3   6 -14  -19.65   16.71
   3   6 -13    4.30   15.84
   3   6 -12  -14.75   10.71
   3   6 -11  -10.42    8.66
   3   6 -10    2.05    9.55
   3   6  -9    7.22    8.95
   3   6  -8    5.20    7.82
   3   6  -7   22.14    8.31
   3   6  -6   -4.88    7.50
   3   6  -5   -2.05   11.00
   3   6  -4    5.74   12.38
   3   6  -3  487.01   22.48
   3   6  -2   14.08    9.81
   3   7  -1    1.44   13.88
   3   7   0   10.97   14.75
   3   7   1  -13.59   15.04
   3   7   2  -17.03   14.46
   3   8   0   12.12   18.82
   3   8   1   33.77   19.54
   3   8   2   -7.76   18.18
   3   8   4    3.17   17.35
   3   8   5  -21.36   17.26
   3   8   6  -27.19   17.00
   3   8   7    7.48   17.29
   3   8   8   -2.28   16.39
   3   8   9  146.73   21.82
   3   8  10    8.05   16.97
   4  -7  -6   12.96   21.04
   4  -7  -5   13.59   14.14
   4  -7  -4   21.36   14.75
   4  -7  -3   12.73   13.82
   4  -7  -2   19.37   15.24
   4  -7  -1   16.22   13.54
   4  -7   0   23.44   14.14
   4  -7   1   -0.29   14.32
   4  -7   2    5.20   13.85
   4  -7   3   15.27   14.08
   4  -6 -11  -12.12   18.82
   4  -6 -10  -25.46   18.53
   4  -6  -8   -4.59   12.64
   4  -6  -7   26.32   13.07
   4  -6  -6   -7.48   11.80
   4  -6  -5   -6.32   16.74
   4  -6  -4   18.47   11.83
   4  -6  -3  -13.59   12.15
   4  -6  -2   10.97   12.73
   4  -6  -1    1.70   12.35
   4  -6   0  143.04   15.44
   4  -6   1   14.49   13.05
   4  -6   2   30.85   12.09
   4  -6   3    2.28   12.06
   4  -6   4   -7.22   12.12
   4  -6   5   18.47   11.54
   4  -6   6   12.73   12.73
   4  -6   7    5.48   11.00
   4  -6   8    5.48   13.85
   4  -6   9    0.00    2.89
   4  -6  10   -5.48   10.68
   4  -6  11  -15.27   19.91
   4  -5 -16   19.05   16.77
   4  -5 -15   -9.78   17.00
   4  -5 -14   -8.63   16.19
   4  -5 -13    5.20   17.03
   4  -5 -12  -12.12   15.27
   4  -5 -11   27.19   12.06
   4  -5 -10   -4.59   10.91
   4  -5  -9    2.28   10.33
   4  -5  -8   52.12   11.78
   4  -5  -7   36.37   11.26
   4  -5  -6   14.49   10.33
   4  -5  -5    2.89   14.43
   4  -5  -4   24.62   10.62
   4  -5  -3   -6.93    9.84
   4  -5  -2   -1.15    9.78
   4  -5  -1   10.97   14.40
   4  -5   0   25.98    9.87
   4  -5   1   -2.60    9.26
   4  -5   2   -3.75    9.21
   4  -5   3   15.53    9.24
   4  -5   4  -10.10    9.50
   4  -5   5   19.05    9.50
   4  -5   6   18.76    9.87
   4  -5   7   -6.93    9.58
   4  -5   8    1.15    9.78
   4  -5   9    1.70    9.73
   4  -5  10   13.85   10.10
   4  -5  11    3.17    9.52
   4  -5  12   35.76   10.77
   4  -5  13    0.58   10.77
   4  -5  14    2.60   15.04
   4  -5  15  -31.81   15.53
   4  -4 -18  -17.32   16.13
   4  -4 -17   20.72   16.71
   4  -4 -16   20.43   16.13
   4  -4 -15   24.27   15.90
   4  -4 -14   -0.58   15.41
   4  -4 -13   10.97   14.75
   4  -4 -12   16.77   14.46
   4  -4 -11  140.21   18.10
   4  -4 -10    1.15    9.78
   4  -4  -9   25.98   10.04
   4  -4  -8    4.01    8.92
   4  -4  -7  104.25   10.77
   4  -4  -6   28.83    9.29
   4  -4  -5   -8.34    8.34
   4  -4  -4    5.74    8.05
   4  -4  -3   -8.95    8.63
   4  -4  -2   34.95    8.63
   4  -4  -1   35.76    8.74
   4  -4   0  433.81   17.69
   4  -4   1 1218.81   35.59
   4  -4   2  829.19   28.37
   4  -4   3   54.87    9.06
   4  -4   4  211.47   12.35
   4  -4   5  230.66   12.90
   4  -4   6   78.65   10.25
   4  -4   7   18.47   13.59
   4  -4   8   -4.01   12.93
   4  -4   9   -4.30   13.25
   4  -4  10  -10.10   13.59
   4  -4  11  -17.89   12.35
   4  -4  12    0.87   13.91
   4  -4  13   12.96   13.59
   4  -4  14   22.80   13.80
   4  -4  15   11.20   14.43
   4  -4  16    5.48   15.07
   4  -4  17   -2.89   15.87
   4  -4  18    6.93   16.45
   4  -3 -17   19.37   14.20
   4  -3 -16   -9.78   13.28
   4  -3 -14   13.59   13.91
   4  -3 -13   38.67   12.90
   4  -3 -12   18.18   12.18
   4  -3 -11   10.97   10.91
   4  -3 -10   18.76    8.40
   4  -3  -9   19.97   12.76
   4  -3  -8    0.00    2.89
   4  -3  -7   18.18    7.82
   4  -3  -6   10.97    8.11
   4  -3  -5    7.22    7.48
   4  -3  -4    3.75    7.24
   4  -3  -3   -0.87    6.96
   4  -3  -2    0.87    6.96
   4  -3  -1    9.24    6.93
   4  -3   0    2.89    6.93
   4  -3   1  258.28   18.56
   4  -3   2   29.73   11.31
   4  -3   3   39.51   10.88
   4  -3   4   53.86   12.21
   4  -3   5  279.46   20.43
   4  -3   6   26.84   11.80
   4  -3   7  -12.73   10.68
   4  -3   8   12.12   11.00
   4  -3  10    2.05    9.55
   4  -3  11  -11.20   10.13
   4  -3  12   41.91   11.23
   4  -3  13   19.97   12.44
   4  -3  14   26.32   13.25
   4  -3  15   -3.49   12.44
   4  -3  16   15.01   16.45
   4  -3  17   -6.93   13.59
   4  -3  18    5.48   15.07
   4  -3  19   -5.20   18.18
   4  -3  20  -26.49   15.56
   4  -3  21    3.49   16.25
   4  -2 -16   21.04   12.15
   4  -2 -15   26.49   14.17
   4  -2 -14   10.65   10.97
   4  -2 -13   30.68   10.91
   4  -2 -12  -13.59    9.26
   4  -2 -11    2.89   11.26
   4  -2 -10    8.95   11.28
   4  -2  -9   14.49    8.14
   4  -2  -8   -4.59   10.33
   4  -2  -7   88.26    8.63
   4  -2  -6   49.47    7.16
   4  -2  -5  256.12   11.95
   4  -2  -4   30.30    6.55
   4  -2  -3   -6.93    9.84
   4  -2  -2    1.44    9.55
   4  -2  -1   -4.01   11.52
   4  -2   0    8.95    8.63
   4  -2   1  221.97   15.70
   4  -2   2   -4.30   11.20
   4  -2   3  996.35   38.62
   4  -2   4   -4.59    8.95
   4  -2   5  303.22   18.36
   4  -2   6   -4.88    9.76
   4  -2   7  393.06   22.92
   4  -2   8   -2.28    8.89
   4  -2   9   -8.95    9.55
   4  -2  10   -5.20    9.21
   4  -2  11   23.12   10.45
   4  -2  12   -2.89   10.39
   4  -2  13  202.20   19.34
   4  -2  14   56.89   13.07
   4  -2  15   88.26   16.91
   4  -2  16   -2.28   11.52
   4  -2  17   51.40   14.14
   4  -2  18  -22.14   12.64
   4  -2  19   20.26   13.62
   4  -1 -15   -4.59    9.47
   4  -1 -14    5.20    8.34
   4  -1 -13   36.57    9.47
   4  -1 -12   47.79    9.41
   4  -1 -11    0.58    7.85
   4  -1 -10   22.80    9.24
   4  -1  -9   -2.89    7.22
   4  -1  -8   28.63    7.27
   4  -1  -7   14.08    6.38
   4  -1  -5  470.64   23.58
   4  -1  -4  223.50   15.76
   4  -1  -3   -2.89    8.66
   4  -1  -2   45.95   10.13
   4  -1  -1   -0.29    8.49
   4  -1   0  -23.12    9.81
   4  -1   1   28.83    9.29
   4  -1   2   96.08   11.31
   4  -1   3  397.80   20.32
   4  -1   4   22.45    8.69
   4  -1   5    3.75    8.37
   4  -1   6    2.60   10.42
   4  -1   7   87.62   12.09
   4  -1   8    5.48    8.14
   4  -1   9    9.24    8.37
   4  -1  10  -11.78    8.40
   4  -1  11    7.22    8.95
   4  -1  12   -4.59    8.95
   4  -1  13   -3.49    9.26
   4  -1  14   -8.34    9.81
   4  -1  15   20.26   11.63
   4  -1  16  -17.03   10.10
   4   0 -12 1673.52   68.11
   4   0 -11   26.32    8.37
   4   0 -10    2.05    7.79
   4   0  -9   -2.89    7.50
   4   0  -6    6.93    8.40
   4   0  -5   19.65    9.18
   4   0  -4   -6.32    8.02
   4   0  -3    8.05    4.62
   4   0  -2   39.71    5.14
   4   0  -1  190.77    8.46
   4   0   0  251.79    9.70
   4   0   1    0.58    4.07
   4   0   2   65.11    5.20
   4   0   3   45.25    4.79
   4   0   4   27.91    4.85
   4   0   5  -11.78    7.22
   4   0   6   85.40   11.00
   4   0   7  107.05   10.53
   4   0   8    7.22    7.22
   4   0   9    6.67    7.53
   4   0  10  -12.73    7.27
   4   0  11   18.47    8.63
   4   0  12   15.53   10.04
   4   0  13    2.89   10.68
   4   0  14  -12.12    9.00
   4   1 -12  263.76   15.44
   4   1 -11  344.78   17.66
   4   1 -10    4.01    6.61
   4   1  -4  306.80   16.65
   4   1  -3    9.55    7.24
   4   1  -2   -0.29    3.81
   4   1  -1   -8.05    3.17
   4   1   0  102.86    4.82
   4   1   1   14.75    2.86
   4   1   2   18.76    6.32
   4   1   3   -9.24    6.93
   4   1   4   42.11    8.60
   4   1   5    1.44    6.06
   4   1   6   -3.17    7.50
   4   1   7   28.83    7.30
   4   1   8  134.64   10.65
   4   1   9   13.85    8.60
   4   1  10   -2.28    8.05
   4   1  11    0.87    8.69
   4   1  12   19.37    8.08
   4   1  13    4.59    7.50
   4   2  -2  180.59    6.38
   4   2  -1   47.10    6.52
   4   2   0 1848.86   62.83
   4   2   1   42.34    5.74
   4   2   2  148.78   10.36
   4   2   3   -7.76    5.77
   4   2   4    8.63    6.38
   4   2   5   20.26    6.44
   4   2   6  -10.10    6.38
   4   2   7  -10.42    7.24
   4   2   8   -2.89    6.64
   4   2   9    8.95    6.90
   4   2  10   -7.22    6.03
   4   2  11   17.32    8.34
   4   2  12  214.96   14.95
   4   2  13   -4.30    7.48
   4   3  -9    9.55    7.56
   4   3  -8    4.30    6.35
   4   3  -7   -1.15    6.32
   4   3  -6    5.48    6.06
   4   3  -5   -2.89    5.20
   4   3  -4   14.75    4.96
   4   3  -3   56.63    5.37
   4   3  -2   21.99    3.17
   4   3   2   13.22    4.94
   4   3   3   15.01    5.80
   4   3   4   34.55    6.00
   4   3   5   17.61    5.71
   4   3   6   82.60    8.02
   4   3   7   -4.01    6.32
   4   3   8  138.22    9.99
   4   3   9   21.67    6.00
   4   3  10   11.78    6.64
   4   3  11    2.28    6.64
   4   3  12   16.77    7.79
   4   3  13  -13.85    7.22
   4   4 -17  -10.65   14.95
   4   4 -15   28.83   12.41
   4   4 -14   -1.70   13.19
   4   4 -13   -2.05   12.18
   4   4 -12    5.48    8.92
   4   4 -11   20.43   10.45
   4   4 -10    2.89    8.66
   4   4  -9    8.95    8.34
   4   4  -8    0.00    2.89
   4   4  -7    8.34    7.76
   4   4  -6    0.00    2.89
   4   5 -16  -25.98   16.10
   4   5 -15   -0.58   16.83
   4   5 -14   26.84   16.36
   4   8   1    0.29   18.38
   4   8   2   -2.60   19.97
   5  -6  -3    5.74   14.08
   5  -6  -2   20.43   12.44
   5  -6  -1   23.93   14.46
   5  -6   0    8.63   14.08
   5  -6   1  -15.27   14.08
   5  -6   2   13.22   19.28
   5  -5 -11   -8.95   13.02
   5  -5 -10   -4.30   20.43
   5  -5  -9   -2.05   12.18
   5  -5  -8    8.95   12.70
   5  -5  -7  -10.42   12.73
   5  -5  -6   15.01   13.02
   5  -5  -5   23.61   13.54
   5  -5  -4  -10.42   12.73
   5  -5  -3  -28.63   12.73
   5  -5  -2    5.74   12.38
   5  -5  -1   11.20   11.83
   5  -5   0    2.89   12.70
   5  -5   1   25.46   11.31
   5  -5   2   25.11   12.09
   5  -5   3   37.61   12.50
   5  -5   4    3.75   11.26
   5  -5   5  -10.65   11.52
   5  -5   6   25.46   13.02
   5  -5   7   -5.20   15.33
   5  -5   8   15.93   14.78
   5  -5   9   12.12   13.25
   5  -5  10    1.44   12.47
   5  -5  11  -30.30   13.28
   5  -4 -15  -31.43   15.82
   5  -4 -14   -2.28   16.39
   5  -4 -13   -5.74   12.93
   5  -4 -11  -28.28   15.01
   5  -4 -10  -11.20   11.26
   5  -4  -9   50.91   12.61
   5  -4  -8   29.93   11.89
   5  -4  -7   16.22   11.89
   5  -4  -6    1.15   10.65
   5  -4  -5    0.58    8.69
   5  -4  -4    3.75   10.39
   5  -4  -3   -0.58    9.87
   5  -4  -2    2.05    9.84
   5  -4  -1   -8.63    9.78
   5  -4   0  -15.53    9.50
   5  -4   1   -0.29    9.64
   5  -4   2   -9.24    9.81
   5  -4   3   15.01   10.39
   5  -4   4   -4.01   10.36
   5  -4   5   17.61   10.42
   5  -4   6   10.97   10.36
   5  -4   7   27.39   16.19
   5  -4   8  -27.91   15.79
   5  -4   9    2.60   16.19
   5  -4  10   32.01   17.29
   5  -4  11    9.55   17.95
   5  -4  12    5.20   18.73
   5  -4  13   32.58   19.97
   5  -4  14   18.18   20.15
   5  -3 -14   -4.01   12.67
   5  -3 -13    8.95   14.72
   5  -3 -12    6.06   15.33
   5  -3 -11    1.70   13.48
   5  -3 -10   -4.88   10.04
   5  -3  -9   11.54    9.81
   5  -3  -8   21.99   11.00
   5  -3  -7    8.34   10.71
   5  -3  -6   -5.20    8.98
   5  -3  -5   38.67   10.36
   5  -3  -4   14.49    9.81
   5  -3  -3   19.97    8.95
   5  -3  -2   -3.17    8.66
   5  -3  -1    3.49   10.74
   5  -3   0   18.76    8.98
   5  -3   1  -10.42   14.14
   5  -3   2   -3.75   13.82
   5  -3   3   11.54   13.85
   5  -3   4    2.05   13.62
   5  -3   5   11.54   13.85
   5  -3   6   -0.29   14.03
   5  -3   7   -2.60   13.59
   5  -3  10  -20.72   15.01
   5  -3  11    9.24   14.98
   5  -3  12  -21.99   15.61
   5  -3  13  -12.96   15.30
   5  -3  14   25.63   18.24
   5  -3  15   36.57   16.22
   5  -3  16   -6.93   15.30
   5  -3  17    8.34   15.79
   5  -2 -14  -23.93   11.80
   5  -2 -13    0.00    2.89
   5  -2 -12   -6.93   12.44
   5  -2 -11   -0.87   11.86
   5  -2  -9    7.48   10.42
   5  -2  -8  224.02   13.74
   5  -2  -7   56.89    8.98
   5  -2  -6    7.48    8.92
   5  -2  -5   23.93   12.64
   5  -2  -4  151.29   11.69
   5  -2  -3   64.85   14.49
   5  -2  -2    1.44   12.18
   5  -2  -1    8.95   11.78
   5  -2   0    9.55   11.86
   5  -2   1   27.91   15.27
   5  -2   2   25.63   12.73
   5  -2   3  756.51   37.38
   5  -2   4  648.51   31.14
   5  -2   5  711.40   35.36
   5  -2   6   -0.58   12.21
   5  -2   7  128.40   16.16
   5  -2   8   41.24   14.17
   5  -2   9   36.57   13.56
   5  -2  10   -3.17   13.56
   5  -2  11   -0.58   13.62
   5  -2  12    8.63   12.67
   5  -2  13    5.20   12.99
   5  -2  14    8.95   13.31
   5  -2  15  -12.73   12.96
   5  -2  16    3.75   13.56
   5  -2  17   10.10   17.92
   5  -2  18  -19.05   18.53
   5  -2  19    3.17   19.34
   5  -1 -13  -12.12   13.59
   5  -1 -12   11.20   10.91
   5  -1 -11   19.97   12.15
   5  -1 -10   16.22   12.44
   5  -1  -9   -4.01   10.97
   5  -1  -8   19.65    8.43
   5  -1  -7    9.24    7.53
   5  -1  -6    6.93   11.54
   5  -1  -5    7.48   11.26
   5  -1  -4   25.11   11.92
   5  -1  -3    2.05   11.28
   5  -1  -2   27.91   12.04
   5  -1  -1   16.77   10.71
   5  -1   0   34.55   11.20
   5  -1   1    1.15    9.78
   5  -1   2   12.12   11.23
   5  -1   3   39.31   11.52
   5  -1   4  258.28   19.11
   5  -1   5   84.48   14.06
   5  -1   6   13.22   12.09
   5  -1   7   87.62   13.68
   5  -1   8  111.66   15.44
   5  -1   9   41.24   12.64
   5  -1  10  -13.22   12.35
   5  -1  11    1.70   11.78
   5  -1  12    5.20   11.00
   5  -1  13    4.88   11.49
   5  -1  14   13.85   13.54
   5  -1  15   37.20   13.05
   5  -1  16   -1.70   12.61
   5  -1  17    4.01   15.82
   5  -1  18  -13.22   14.08
   5  -1  19   16.48   14.49
   5  -1  20   -7.22   18.41
   5   0 -11   -8.95    8.34
   5   0 -10    0.00    2.89
   5   0  -9    2.05   10.42
   5   0  -6   -3.49   10.74
   5   0  -5   11.54   10.39
   5   0  -4   51.40   11.46
   5   0  -3   -5.48   10.13
   5   0  -2   59.74   11.54
   5   0  -1   -3.49    9.84
   5   0   0   10.65   11.52
   5   0   1   14.08    9.58
   5   0   2    6.93    8.95
   5   0   3   12.73   11.52
   5   0   4  502.88   25.14
   5   0   5   64.01   11.43
   5   0   6  897.07   39.68
   5   0   7    0.00    2.89
   5   0   8  333.52   20.49
   5   0   9   40.58   11.46
   5   0  10  164.08   16.10
   5   0  11   15.27   10.62
   5   0  12    6.67   10.71
   5   0  13  -12.12   10.42
   5   0  14   -2.28   10.33
   5   0  15   22.80   14.11
   5   0  16   97.44   15.76
   5   0  17   36.57   14.37
   5   0  18   52.12   17.89
   5   0  19   -4.59   16.94
   5   0  20   24.76   18.10
   5   0  21   16.77   13.36
   5   1  -4    0.29    9.06
   5   1  -3   74.78   10.56
   5   1  -2  268.76   16.71
   5   1  -1   40.58    9.76
   5   1   0   16.22   10.39
   5   1   1    1.70    9.73
   5   1   2   -5.74    9.52
   5   1   3    0.29    7.59
   5   1   4   -1.44    8.11
   5   1   5    3.17   10.13
   5   1   6   42.34   10.16
   5   1   7   15.93    9.24
   5   1   8   17.32   11.60
   5   1   9   -3.49   11.00
   5   1  10   -6.32    9.81
   5   1  11   -7.48    8.63
   5   1  12  -18.47    9.21
   5   1  13    4.88   11.49
   5   1  14    2.89   11.54
   5   1  15  -16.22   11.23
   5   1  16   17.61   12.41
   5   1  17    9.55   14.49
   5   1  18    5.20   15.33
   5   1  19    3.75   12.12
   5   2  -1   29.93    7.99
   5   2   1   12.73    9.21
   5   2   2   45.25    9.15
   5   2   3   30.30    7.85
   5   2   4   11.54    8.43
   5   2   5    4.30    8.31
   5   2   7    8.63    8.89
   5   2   8   -4.88    9.52
   5   2   9    3.75    7.76
   5   2  10   19.37   10.62
   5   2  11  -15.53   10.71
   5   2  12  -14.75    8.08
   5   2  13  -11.78   11.54
   5   2  14    8.34    9.24
   5   2  15   -1.15    9.78
   5   2  16   -4.59   10.04
   5   2  17  -22.45   12.73
   5   2  18   11.54   11.78
   5   3   1    6.93    7.24
   5   3   2    8.34    6.87
   5   3   3    9.78    6.90
   6  -4  -7    6.67   11.57
   6  -4  -6    1.44   12.18
   6  -4  -5    6.32   12.64
   6  -4  -4  -14.08   12.38
   6  -4  -3   -4.30   12.04
   6  -4  -2    2.28   13.77
   6  -4  -1  -37.20   12.44
   6  -4   0    2.89   12.41
   6  -4   1   39.31   12.99
   6  -4   2    5.20   12.70
   6  -4   3   15.93   12.21
   6  -4   4  -23.61   12.06
   6  -4   5   -9.55   12.18
   6  -4   6   20.26   12.70
   6  -4   7   19.97   12.76
   6  -3 -11  -33.16   12.73
   6  -3 -10    6.93   12.70
   6  -3  -9   -9.78   10.62
   6  -3  -8   -2.28   10.88
   6  -3  -7    1.15   10.91
   6  -3  -6   13.22   11.23
   6  -3  -5  -10.42   13.28
   6  -3  -4    7.48   12.64
   6  -3  -3    9.78   11.46
   6  -3  -2   18.76   11.78
   6  -3  -1   -4.30   10.62
   6  -3   0    4.59   12.64
   6  -3   1   -3.49   16.51
   6  -3   2    2.60   17.61
   6  -3   3   -3.49   22.02
   6  -3   4    8.34   17.58
   6  -3   5   21.99   18.15
   6  -3   8   17.89   18.24
   6  -3   9   15.53   18.47
   6  -3  10  -25.63   23.41
   6  -3  11   -7.48   19.05
   6  -3  12    3.49   19.11
   6  -2 -12   19.05   11.57
   6  -2 -11    8.34   11.49
   6  -2 -10   11.20   15.24
   6  -2  -9  -19.37   13.31
   6  -2  -8   -5.74   10.10
   6  -2  -7   -4.30    9.78
   6  -2  -6   24.62   10.62
   6  -2  -5  -18.76    9.55
   6  -2  -4    5.48   10.68
   6  -2  -3   -1.70   16.36
   6  -2  -2  -16.22   19.71
   6  -2  -1    1.70   15.79
   6  -2   0   -2.05   16.25
   6  -2   1   13.85   15.56
   6  -2   2   43.23   16.08
   6  -2   3   14.08   19.65
   6  -2   4   24.76   17.26
   6  -2   5   21.04   16.68
   6  -2   6    0.58   15.70
   6  -2   7   -1.44   16.22
   6  -2   8   12.96   17.00
   6  -2   9   23.61   17.35
   6  -2  10   83.84   19.28
   6  -2  11    1.44   17.09
   6  -2  12   19.65   18.24
   6  -2  13   -8.05   21.59
   6  -2  14   17.03   18.79
   6  -1 -10    4.30   12.04
   6  -1  -9    5.20   11.83
   6  -1  -8   22.14   11.52
   6  -1  -7   -3.17    8.98
   6  -1  -6   16.48   15.87
   6  -1  -5   31.43   16.39
   6  -1  -4    1.70   14.92
   6  -1  -3    3.17   13.56
   6  -1  -2   23.93   14.81
   6  -1  -1   -3.17   13.02
   6  -1   0   16.22   13.54
   6  -1   1   15.01   16.71
   6  -1   2   -5.74   12.93
   6  -1   3    2.89   13.28
   6  -1   4    7.22   13.22
   6  -1   5  -10.42   16.45
   6  -1   6    7.76   13.82
   6  -1   7   23.44   14.14
   6  -1   8   25.63   14.46
   6  -1   9    6.67   14.49
   6  -1  10  -18.76   14.72
   6  -1  11   20.26   15.90
   6  -1  12   17.61   16.39
   6  -1  13  -14.75   20.49
   6  -1  14   12.96   17.26
   6  -1  15  -17.32   21.36
   6  -1  16    1.44   17.09
   6   0  -9    2.89   12.41
   6   0  -6   33.77   15.79
   6   0  -5  137.81   17.95
   6   0  -4   56.63   15.09
   6   0  -3   -1.70   12.61
   6   0  -2    4.30   12.67
   6   0  -1   60.26   16.10
   6   0   0   37.81   12.76
   6   0   1   15.53   11.52
   6   0   2   -2.60   11.57
   6   0   3   13.85   12.12
   6   0   4   11.54   15.35
   6   0   5   -6.32   13.25
   6   0   6  347.32   24.07
   6   0   7   53.62   14.69
   6   0   8  249.07   23.06
   6   0   9   13.85   13.91
   6   0  10    2.89   13.56
   6   0  11    6.93   13.85
   6   0  12   32.38   15.67
   6   0  13  -12.96   14.08
   6   0  14  -31.43   19.05
   6   0  15  -16.77   15.04
   6   1  -4   -4.01   11.52
   6   1  -3  -24.76   11.49
   6   1  -2   -3.17   11.28
   6   1  -1   36.37   12.09
   6   1   0   -4.88   11.26
   6   1   1  -13.85   11.00
   6   1   2    6.32   10.94
   6   1   3   16.48   13.51
   6   1   4   10.42   12.38
   6   1   5   17.03   13.33
   6   1   6   40.38   14.46
   6   1   7   71.29   13.48
   6   1   8   35.76   15.84
   6   1   9   -9.78   11.46
   6   1  10   41.01   13.94
   6   1  11   17.61   12.99
   6   1  12    7.48   13.56
   6   1  13   -2.28   16.08
   6   1  14   -8.34   12.96
   6   1  15   10.42   14.69
   6   2  -1  -22.45   12.06
   6   2   0   -9.24    8.98
   6   2   1   12.96    9.18
   6   2   2   13.85   12.12
   6   2   3   34.34   12.76
   6   2   4    9.55   11.86
   7  -2  -3  -15.01   11.83
   7  -2  -2  -18.18   20.15
   7  -2  -1   20.43   18.73
   7  -2   0   -9.24   19.31
   7  -2   1   18.47   19.57
   7  -2   2    1.15   18.41
   7  -2   3    7.48   19.34
   7  -1  -7    4.59   10.91
   7  -1  -6   -8.63   11.28
   7  -1  -5   11.78   17.84
   7  -1  -4   22.45   21.59
   7  -1  -3  -33.16   17.23
   7  -1  -2  -21.67   16.45
   7  -1  -1  -17.61   16.39
   7  -1   0  -11.78   17.03
   7  -1   1    4.88   17.55
   7  -1   2   -2.89   17.61
   7  -1   3   -5.48   16.74
   7  -1   4  -24.76   17.09
   7  -1   6   27.91   21.36
   7  -1   7   -9.55   20.81
   7  -1   8   10.42   22.25
   7   0  -5    2.28   15.21
   7   0  -4  -24.76   16.74
   7   0  -3   -1.70   16.36
   7   0  -2    3.49   16.25
   7   0  -1   -5.74   17.00
   7   0   0   -6.06   15.56
   7   0   1  -23.61   19.65
   7   0   2    6.67   16.51
   7   0   3    6.06   15.33
   7   0   4   11.20   18.76
   7   0   5   16.22   15.04
   7   0   6    8.05   15.53
   7   0   7    2.28   15.21
   7   0   8  -22.45   18.53
   7   0   9  -20.43   15.82
   7   0  10   31.81   16.10
   7   1  -3   -6.67   18.24
   7   1  -2   11.20   15.82
   0   0   0    0.00    0.00

_computing_structure_solution     'SHELXT 2014/5 (Sheldrick, 2014)'
;
_shelx_hkl_checksum              84130
_olex2_submission_special_instructions 'No special instructions were received'
