# Supplementary material for: Supramolecular construction of a cyclobutane ring system with four different substituents in the solid state
Source: Commun Chem. 2021 May 10;4:60. doi: 10.1038/s42004-021-00493-3 (PMC9814370; doi:10.1038/s42004-021-00493-3)
Supplement: Supplementary file 8 — Supplementary Data 8 [file 42004_2021_493_MOESM8_ESM.cif]

####################################################################### 
# 
# This file contains crystal structure data downloaded from the 
# Cambridge Structural Database (CSD) hosted by the Cambridge 
# Crystallographic Data Centre (CCDC).
# 
# Full information about CCDC data access policies and citation 
# guidelines are available at http://www.ccdc.cam.ac.uk/access/V1 
# 
# Audit and citation data items may have been added by the CCDC. 
# Please retain this information to preserve the provenance of 
# this file and to allow appropriate attribution of the data. 
# 
#######################################################################

data_8
_database_code_depnum_ccdc_archive 'CCDC 2042043'
loop_
_audit_author_name
_audit_author_address
'Michael Sinnwell'
;Pacific Northwest National Lab
United States of America
;
_audit_update_record             
;
2020-11-02 deposited with the CCDC.	2020-11-02 downloaded from the CCDC.
;
_audit_creation_date             2017-03-22
_audit_creation_method           
;
Olex2 1.2
(compiled Mar  2 2017 14:02:25 for OlexSys, GUI svn.r5324)
;
_shelx_SHELXL_version_number     2014/7
_publ_contact_author_address     ?
_publ_contact_author_email       ?
_publ_contact_author_id_orcid    ?
_publ_contact_author_phone       ?
_publ_section_references         
;
Dolomanov, O.V., Bourhis, L.J., Gildea, R.J, Howard, J.A.K. & Puschmann, H.
 (2009), J. Appl. Cryst. 42, 339-341.

Sheldrick, G.M. (2015). Acta Cryst. A71, 3-8.

Sheldrick, G.M. (2015). Acta Cryst. C71, 3-8.
;
_chemical_name_common            ?
_chemical_name_systematic        ?
_chemical_formula_moiety         'C27 H15 F9 N, C7 H7 O3 S'
_chemical_formula_sum            'C34 H22 F9 N O3 S'
_chemical_formula_weight         695.58
_chemical_melting_point          ?
loop_
_atom_type_symbol
_atom_type_description
_atom_type_scat_dispersion_real
_atom_type_scat_dispersion_imag
_atom_type_scat_source
C C 0.0033 0.0016 'International Tables Vol C Tables 4.2.6.8 and 6.1.1.4'
H H 0.0000 0.0000 'International Tables Vol C Tables 4.2.6.8 and 6.1.1.4'
F F 0.0171 0.0103 'International Tables Vol C Tables 4.2.6.8 and 6.1.1.4'
N N 0.0061 0.0033 'International Tables Vol C Tables 4.2.6.8 and 6.1.1.4'
O O 0.0106 0.0060 'International Tables Vol C Tables 4.2.6.8 and 6.1.1.4'
S S 0.1246 0.1234 'International Tables Vol C Tables 4.2.6.8 and 6.1.1.4'

_shelx_space_group_comment       
;
The symmetry employed for this shelxl refinement is uniquely defined
by the following loop, which should always be used as a source of
symmetry information in preference to the above space-group names.
They are only intended as comments.
;
_space_group_crystal_system      monoclinic
_space_group_IT_number           14
_space_group_name_H-M_alt        'P 1 21/n 1'
_space_group_name_Hall           '-P 2yn'
loop_
_space_group_symop_operation_xyz
'x, y, z'
'-x+1/2, y+1/2, -z+1/2'
'-x, -y, -z'
'x-1/2, -y-1/2, z-1/2'

_cell_length_a                   5.8302(3)
_cell_length_b                   23.7785(12)
_cell_length_c                   22.0776(11)
_cell_angle_alpha                90
_cell_angle_beta                 96.947(2)
_cell_angle_gamma                90
_cell_volume                     3038.2(3)
_cell_formula_units_Z            4
_cell_measurement_reflns_used    9928
_cell_measurement_temperature    100(2)
_cell_measurement_theta_max      26.64
_cell_measurement_theta_min      2.53
_shelx_estimated_absorpt_T_max   ?
_shelx_estimated_absorpt_T_min   ?
_exptl_absorpt_coefficient_mu    0.200
_exptl_absorpt_correction_T_max  0.6466
_exptl_absorpt_correction_T_min  0.6097
_exptl_absorpt_correction_type   multi-scan
_exptl_absorpt_process_details   
;
SADABS-2016/2 - Bruker AXS area detector scaling and absorption correction
;
_exptl_absorpt_special_details   ?
_exptl_crystal_colour            'clear colourless'
_exptl_crystal_colour_lustre     clear
_exptl_crystal_colour_primary    colourless
_exptl_crystal_density_diffrn    1.521
_exptl_crystal_density_meas      ?
_exptl_crystal_density_method    ?
_exptl_crystal_description       needle
_exptl_crystal_F_000             1416
_exptl_crystal_preparation       ?
_exptl_crystal_size_max          0.1
_exptl_crystal_size_mid          0.03
_exptl_crystal_size_min          0.01
_exptl_transmission_factor_max   ?
_exptl_transmission_factor_min   ?
_diffrn_reflns_av_R_equivalents  0.0858
_diffrn_reflns_av_unetI/netI     0.0289
_diffrn_reflns_Laue_measured_fraction_full 0.999
_diffrn_reflns_Laue_measured_fraction_max 0.996
_diffrn_reflns_limit_h_max       6
_diffrn_reflns_limit_h_min       -7
_diffrn_reflns_limit_k_max       30
_diffrn_reflns_limit_k_min       -30
_diffrn_reflns_limit_l_max       28
_diffrn_reflns_limit_l_min       -28
_diffrn_reflns_number            97040
_diffrn_reflns_point_group_measured_fraction_full 0.999
_diffrn_reflns_point_group_measured_fraction_max 0.996
_diffrn_reflns_theta_full        26.000
_diffrn_reflns_theta_max         26.866
_diffrn_reflns_theta_min         2.733
_diffrn_ambient_temperature      99.99
_diffrn_detector_area_resol_mean ?
_diffrn_measured_fraction_theta_full 0.999
_diffrn_measured_fraction_theta_max 0.996
_diffrn_measurement_device_type  'Bruker APEX-II CCD'
_diffrn_measurement_method       '\f and \w scans'
_diffrn_radiation_type           MoK\a
_diffrn_radiation_wavelength     0.71073
_diffrn_source                   ?
_diffrn_standards_number         0
_reflns_Friedel_coverage         0.000
_reflns_Friedel_fraction_full    .
_reflns_Friedel_fraction_max     .
_reflns_number_gt                5042
_reflns_number_total             6532
_reflns_special_details          
;
 Reflections were merged by SHELXL according to the crystal
 class for the calculation of statistics and refinement.
 
 Structure factors included contributions from the .fab file.
 
 _reflns_Friedel_fraction is defined as the number of unique
 Friedel pairs measured divided by the number that would be
 possible theoretically, ignoring centric projections and
 systematic absences.
;
_reflns_threshold_expression     'I > 2\s(I)'
_computing_cell_refinement       ?
_computing_data_collection       ?
_computing_data_reduction        ?
_computing_molecular_graphics    'Olex2 (Dolomanov et al., 2009)'
_computing_publication_material  'Olex2 (Dolomanov et al., 2009)'
_computing_structure_refinement  'ShelXL (Sheldrick, 2015)'
_computing_structure_solution    'ShelXT (Sheldrick, 2015)'
_refine_diff_density_max         0.287
_refine_diff_density_min         -0.372
_refine_diff_density_rms         0.055
_refine_ls_extinction_coef       .
_refine_ls_extinction_method     none
_refine_ls_goodness_of_fit_ref   1.037
_refine_ls_hydrogen_treatment    constr
_refine_ls_matrix_type           full
_refine_ls_number_parameters     434
_refine_ls_number_reflns         6532
_refine_ls_number_restraints     0
_refine_ls_R_factor_all          0.0608
_refine_ls_R_factor_gt           0.0399
_refine_ls_restrained_S_all      1.037
_refine_ls_shift/su_max          0.001
_refine_ls_shift/su_mean         0.000
_refine_ls_structure_factor_coef Fsqd
_refine_ls_weighting_details     
'w=1/[\s^2^(Fo^2^)+(0.0367P)^2^+2.3549P] where P=(Fo^2^+2Fc^2^)/3'
_refine_ls_weighting_scheme      calc
_refine_ls_wR_factor_gt          0.0866
_refine_ls_wR_factor_ref         0.0944
_refine_special_details          SQUEEZE
_olex2_refinement_description    
;
1. Fixed Uiso
 At 1.2 times of:
  All C(H) groups, All N(H) groups
 At 1.5 times of:
  All C(H,H,H) groups
2.a Ternary CH refined with riding coordinates:
 C13(H13), C14(H14), C26(H26), C27(H27)
2.b Aromatic/amide H refined with riding coordinates:
 N1(H1), C1(H1A), C15(H15), C16(H16), C18(H18), C19(H19), C21(H21), C22(H22),
 C23(H23), C24(H24), C25(H25), C29(H29), C30(H30), C32(H32), C33(H33)
2.c Idealised Me refined as rotating group:
 C34(H34A,H34B,H34C)
;
_atom_sites_solution_hydrogens   geom
_atom_sites_solution_primary     dual
_atom_sites_solution_secondary   ?
loop_
_atom_site_label
_atom_site_type_symbol
_atom_site_fract_x
_atom_site_fract_y
_atom_site_fract_z
_atom_site_U_iso_or_equiv
_atom_site_adp_type
_atom_site_occupancy
_atom_site_site_symmetry_order
_atom_site_calc_flag
_atom_site_refinement_flags_posn
_atom_site_refinement_flags_adp
_atom_site_refinement_flags_occupancy
_atom_site_disorder_assembly
_atom_site_disorder_group
F1 F 0.7677(2) 0.12872(6) 0.48588(6) 0.0401(3) Uani 1 1 d . . . . .
F2 F 0.8804(2) 0.18785(5) 0.58680(5) 0.0269(3) Uani 1 1 d . . . . .
F3 F 0.16748(19) 0.28406(5) 0.55353(5) 0.0242(3) Uani 1 1 d . . . . .
F4 F 0.0590(2) 0.22621(5) 0.45071(5) 0.0328(3) Uani 1 1 d . . . . .
F5 F 0.83190(18) 0.27758(4) 0.75907(5) 0.0203(2) Uani 1 1 d . . . . .
F6 F 0.9133(2) 0.22463(5) 0.86654(5) 0.0263(3) Uani 1 1 d . . . . .
F7 F 0.5947(2) 0.15346(5) 0.90359(5) 0.0308(3) Uani 1 1 d . . . . .
F8 F 0.1895(2) 0.13516(4) 0.83041(5) 0.0257(3) Uani 1 1 d . . . . .
F9 F 0.10403(18) 0.18823(4) 0.72324(5) 0.0214(2) Uani 1 1 d . . . . .
N1 N 0.4746(3) 0.42985(6) 0.47108(7) 0.0185(3) Uani 1 1 d . . . . .
H1 H 0.4508 0.4495 0.4371 0.022 Uiso 1 1 calc R . . . .
C1 C 0.4114(4) 0.17639(9) 0.46504(9) 0.0287(5) Uani 1 1 d . . . . .
H1A H 0.3719 0.1554 0.4287 0.034 Uiso 1 1 calc R . . . .
C2 C 0.6175(4) 0.16831(8) 0.50084(9) 0.0261(5) Uani 1 1 d . . . . .
C3 C 0.6763(3) 0.19894(8) 0.55351(8) 0.0211(4) Uani 1 1 d . . . . .
C4 C 0.5290(3) 0.23877(7) 0.57372(8) 0.0169(4) Uani 1 1 d . . . . .
C5 C 0.3217(3) 0.24631(8) 0.53692(8) 0.0194(4) Uani 1 1 d . . . . .
C6 C 0.2639(4) 0.21613(8) 0.48382(9) 0.0242(4) Uani 1 1 d . . . . .
C7 C 0.4632(3) 0.23590(7) 0.73733(8) 0.0154(4) Uani 1 1 d . . . . .
C8 C 0.6681(3) 0.24270(7) 0.77551(8) 0.0165(4) Uani 1 1 d . . . . .
C9 C 0.7139(3) 0.21541(8) 0.83059(8) 0.0195(4) Uani 1 1 d . . . . .
C10 C 0.5521(3) 0.17939(8) 0.84956(8) 0.0206(4) Uani 1 1 d . . . . .
C11 C 0.3475(3) 0.17054(7) 0.81278(8) 0.0187(4) Uani 1 1 d . . . . .
C12 C 0.3069(3) 0.19850(7) 0.75779(8) 0.0165(4) Uani 1 1 d . . . . .
C13 C 0.5927(3) 0.26907(7) 0.63304(8) 0.0155(4) Uani 1 1 d . . . . .
H13 H 0.7430 0.2544 0.6536 0.019 Uiso 1 1 calc R . . . .
C14 C 0.4068(3) 0.26819(7) 0.67892(8) 0.0156(4) Uani 1 1 d . . . . .
H14 H 0.2558 0.2548 0.6574 0.019 Uiso 1 1 calc R . . . .
C15 C 0.6554(3) 0.39519(8) 0.47938(8) 0.0203(4) Uani 1 1 d . . . . .
H15 H 0.7580 0.3924 0.4492 0.024 Uiso 1 1 calc R . . . .
C16 C 0.6933(3) 0.36349(8) 0.53164(8) 0.0192(4) Uani 1 1 d . . . . .
H16 H 0.8206 0.3383 0.5372 0.023 Uiso 1 1 calc R . . . .
C17 C 0.5444(3) 0.36819(7) 0.57674(8) 0.0144(4) Uani 1 1 d . . . . .
C18 C 0.3619(3) 0.40558(8) 0.56650(8) 0.0178(4) Uani 1 1 d . . . . .
H18 H 0.2597 0.4105 0.5965 0.021 Uiso 1 1 calc R . . . .
C19 C 0.3284(3) 0.43556(8) 0.51293(8) 0.0196(4) Uani 1 1 d . . . . .
H19 H 0.2007 0.4605 0.5056 0.024 Uiso 1 1 calc R . . . .
C20 C 0.4627(3) 0.36411(7) 0.74144(8) 0.0159(4) Uani 1 1 d . . . . .
C21 C 0.6546(3) 0.39796(8) 0.75647(8) 0.0185(4) Uani 1 1 d . . . . .
H21 H 0.7598 0.4040 0.7274 0.022 Uiso 1 1 calc R . . . .
C22 C 0.6950(4) 0.42323(8) 0.81360(9) 0.0230(4) Uani 1 1 d . . . . .
H22 H 0.8276 0.4462 0.8234 0.028 Uiso 1 1 calc R . . . .
C23 C 0.5424(4) 0.41496(9) 0.85629(9) 0.0270(5) Uani 1 1 d . . . . .
H23 H 0.5709 0.4318 0.8955 0.032 Uiso 1 1 calc R . . . .
C24 C 0.3493(4) 0.38218(9) 0.84145(9) 0.0293(5) Uani 1 1 d . . . . .
H24 H 0.2433 0.3767 0.8704 0.035 Uiso 1 1 calc R . . . .
C25 C 0.3086(4) 0.35707(9) 0.78447(9) 0.0249(4) Uani 1 1 d . . . . .
H25 H 0.1740 0.3348 0.7746 0.030 Uiso 1 1 calc R . . . .
C26 C 0.5930(3) 0.33551(7) 0.63525(8) 0.0147(4) Uani 1 1 d . . . . .
H26 H 0.7436 0.3485 0.6573 0.018 Uiso 1 1 calc R . . . .
C27 C 0.4093(3) 0.33490(7) 0.68062(8) 0.0150(4) Uani 1 1 d . . . . .
H27 H 0.2594 0.3494 0.6596 0.018 Uiso 1 1 calc R . . . .
S1 S 0.58999(8) -0.00496(2) 0.86227(2) 0.01580(11) Uani 1 1 d . . . . .
O1 O 0.8397(2) 0.00506(6) 0.87532(6) 0.0218(3) Uani 1 1 d . . . . .
O2 O 0.5343(2) -0.06412(5) 0.85392(5) 0.0189(3) Uani 1 1 d . . . . .
O3 O 0.4595(2) 0.02258(6) 0.90587(6) 0.0219(3) Uani 1 1 d . . . . .
C28 C 0.5091(3) 0.02666(7) 0.79012(8) 0.0161(4) Uani 1 1 d . . . . .
C29 C 0.6637(3) 0.05974(8) 0.76266(9) 0.0203(4) Uani 1 1 d . . . . .
H29 H 0.8136 0.0671 0.7831 0.024 Uiso 1 1 calc R . . . .
C30 C 0.5973(3) 0.08189(8) 0.70520(9) 0.0240(4) Uani 1 1 d . . . . .
H30 H 0.7034 0.1043 0.6863 0.029 Uiso 1 1 calc R . . . .
C31 C 0.3780(4) 0.07195(8) 0.67474(9) 0.0230(4) Uani 1 1 d . . . . .
C32 C 0.2255(3) 0.03962(8) 0.70343(9) 0.0230(4) Uani 1 1 d . . . . .
H32 H 0.0742 0.0331 0.6835 0.028 Uiso 1 1 calc R . . . .
C33 C 0.2890(3) 0.01668(8) 0.76055(9) 0.0200(4) Uani 1 1 d . . . . .
H33 H 0.1828 -0.0057 0.7794 0.024 Uiso 1 1 calc R . . . .
C34 C 0.3078(4) 0.09500(11) 0.61164(11) 0.0417(6) Uani 1 1 d . . . . .
H34A H 0.1582 0.0790 0.5951 0.063 Uiso 1 1 calc GR . . . .
H34B H 0.4245 0.0849 0.5851 0.063 Uiso 1 1 calc GR . . . .
H34C H 0.2950 0.1360 0.6137 0.063 Uiso 1 1 calc GR . . . .

loop_
_atom_site_aniso_label
_atom_site_aniso_U_11
_atom_site_aniso_U_22
_atom_site_aniso_U_33
_atom_site_aniso_U_23
_atom_site_aniso_U_13
_atom_site_aniso_U_12
F1 0.0533(9) 0.0389(8) 0.0313(7) -0.0117(6) 0.0181(6) 0.0096(6)
F2 0.0239(6) 0.0314(7) 0.0259(6) -0.0019(5) 0.0056(5) 0.0082(5)
F3 0.0217(6) 0.0239(6) 0.0254(6) 0.0004(5) -0.0028(5) 0.0013(5)
F4 0.0349(7) 0.0382(7) 0.0221(6) 0.0022(5) -0.0092(5) -0.0110(6)
F5 0.0171(5) 0.0211(6) 0.0226(6) 0.0014(4) 0.0015(4) -0.0031(4)
F6 0.0258(6) 0.0313(6) 0.0196(6) -0.0023(5) -0.0061(5) 0.0048(5)
F7 0.0453(8) 0.0283(6) 0.0187(6) 0.0108(5) 0.0037(5) 0.0056(6)
F8 0.0331(7) 0.0185(6) 0.0282(6) 0.0054(5) 0.0142(5) -0.0030(5)
F9 0.0169(6) 0.0218(6) 0.0254(6) 0.0014(5) 0.0026(4) -0.0032(4)
N1 0.0258(9) 0.0172(8) 0.0122(7) 0.0019(6) 0.0018(6) -0.0032(7)
C1 0.0448(13) 0.0266(11) 0.0161(9) -0.0040(8) 0.0089(9) -0.0102(10)
C2 0.0391(12) 0.0217(10) 0.0200(10) -0.0036(8) 0.0132(9) -0.0021(9)
C3 0.0256(10) 0.0212(10) 0.0178(9) 0.0019(7) 0.0074(8) -0.0013(8)
C4 0.0211(10) 0.0162(9) 0.0140(9) 0.0030(7) 0.0046(7) -0.0039(7)
C5 0.0219(10) 0.0186(9) 0.0183(9) 0.0016(7) 0.0042(8) -0.0018(8)
C6 0.0297(11) 0.0257(11) 0.0161(9) 0.0042(8) -0.0020(8) -0.0107(9)
C7 0.0183(9) 0.0147(9) 0.0138(8) -0.0013(7) 0.0043(7) 0.0004(7)
C8 0.0171(9) 0.0155(9) 0.0178(9) -0.0008(7) 0.0060(7) 0.0001(7)
C9 0.0210(10) 0.0204(10) 0.0165(9) -0.0030(7) 0.0002(7) 0.0053(8)
C10 0.0312(11) 0.0180(9) 0.0137(9) 0.0035(7) 0.0068(8) 0.0088(8)
C11 0.0246(10) 0.0139(9) 0.0197(9) 0.0009(7) 0.0109(8) 0.0014(7)
C12 0.0155(9) 0.0161(9) 0.0182(9) -0.0020(7) 0.0036(7) 0.0016(7)
C13 0.0166(9) 0.0165(9) 0.0135(8) 0.0009(7) 0.0028(7) 0.0003(7)
C14 0.0142(9) 0.0181(9) 0.0148(9) 0.0010(7) 0.0028(7) -0.0009(7)
C15 0.0246(10) 0.0210(10) 0.0163(9) -0.0001(7) 0.0072(8) -0.0014(8)
C16 0.0202(10) 0.0186(9) 0.0196(9) 0.0017(7) 0.0058(7) 0.0008(8)
C17 0.0166(9) 0.0139(8) 0.0126(8) -0.0007(7) 0.0019(7) -0.0032(7)
C18 0.0196(9) 0.0196(9) 0.0151(9) 0.0005(7) 0.0058(7) -0.0007(8)
C19 0.0211(10) 0.0178(9) 0.0200(9) 0.0022(7) 0.0026(8) 0.0003(8)
C20 0.0208(9) 0.0148(9) 0.0129(8) 0.0037(7) 0.0045(7) 0.0048(7)
C21 0.0227(10) 0.0169(9) 0.0167(9) 0.0016(7) 0.0059(7) 0.0022(8)
C22 0.0288(11) 0.0194(10) 0.0201(10) -0.0021(8) 0.0002(8) 0.0026(8)
C23 0.0415(13) 0.0252(11) 0.0142(9) -0.0008(8) 0.0027(9) 0.0093(9)
C24 0.0388(13) 0.0339(12) 0.0183(10) 0.0027(9) 0.0157(9) 0.0024(10)
C25 0.0257(11) 0.0278(11) 0.0230(10) 0.0006(8) 0.0100(8) -0.0021(8)
C26 0.0154(9) 0.0165(9) 0.0124(8) 0.0006(7) 0.0030(7) 0.0004(7)
C27 0.0143(9) 0.0163(9) 0.0150(8) 0.0027(7) 0.0039(7) 0.0009(7)
S1 0.0165(2) 0.0188(2) 0.0126(2) -0.00274(17) 0.00369(16) 0.00215(18)
O1 0.0185(7) 0.0299(8) 0.0167(6) -0.0059(6) 0.0011(5) 0.0023(6)
O2 0.0233(7) 0.0180(7) 0.0161(6) 0.0009(5) 0.0055(5) 0.0032(5)
O3 0.0233(7) 0.0271(7) 0.0164(6) -0.0060(5) 0.0066(5) 0.0043(6)
C28 0.0190(9) 0.0138(9) 0.0162(9) -0.0030(7) 0.0043(7) 0.0022(7)
C29 0.0177(10) 0.0184(9) 0.0256(10) -0.0031(8) 0.0057(8) -0.0017(7)
C30 0.0255(11) 0.0189(10) 0.0296(11) 0.0047(8) 0.0116(9) -0.0018(8)
C31 0.0279(11) 0.0183(9) 0.0232(10) 0.0045(8) 0.0053(8) 0.0044(8)
C32 0.0204(10) 0.0225(10) 0.0251(10) 0.0041(8) -0.0011(8) -0.0005(8)
C33 0.0194(10) 0.0185(9) 0.0225(10) 0.0018(7) 0.0038(8) -0.0035(8)
C34 0.0446(15) 0.0467(15) 0.0334(13) 0.0202(11) 0.0035(11) 0.0027(12)

_geom_special_details            
;
 All esds (except the esd in the dihedral angle between two l.s. planes)
 are estimated using the full covariance matrix.  The cell esds are taken
 into account individually in the estimation of esds in distances, angles
 and torsion angles; correlations between esds in cell parameters are only
 used when they are defined by crystal symmetry.  An approximate (isotropic)
 treatment of cell esds is used for estimating esds involving l.s. planes.
;
loop_
_geom_bond_atom_site_label_1
_geom_bond_atom_site_label_2
_geom_bond_distance
_geom_bond_site_symmetry_2
_geom_bond_publ_flag
F1 C2 1.354(2) . ?
F2 C3 1.347(2) . ?
F3 C5 1.352(2) . ?
F4 C6 1.344(2) . ?
F5 C8 1.347(2) . ?
F6 C9 1.344(2) . ?
F7 C10 1.339(2) . ?
F8 C11 1.340(2) . ?
F9 C12 1.350(2) . ?
N1 H1 0.8800 . ?
N1 C15 1.333(3) . ?
N1 C19 1.338(2) . ?
C1 H1A 0.9500 . ?
C1 C2 1.370(3) . ?
C1 C6 1.375(3) . ?
C2 C3 1.380(3) . ?
C3 C4 1.388(3) . ?
C4 C5 1.384(3) . ?
C4 C13 1.502(2) . ?
C5 C6 1.381(3) . ?
C7 C8 1.386(3) . ?
C7 C12 1.387(3) . ?
C7 C14 1.503(2) . ?
C8 C9 1.376(3) . ?
C9 C10 1.376(3) . ?
C10 C11 1.376(3) . ?
C11 C12 1.379(3) . ?
C13 H13 1.0000 . ?
C13 C14 1.571(2) . ?
C13 C26 1.580(2) . ?
C14 H14 1.0000 . ?
C14 C27 1.587(2) . ?
C15 H15 0.9500 . ?
C15 C16 1.373(3) . ?
C16 H16 0.9500 . ?
C16 C17 1.402(2) . ?
C17 C18 1.384(3) . ?
C17 C26 1.505(2) . ?
C18 H18 0.9500 . ?
C18 C19 1.375(3) . ?
C19 H19 0.9500 . ?
C20 C21 1.386(3) . ?
C20 C25 1.394(3) . ?
C20 C27 1.510(2) . ?
C21 H21 0.9500 . ?
C21 C22 1.391(3) . ?
C22 H22 0.9500 . ?
C22 C23 1.386(3) . ?
C23 H23 0.9500 . ?
C23 C24 1.376(3) . ?
C24 H24 0.9500 . ?
C24 C25 1.387(3) . ?
C25 H25 0.9500 . ?
C26 H26 1.0000 . ?
C26 C27 1.553(2) . ?
C27 H27 1.0000 . ?
S1 O1 1.4692(14) . ?
S1 O2 1.4504(14) . ?
S1 O3 1.4532(13) . ?
S1 C28 1.7729(18) . ?
C28 C29 1.390(3) . ?
C28 C33 1.388(3) . ?
C29 H29 0.9500 . ?
C29 C30 1.385(3) . ?
C30 H30 0.9500 . ?
C30 C31 1.391(3) . ?
C31 C32 1.385(3) . ?
C31 C34 1.507(3) . ?
C32 H32 0.9500 . ?
C32 C33 1.383(3) . ?
C33 H33 0.9500 . ?
C34 H34A 0.9800 . ?
C34 H34B 0.9800 . ?
C34 H34C 0.9800 . ?

loop_
_geom_angle_atom_site_label_1
_geom_angle_atom_site_label_2
_geom_angle_atom_site_label_3
_geom_angle
_geom_angle_site_symmetry_1
_geom_angle_site_symmetry_3
_geom_angle_publ_flag
C15 N1 H1 119.1 . . ?
C15 N1 C19 121.81(16) . . ?
C19 N1 H1 119.1 . . ?
C2 C1 H1A 121.3 . . ?
C2 C1 C6 117.35(18) . . ?
C6 C1 H1A 121.3 . . ?
F1 C2 C1 120.34(18) . . ?
F1 C2 C3 118.08(19) . . ?
C1 C2 C3 121.56(19) . . ?
F2 C3 C2 117.99(17) . . ?
F2 C3 C4 119.90(17) . . ?
C2 C3 C4 122.07(19) . . ?
C3 C4 C13 120.71(17) . . ?
C5 C4 C3 115.47(17) . . ?
C5 C4 C13 123.78(17) . . ?
F3 C5 C4 119.26(16) . . ?
F3 C5 C6 118.24(17) . . ?
C6 C5 C4 122.49(18) . . ?
F4 C6 C1 120.36(18) . . ?
F4 C6 C5 118.59(19) . . ?
C1 C6 C5 121.05(19) . . ?
C8 C7 C12 115.38(16) . . ?
C8 C7 C14 123.06(16) . . ?
C12 C7 C14 121.52(16) . . ?
F5 C8 C7 119.66(15) . . ?
F5 C8 C9 117.44(16) . . ?
C9 C8 C7 122.90(17) . . ?
F6 C9 C8 120.41(17) . . ?
F6 C9 C10 119.84(16) . . ?
C8 C9 C10 119.73(17) . . ?
F7 C10 C9 119.83(17) . . ?
F7 C10 C11 120.64(17) . . ?
C11 C10 C9 119.53(17) . . ?
F8 C11 C10 120.15(16) . . ?
F8 C11 C12 120.51(17) . . ?
C10 C11 C12 119.34(17) . . ?
F9 C12 C7 119.82(16) . . ?
F9 C12 C11 117.09(16) . . ?
C11 C12 C7 123.10(17) . . ?
C4 C13 H13 109.8 . . ?
C4 C13 C14 116.05(15) . . ?
C4 C13 C26 120.39(14) . . ?
C14 C13 H13 109.8 . . ?
C14 C13 C26 89.55(13) . . ?
C26 C13 H13 109.8 . . ?
C7 C14 C13 117.64(15) . . ?
C7 C14 H14 109.5 . . ?
C7 C14 C27 119.35(14) . . ?
C13 C14 H14 109.5 . . ?
C13 C14 C27 89.81(13) . . ?
C27 C14 H14 109.5 . . ?
N1 C15 H15 120.0 . . ?
N1 C15 C16 119.91(17) . . ?
C16 C15 H15 120.0 . . ?
C15 C16 H16 119.9 . . ?
C15 C16 C17 120.17(18) . . ?
C17 C16 H16 119.9 . . ?
C16 C17 C26 119.99(16) . . ?
C18 C17 C16 117.71(16) . . ?
C18 C17 C26 122.23(15) . . ?
C17 C18 H18 120.0 . . ?
C19 C18 C17 120.00(17) . . ?
C19 C18 H18 120.0 . . ?
N1 C19 C18 120.37(17) . . ?
N1 C19 H19 119.8 . . ?
C18 C19 H19 119.8 . . ?
C21 C20 C25 118.34(17) . . ?
C21 C20 C27 123.63(16) . . ?
C25 C20 C27 118.03(17) . . ?
C20 C21 H21 119.6 . . ?
C20 C21 C22 120.75(17) . . ?
C22 C21 H21 119.6 . . ?
C21 C22 H22 119.9 . . ?
C23 C22 C21 120.19(19) . . ?
C23 C22 H22 119.9 . . ?
C22 C23 H23 120.2 . . ?
C24 C23 C22 119.50(18) . . ?
C24 C23 H23 120.2 . . ?
C23 C24 H24 119.8 . . ?
C23 C24 C25 120.35(19) . . ?
C25 C24 H24 119.8 . . ?
C20 C25 H25 119.6 . . ?
C24 C25 C20 120.85(19) . . ?
C24 C25 H25 119.6 . . ?
C13 C26 H26 108.8 . . ?
C17 C26 C13 119.36(14) . . ?
C17 C26 H26 108.8 . . ?
C17 C26 C27 119.04(15) . . ?
C27 C26 C13 90.69(13) . . ?
C27 C26 H26 108.8 . . ?
C14 C27 H27 109.2 . . ?
C20 C27 C14 118.76(14) . . ?
C20 C27 C26 119.01(15) . . ?
C20 C27 H27 109.2 . . ?
C26 C27 C14 89.96(13) . . ?
C26 C27 H27 109.2 . . ?
O1 S1 C28 104.90(8) . . ?
O2 S1 O1 112.55(8) . . ?
O2 S1 O3 113.21(8) . . ?
O2 S1 C28 105.43(8) . . ?
O3 S1 O1 112.51(8) . . ?
O3 S1 C28 107.48(8) . . ?
C29 C28 S1 121.05(14) . . ?
C33 C28 S1 118.71(14) . . ?
C33 C28 C29 120.22(17) . . ?
C28 C29 H29 120.3 . . ?
C30 C29 C28 119.38(18) . . ?
C30 C29 H29 120.3 . . ?
C29 C30 H30 119.4 . . ?
C29 C30 C31 121.13(18) . . ?
C31 C30 H30 119.4 . . ?
C30 C31 C34 121.08(19) . . ?
C32 C31 C30 118.48(18) . . ?
C32 C31 C34 120.44(19) . . ?
C31 C32 H32 119.3 . . ?
C33 C32 C31 121.31(18) . . ?
C33 C32 H32 119.3 . . ?
C28 C33 H33 120.3 . . ?
C32 C33 C28 119.47(18) . . ?
C32 C33 H33 120.3 . . ?
C31 C34 H34A 109.5 . . ?
C31 C34 H34B 109.5 . . ?
C31 C34 H34C 109.5 . . ?
H34A C34 H34B 109.5 . . ?
H34A C34 H34C 109.5 . . ?
H34B C34 H34C 109.5 . . ?

_shelx_res_file                  
;
    p21n_a_sq.res created by SHELXL-2014/7

TITL p21n_a_a.res in P2(1)/n
REM Old TITL P21n_a.res in P2(1)/n
REM SHELXT solution in P2(1)/n
REM R1 0.112, Rweak 0.009, Alpha 0.028, Orientation as input
REM Formula found by SHELXT: C30 N O4 S F7
CELL 0.71073 5.8302 23.7785 22.0776 90 96.947 90
ZERR 4 0.0003 0.0012 0.0011 0 0.002 0
LATT 1
SYMM 0.5-X,0.5+Y,0.5-Z
SFAC C H F N O S
UNIT 136 88 36 4 12 4

L.S. 5 0 5
PLAN  -10
TEMP -173.16
BOND $H
list 4
ABIN
fmap 2
acta 52
OMIT 0 1 2
OMIT 0 2 1
OMIT 0 15 9
REM <olex2.extras>
REM <HklSrc "%./p21n_a_sq.hkl">
REM </olex2.extras>

WGHT    0.036700    2.354900
FVAR       0.35981
F1    3    0.767741    0.128716    0.485884    11.00000    0.05329    0.03889 =
         0.03128   -0.01175    0.01810    0.00959
F2    3    0.880400    0.187846    0.586798    11.00000    0.02387    0.03143 =
         0.02590   -0.00192    0.00562    0.00820
F3    3    0.167482    0.284062    0.553533    11.00000    0.02173    0.02392 =
         0.02543    0.00035   -0.00283    0.00128
F4    3    0.058990    0.226207    0.450712    11.00000    0.03493    0.03823 =
         0.02207    0.00221   -0.00922   -0.01096
F5    3    0.831904    0.277582    0.759066    11.00000    0.01707    0.02112 =
         0.02262    0.00143    0.00146   -0.00308
F6    3    0.913282    0.224632    0.866542    11.00000    0.02576    0.03129 =
         0.01956   -0.00227   -0.00610    0.00478
F7    3    0.594727    0.153461    0.903586    11.00000    0.04525    0.02830 =
         0.01868    0.01076    0.00369    0.00558
F8    3    0.189479    0.135155    0.830411    11.00000    0.03307    0.01849 =
         0.02820    0.00540    0.01421   -0.00303
F9    3    0.104031    0.188225    0.723242    11.00000    0.01689    0.02180 =
         0.02543    0.00136    0.00263   -0.00321
N1    4    0.474640    0.429851    0.471076    11.00000    0.02581    0.01724 =
         0.01219    0.00194    0.00179   -0.00320
AFIX  43
H1    2    0.450835    0.449516    0.437131    11.00000   -1.20000
AFIX   0
C1    1    0.411418    0.176387    0.465039    11.00000    0.04482    0.02657 =
         0.01612   -0.00403    0.00889   -0.01020
AFIX  43
H1A   2    0.371933    0.155369    0.428677    11.00000   -1.20000
AFIX   0
C2    1    0.617524    0.168310    0.500838    11.00000    0.03906    0.02174 =
         0.01998   -0.00363    0.01320   -0.00211
C3    1    0.676293    0.198940    0.553514    11.00000    0.02560    0.02115 =
         0.01781    0.00193    0.00737   -0.00131
C4    1    0.529023    0.238774    0.573717    11.00000    0.02108    0.01615 =
         0.01403    0.00297    0.00458   -0.00386
C5    1    0.321696    0.246305    0.536917    11.00000    0.02194    0.01857 =
         0.01827    0.00161    0.00421   -0.00181
C6    1    0.263891    0.216133    0.483824    11.00000    0.02966    0.02572 =
         0.01611    0.00423   -0.00197   -0.01067
C7    1    0.463163    0.235902    0.737332    11.00000    0.01835    0.01474 =
         0.01377   -0.00126    0.00434    0.00045
C8    1    0.668143    0.242697    0.775513    11.00000    0.01708    0.01546 =
         0.01779   -0.00083    0.00597    0.00010
C9    1    0.713854    0.215409    0.830594    11.00000    0.02100    0.02041 =
         0.01653   -0.00299    0.00024    0.00528
C10   1    0.552105    0.179391    0.849560    11.00000    0.03124    0.01804 =
         0.01367    0.00355    0.00682    0.00881
C11   1    0.347498    0.170537    0.812782    11.00000    0.02462    0.01386 =
         0.01968    0.00091    0.01089    0.00142
C12   1    0.306898    0.198502    0.757787    11.00000    0.01553    0.01605 =
         0.01822   -0.00196    0.00356    0.00157
C13   1    0.592650    0.269075    0.633040    11.00000    0.01658    0.01650 =
         0.01354    0.00091    0.00277    0.00031
AFIX  13
H13   2    0.742956    0.254351    0.653579    11.00000   -1.20000
AFIX   0
C14   1    0.406761    0.268186    0.678923    11.00000    0.01418    0.01810 =
         0.01477    0.00101    0.00279   -0.00095
AFIX  13
H14   2    0.255829    0.254818    0.657402    11.00000   -1.20000
AFIX   0
C15   1    0.655440    0.395190    0.479379    11.00000    0.02462    0.02103 =
         0.01632   -0.00006    0.00719   -0.00141
AFIX  43
H15   2    0.757986    0.392419    0.449187    11.00000   -1.20000
AFIX   0
C16   1    0.693261    0.363491    0.531640    11.00000    0.02024    0.01861 =
         0.01955    0.00174    0.00581    0.00080
AFIX  43
H16   2    0.820595    0.338319    0.537246    11.00000   -1.20000
AFIX   0
C17   1    0.544397    0.368191    0.576741    11.00000    0.01664    0.01391 =
         0.01258   -0.00073    0.00192   -0.00324
C18   1    0.361863    0.405579    0.566503    11.00000    0.01956    0.01962 =
         0.01510    0.00046    0.00582   -0.00072
AFIX  43
H18   2    0.259716    0.410517    0.596501    11.00000   -1.20000
AFIX   0
C19   1    0.328387    0.435562    0.512933    11.00000    0.02106    0.01778 =
         0.01996    0.00224    0.00255    0.00026
AFIX  43
H19   2    0.200682    0.460480    0.505587    11.00000   -1.20000
AFIX   0
C20   1    0.462702    0.364114    0.741435    11.00000    0.02075    0.01476 =
         0.01292    0.00371    0.00446    0.00480
C21   1    0.654607    0.397962    0.756466    11.00000    0.02271    0.01694 =
         0.01669    0.00165    0.00588    0.00222
AFIX  43
H21   2    0.759773    0.403983    0.727429    11.00000   -1.20000
AFIX   0
C22   1    0.695038    0.423229    0.813598    11.00000    0.02884    0.01939 =
         0.02006   -0.00209    0.00016    0.00257
AFIX  43
H22   2    0.827625    0.446213    0.823383    11.00000   -1.20000
AFIX   0
C23   1    0.542388    0.414962    0.856290    11.00000    0.04145    0.02523 =
         0.01417   -0.00076    0.00268    0.00926
AFIX  43
H23   2    0.570889    0.431805    0.895498    11.00000   -1.20000
AFIX   0
C24   1    0.349294    0.382178    0.841446    11.00000    0.03878    0.03385 =
         0.01831    0.00265    0.01570    0.00238
AFIX  43
H24   2    0.243294    0.376714    0.870385    11.00000   -1.20000
AFIX   0
C25   1    0.308604    0.357071    0.784471    11.00000    0.02569    0.02777 =
         0.02302    0.00058    0.00999   -0.00215
AFIX  43
H25   2    0.174015    0.334786    0.774630    11.00000   -1.20000
AFIX   0
C26   1    0.593044    0.335507    0.635251    11.00000    0.01542    0.01654 =
         0.01242    0.00064    0.00303    0.00037
AFIX  13
H26   2    0.743587    0.348507    0.657328    11.00000   -1.20000
AFIX   0
C27   1    0.409267    0.334897    0.680616    11.00000    0.01428    0.01626 =
         0.01498    0.00271    0.00391    0.00093
AFIX  13
H27   2    0.259441    0.349412    0.659562    11.00000   -1.20000
AFIX   0

S1    6    0.589987   -0.004961    0.862265    11.00000    0.01647    0.01881 =
         0.01259   -0.00274    0.00369    0.00215
O1    5    0.839730    0.005063    0.875317    11.00000    0.01854    0.02994 =
         0.01672   -0.00590    0.00114    0.00233
O2    5    0.534311   -0.064121    0.853922    11.00000    0.02327    0.01796 =
         0.01610    0.00089    0.00553    0.00318
O3    5    0.459476    0.022581    0.905872    11.00000    0.02327    0.02714 =
         0.01641   -0.00595    0.00661    0.00426
C28   1    0.509078    0.026659    0.790121    11.00000    0.01898    0.01377 =
         0.01623   -0.00295    0.00434    0.00219
C29   1    0.663738    0.059735    0.762658    11.00000    0.01774    0.01836 =
         0.02559   -0.00309    0.00571   -0.00167
AFIX  43
H29   2    0.813617    0.067078    0.783111    11.00000   -1.20000
AFIX   0
C30   1    0.597325    0.081890    0.705200    11.00000    0.02548    0.01888 =
         0.02958    0.00472    0.01156   -0.00179
AFIX  43
H30   2    0.703360    0.104262    0.686262    11.00000   -1.20000
AFIX   0
C31   1    0.378044    0.071950    0.674744    11.00000    0.02791    0.01833 =
         0.02318    0.00454    0.00529    0.00441
C32   1    0.225456    0.039622    0.703427    11.00000    0.02044    0.02248 =
         0.02511    0.00406   -0.00111   -0.00049
AFIX  43
H32   2    0.074172    0.033084    0.683452    11.00000   -1.20000
AFIX   0
C33   1    0.288993    0.016682    0.760554    11.00000    0.01943    0.01850 =
         0.02251    0.00182    0.00376   -0.00350
AFIX  43
H33   2    0.182845   -0.005727    0.779409    11.00000   -1.20000
AFIX   0
C34   1    0.307814    0.094998    0.611644    11.00000    0.04459    0.04674 =
         0.03336    0.02016    0.00348    0.00269
AFIX 137
H34A  2    0.158244    0.079046    0.595124    11.00000   -1.50000
H34B  2    0.424482    0.084907    0.585090    11.00000   -1.50000
H34C  2    0.295042    0.136032    0.613682    11.00000   -1.50000
AFIX   0
HKLF 4

REM  p21n_a_a.res in P2(1)/n
REM R1 =  0.0399 for    5042 Fo > 4sig(Fo)  and  0.0608 for all    6532 data
REM    434 parameters refined using      0 restraints

END

WGHT      0.0367      2.3548

REM Highest difference peak  0.287,  deepest hole -0.372,  1-sigma level  0.055
Q1    1   0.4977  0.2642  0.6572  11.00000  0.05    0.29
Q2    1   0.4075  0.2994  0.6817  11.00000  0.05    0.28
Q3    1   0.5456  0.2491  0.6008  11.00000  0.05    0.26
Q4    1   0.5641  0.3466  0.6020  11.00000  0.05    0.26
Q5    1   0.6170  0.2303  0.5567  11.00000  0.05    0.26
Q6    1   0.5026  0.3406  0.6567  11.00000  0.05    0.25
Q7    1  -0.0584  0.2485  0.4616  11.00000  0.05    0.25
Q8    1   0.5396  0.0158  0.8195  11.00000  0.05    0.24
Q9    1   0.6719  0.2323  0.8041  11.00000  0.05    0.22
Q10   1   0.4864  0.1691  0.8204  11.00000  0.05    0.21
;
_shelx_res_checksum              25593
_shelx_hkl_file                  
;
  -2   0   0   76.89    4.70
  -3   0   0   -1.60    2.90
  -3   0   0    1.50    3.50
  -3   0   0   -2.10    4.00
  -4   0   0  757.72   20.50
  -4   0   0  751.42   19.70
  -4   0   0  741.53   21.60
  -4   0   0  785.12   19.30
  -4   0   0  798.22   19.60
  -5   0   0  -17.70    7.60
  -5   0   0    7.40    7.00
  -5   0   0  -12.50    7.10
  -5   0   0    7.70    6.20
  -5   0   0   -2.50    5.90
  -5   0   0    2.20    5.80
  -5   0   0   -2.50    5.60
  -6   0   0  -18.00   10.00
  -6   0   0   16.90   12.00
  -6   0   0   -3.80    8.70
  -6   0   0    8.10    8.20
  -6   0   0    5.40    9.60
  -6   0   0   13.60   15.50
  -6   0   0   -0.60    9.50
  -6   0   0   -4.50    8.40
  -7   0   0   24.20   17.90
  -7   0   0    2.90   13.10
  -7   0   0   -3.50   11.40
  -7   0   0    3.20   14.00
  -7   0   0  -17.50   14.10
  -7   0   0   25.90   15.80
  -7   0   0  -16.10   12.00
  -7   0   0   10.20   13.70
   1  -1   0   88.49    3.60
   1  -1   0   86.39    2.50
   1  -1   0   92.89    2.40
  -1   1   0   81.49    4.20
  -1   1   0   81.29    3.30
  -1   1   0   91.39    2.60
  -1   1   0   84.59    2.70
  -2   1   0   31.80    4.10
  -2   1   0   33.50    2.50
  -2   1   0   35.30    3.40
  -2   1   0   34.70    2.30
  -3   1   0  337.37    9.90
  -3   1   0  321.67   10.30
  -3   1   0  310.07   12.00
  -3   1   0  308.77   11.10
  -4  -1   0   -1.20    5.70
  -4  -1   0    4.60    4.30
  -4  -1   0   -0.20    4.40
  -4  -1   0    5.90    5.00
  -4  -1   0   10.60    4.50
  -4   1   0    4.00    4.20
  -4   1   0    4.10    6.20
  -4   1   0    7.50    4.50
  -4   1   0    8.40    4.50
  -4   1   0   17.10    5.20
  -5  -1   0   90.79    9.10
  -5  -1   0   85.59    9.00
  -5  -1   0   88.69    9.90
  -5  -1   0   95.19    9.80
  -5  -1   0   83.39    8.70
  -5  -1   0   79.89   10.50
  -5  -1   0   88.29    9.00
  -5  -1   0   87.99   10.30
  -5   1   0   89.89    8.40
  -5   1   0  107.69   10.30
  -5   1   0   96.29    9.10
  -5   1   0  100.89   11.80
  -5   1   0   90.19    9.90
  -6  -1   0   -0.90   10.10
  -6  -1   0    4.70    8.40
  -6  -1   0  -13.10    8.10
  -6  -1   0  -28.50   11.10
  -6  -1   0   -2.50    9.80
  -6  -1   0    0.60    9.70
  -6  -1   0   13.70    9.20
  -6  -1   0   -1.80    9.40
  -6   1   0   17.20    8.50
  -6   1   0   11.60   10.10
  -6   1   0   -5.30    8.80
  -6   1   0    2.10    7.80
  -6   1   0    9.10   11.40
  -6   1   0    0.80   11.40
  -6   1   0   -6.70    9.60
  -7  -1   0   33.20   14.40
  -7  -1   0  -21.30   13.80
  -7  -1   0   31.60   14.10
  -7  -1   0   32.70   14.40
  -7  -1   0   -2.20   11.60
  -7  -1   0    1.00   17.20
  -7  -1   0   25.40   13.40
  -7  -1   0   44.00   15.90
  -7   1   0   18.90   14.50
  -7   1   0   12.00   17.30
  -7   1   0   29.10   15.30
  -7   1   0   46.00   12.00
  -7   1   0    4.80   12.90
  -7   1   0   24.90   14.50
  -7   1   0    4.70   15.20
  -7   1   0   26.40   12.20
  -1  -2   0   44.40    3.00
   1  -2   0   44.60    2.80
  -1  -2   0   41.70    3.40
   1  -2   0   38.20    4.00
  -1  -2   0   45.40    2.60
   1  -2   0   45.30    3.20
   1  -2   0   44.50    2.30
  -1   2   0   45.40    3.00
  -1   2   0   39.10    3.60
  -1   2   0   46.30    4.60
  -1   2   0   42.40    2.60
  -1   2   0   44.20    2.10
   1   2   0   44.80    3.60
   2  -2   0   59.99    4.70
  -2  -2   0   58.79    4.90
  -2  -2   0   54.09    4.10
  -2   2   0   55.99    5.30
  -2   2   0   55.59    3.40
  -2   2   0   53.49    3.60
  -2   2   0   57.09    5.60
  -2   2   0   52.59    3.90
  -2   2   0   55.39    4.30
  -3  -2   0   24.50    4.10
  -3  -2   0   18.30    4.20
  -3   2   0   30.30    5.00
  -3   2   0   26.80    3.90
  -3   2   0   21.10    3.50
  -3   2   0   30.30    5.50
  -3   2   0   25.20    2.90
  -4  -2   0  172.18    9.80
  -4  -2   0  185.78   10.10
  -4  -2   0  173.48    9.10
  -4  -2   0  171.48   10.90
  -4  -2   0  166.88   10.00
  -4  -2   0  184.58   10.70
  -4  -2   0  165.38    9.60
  -4   2   0  158.28   10.40
  -4   2   0  184.68    9.60
  -4   2   0  183.58    8.90
  -4   2   0  177.58    9.00
  -4   2   0  173.68   12.10
  -5  -2   0    1.70    6.40
  -5  -2   0    3.70    6.00
  -5  -2   0    4.70    7.10
  -5  -2   0    6.20    6.50
  -5  -2   0    4.70    6.30
  -5  -2   0    3.20    8.20
  -5  -2   0   -2.90    7.20
  -5  -2   0   -6.80    6.20
  -5   2   0    2.30    6.90
  -5   2   0   -1.60    8.50
  -5   2   0    2.50    6.00
  -5   2   0    5.20    5.90
  -5   2   0    8.80    5.80
  -6  -2   0   -0.40   11.30
  -6  -2   0    1.00    8.40
  -6  -2   0   10.10    8.80
  -6  -2   0   -8.20    8.70
  -6  -2   0  -14.90    8.00
  -6  -2   0  -12.20   10.50
  -6  -2   0   10.90   11.90
  -6  -2   0   -7.00   10.90
  -6   2   0   -1.90   10.70
  -6   2   0   -7.30   10.30
  -6   2   0   -1.10    7.60
  -6   2   0  -11.10   10.60
  -6   2   0    7.10   10.00
  -6   2   0   -6.50   12.00
  -6   2   0   -4.40    7.90
  -7  -2   0    2.30   11.30
  -7  -2   0    8.20   17.30
  -7  -2   0   -8.60   13.00
  -7  -2   0   12.50   14.00
  -7  -2   0  -13.80   14.50
  -7  -2   0   21.70   14.00
  -7  -2   0   -8.90   12.80
  -7  -2   0   -5.90   14.20
  -7   2   0   27.60   14.70
  -7   2   0  -10.40   17.60
  -7   2   0   11.40   12.10
  -7   2   0   17.40   14.70
  -7   2   0   35.00   15.40
  -7   2   0   11.80   16.50
  -7   2   0    2.30   10.60
  -7   2   0    2.70   12.30
   0  -3   0    3.30    0.80
   0  -3   0    0.90    0.80
   0  -3   0    0.40    1.00
   0  -3   0    0.10    0.90
   0  -3   0    0.70    1.50
   0   3   0   -0.40    0.70
   0   3   0    0.20    0.90
   1  -3   0 2106.99   37.10
   1  -3   0 2154.58   37.50
  -1  -3   0 2055.59   36.40
  -1  -3   0 2093.79   36.40
   1  -3   0 2015.60   38.00
   1   3   0 2066.99   36.50
   1   3   0 2042.80   37.40
  -1   3   0 2073.59   37.20
  -1   3   0 2087.89   38.10
  -1   3   0 2124.49   37.10
  -1   3   0 2057.59   37.10
  -1   3   0 2056.99   37.60
   2  -3   0    2.00    1.60
   2  -3   0    1.10    1.80
   2  -3   0    3.10    2.50
  -2  -3   0   -1.40    2.30
  -2  -3   0   -0.40    2.70
  -2  -3   0    0.80    2.20
  -2   3   0    0.50    2.80
  -2   3   0    1.10    2.10
  -2   3   0    1.60    2.20
  -2   3   0    3.00    1.90
  -2   3   0    0.70    3.20
  -3  -3   0  166.48    7.10
  -3  -3   0  160.38    8.20
  -3  -3   0  158.68    8.30
  -3   3   0  173.98    9.70
  -3   3   0  168.78    8.90
  -3   3   0  160.38    6.60
  -3   3   0  157.18    6.20
  -3   3   0  168.68    7.60
  -4  -3   0   41.50    6.10
  -4  -3   0   37.70    5.40
  -4  -3   0   38.90    6.50
  -4  -3   0   40.00    6.00
  -4  -3   0   34.10    6.20
  -4   3   0   39.90    5.60
  -4   3   0   42.30    7.60
  -4   3   0   42.90    5.10
  -4   3   0   39.20    6.40
  -4   3   0   49.80    5.50
  -5  -3   0  209.98   14.60
  -5  -3   0  223.48   13.30
  -5  -3   0  220.88   14.40
  -5  -3   0  206.38   13.40
  -5  -3   0  234.48   13.50
  -5  -3   0  224.08   13.90
  -5  -3   0  215.08   12.20
  -5  -3   0  207.18   15.70
  -5   3   0  232.98   14.90
  -5   3   0  244.78   11.90
  -5   3   0  236.48   11.60
  -5   3   0  181.68   16.40
  -5   3   0  209.68   12.80
  -6  -3   0   14.80    9.50
  -6  -3   0    7.10   13.70
  -6  -3   0    2.20    9.00
  -6  -3   0   14.90    9.40
  -6  -3   0   -8.10    7.90
  -6  -3   0   19.60    9.40
  -6   3   0   -2.60    7.50
  -6   3   0   -4.60    7.80
  -6   3   0   -4.00   10.10
  -6   3   0    9.80   10.10
  -6   3   0    8.30   11.70
  -6   3   0  -11.20   11.10
  -7  -3   0   62.49   15.00
  -7  -3   0   76.39   14.50
  -7  -3   0   36.50   14.10
  -7  -3   0   47.20   14.10
  -7  -3   0   90.09   19.30
  -7  -3   0   39.00   14.10
  -7  -3   0   31.20   13.10
  -7  -3   0   49.70   15.30
  -7   3   0   13.40   16.00
  -7   3   0   62.39   16.50
  -7   3   0   73.19   18.90
  -7   3   0   37.50   14.60
  -7   3   0   45.90   11.70
  -7   3   0   54.29   13.60
  -7   3   0   44.20   16.40
   0  -4   0  615.64   11.90
   0  -4   0  625.44   12.00
   0  -4   0  615.84   12.10
   0  -4   0  611.14   11.60
   0   4   0  590.44   11.50
   0   4   0  616.64   12.20
   0   4   0  639.04   12.00
   1  -4   0  241.68    6.70
  -1  -4   0  235.38    5.50
  -1  -4   0  247.78    5.80
  -1  -4   0  232.78    7.00
   1  -4   0  240.58    7.30
   1  -4   0  232.78    7.00
   1  -4   0  242.38    7.70
   1   4   0  234.58    5.80
   1   4   0  240.68    7.20
   1   4   0  240.38    5.70
  -1   4   0  243.58    7.20
  -1   4   0  246.28    6.60
  -1   4   0  236.48    7.20
  -1   4   0  239.98    7.60
   2  -4   0  511.25   10.80
  -2  -4   0  478.95   11.40
  -2  -4   0  480.55   11.00
   2  -4   0  477.05   11.00
  -2  -4   0  494.85   12.40
   2  -4   0  491.85   12.20
  -2   4   0  494.95   10.10
  -2   4   0  496.95   11.90
  -2   4   0  459.15   13.20
  -2   4   0  492.35   12.80
  -2   4   0  478.35   11.40
   3  -4   0   35.00    4.80
  -3  -4   0   39.50    4.90
  -3  -4   0   36.20    5.00
  -3  -4   0   36.60    4.40
  -3   4   0   33.20    3.70
  -3   4   0   39.10    4.70
  -3   4   0   34.10    3.50
  -3   4   0   40.40    6.00
  -3   4   0   27.10    4.80
  -4  -4   0    1.10    4.30
  -4  -4   0    5.70    4.70
  -4  -4   0    9.40    5.20
  -4  -4   0    5.20    4.60
  -4  -4   0    9.10    5.20
  -4   4   0    5.40    5.20
  -4   4   0    0.50    3.90
  -4   4   0    1.30    5.90
  -4   4   0    8.00    4.10
  -4   4   0    2.10    4.30
  -5  -4   0   35.80    7.60
  -5  -4   0   25.60    7.20
  -5  -4   0   33.60    7.70
  -5  -4   0   32.50    8.30
  -5  -4   0   25.70    8.10
  -5  -4   0   29.80    7.30
  -5  -4   0   36.70    8.60
  -5  -4   0   22.30    8.70
  -5   4   0   40.30    7.40
  -5   4   0   20.70    6.00
  -5   4   0   19.20    9.40
  -5   4   0   30.00    6.20
  -5   4   0   39.40    8.90
  -6  -4   0   27.90   14.00
  -6  -4   0   30.80    9.60
  -6  -4   0   43.10   10.90
  -6  -4   0   25.40    8.90
  -6  -4   0    8.30    9.80
  -6  -4   0   29.30   10.50
  -6   4   0   37.40   13.00
  -6   4   0   26.00    9.40
  -6   4   0   38.40    8.20
  -6   4   0   48.50    8.90
  -6   4   0   34.70   11.10
  -7  -4   0   30.40   13.70
  -7  -4   0   -9.10   13.90
  -7  -4   0    2.00   12.30
  -7  -4   0   15.30   16.90
  -7  -4   0  -11.40   13.70
  -7  -4   0   17.20   12.30
  -7  -4   0   -3.90   13.30
  -7  -4   0   -5.60   13.60
  -7   4   0   -7.40   16.80
  -7   4   0   -7.80   11.70
  -7   4   0    0.30    9.90
  -7   4   0   24.70   15.60
  -7   4   0   -6.20   11.80
  -7   4   0   12.80   15.30
  -7   4   0    1.30   16.60
   0  -5   0    4.70    2.40
   0  -5   0    2.10    2.00
   0  -5   0    5.00    1.80
   0  -5   0    5.10    1.60
   0  -5   0    5.40    2.20
   0  -5   0    7.50    2.10
   0   5   0    4.60    2.10
   0   5   0    2.50    2.20
   0   5   0    5.70    1.60
  -1  -5   0 1681.73   29.70
   1  -5   0 1642.04   31.80
   1  -5   0 1689.33   31.40
   1  -5   0 1680.03   30.90
  -1  -5   0 1626.34   29.10
  -1  -5   0 1688.73   30.90
   1  -5   0 1693.83   31.50
   1   5   0 1665.23   31.10
  -1   5   0 1668.23   30.70
   1   5   0 1649.54   29.80
  -1   5   0 1666.93   31.30
  -1   5   0 1686.63   31.70
   1   5   0 1662.03   29.40
  -1   5   0 1658.33   31.50
   2  -5   0  350.06   11.40
  -2  -5   0  341.77    8.80
  -2  -5   0  339.87    8.60
   2  -5   0  355.86   10.00
   2  -5   0  366.76    9.20
   2  -5   0  346.07    9.30
  -2  -5   0  342.57   10.10
  -2   5   0  342.57    9.70
  -2   5   0  343.27    9.60
  -2   5   0  340.77   10.70
   2   5   0  359.86   10.60
  -2   5   0  348.37    7.40
  -2   5   0  353.76   11.30
  -3  -5   0  361.06   10.30
  -3  -5   0  351.76   11.10
   3  -5   0  367.46    8.80
   3  -5   0  350.16   11.70
  -3  -5   0  360.86    8.90
  -3  -5   0  376.36    8.70
  -3  -5   0  342.77   11.80
   3  -5   0  344.87    8.90
  -3   5   0  364.66    9.10
  -3   5   0  359.16   11.20
  -3   5   0  354.26   10.30
  -3   5   0  350.56   12.60
  -3   5   0  364.56   13.50
  -4  -5   0   72.59    7.40
  -4  -5   0   67.89    6.20
  -4  -5   0   82.99    7.60
  -4  -5   0   78.79    7.60
  -4  -5   0   73.19    6.70
  -4   5   0   69.39    6.50
  -4   5   0   59.09    6.30
  -4   5   0   64.19    9.00
  -4   5   0   75.29    8.00
  -4   5   0   59.09    6.20
  -5  -5   0  495.75   18.90
  -5  -5   0  455.55   16.10
  -5  -5   0  464.55   17.20
  -5  -5   0  459.35   17.90
  -5  -5   0  499.05   18.90
  -5  -5   0  481.75   18.80
  -5   5   0  474.95   21.20
  -5   5   0  491.35   17.20
  -5   5   0  491.35   15.00
  -5   5   0  477.65   15.00
  -6  -5   0    7.20   13.00
  -6  -5   0   29.40   10.40
  -6  -5   0   11.50    9.30
  -6  -5   0  -19.30    9.50
  -6  -5   0    8.10    9.70
  -6  -5   0    5.20    9.80
  -6  -5   0    9.60   10.20
  -6  -5   0   -7.90    8.60
  -6   5   0   11.00    8.60
  -6   5   0   -2.20    7.00
  -6   5   0    7.90    7.90
  -6   5   0   11.80   10.80
  -6   5   0  -17.00   11.50
  -7  -5   0  -27.40   13.30
  -7  -5   0   13.10   17.10
  -7  -5   0   -2.50   12.70
  -7  -5   0    9.70   12.70
  -7  -5   0    1.80   13.70
  -7  -5   0  -11.30   14.80
  -7  -5   0   32.30   15.00
  -7  -5   0   -8.70   11.70
  -7   5   0  -16.70   17.10
  -7   5   0   25.60   15.50
  -7   5   0  -25.30   17.50
  -7   5   0    8.60   15.80
  -7   5   0    9.70    9.80
  -7   5   0   28.40   11.80
  -7   5   0   -3.40   12.00
   0  -6   0   51.39    5.30
   0  -6   0   46.90    3.70
   0  -6   0   42.40    4.10
   0  -6   0   57.79    5.70
   0  -6   0   39.40    3.00
   0  -6   0   41.80    3.30
   0   6   0   43.60    3.20
   0   6   0   28.70    3.10
   1  -6   0    9.60    3.30
  -1  -6   0    7.70    2.80
   1  -6   0   11.80    2.90
   1  -6   0   11.40    2.60
  -1  -6   0    9.80    1.90
   1  -6   0    9.00    3.20
  -1  -6   0    6.70    1.40
  -1  -6   0    9.40    2.60
  -1   6   0    5.70    2.60
   1   6   0    8.00    1.60
  -1   6   0    4.30    2.80
  -1   6   0    9.10    2.40
  -1   6   0    6.40    3.00
   1   6   0   11.10    2.10
   1   6   0   12.50    2.90
  -2  -6   0   16.30    3.00
  -2  -6   0   18.70    2.70
  -2  -6   0   15.20    2.90
   2  -6   0   14.80    4.50
   2  -6   0   21.60    3.30
   2  -6   0   15.70    3.20
  -2  -6   0   15.00    3.40
   2  -6   0   13.90    3.40
  -2   6   0   11.70    4.20
  -2   6   0   11.80    3.50
  -2   6   0   12.40    3.40
   2   6   0   14.70    2.80
  -2   6   0   14.90    3.10
   2   6   0   10.50    3.70
  -3  -6   0    0.80    3.20
  -3  -6   0   -1.20    3.70
   3  -6   0    4.00    2.90
  -3  -6   0    0.90    4.20
   3  -6   0   -1.40    2.50
   3  -6   0    2.70    3.60
  -3  -6   0    3.30    2.70
  -3  -6   0    2.20    2.50
  -3  -6   0   -1.60    2.90
  -3   6   0    3.50    3.30
  -3   6   0    3.60    2.20
  -3   6   0    0.40    3.30
  -3   6   0   -2.10    4.70
  -3   6   0    1.80    3.90
  -3   6   0    0.90    2.30
  -4  -6   0  157.28    6.10
  -4  -6   0  136.19    6.60
  -4  -6   0  144.79   10.60
  -4  -6   0  152.28    8.50
  -4  -6   0  153.78    9.70
  -4  -6   0  145.49   10.70
  -4   6   0  167.38   13.00
  -4   6   0  147.49    7.20
  -4   6   0  160.98    7.60
  -4   6   0  183.38   11.70
  -4   6   0  161.88    9.60
  -5  -6   0  184.58   11.80
  -5  -6   0  179.98   14.10
  -5  -6   0  174.18   14.30
  -5  -6   0  171.58   13.00
  -5  -6   0  191.48   14.10
  -5  -6   0  167.88   12.30
  -5   6   0  190.28   10.30
  -5   6   0  178.88   15.10
  -5   6   0  192.48   16.80
  -5   6   0  168.08   12.30
  -5   6   0  181.88   10.20
  -6  -6   0  224.48   17.70
  -6  -6   0  192.68   16.40
  -6  -6   0  237.68   18.80
  -6  -6   0  230.48   18.40
  -6  -6   0  219.08   17.50
  -6  -6   0  210.78   20.20
  -6  -6   0  242.68   19.40
  -6   6   0  196.58   15.90
  -6   6   0  202.78   18.20
  -6   6   0  215.28   13.80
  -6   6   0  208.08   20.10
  -6   6   0  197.68   12.70
  -7  -6   0   10.40   16.50
  -7  -6   0   30.40   14.60
  -7  -6   0   26.30   13.50
  -7  -6   0    9.00   17.60
  -7  -6   0    8.20   13.70
  -7  -6   0   20.80   14.70
  -7  -6   0   34.40   13.30
  -7  -6   0   38.40   13.70
  -7   6   0   16.70   12.50
  -7   6   0   26.60   11.10
  -7   6   0   28.20   10.20
  -7   6   0   22.00   17.70
  -7   6   0   47.70   18.80
  -7   6   0   30.00   16.70
   0  -7   0   11.80    3.20
   0  -7   0    7.70    2.50
   0  -7   0    9.70    1.90
   0  -7   0   10.00    2.50
   0   7   0    4.70    2.40
   0   7   0    9.50    2.40
   0   7   0    9.50    1.90
   1  -7   0   83.79    5.90
  -1  -7   0   79.99    5.30
  -1  -7   0   69.99    6.50
   1  -7   0   85.19    4.90
  -1  -7   0   86.59    3.90
  -1  -7   0   84.49    2.90
   1  -7   0   78.49    5.80
  -1  -7   0   78.39    5.00
   1  -7   0   88.59    5.40
   1  -7   0   84.69    5.30
   1   7   0   74.89    3.10
  -1   7   0   89.59    5.00
  -1   7   0   69.49    5.80
  -1   7   0   76.99    5.60
   1   7   0   75.99    5.40
   1   7   0   79.29    3.90
  -1   7   0   73.09    5.00
   2  -7   0   50.29    4.70
  -2  -7   0   38.10    4.00
  -2  -7   0   30.90    4.30
   2  -7   0   38.50    5.40
   2  -7   0   44.00    4.80
   2  -7   0   34.00    4.20
  -2  -7   0   39.00    3.80
  -2   7   0   38.20    4.50
  -2   7   0   31.20    5.00
   2   7   0   33.00    4.80
   2   7   0   37.90    3.60
  -2   7   0   43.40    4.80
  -2   7   0   41.80    4.10
   3  -7   0  874.11   20.70
  -3  -7   0  854.21   18.70
  -3  -7   0  841.32   18.30
  -3  -7   0  855.91   21.60
   3  -7   0  879.51   18.60
  -3  -7   0  848.32   18.10
  -3  -7   0  838.02   20.50
  -3  -7   0  841.82   18.50
   3  -7   0  837.32   18.80
  -3   7   0  839.52   19.70
  -3   7   0  867.21   21.40
  -3   7   0  868.91   22.50
  -4  -7   0   -2.10    3.50
   4  -7   0    4.60    5.40
  -4  -7   0    6.60    5.40
  -4  -7   0   -4.60    5.50
  -4  -7   0   -0.70    4.40
  -4  -7   0    1.50    4.00
  -4  -7   0    0.90    3.10
  -4   7   0    2.90    4.50
  -4   7   0   -1.80    3.20
  -4   7   0    1.60    3.20
  -4   7   0   -6.00    6.30
  -4   7   0    2.10    5.80
  -5  -7   0  798.92   24.50
  -5  -7   0  776.02   20.90
  -5  -7   0  755.92   22.10
  -5  -7   0  778.52   23.40
  -5  -7   0  775.62   21.80
  -5  -7   0  661.73   35.60
  -5   7   0  768.52   22.00
  -5   7   0  780.32   25.40
  -5   7   0  792.72   18.70
  -5   7   0  769.32   18.60
  -6  -7   0    7.10    8.90
  -6  -7   0   14.70    9.80
  -6  -7   0   14.00   10.50
  -6  -7   0    3.70    8.70
  -6  -7   0   24.90   10.70
  -6  -7   0   17.90   11.70
  -6  -7   0   13.40   12.10
  -6   7   0    6.30    8.80
  -6   7   0   -0.40    7.10
  -6   7   0    2.20   12.60
  -6   7   0    9.80    6.30
  -6   7   0    7.60   11.50
  -7  -7   0    7.90   12.10
  -7  -7   0   61.79   16.50
  -7  -7   0   20.20   13.30
  -7  -7   0   18.90   14.60
  -7  -7   0   38.30   17.50
  -7  -7   0   31.30   13.10
  -7  -7   0   53.59   18.40
  -7  -7   0   40.70   15.80
  -7   7   0   20.10    9.40
  -7   7   0   55.69   20.50
  -7   7   0   28.00   10.20
  -7   7   0   16.40   13.00
  -7   7   0   34.50   18.80
  -7   7   0   36.10   17.70
   0  -8   0  524.05   11.60
   0  -8   0  526.75   12.10
   0  -8   0  483.85   12.00
   0  -8   0  505.95   13.50
   0  -8   0  536.45   12.10
   0   8   0  522.65   11.00
   0   8   0  522.55   11.70
   0   8   0  512.35   12.10
   1  -8   0    4.00    3.40
   1  -8   0    8.60    3.30
  -1  -8   0    6.50    3.20
  -1  -8   0    0.60    2.60
  -1  -8   0    0.90    2.80
   1  -8   0    4.60    2.50
  -1  -8   0    3.90    2.10
   1  -8   0   -0.10    2.80
   1  -8   0    4.50    2.70
  -1  -8   0    3.20    1.40
   1   8   0    3.80    2.80
  -1   8   0    4.30    2.70
   1   8   0    2.70    2.10
   1   8   0    1.70    1.50
  -1   8   0    3.10    2.90
  -1   8   0    5.20    2.60
  -1   8   0    7.20    3.30
   2  -8   0   93.39    7.80
  -2  -8   0  110.29    6.50
  -2  -8   0  107.89    7.00
   2  -8   0  107.19    7.10
   2  -8   0  101.69    6.50
  -2  -8   0  100.89    6.50
  -2  -8   0  100.59    4.90
  -2  -8   0  101.99    7.20
   2   8   0  109.89    5.40
   2   8   0  102.89    7.30
  -2   8   0  113.79    7.20
  -2   8   0  107.49    7.30
  -2   8   0   90.79    7.80
  -2   8   0  108.09    6.40
   3  -8   0    3.80    4.00
  -3  -8   0   -0.70    2.70
   3  -8   0   -2.10    3.10
  -3  -8   0   -4.80    3.90
  -3  -8   0    1.30    2.90
  -3  -8   0   -1.00    3.30
  -3  -8   0   -3.30    4.20
   3  -8   0    4.00    3.70
  -3  -8   0    3.30    3.00
   3   8   0   -3.00    4.60
  -3   8   0   -3.50    4.80
  -3   8   0    4.20    4.40
  -3   8   0    4.30    3.50
   4  -8   0   64.39    6.30
   4  -8   0   62.49    7.90
  -4  -8   0   62.39    8.00
  -4  -8   0   63.69    7.60
  -4  -8   0   72.09    7.90
  -4  -8   0   68.29    7.00
  -4  -8   0   62.19    6.20
  -4  -8   0   69.99    6.30
   4  -8   0   61.59    6.70
  -4   8   0   62.09    6.60
  -4   8   0   74.29    9.80
  -4   8   0   79.29    8.60
  -5  -8   0    4.70    6.10
  -5  -8   0    4.20    6.60
  -5  -8   0    1.20    7.30
  -5  -8   0   -9.20    5.50
  -5  -8   0   -0.80    4.50
  -5  -8   0    0.30    7.70
  -5   8   0    0.60    4.40
  -5   8   0    0.60    9.00
  -5   8   0   15.70    6.40
  -5   8   0   -6.30    8.10
  -5   8   0    0.00    4.70
  -6  -8   0   -0.90    8.50
  -6  -8   0   -1.60    8.50
  -6  -8   0   -4.40   10.90
  -6  -8   0   18.80   12.40
  -6  -8   0   20.00   11.80
  -6  -8   0  -18.70    9.70
  -6  -8   0   -7.50    8.40
  -6   8   0    6.70   12.80
  -6   8   0    5.70   11.20
  -6   8   0   -7.10    8.70
  -6   8   0   16.80    7.20
  -6   8   0    1.70    5.90
  -7  -8   0   17.60   15.40
  -7  -8   0  -12.90   17.10
  -7  -8   0   20.60   12.60
  -7  -8   0    9.60   12.90
  -7  -8   0   31.50   15.00
  -7  -8   0   25.20   12.40
  -7  -8   0  -13.90   16.30
  -7  -8   0    6.30   18.80
  -7   8   0   24.20   19.10
  -7   8   0   22.20   13.80
  -7   8   0   11.40   17.30
  -7   8   0   28.70   19.70
  -7   8   0    8.60    9.40
  -7   8   0   21.40    8.90
   0  -9   0   -0.20    2.00
   0  -9   0    0.30    3.20
   0  -9   0    1.70    2.40
   0  -9   0    1.10    2.60
   0  -9   0    5.30    2.80
   0  -9   0   -1.80    2.30
   0   9   0    1.90    2.10
   0   9   0   -1.20    2.40
   0   9   0    1.10    2.70
   1  -9   0  178.78    7.90
  -1  -9   0  174.98    7.70
  -1  -9   0  173.18    8.30
  -1  -9   0  172.98    7.40
   1  -9   0  165.98    8.30
  -1  -9   0  186.38    7.30
   1  -9   0  182.88    7.50
   1  -9   0  178.78    8.10
   1  -9   0  170.78    4.60
  -1  -9   0  172.28    6.00
   1  -9   0  182.48    7.20
  -1  -9   0  166.08    4.70
  -1   9   0  170.08    7.20
   1   9   0  165.78    4.80
   1   9   0  174.38    5.80
  -1   9   0  190.08    7.20
   1   9   0  168.58    7.40
  -1   9   0  163.48    7.70
  -2  -9   0   10.30    3.70
   2  -9   0    9.50    3.60
  -2  -9   0    6.60    3.50
   2  -9   0    6.00    3.90
  -2  -9   0    8.40    2.30
   2  -9   0   -2.80    2.50
   2  -9   0    9.60    4.50
  -2  -9   0   11.30    2.90
  -2  -9   0   10.30    3.60
  -2  -9   0    8.80    3.90
  -2   9   0    9.30    4.10
   2   9   0    7.00    2.60
  -2   9   0   11.40    4.60
   2   9   0    8.80    2.90
  -2   9   0    5.60    3.40
  -2   9   0    5.80    4.00
   2   9   0   15.80    4.20
  -3  -9   0   20.00    3.30
   3  -9   0   13.70    4.50
  -3  -9   0   17.30    4.80
  -3  -9   0   14.10    3.50
   3  -9   0   20.20    4.10
  -3  -9   0   16.40    3.70
   3  -9   0   11.70    4.40
  -3  -9   0   12.10    5.00
  -3  -9   0   17.70    4.20
  -3   9   0   14.90    5.50
  -3   9   0   19.60    4.30
  -3   9   0   13.10    4.80
   3   9   0   21.90    5.30
   4  -9   0   18.00    5.00
  -4  -9   0   28.10    5.20
  -4  -9   0   23.80    4.90
  -4  -9   0   16.50    4.40
   4  -9   0   17.30    6.00
   4  -9   0   15.00    4.40
  -4  -9   0   31.00    6.60
  -4  -9   0   12.50    6.40
  -4  -9   0   26.80    5.00
  -4   9   0   14.50    5.50
  -4   9   0   15.40    8.20
  -4   9   0   21.60    6.70
  -5  -9   0   41.60    9.00
  -5  -9   0   36.80    9.30
  -5  -9   0   32.60    7.30
  -5  -9   0   41.70    5.30
  -5  -9   0   43.80   10.50
  -5  -9   0   38.10    6.00
  -5  -9   0   38.20    6.90
  -5  -9   0   43.60    7.50
  -5   9   0   49.00   10.20
  -5   9   0   49.50   12.10
  -5   9   0   47.70    8.30
  -6  -9   0   -5.00   12.00
  -6  -9   0    7.70   10.30
  -6  -9   0   18.00   11.70
  -6  -9   0    4.60    8.50
  -6  -9   0    0.10   10.20
  -6  -9   0   -3.60    8.20
  -6  -9   0    8.60    8.60
  -6   9   0    0.70   11.50
  -6   9   0  -15.90   13.50
  -6   9   0   -9.30    6.10
  -6   9   0    7.60    5.60
  -6   9   0   -3.00    9.20
  -7  -9   0   43.40   17.80
  -7  -9   0   45.90   12.90
  -7  -9   0   41.30   19.30
  -7  -9   0   45.10   13.70
  -7   9   0   23.80   18.00
  -7   9   0   53.69   15.00
   0 -10   0   53.69    6.40
   0 -10   0   33.10    3.50
   0 -10   0   43.00    4.00
   0 -10   0   64.79    7.30
   0 -10   0   37.90    3.70
   0 -10   0   44.10    4.40
   0  10   0   40.50    4.00
   0  10   0   40.00    4.00
   0  10   0   34.70    4.10
  -1 -10   0   12.20    3.00
   1 -10   0   17.70    3.70
  -1 -10   0   12.40    3.50
  -1 -10   0   16.20    3.80
  -1 -10   0   13.70    2.10
   1 -10   0   14.30    3.30
   1 -10   0   20.70    4.40
  -1 -10   0   18.60    4.10
   1 -10   0   11.90    3.70
   1 -10   0   18.00    2.10
  -1 -10   0   15.10    4.10
   1  10   0   16.50    3.80
   1  10   0   16.60    2.20
   1  10   0   16.40    2.90
  -1  10   0   22.10    3.70
  -1  10   0   10.00    4.00
  -1  10   0   13.60    3.50
  -2 -10   0  150.18    8.00
  -2 -10   0  156.98    6.10
  -2 -10   0  134.89    8.20
   2 -10   0  149.49    8.80
  -2 -10   0  152.48    7.80
   2 -10   0  141.49    9.50
   2 -10   0  154.48    7.90
  -2 -10   0  138.39    8.30
  -2 -10   0  138.09    4.70
  -2  10   0  149.59    7.80
   2  10   0  153.68    8.80
   2  10   0  150.18    6.30
  -2  10   0  138.39    8.30
  -2  10   0  140.49    9.10
   2  10   0  146.59    5.70
   3 -10   0   16.60    4.80
   3 -10   0   26.10    5.00
   3 -10   0   21.10    5.20
  -3 -10   0   27.10    4.20
  -3 -10   0   21.80    5.30
   3 -10   0   16.10    6.10
  -3 -10   0   29.40    4.10
  -3 -10   0   22.80    4.70
  -3 -10   0   23.30    3.50
  -3 -10   0   16.40    5.30
   3  10   0   21.80    5.70
  -3  10   0   28.30    6.30
  -3  10   0   23.50    4.90
  -3  10   0   26.40    5.70
   3  10   0   25.50    4.50
   4 -10   0  258.47   11.60
  -4 -10   0  277.47   13.60
  -4 -10   0  276.67   14.70
  -4 -10   0  285.67   10.70
  -4 -10   0  258.77   10.50
   4 -10   0  290.27   13.80
  -4 -10   0  260.27   10.40
  -4 -10   0  263.37   11.40
   4 -10   0  263.27   11.00
  -4  10   0  281.37   12.60
  -4  10   0  255.17   16.50
  -4  10   0  261.77   14.90
  -5 -10   0   14.80    5.10
  -5 -10   0   19.20    6.40
  -5 -10   0   23.50    9.60
  -5 -10   0   11.80    8.20
  -5 -10   0   15.30    8.80
  -5 -10   0    2.40    5.90
  -5 -10   0    9.80    6.50
  -5 -10   0   15.00    6.20
  -5  10   0   -1.00   10.00
  -5  10   0   10.20    7.10
  -5  10   0    9.80    9.50
  -6 -10   0   19.40    9.50
  -6 -10   0   -1.30   10.80
  -6 -10   0   29.70   12.70
  -6 -10   0   11.90   12.10
  -6 -10   0    5.90    8.60
  -6 -10   0   16.60    8.30
  -6 -10   0   19.60   13.00
  -6  10   0    0.20    9.20
  -6  10   0   -8.10   14.10
  -6  10   0    7.90   12.50
   0 -11   0    3.80    3.90
   0 -11   0    4.50    2.40
   0 -11   0    2.10    3.40
   0 -11   0    0.50    3.20
   0 -11   0    1.20    2.70
   0 -11   0    1.70    3.00
   0  11   0   -0.70    2.90
   0  11   0    1.10    3.20
   0  11   0    1.50    2.40
   1 -11   0  225.68    9.90
  -1 -11   0  244.68    9.10
   1 -11   0  234.38    6.20
   1 -11   0  242.78   10.60
   1 -11   0  236.58    9.10
   1 -11   0  232.98    8.90
  -1 -11   0  240.78   10.40
  -1 -11   0  262.77    7.20
  -1 -11   0  240.98    7.80
  -1 -11   0  245.48    9.90
  -1 -11   0  235.78    9.10
  -1  11   0  225.98    9.00
  -1  11   0  228.08    8.70
  -1  11   0  230.78    9.30
   1  11   0  233.48    7.40
   1  11   0  227.28    9.30
   1  11   0  229.88    6.30
  -2 -11   0   22.20    3.50
  -2 -11   0   20.40    4.40
   2 -11   0   11.30    4.90
  -2 -11   0   11.30    4.80
  -2 -11   0   14.80    2.20
  -2 -11   0   13.30    4.20
   2 -11   0   21.70    4.40
   2 -11   0    9.00    4.50
  -2 -11   0   22.00    5.20
  -2  11   0    8.40    3.70
   2  11   0   13.00    3.40
  -2  11   0   15.10    4.10
   2  11   0   11.20    4.40
  -2  11   0   19.80    5.60
   2  11   0   13.90    2.80
   3 -11   0   59.39    6.60
  -3 -11   0   58.49    7.20
   3 -11   0   59.29    8.70
   3 -11   0   53.49    6.10
  -3 -11   0   62.59    6.30
   3 -11   0   49.50    6.10
  -3 -11   0   60.59    5.00
  -3 -11   0   54.79    6.70
  -3 -11   0   58.39    5.90
  -3 -11   0   57.99    6.10
   3  11   0   57.89    7.40
  -3  11   0   62.89    7.60
  -3  11   0   56.29    6.00
   3  11   0   64.69    5.80
  -3  11   0   52.99    7.70
  -4 -11   0   15.90    4.80
   4 -11   0   18.50    5.50
   4 -11   0   18.40    5.80
  -4 -11   0   21.10    6.80
   4 -11   0   23.00    7.00
  -4 -11   0   29.50    5.20
  -4 -11   0    7.00    7.10
  -4 -11   0   18.00    5.30
  -4 -11   0    8.80    6.00
  -4  11   0   13.40    5.70
  -4  11   0   19.30    7.40
  -4  11   0   11.90    8.50
   5 -11   0   55.19    6.30
  -5 -11   0   64.89    7.90
   5 -11   0   60.09    5.90
  -5 -11   0   49.90    7.50
  -5 -11   0   71.39   12.00
  -5 -11   0   56.19    7.30
  -5 -11   0   56.59    6.60
  -5 -11   0   73.49   11.60
   5 -11   0   68.79   10.60
  -5 -11   0   70.19    7.80
  -5 -11   0   46.80   10.10
  -5  11   0   55.69   10.70
  -5  11   0   56.49   12.40
  -5  11   0   49.70    9.60
  -6 -11   0    2.10    8.20
  -6 -11   0   -5.20    8.40
  -6 -11   0    5.30   12.90
  -6 -11   0  -18.80   11.90
  -6 -11   0    2.80    8.70
  -6 -11   0   13.90   11.30
  -6  11   0    3.90   15.20
  -6  11   0    5.00   10.30
  -6  11   0   -4.20   13.30
   0 -12   0  638.14   14.70
   0 -12   0  616.44   14.20
   0 -12   0  638.24   15.50
   0 -12   0  603.34   15.50
   0 -12   0  601.74   17.50
   0 -12   0  638.14   17.30
   0  12   0  601.74   13.70
   0  12   0  629.04   14.80
   0  12   0  615.34   15.50
  -1 -12   0  152.18    8.10
   1 -12   0  159.68    8.00
  -1 -12   0  156.18    6.80
   1 -12   0  162.98    9.80
   1 -12   0  158.58    9.00
   1 -12   0  156.28    8.00
  -1 -12   0  160.38    9.00
  -1 -12   0  161.88    9.50
  -1 -12   0  145.19    5.60
  -1 -12   0  153.18    8.10
   1 -12   0  142.89    5.70
   1  12   0  167.88    6.70
   1  12   0  153.58    5.20
  -1  12   0  160.28    7.70
  -1  12   0  147.59    8.20
  -1  12   0  146.89    7.90
   1  12   0  158.88    8.50
  -2 -12   0  725.13   18.00
  -2 -12   0  681.53   19.00
  -2 -12   0  695.13   14.20
  -2 -12   0  707.43   15.70
   2 -12   0  738.83   19.80
   2 -12   0  709.53   18.20
   2 -12   0  704.23   20.00
  -2 -12   0  708.33   19.00
  -2 -12   0  714.53   18.60
   2 -12   0  678.53   19.30
  -2  12   0  706.83   18.40
   2  12   0  691.53   15.70
  -2  12   0  689.73   19.20
   2  12   0  705.03   14.60
  -2  12   0  715.93   17.70
   2  12   0  705.43   18.80
  -3 -12   0   37.10    6.70
   3 -12   0   27.30    7.10
  -3 -12   0   27.60    6.40
   3 -12   0   25.90    5.50
   3 -12   0   30.50    6.20
   3 -12   0   28.10    6.10
  -3 -12   0   30.40    3.50
  -3 -12   0   39.60    6.30
  -3 -12   0   36.90    5.40
  -3 -12   0   38.60    4.80
   3  12   0   38.40    5.20
  -3  12   0   34.20    5.50
   3  12   0   37.50    7.00
  -3  12   0   37.10    7.80
  -3  12   0   30.10    6.30
  -4 -12   0  394.56   14.00
  -4 -12   0  365.76   14.70
  -4 -12   0  392.16   17.70
   4 -12   0  421.96   16.90
  -4 -12   0  381.66   16.10
  -4 -12   0  386.66   11.70
  -4 -12   0  369.26   12.50
   4 -12   0  390.66   14.20
  -4  12   0  366.86   14.80
  -4  12   0  409.56   19.10
  -5 -12   0    0.90    5.50
   5 -12   0   -6.60    5.30
   5 -12   0   -2.30    9.00
  -5 -12   0   -3.70    8.30
  -5 -12   0   -0.60    6.10
  -5 -12   0    2.90    8.70
  -5 -12   0   -0.10    6.00
  -5 -12   0    5.80    9.60
   5 -12   0   -4.10    6.10
  -5 -12   0    6.80    5.80
  -5 -12   0   -1.20    7.00
  -5  12   0    6.90    9.20
  -5  12   0   -3.30   11.50
  -5  12   0    5.70    8.00
  -6 -12   0   46.10    8.70
  -6 -12   0   57.59    9.40
  -6 -12   0   49.40   13.50
  -6 -12   0   36.60    7.50
  -6 -12   0   67.09   12.80
  -6 -12   0   64.59   14.40
  -6 -12   0   35.60    9.70
  -6 -12   0   57.09   10.00
  -6  12   0   67.89   14.80
  -6  12   0   62.79   17.50
  -6  12   0   56.59   11.10
   0 -13   0   -3.20    2.80
   0 -13   0    4.80    3.80
   0 -13   0    0.00    4.10
   0 -13   0   10.30    3.90
   0 -13   0   -2.00    3.90
   0 -13   0   -1.30    2.70
   0  13   0    3.00    3.70
   0  13   0    3.60    2.90
   0  13   0    0.70    3.30
  -1 -13   0   97.99    8.90
   1 -13   0   98.39    7.40
  -1 -13   0  103.89    8.60
  -1 -13   0   93.99    6.30
   1 -13   0  101.79    9.40
   1 -13   0  100.89    4.80
  -1 -13   0  102.09    4.70
   1 -13   0   97.09    8.30
  -1 -13   0   90.09    7.20
  -1 -13   0   98.99    7.50
   1 -13   0  104.49    8.50
   1 -13   0   99.69    7.30
   1  13   0  104.19    7.90
   1  13   0  100.59    4.70
  -1  13   0  109.89    7.50
   1  13   0   98.99    6.10
  -1  13   0   96.69    7.80
  -1  13   0   97.69    7.00
   2 -13   0   78.79    7.70
  -2 -13   0   72.69    5.80
   2 -13   0   87.39    8.60
  -2 -13   0   70.09    6.70
  -2 -13   0   67.09    7.20
   2 -13   0   82.19    8.00
   2 -13   0   80.29    7.70
  -2 -13   0   70.59    5.00
  -2 -13   0   76.29    7.70
   2  13   0   72.59    6.10
  -2  13   0   86.89    7.70
  -2  13   0   76.89    8.10
   2  13   0   74.49    7.10
   2  13   0   73.19    4.90
  -2  13   0   77.59    7.50
  -3 -13   0  116.89    7.30
  -3 -13   0  138.09   11.10
   3 -13   0  128.59    9.90
  -3 -13   0  124.69   12.10
  -3 -13   0  113.39    5.40
  -3 -13   0  122.49    9.50
   3 -13   0  127.79   10.20
   3 -13   0  117.89   10.50
   3 -13   0  113.59   11.50
  -3 -13   0  132.79   10.10
  -3  13   0  130.39   11.10
  -3  13   0  128.99    9.50
   3  13   0  119.89   11.60
   3  13   0  112.29    8.30
  -3  13   0  115.79   11.90
  -4 -13   0   50.09    5.20
  -4 -13   0   55.19    8.30
   4 -13   0   41.60    7.50
  -4 -13   0   54.29    6.20
  -4 -13   0   50.39    7.70
   4 -13   0   45.50    8.30
   4 -13   0   65.69    7.70
  -4  13   0   63.59    8.20
  -4  13   0   46.20    9.20
  -5 -13   0   69.79    9.40
  -5 -13   0   86.19    8.60
   5 -13   0   85.39    8.30
   5 -13   0   94.19    9.00
  -5 -13   0   70.49   11.60
  -5 -13   0   77.29    7.40
  -5 -13   0   62.99   11.20
  -5 -13   0   94.19   11.50
  -5 -13   0   85.69    8.30
   5 -13   0   78.99   13.90
  -5 -13   0   88.59    8.50
  -5  13   0   88.79   14.10
  -5  13   0   78.39    9.80
  -5  13   0   89.59   12.70
  -6 -13   0   -0.90    8.70
  -6 -13   0   27.30    9.10
  -6 -13   0  -12.10   13.30
  -6 -13   0   -5.20    7.30
  -6 -13   0    0.90   12.10
  -6 -13   0  -14.50   12.90
  -6 -13   0   -8.70    7.70
  -6 -13   0    5.50    8.80
  -6  13   0  -13.60   13.70
  -6  13   0   21.50   16.90
  -6  13   0   -7.80   10.60
   0 -14   0 1282.77   29.60
   0 -14   0 1298.27   25.90
   0 -14   0 1279.77   27.10
   0 -14   0 1275.77   29.90
   0 -14   0 1221.58   27.10
   0 -14   0 1239.38   25.90
   0  14   0 1250.17   27.10
   0  14   0 1269.17   26.20
   0  14   0 1260.67   25.00
  -1 -14   0   93.39    7.60
  -1 -14   0   88.79    7.80
   1 -14   0   96.39    7.80
   1 -14   0   98.39    8.70
  -1 -14   0   85.19    4.80
  -1 -14   0  106.79    9.70
   1 -14   0   90.99    7.70
   1 -14   0  103.89    9.80
   1 -14   0   93.59    8.70
   1 -14   0   96.59    5.00
  -1 -14   0   75.29    7.20
  -1 -14   0   91.19    6.50
  -1  14   0   86.39    7.60
   1  14   0   95.59    6.30
   1  14   0   92.79    4.90
  -1  14   0   87.89    7.90
   1  14   0   98.89    8.10
  -1  14   0   95.39    7.20
   2 -14   0   46.00    6.10
   2 -14   0   35.30    7.20
   2 -14   0   28.00    6.20
  -2 -14   0   31.70    6.20
  -2 -14   0   39.20    6.10
  -2 -14   0   41.50    4.80
  -2 -14   0   37.10    5.60
  -2 -14   0   23.10    6.00
   2 -14   0   26.60    6.30
  -2  14   0   31.20    6.50
  -2  14   0   26.30    5.40
   2  14   0   45.20    4.70
  -2  14   0   33.60    6.00
   2  14   0   44.80    4.70
   2  14   0   27.40    6.10
  -3 -14   0    8.30    5.60
  -3 -14   0   16.40    5.90
   3 -14   0   18.80    6.40
  -3 -14   0   22.90    6.60
   3 -14   0    2.20    5.90
  -3 -14   0   13.80    4.40
   3 -14   0   11.00    8.00
  -3 -14   0    6.20    2.70
   3 -14   0    9.00    5.90
  -3 -14   0    6.00    6.60
  -3  14   0   21.40    7.40
  -3  14   0    8.50    6.20
   3  14   0   18.70    7.10
  -3  14   0    8.00    5.50
   3  14   0   12.30    5.10
   4 -14   0  -10.10    6.50
  -4 -14   0   -1.40    5.00
   4 -14   0   -0.10    6.20
  -4 -14   0   -0.60    3.90
   4 -14   0    9.70    7.60
  -4 -14   0    1.80    6.90
  -4 -14   0   -8.10    7.70
  -4 -14   0    4.00    7.30
  -4 -14   0  -10.00    5.50
  -4  14   0  -12.50    7.80
  -4  14   0    4.40    9.30
   4  14   0  -12.60    8.30
  -4  14   0    2.00    6.40
  -5 -14   0    1.90    5.70
  -5 -14   0   -9.60    6.10
  -5 -14   0   -0.70    6.60
  -5 -14   0   -1.00    9.70
  -5 -14   0    6.40    6.50
  -5 -14   0    5.90    9.10
   5 -14   0   -4.80    9.40
   5 -14   0   -5.00    7.40
  -5 -14   0  -10.20    8.30
   5 -14   0   -0.70    7.20
  -5 -14   0  -11.40    9.50
  -5  14   0   -3.80   10.20
  -5  14   0    6.20   10.90
  -5  14   0   -4.40    8.40
  -6 -14   0   11.60   12.50
  -6 -14   0   23.10   15.20
  -6 -14   0   -2.40    8.50
  -6 -14   0   -4.30    8.90
  -6 -14   0   13.90    8.20
  -6 -14   0   14.40   14.40
  -6 -14   0  -10.90    7.50
  -6 -14   0  -11.40    9.70
  -6  14   0   35.40   17.10
  -6  14   0    1.20   15.20
  -6  14   0   30.50   12.10
   0 -15   0    2.70    4.00
   0 -15   0    1.90    5.10
   0 -15   0   -1.80    3.40
   0 -15   0   14.50    6.00
   0 -15   0    0.10    4.20
   0 -15   0    0.50    3.20
   0  15   0    2.30    3.20
   0  15   0    3.50    4.20
   0  15   0   -1.30    3.60
  -1 -15   0    8.40    4.50
   1 -15   0    6.90    3.00
  -1 -15   0    9.80    4.60
   1 -15   0   14.70    5.40
  -1 -15   0    0.40    4.90
   1 -15   0    5.60    6.60
  -1 -15   0   15.90    4.60
   1 -15   0    3.70    7.00
  -1 -15   0    6.00    5.30
  -1 -15   0    7.10    2.90
   1 -15   0    9.20    4.50
   1 -15   0    6.80    4.30
   1  15   0    9.50    3.80
  -1  15   0   10.10    4.50
   1  15   0   12.60    2.80
  -1  15   0    6.10    4.70
  -1  15   0    8.80    4.10
   1  15   0    5.00    4.50
  -2 -15   0    7.00    4.00
  -2 -15   0   10.10    6.00
   2 -15   0    8.70    5.80
  -2 -15   0    4.70    4.90
   2 -15   0    2.70    4.60
   2 -15   0    4.20    5.90
   2 -15   0    5.80    5.10
  -2 -15   0    2.60    5.00
  -2 -15   0    3.20    4.90
  -2  15   0    3.20    4.90
  -2  15   0   13.10    6.10
   2  15   0   -0.80    5.40
  -2  15   0    8.70    4.90
   2  15   0    3.90    2.90
   2  15   0    7.50    4.00
   3 -15   0    6.80    6.80
  -3 -15   0   -4.40    5.80
   3 -15   0    4.10    8.20
  -3 -15   0    5.00    2.70
  -3 -15   0   13.00    4.70
  -3 -15   0    5.70    6.60
   3 -15   0   -5.50    4.80
  -3 -15   0    7.20    5.90
  -3 -15   0   -2.00    5.30
   3 -15   0    1.80    5.70
  -3  15   0   -0.90    5.60
  -3  15   0   -0.50    6.20
   3  15   0   13.50    7.10
  -3  15   0   -6.70    6.80
   3  15   0    0.80    4.90
  -4 -15   0   -1.80    7.50
  -4 -15   0    0.80    3.80
   4 -15   0    4.40    7.50
   4 -15   0    5.10    7.10
  -4 -15   0    3.30    6.40
  -4 -15   0    5.10    7.80
   4 -15   0   -4.60    7.30
  -4 -15   0    4.00    5.40
  -4 -15   0   -5.20    8.20
  -4  15   0    0.40    8.00
  -4  15   0  -10.80    6.70
  -4  15   0    2.60    9.40
   4  15   0    7.00    9.20
  -5 -15   0  379.26   22.40
  -5 -15   0  381.46   19.90
   5 -15   0  338.87   18.50
  -5 -15   0  364.36   22.30
  -5 -15   0  345.77   14.90
  -5 -15   0  341.47   13.30
  -5 -15   0  369.26   12.50
  -5 -15   0  384.26   18.90
  -5 -15   0  343.27   16.10
   5 -15   0  366.06   17.10
   5 -15   0  329.17   20.70
  -5  15   0  412.46   24.90
  -5  15   0  344.27   18.70
  -5  15   0  389.86   23.30
  -6 -15   0   21.30   15.30
  -6 -15   0   13.00   11.00
  -6 -15   0    8.20    9.50
  -6 -15   0   -5.50    7.70
  -6 -15   0   -5.90    8.80
  -6 -15   0   -5.90   12.70
  -6 -15   0   -9.00   15.40
  -6 -15   0   -2.70    8.20
  -6  15   0    2.60   17.10
  -6  15   0   17.40   12.60
  -6  15   0    5.30   15.20
   0 -16   0   97.29    7.00
   0 -16   0   91.79    8.60
   0 -16   0  109.79    9.90
   0 -16   0   98.09    9.30
   0 -16   0   89.19    8.20
   0 -16   0   82.49    7.00
   0  16   0  105.69    6.50
   0  16   0   85.09    8.40
   0  16   0   92.59    7.60
  -1 -16   0    8.20    4.70
  -1 -16   0    3.10    5.80
  -1 -16   0    2.60    4.40
   1 -16   0   13.30    5.00
   1 -16   0    5.70    4.90
  -1 -16   0    7.30    2.80
   1 -16   0   -4.10    5.20
  -1 -16   0    2.00    4.30
   1 -16   0    1.70    3.10
  -1 -16   0    0.20    4.90
   1 -16   0    1.00    5.20
   1 -16   0    0.00    5.40
   1  16   0    3.70    2.90
  -1  16   0    1.70    4.60
   1  16   0   11.70    4.00
  -1  16   0    1.50    4.30
  -1  16   0    2.60    4.60
   1  16   0   10.40    5.10
  -2 -16   0   12.00    6.30
  -2 -16   0   11.10    5.70
  -2 -16   0   11.90    5.10
   2 -16   0    7.00    6.60
  -2 -16   0   10.80    4.50
   2 -16   0   11.30    6.60
   2 -16   0    4.60    5.70
  -2 -16   0    5.90    5.80
  -2 -16   0    8.00    3.20
   2 -16   0   10.70    5.30
  -2  16   0   17.50    5.70
   2  16   0    7.50    3.10
   2  16   0    9.80    4.50
  -2  16   0   13.70    6.40
   2  16   0   12.10    6.20
  -2  16   0   11.10    5.60
   3 -16   0   11.70    7.40
  -3 -16   0   15.70    6.90
  -3 -16   0    2.00    5.70
   3 -16   0    5.70    6.40
   3 -16   0    2.10    5.80
  -3 -16   0    4.80    6.90
  -3 -16   0   14.50    6.40
  -3 -16   0    4.90    5.00
   3 -16   0   14.90    8.60
   3  16   0    0.20    7.10
  -3  16   0    9.00    8.10
   3  16   0    3.60    5.50
  -3  16   0   10.70    6.10
  -3  16   0   16.00    7.30
  -4 -16   0   13.10    8.40
   4 -16   0    7.40    7.50
  -4 -16   0    8.00    6.60
  -4 -16   0   11.80    3.70
  -4 -16   0   11.40    5.80
   4 -16   0   20.80    8.60
  -4 -16   0    8.00    4.30
  -4 -16   0    5.30    7.80
  -4 -16   0    5.60    8.20
   4 -16   0   22.30   10.60
  -4  16   0   12.20   10.40
  -4  16   0   19.10   10.00
   4  16   0   16.10   10.10
  -4  16   0   16.60    7.60
   5 -16   0   22.20    8.80
  -5 -16   0   40.20   11.00
  -5 -16   0   18.10   11.00
  -5 -16   0   21.40    8.50
  -5 -16   0   20.60    5.60
  -5 -16   0   22.20   12.50
   5 -16   0   34.70   11.70
  -5 -16   0   30.30    7.90
   5 -16   0   16.10   10.40
  -5 -16   0   37.20   10.70
  -5 -16   0   21.20    6.10
  -5  16   0   22.60   12.40
  -5  16   0   33.90   10.60
  -5  16   0   44.40   14.10
  -6 -16   0   -9.10   11.70
  -6 -16   0   42.40   14.40
  -6 -16   0    4.70    7.80
  -6 -16   0   14.50   15.80
  -6 -16   0   -7.80    9.30
  -6 -16   0    0.70    7.40
  -6 -16   0  -26.50   15.20
  -6 -16   0    7.90   10.20
   6 -16   0   18.60   15.70
  -6  16   0    4.40   17.90
  -6  16   0  -20.60   12.50
  -6  16   0  -13.00   16.20
   0 -17   0   -2.60    4.40
   0 -17   0    1.80    4.20
   0 -17   0    6.50    5.90
   0 -17   0   -2.40    3.70
   0 -17   0   -6.30    4.60
   0 -17   0   -2.80    4.80
   0  17   0   -0.40    3.50
   0  17   0   -5.40    4.60
   0  17   0   -2.70    4.30
   1 -17   0    1.70    6.00
   1 -17   0    5.90    5.90
  -1 -17   0    2.60    4.80
  -1 -17   0   -4.40    4.50
  -1 -17   0    3.00    6.20
  -1 -17   0    6.30    3.30
   1 -17   0    7.30    5.00
   1 -17   0    1.70    3.30
  -1 -17   0    8.00    5.80
   1 -17   0   -4.00    5.40
  -1 -17   0   -2.40    4.80
   1  17   0   -0.10    3.10
  -1  17   0    7.50    4.80
  -1  17   0    7.60    5.60
  -1  17   0    8.30    5.40
   1  17   0    4.50    4.60
   1  17   0    6.80    5.60
  -2 -17   0   88.99   10.20
   2 -17   0  115.99   11.50
   2 -17   0   84.69    9.90
  -2 -17   0   93.19    8.80
  -2 -17   0   79.99    8.70
  -2 -17   0   90.19    8.20
   2 -17   0   99.39   10.10
  -2 -17   0   94.49    9.00
   2 -17   0   87.09    9.50
  -2 -17   0   94.19    5.20
   2  17   0   87.39    5.90
   2  17   0   75.29    8.10
   2  17   0   77.19    8.70
  -2  17   0  101.39   10.30
  -2  17   0   81.69    8.80
  -2  17   0   84.69    8.30
  -3 -17   0   21.00    5.40
  -3 -17   0   12.60    7.50
   3 -17   0   18.50   10.50
   3 -17   0   -3.20    6.20
  -3 -17   0    8.30    6.40
  -3 -17   0    8.80    6.90
   3 -17   0    1.20    7.30
  -3 -17   0    9.70    7.60
   3  17   0   16.90    5.80
   3  17   0    3.10    9.40
  -3  17   0   19.40    8.70
  -3  17   0   17.70    7.80
  -3  17   0    2.60    6.50
  -4 -17   0   19.60    8.40
   4 -17   0   -0.10    7.90
  -4 -17   0    1.90    5.70
  -4 -17   0    6.90    3.50
   4 -17   0    3.00    8.50
  -4 -17   0   -3.70    8.70
  -4 -17   0   -4.60    8.60
   4 -17   0   -1.70    8.60
  -4 -17   0    9.30    7.30
   4  17   0   12.10    9.60
  -4  17   0   11.30    8.30
  -4  17   0   13.50    8.90
  -4  17   0    9.00   10.60
  -5 -17   0   -7.60   12.30
  -5 -17   0  -13.00   12.50
  -5 -17   0  -15.30    6.90
   5 -17   0  -25.90   10.50
   5 -17   0   -2.30    9.10
  -5 -17   0   -9.00    8.50
  -5 -17   0   -4.80    5.30
  -5 -17   0   -3.60    9.70
   5 -17   0    5.10   11.40
  -5 -17   0  -16.60   10.40
  -5 -17   0    2.60    4.80
  -5  17   0    4.40    9.80
  -5  17   0   37.60   14.50
  -5  17   0  -17.80   11.70
  -6 -17   0    6.00   13.30
  -6 -17   0  -13.50    7.60
  -6 -17   0   -3.90   10.00
  -6 -17   0   23.00   17.10
  -6 -17   0   10.30   10.60
   6 -17   0   14.70   16.50
  -6 -17   0   10.10   17.20
   6 -17   0   -5.50   10.00
   6 -17   0   -4.90   11.00
  -6 -17   0   12.60   14.70
  -6 -17   0  -16.00    6.90
  -6  17   0  -30.20   13.50
  -6  17   0  -24.20   17.30
  -6  17   0   23.50   20.60
   0 -18   0   59.29    8.30
   0 -18   0   86.69    8.60
   0 -18   0   78.89    6.90
   0 -18   0   62.99    8.90
   0 -18   0   81.79    7.90
   0 -18   0   86.99    9.50
   0  18   0   69.29    7.70
   0  18   0   66.69    7.10
   0  18   0   69.79    6.70
  -1 -18   0    0.90    5.60
   1 -18   0    0.10    6.20
  -1 -18   0    8.50    3.90
   1 -18   0    8.40    5.40
  -1 -18   0   -7.70    6.30
  -1 -18   0    5.90    6.30
   1 -18   0    2.70    6.30
  -1 -18   0   16.10    5.50
   1 -18   0   -3.20    6.80
  -1 -18   0    1.60    5.10
   1 -18   0    2.50    3.80
   1  18   0    3.00    4.60
  -1  18   0   13.50    6.20
   1  18   0   15.50    6.50
   1  18   0    4.50    3.50
  -1  18   0    7.50    5.80
  -1  18   0    9.20    5.10
  -2 -18   0    4.70    6.00
   2 -18   0    3.60    7.10
  -2 -18   0   10.50    3.00
  -2 -18   0    4.00    7.60
   2 -18   0   12.30    7.80
  -2 -18   0    5.40    6.00
   2 -18   0    4.70    6.80
  -2 -18   0   -0.50    6.60
   2 -18   0    9.60    6.20
  -2 -18   0    3.10    5.00
   2  18   0    9.70    3.50
  -2  18   0    6.40    6.40
   2  18   0    6.70    7.00
  -2  18   0   10.10    7.10
   2  18   0   11.20    5.30
  -2  18   0    5.00    6.20
  -3 -18   0  128.29    9.40
   3 -18   0  128.59   13.80
   3 -18   0  122.09   12.90
  -3 -18   0  150.68   13.90
  -3 -18   0  137.19   12.40
   3 -18   0  124.99   12.60
  -3 -18   0  133.09   14.10
  -3  18   0  116.49   13.20
  -3  18   0  141.19   15.10
  -3  18   0   96.09   14.50
   3  18   0  132.89   10.30
   3  18   0  135.69   12.70
  -4 -18   0  235.68   16.10
   4 -18   0  221.28   17.90
  -4 -18   0  243.88   12.20
   4 -18   0  242.68   17.20
  -4 -18   0  231.28   18.20
   4 -18   0  232.98   18.60
  -4 -18   0  221.98   16.00
  -4 -18   0  269.27   18.20
  -4  18   0  242.88   16.30
  -4  18   0  298.77   19.90
   4  18   0  284.07   20.90
  -4  18   0  288.47   19.50
  -5 -18   0   15.00   11.10
  -5 -18   0   20.90   13.80
   5 -18   0   -1.60   11.30
   5 -18   0    7.30   12.40
  -5 -18   0    7.20   11.50
   5 -18   0    6.50   10.40
  -5 -18   0   -4.30    8.90
  -5 -18   0   25.30   13.70
  -5 -18   0   23.80    8.10
  -5  18   0   -7.90   10.50
  -5  18   0    1.00   13.30
  -5  18   0   -3.20   14.80
   0 -19   0   -7.20    4.30
   0 -19   0    1.30    5.90
   0 -19   0  -10.30    6.10
   0 -19   0    0.40    4.90
   0 -19   0    7.70    5.60
   0 -19   0   -4.40    6.70
   0  19   0    7.10    5.30
   0  19   0    1.00    4.20
   0  19   0    3.00    6.10
   1 -19   0   95.89   10.40
  -1 -19   0  127.39   11.20
  -1 -19   0  105.29    7.40
   1 -19   0  112.49   11.90
   1 -19   0   98.49   10.80
  -1 -19   0  107.39   10.90
  -1 -19   0  153.38   15.60
   1 -19   0  107.39    7.40
  -1 -19   0   94.79    9.60
  -1 -19   0   94.79   10.20
   1 -19   0   79.49    9.00
   1  19   0  103.29    6.90
   1  19   0  106.09    9.20
   1  19   0  108.69   12.00
  -1  19   0  100.99   11.20
  -1  19   0   91.89    9.50
  -1  19   0   99.79   10.60
  -2 -19   0  258.67   16.70
  -2 -19   0  260.57   14.40
  -2 -19   0  247.88   14.80
   2 -19   0  256.67   16.50
  -2 -19   0  240.48    8.00
   2 -19   0  246.78   15.90
  -2 -19   0  260.47   16.10
  -2 -19   0  244.88   11.40
   2 -19   0  263.57   14.40
   2 -19   0  264.17   17.20
   2  19   0  230.98   11.30
   2  19   0  244.98    8.40
  -2  19   0  250.47   14.60
  -2  19   0  247.08   13.70
  -2  19   0  247.78   13.90
   3 -19   0   64.69   11.70
  -3 -19   0   90.19   11.40
   3 -19   0   89.89   10.30
  -3 -19   0   80.79   11.80
  -3 -19   0   86.49    9.60
  -3 -19   0   70.59   11.00
  -3 -19   0  100.69    9.80
   3 -19   0   78.89   11.20
   3 -19   0   65.59   12.00
   3  19   0   72.59   11.10
   3  19   0   97.29   10.30
  -3  19   0   74.29   10.40
  -3  19   0   81.29    9.70
  -3  19   0   89.29   12.50
   4 -19   0   -6.20   10.20
  -4 -19   0    1.70    9.90
  -4 -19   0    9.20    8.70
  -4 -19   0   19.50    7.00
  -4 -19   0    2.90    8.90
   4 -19   0   21.10    9.90
  -4 -19   0   12.20   10.70
   4 -19   0   14.70   10.10
   4  19   0   15.30   11.30
  -4  19   0    0.20   10.40
  -4  19   0   24.40    9.70
  -4  19   0    6.70   11.40
   4  19   0   18.90    8.50
  -5 -19   0   16.90   11.40
  -5 -19   0    9.60   13.60
  -5 -19   0   23.00   14.60
  -5 -19   0    1.00   12.60
   5 -19   0   -1.50   12.40
  -5 -19   0   18.90   10.80
   5 -19   0    5.30   11.70
  -5 -19   0   14.60    8.80
   5 -19   0   12.80   13.70
  -5  19   0   -4.60   10.90
  -5  19   0    2.90   15.60
  -5  19   0   16.40   14.20
   0 -20   0  227.48   13.30
   0 -20   0  295.47   21.80
   0 -20   0  257.37   16.50
   0 -20   0  237.18   13.60
   0 -20   0  241.08   11.50
   0  20   0  258.07   10.80
   0  20   0  236.58   12.10
   0  20   0  244.48   14.30
   1 -20   0   41.70    8.80
  -1 -20   0   21.80    7.10
   1 -20   0   39.40    7.40
   1 -20   0   32.00    8.50
  -1 -20   0   32.30    7.10
  -1 -20   0   31.90    7.00
  -1 -20   0   28.80    5.00
   1 -20   0   26.10    5.10
  -1 -20   0   18.80    8.40
  -1 -20   0   40.70    9.30
   1 -20   0   37.40   12.00
  -1  20   0   31.90    7.80
   1  20   0   33.30    6.50
   1  20   0   34.20    4.70
  -1  20   0   20.00   11.00
  -1  20   0   30.30    6.50
   2 -20   0  116.19   12.90
  -2 -20   0  113.39   10.10
  -2 -20   0  115.29   12.30
   2 -20   0   98.29   11.30
  -2 -20   0   99.69   10.30
  -2 -20   0  108.39    6.60
  -2 -20   0   91.39   10.90
  -2 -20   0  127.19   13.30
   2  20   0  116.69   11.40
  -2  20   0  117.49   10.90
   2  20   0  116.59   10.00
  -2  20   0  124.89   12.80
  -2  20   0  120.89   12.30
   2  20   0  115.69    6.90
  -3 -20   0   29.70   10.00
   3 -20   0   32.10    8.90
   3 -20   0   42.70   10.00
  -3 -20   0   41.60    9.80
  -3 -20   0   41.60    7.20
   3 -20   0   59.49   11.00
  -3 -20   0   54.69    9.40
   3 -20   0   23.80   11.40
  -3  20   0   42.30    9.70
   3  20   0   27.00   10.10
  -3  20   0   36.00   10.50
   3  20   0   42.70    7.60
  -3  20   0   41.70    9.20
  -4 -20   0   74.39    8.90
   4 -20   0   50.29   13.20
  -4 -20   0   42.50   10.30
   4 -20   0   48.50   11.70
  -4 -20   0   45.20   10.20
  -4 -20   0   22.20   12.00
  -4 -20   0   45.90   11.40
   4 -20   0   52.69   11.60
  -4  20   0   59.69   12.80
  -4  20   0   48.50   10.80
   4  20   0   31.50   13.40
   4  20   0   52.89   10.00
  -4  20   0   65.59   13.80
   5 -20   0   15.30   13.50
  -5 -20   0   15.90   12.60
  -5 -20   0   22.10   15.40
  -5 -20   0   22.80    9.30
   5 -20   0   12.40   12.80
  -5 -20   0   31.60   15.50
  -5 -20   0   12.60   14.70
   5 -20   0   28.00   14.60
  -5 -20   0   16.50   11.50
  -5  20   0    0.50   14.20
  -5  20   0   -4.60   12.20
  -5  20   0   32.60   17.20
   0 -21   0    8.90    7.10
   0 -21   0    2.20    8.40
   0 -21   0   -2.40    5.60
   0 -21   0    6.80    8.40
   0  21   0    0.80    5.20
   0  21   0    2.30    6.10
   0  21   0    6.80    7.30
   1 -21   0   92.89   20.30
  -1 -21   0   52.59   11.00
   1 -21   0   46.30   10.30
  -1 -21   0   43.40    8.00
   1 -21   0   67.39    6.90
  -1 -21   0   71.49    8.30
  -1 -21   0   55.79   10.10
  -1 -21   0   63.39    6.40
   1 -21   0   63.79    6.10
   1 -21   0   44.80    9.50
  -1 -21   0   64.09    9.10
   1 -21   0   65.79   10.40
  -1  21   0   58.19    8.50
  -1  21   0   58.89    9.00
   1  21   0   57.69    7.40
   1  21   0   69.79    7.40
   1  21   0   52.79    8.90
  -1  21   0   58.39    7.40
   2 -21   0   16.30    9.80
   2 -21   0   17.50    8.10
  -2 -21   0   18.80    7.90
  -2 -21   0   31.70    9.80
  -2 -21   0   29.10    8.90
  -2 -21   0   20.20    6.90
   2 -21   0   13.00   10.40
   2 -21   0   22.70    9.20
  -2 -21   0   18.30    8.70
   2  21   0   18.10    8.70
   2  21   0   23.40    6.80
  -2  21   0   23.80    8.40
  -2  21   0   23.20    8.20
  -3 -21   0   66.39   10.70
  -3 -21   0   93.09   12.40
  -3 -21   0   87.89   13.30
   3 -21   0   94.39   11.90
  -3 -21   0   97.29   11.60
   3 -21   0   70.39   11.20
   3 -21   0   62.29   11.90
  -3 -21   0  114.09    9.60
   3 -21   0  129.39   16.60
   3  21   0  100.19   12.80
  -3  21   0   99.79   11.40
  -3  21   0   90.29   13.10
  -3  21   0   95.19   12.00
   3  21   0  106.09    9.40
  -4 -21   0   42.90    8.50
  -4 -21   0   23.70   12.80
   4 -21   0   16.40   11.30
   4 -21   0   20.60   11.70
   4 -21   0   11.80   13.10
  -4 -21   0    6.00   10.60
  -4 -21   0    5.50   11.80
  -4 -21   0   13.60   10.00
   4  21   0   16.20   14.00
  -4  21   0   43.30   14.20
  -4  21   0   22.90   12.40
  -4  21   0   22.10   11.10
   4  21   0   25.30    9.20
   5 -21   0   34.90   16.10
  -5 -21   0   14.90   14.10
  -5 -21   0   -9.50   16.10
  -5 -21   0    3.60   11.70
   5 -21   0   -6.60   15.20
  -5 -21   0   19.60   13.20
  -5 -21   0   20.90   17.10
  -5 -21   0   30.40    9.20
   5 -21   0   33.90   14.50
  -5  21   0   16.30   16.50
  -5  21   0   37.00   17.00
  -5  21   0   16.50   13.40
   0 -22   0  216.68   18.00
   0 -22   0  216.98   14.60
   0 -22   0  231.48   14.70
   0 -22   0  193.58   17.50
   0 -22   0  223.28   12.40
   0  22   0  228.28   13.40
   0  22   0  208.08   15.40
   0  22   0  223.58   11.20
  -1 -22   0   -5.20    6.70
   1 -22   0    2.00    8.80
   1 -22   0   -0.80    8.70
  -1 -22   0    7.40    7.20
  -1 -22   0   12.50    9.20
   1 -22   0   -6.90    5.60
   1 -22   0   -7.40    8.80
  -1 -22   0    8.60    8.60
   1 -22   0   -4.10    6.60
  -1 -22   0    3.40    6.60
   1 -22   0    5.40    5.00
  -1  22   0    8.70    7.50
   1  22   0    7.60    8.10
  -1  22   0    1.50    7.90
   1  22   0   -1.90    4.80
  -1  22   0   -0.70    6.10
   1  22   0    8.00    6.50
  -2 -22   0    9.70    9.20
   2 -22   0    2.40   12.20
   2 -22   0    9.00    8.00
  -2 -22   0   -2.90    8.00
  -2 -22   0    0.80    6.70
   2 -22   0  -12.10    8.90
  -2 -22   0    0.30    8.50
  -2 -22   0    2.70    7.80
   2 -22   0   -7.40   10.20
  -2  22   0    4.50    8.70
  -2  22   0   -4.40    7.70
   2  22   0   -1.40    6.50
   2  22   0   10.70    8.90
  -2  22   0   12.10    8.70
  -3 -22   0   11.80    9.40
   3 -22   0   -6.80    8.90
   3 -22   0   11.10   12.00
  -3 -22   0    1.90    9.30
   3 -22   0   -6.30   10.60
   3 -22   0   10.30    9.20
  -3 -22   0   26.40    7.90
  -3 -22   0   26.00   11.30
  -3 -22   0   32.60   12.00
   3  22   0   12.60    7.90
   3  22   0    8.00   11.30
  -3  22   0   18.70    9.90
  -3  22   0   21.60   10.90
  -3  22   0   -0.20    9.00
   4 -22   0   56.59   13.60
  -4 -22   0   26.70   13.70
  -4 -22   0   41.00   13.10
  -4 -22   0   39.00   11.60
   4 -22   0   47.30   14.60
  -4 -22   0   29.30   11.90
  -4 -22   0   51.99    9.50
  -4 -22   0   60.89   14.60
   4 -22   0   44.90   13.70
  -4  22   0   54.39   12.60
   4  22   0   46.40   16.00
   4  22   0   62.09   11.30
  -4  22   0   60.69   14.80
  -4  22   0   64.89   15.30
  -5 -22   0  -43.50   17.10
  -5 -22   0   20.00   14.80
  -5 -22   0   23.20   13.70
  -5 -22   0   14.60   17.20
   5 -22   0   17.90   18.60
  -5 -22   0    5.70    9.40
   5 -22   0    4.20   15.40
  -5 -22   0   20.50   13.80
  -5  22   0   16.50   14.30
  -5  22   0   35.50   18.40
  -5  22   0    2.40   17.00
   0 -23   0    3.70    6.70
   0 -23   0    7.60    9.40
   0 -23   0   -1.50    7.80
   0 -23   0    6.50    8.30
   0 -23   0   -1.90    7.00
   0  23   0    6.70    7.30
   0  23   0    2.00    6.00
   0  23   0    0.30    8.20
  -1 -23   0   29.60   11.40
   1 -23   0   26.10   10.60
  -1 -23   0   30.70    8.90
  -1 -23   0   27.60    8.70
  -1 -23   0   32.80    9.20
   1 -23   0   18.70   10.30
   1 -23   0   33.00    8.70
   1 -23   0   15.10    6.30
   1 -23   0   22.80    6.50
  -1 -23   0   36.60   10.20
   1  23   0   19.40    9.30
  -1  23   0   30.30    7.90
   1  23   0   30.70    7.70
   1  23   0   21.60    5.60
  -1  23   0   26.20    9.00
  -1  23   0   17.80    8.50
  -2 -23   0   38.00   10.20
   2 -23   0   65.89   13.50
  -2 -23   0   46.00   11.30
  -2 -23   0   58.49    9.10
   2 -23   0   51.69   10.30
   2 -23   0   19.30   10.60
  -2 -23   0   32.20    9.60
   2 -23   0   42.50   11.50
  -2 -23   0   60.89   12.70
   2  23   0   44.10    8.40
  -2  23   0   55.99   10.50
   2  23   0   56.59   11.60
  -2  23   0   41.10    9.50
  -2  23   0   28.40   10.00
  -3 -23   0   50.29   12.40
  -3 -23   0   38.60   12.30
  -3 -23   0   47.60   10.90
   3 -23   0   48.90   11.70
   3 -23   0   64.49   14.40
  -3 -23   0   56.69    9.20
   3 -23   0   49.90   11.70
   3 -23   0   58.59   16.30
  -3 -23   0   37.70   11.30
   3  23   0   21.90   12.70
   3  23   0   38.80    9.20
  -3  23   0   58.79   13.30
  -3  23   0   37.20   11.40
  -3  23   0   62.79   11.80
   4 -23   0   -1.30   14.40
   4 -23   0   21.60   13.30
  -4 -23   0   -1.30   12.50
  -4 -23   0    8.60   12.60
  -4 -23   0    2.50   13.10
  -4 -23   0    3.00   13.90
  -4 -23   0  -10.00   11.80
   4 -23   0   27.30   13.50
  -4 -23   0   -4.50    8.80
  -4  23   0    5.60   14.50
   4  23   0    2.40   15.90
  -4  23   0   -8.50   13.80
  -4  23   0  -10.30   11.60
   4  23   0   13.00   11.10
   0 -24   0   25.00    8.30
   0 -24   0   31.70   11.20
   0 -24   0   18.50    8.60
   0 -24   0   11.80    8.90
   0 -24   0   33.90    8.40
   0 -24   0   30.20    9.70
   0  24   0   21.70    9.90
   0  24   0   12.50    8.20
   0  24   0   21.60    6.70
  -1 -24   0   23.60    9.30
   1 -24   0   19.70   11.30
  -1 -24   0   18.20    9.00
   1 -24   0   30.00    6.70
  -1 -24   0   15.40   11.70
   1 -24   0   20.00    7.00
   1 -24   0   27.90    9.00
   1 -24   0   34.80   11.40
  -1 -24   0   40.10   11.50
   1 -24   0   11.10   10.70
  -1 -24   0   25.20    9.20
  -1  24   0   24.80    9.60
   1  24   0   22.50    6.00
   1  24   0   29.60    8.30
   1  24   0   26.30   10.70
  -1  24   0   13.40    8.10
  -1  24   0   15.60    9.20
  -2 -24   0   62.09   11.50
   2 -24   0   37.10   12.20
  -2 -24   0   40.30   12.00
  -2 -24   0   41.80    9.00
  -2 -24   0   48.80   12.80
   2 -24   0   60.09   14.10
  -2 -24   0   49.30   10.40
   2 -24   0   55.09   11.20
   2 -24   0   41.00   12.90
   2  24   0   67.09    9.50
  -2  24   0   55.89   10.70
  -2  24   0   40.30   10.40
   2  24   0   51.99   12.40
  -2  24   0   47.50   11.70
  -3 -24   0   -6.00   11.70
   3 -24   0    5.30   14.50
  -3 -24   0    0.80   12.00
  -3 -24   0    9.60   11.00
  -3 -24   0   12.20   11.80
   3 -24   0   26.00   14.70
   3 -24   0   27.50   12.00
   3 -24   0   -2.30   13.20
  -3 -24   0    0.00   12.00
  -3 -24   0    2.50    8.70
  -3  24   0   22.20   11.10
   3  24   0   32.70   13.30
  -3  24   0  -11.60   11.20
  -3  24   0   17.20   13.20
   3  24   0   13.50    8.90
  -4 -24   0   -0.40    9.70
  -4 -24   0   -8.40   13.80
  -4 -24   0   -4.30   15.10
  -4 -24   0  -15.70   12.30
  -4 -24   0   -8.00   14.30
  -4 -24   0   -7.80   12.50
   4 -24   0   30.50   16.60
   4 -24   0   10.00   13.90
   4 -24   0    0.10   16.40
  -4  24   0   12.50   15.20
  -4  24   0  -10.40   13.00
   4  24   0  -11.40   16.80
   4  24   0   -2.70   11.40
  -4  24   0    1.80   14.90
   0 -25   0    2.50   11.20
   0 -25   0   -0.30    8.00
   0 -25   0   -6.50    8.30
   0 -25   0    6.10    8.10
   0 -25   0   18.70   11.00
   0  25   0    0.20    7.20
   0  25   0   10.20    8.80
   0  25   0    2.80   10.50
   1 -25   0   28.60    7.20
   1 -25   0   32.30    7.60
   1 -25   0   24.00   11.80
   1 -25   0   24.50   12.40
  -1 -25   0   27.10    9.60
  -1 -25   0   19.40    9.80
   1 -25   0   34.90   10.00
   1 -25   0   18.50   13.70
  -1 -25   0   12.80   23.30
  -1 -25   0   33.50    9.40
  -1 -25   0   33.80   12.10
  -1 -25   0   11.40   13.30
   1  25   0   38.40    8.90
   1  25   0   23.60    6.80
   1  25   0   10.00   10.80
  -1  25   0   28.30    8.90
  -1  25   0   16.10    9.80
  -1  25   0   10.60   10.70
  -2 -25   0    7.10    9.10
  -2 -25   0   15.30   12.60
   2 -25   0   15.10   12.60
  -2 -25   0    0.60    9.70
   2 -25   0   10.80   12.70
  -2 -25   0   21.10   12.40
  -2 -25   0    0.60   10.60
   2 -25   0   15.50   13.00
   2 -25   0   11.10   10.10
   2  25   0   20.40   12.70
  -2  25   0   30.60   12.40
  -2  25   0    1.20   10.30
   2  25   0   23.50    9.20
  -2  25   0   17.70   10.20
   3 -25   0   17.80   13.70
   3 -25   0   18.50   12.30
   3 -25   0   24.10   17.30
  -3 -25   0   30.10   13.80
  -3 -25   0    1.50   11.60
   3 -25   0   33.90   16.90
  -3 -25   0   25.40   13.70
  -3 -25   0   15.10   14.30
  -3 -25   0   21.70   14.30
  -3 -25   0   33.60   10.20
  -3  25   0   19.30   12.80
  -3  25   0   12.80   13.10
   3  25   0   17.20   14.50
   3  25   0   29.30   10.40
  -3  25   0   20.50   13.50
  -4 -25   0    2.50   14.20
   4 -25   0    4.70   17.00
  -4 -25   0   -7.10   13.70
  -4 -25   0   19.90   17.70
   4 -25   0   -1.10   14.90
  -4 -25   0   41.30   16.40
   4 -25   0   19.90   16.60
  -4 -25   0   19.50   17.00
  -4 -25   0   -6.60   10.30
  -4  25   0   18.40   13.70
   4  25   0    8.10   12.70
  -4  25   0    8.00   16.40
  -4  25   0    3.60   16.20
   4  25   0   15.20   19.50
   0 -26   0    3.60    9.00
   0 -26   0   -9.80   10.30
   0 -26   0    2.60   12.30
   0 -26   0  -11.00    8.40
   0 -26   0    4.00   12.50
   0 -26   0    6.90    9.80
   0  26   0   18.70   12.20
   0  26   0    5.00   11.60
   0  26   0   -0.40    7.80
  -1 -26   0  -20.10   11.70
  -1 -26   0    8.70   13.70
  -1 -26   0  -18.80   10.10
   1 -26   0   13.60   10.60
  -1 -26   0  -12.90    9.50
   1 -26   0  -18.80   11.20
   1 -26   0   12.60   13.10
  -1 -26   0   13.50   10.20
   1 -26   0    4.30    7.30
  -1 -26   0    2.50   10.30
   1 -26   0   16.00    8.20
   1 -26   0    7.30   12.80
   1  26   0   -9.90    6.40
   1  26   0    1.90   11.80
  -1  26   0  -14.30    8.90
  -1  26   0    5.70   10.10
  -1  26   0   20.30   12.10
   1  26   0    1.10    8.70
  -2 -26   0   57.29   13.20
  -2 -26   0   65.69   14.30
  -2 -26   0   70.09   11.70
   2 -26   0   48.10   13.30
   2 -26   0   43.20   14.30
  -2 -26   0   49.60   12.50
  -2 -26   0   58.69   13.10
  -2 -26   0   32.20   13.90
   2 -26   0   57.19   14.60
   2 -26   0   66.19   12.90
   2  26   0   65.79   11.00
  -2  26   0   81.69   13.80
   2  26   0   54.89   14.80
  -2  26   0   73.99   13.90
  -2  26   0   56.69   11.80
   3 -26   0   -1.60   12.70
   3 -26   0   -3.40   13.80
  -3 -26   0   10.10   12.90
   3 -26   0   -0.60   16.80
  -3 -26   0    8.20   10.30
  -3 -26   0   -1.50   15.60
  -3 -26   0    1.40   14.00
   3 -26   0  -11.10   17.10
  -3 -26   0  -13.00   14.00
  -3 -26   0   -0.90   14.20
   3  26   0    7.60   10.70
  -3  26   0    2.90   14.10
  -3  26   0    8.80   13.90
  -3  26   0   -4.10   13.60
   3  26   0    6.50   15.50
   0 -27   0   -7.00    9.40
   0 -27   0    2.60   14.70
   0 -27   0   14.70    9.20
   0 -27   0   -3.30   13.00
   0 -27   0  -11.60   11.60
   0 -27   0  -13.90   10.00
   0  27   0    4.10    7.90
   0  27   0   27.60   13.50
   0  27   0    8.40   10.60
   1 -27   0   -1.20   14.10
  -1 -27   0   10.90   11.10
   1 -27   0    3.90    7.70
   1 -27   0    9.60    8.40
  -1 -27   0   -0.80   14.30
  -1 -27   0   19.60   13.60
   1 -27   0    1.00   12.50
  -1 -27   0   12.60   11.40
   1 -27   0   -3.50   10.60
  -1 -27   0    3.20   11.10
   1 -27   0  -15.30   12.80
  -1 -27   0    0.30   11.40
  -1  27   0   19.60   13.90
   1  27   0    6.80   13.60
   1  27   0    7.50   10.20
  -1  27   0    4.10   17.40
   1  27   0    1.60    7.30
  -1  27   0    5.20   11.10
  -2 -27   0    4.70   13.80
  -2 -27   0   10.20   12.10
   2 -27   0   17.50   16.70
  -2 -27   0   13.20   13.60
  -2 -27   0    9.90   14.30
  -2 -27   0   28.00   11.50
   2 -27   0   14.60   11.80
   2 -27   0   -1.00   15.50
  -2 -27   0    0.10   11.90
   2 -27   0   -7.70   14.70
   2  27   0   21.70   11.40
  -2  27   0    9.60   13.70
   2  27   0   10.50   15.00
  -2  27   0   23.50   13.30
  -2  27   0    4.70   11.40
   3 -27   0  -26.90   17.50
  -3 -27   0   13.50   14.50
   3 -27   0   -1.90   17.40
  -3 -27   0    8.60   15.00
  -3 -27   0  -12.90   16.80
  -3 -27   0   22.10   17.50
  -3 -27   0   40.30   11.40
  -3 -27   0    9.50   15.70
   3 -27   0  -23.80   13.20
   3 -27   0   11.80   19.10
  -3  27   0   18.90   16.80
   3  27   0   27.90   12.00
  -3  27   0   -1.10   14.40
   3  27   0   19.50   17.90
  -3  27   0   19.00   15.60
   0 -28   0   -7.70   12.50
   0 -28   0   24.10   19.70
   0 -28   0   11.00   12.10
   0 -28   0   11.20   10.50
   0 -28   0   24.60   17.10
   0 -28   0   14.80   10.80
   0  28   0    6.50    9.20
   0  28   0   34.90   14.60
   0  28   0   19.90   11.80
  -1 -28   0   -4.60   12.50
  -1 -28   0    8.40   15.40
  -1 -28   0   -2.30   10.40
  -1 -28   0    5.80   11.90
  -1 -28   0    0.60   15.80
  -1 -28   0   -5.50   12.10
   1 -28   0   -6.30   15.40
   1 -28   0   -1.40   11.90
   1 -28   0   22.10   14.20
   1 -28   0  -10.50    9.00
   1 -28   0   28.30   16.30
   1 -28   0    0.20    8.70
   1  28   0  -18.50   10.60
  -1  28   0   -1.70   11.00
  -1  28   0    3.60   14.20
  -1  28   0   -6.10   11.70
   1  28   0   -8.00    7.70
   1  28   0   -3.90   14.40
  -2 -28   0   35.50   14.20
   2 -28   0    2.20   15.90
  -2 -28   0   40.90   15.20
  -2 -28   0   25.90   19.70
  -2 -28   0   19.70   15.50
   2 -28   0   37.60   14.40
   2 -28   0   18.90   17.10
   2 -28   0   28.40   17.60
  -2 -28   0   11.30   16.40
  -2 -28   0   41.80   16.30
  -2  28   0   11.00   13.10
   2  28   0   44.30   12.80
  -2  28   0   19.40   14.60
  -2  28   0    9.10   15.40
   2  28   0   54.69   17.90
   0 -29   0   -8.70   13.30
   0 -29   0    3.90   14.50
   0 -29   0   -6.10   11.80
   0 -29   0   -9.60   17.00
   0 -29   0  -14.80   12.70
   0  29   0    9.70   12.50
   0  29   0    2.80   16.00
   0  29   0   10.10    9.70
   1 -29   0   49.60   20.00
   1 -29   0   37.40   10.50
   1 -29   0   21.60   16.50
  -1 -29   0   28.40   12.40
  -1 -29   0   33.70   17.90
   1 -29   0   37.60   18.10
   1 -29   0   30.90   14.40
  -1 -29   0    5.70   17.50
   1 -29   0   22.70   10.40
  -1 -29   0   36.40   14.80
  -1 -29   0   46.10   14.00
  -1 -29   0   27.00   14.60
  -1  29   0   36.40   14.40
   1  29   0   17.50   12.90
  -1  29   0   23.90   16.60
   1  29   0   22.10    9.10
  -1  29   0   42.00   12.50
   1  29   0   65.69   17.70
   2 -29   0  -18.90   22.80
  -2 -29   0   -8.70   18.20
   2 -29   0    4.40   18.00
  -2 -29   0   35.80   14.40
   2 -29   0   13.90   15.00
   2  29   0   -1.90   19.00
  -2  29   0    7.10   15.70
   0 -30   0  201.58   17.30
   0 -30   0  182.08   24.40
   0 -30   0  209.88   19.90
   0 -30   0  195.18   24.60
   0 -30   0  186.08   20.30
   0 -30   0  176.68   16.90
   0  30   0  171.48   21.40
   0  30   0  189.28   18.40
   0  30   0  172.88   17.80
  -7   0   1   16.50   15.40
  -7   0   1   22.60   15.00
  -7   0   1   -6.10   12.60
  -7   0   1  -11.80   12.80
  -7   0   1   20.30   13.90
  -7   0   1   -5.80   11.10
  -7   0   1   10.10   16.50
  -7   0   1    9.70   14.50
  -6   0   1   -3.50   10.10
  -6   0   1   -7.70   11.30
  -6   0   1   -3.60    8.30
  -6   0   1    3.50    8.10
  -6   0   1    1.50    8.40
  -6   0   1  -11.80    9.20
  -6   0   1   -2.80    8.60
  -5   0   1   50.09    9.40
  -5   0   1   44.90    7.50
  -5   0   1   56.89    8.30
  -5   0   1   49.10   10.00
  -5   0   1   48.40    8.50
  -5   0   1   52.39    7.50
  -4   0   1   -0.90    4.10
  -4   0   1    2.20    5.40
  -4   0   1    1.30    4.90
  -4   0   1   -5.50    5.20
  -4   0   1    7.90    4.40
  -3   0   1   82.19    7.50
  -3   0   1  101.19    7.00
  -3   0   1  110.49    6.20
  -2   0   1   -1.40    2.30
  -2   0   1   -0.90    2.00
  -2   0   1   -2.80    2.70
  -1   0   1  311.87    7.00
  -1   0   1  322.47    7.40
  -1   0   1  325.87    6.10
  -1   0  -1   23.50    2.50
  -1   0  -1   22.40    2.10
   1   0   1   28.60    3.00
  -1   0  -1   25.20    1.70
  -2   0  -1    1.10    2.20
  -2   0  -1    1.30    2.40
  -2   0  -1    0.40    2.00
  -3   0  -1 1925.91   37.20
  -3   0  -1 1882.01   37.70
  -3   0  -1 1931.31   37.30
  -4   0  -1    0.90    4.70
  -4   0  -1    0.00    6.40
  -4   0  -1    0.50    4.30
  -4   0  -1   -3.50    3.80
  -5   0  -1   16.30    6.10
  -5   0  -1   18.00    7.10
  -5   0  -1    9.40    6.20
  -5   0  -1   25.70    7.00
  -5   0  -1   19.90    6.60
  -5   0  -1   37.50    9.70
  -5   0  -1   17.20    7.50
  -6   0  -1   10.10    8.10
  -6   0  -1    6.60    9.30
  -6   0  -1   -3.00    8.40
  -6   0  -1   -2.90    9.00
  -6   0  -1    8.80   11.00
  -6   0  -1    9.90   11.70
  -6   0  -1    8.00    8.90
  -6   0  -1    0.40    9.80
  -7   0  -1   30.70   14.50
  -7   0  -1   15.10   13.20
  -7   0  -1   24.60   18.50
  -7   0  -1   41.00   14.40
  -7   0  -1   28.60   14.30
  -7   0  -1    1.20   15.00
  -7   0  -1  -10.90   12.10
  -7   0  -1   14.60   11.10
  -7  -1   1   11.40   16.80
  -7  -1   1   28.30   13.40
  -7  -1   1   12.70   14.40
  -7  -1   1   19.60   12.00
  -7  -1   1    0.30   12.90
  -7  -1   1   23.80   14.90
  -7  -1   1    3.60   14.50
  -7  -1   1   18.40   13.30
  -7   1   1    6.00   16.90
  -7   1   1   20.30   12.60
  -7   1   1   17.60   15.30
  -7   1   1   17.80   13.50
  -7   1   1   34.70   12.00
  -7   1   1   24.70   12.80
  -7   1   1    9.10   14.50
  -7   1   1   12.40   15.00
  -6  -1   1   16.10    8.60
  -6  -1   1   15.30   10.50
  -6  -1   1   -1.50   12.10
  -6  -1   1    9.90   17.30
  -6  -1   1    0.30    8.50
  -6  -1   1    6.80    9.10
  -6  -1   1  -18.20    8.00
  -6  -1   1   12.90    9.90
  -6   1   1  -13.60    9.60
  -6   1   1    4.60   11.50
  -6   1   1    1.90    8.60
  -6   1   1   -7.20   10.50
  -6   1   1    3.40    8.30
  -6   1   1    9.00    8.60
  -6   1   1    8.10    7.90
  -5  -1   1   63.59    8.30
  -5  -1   1   57.19    8.80
  -5  -1   1   59.99    9.70
  -5  -1   1   57.09    8.00
  -5  -1   1   55.69    8.00
  -5  -1   1   67.19    8.60
  -5  -1   1   67.09    9.50
  -5  -1   1   45.30    9.20
  -5   1   1   55.99    9.90
  -5   1   1   45.00    8.50
  -5   1   1   45.10    7.30
  -5   1   1   59.89    7.70
  -5   1   1   78.79    9.20
  -5   1   1   60.49    9.70
  -4  -1   1  192.78   11.70
  -4  -1   1  178.58   11.30
  -4  -1   1  197.58    9.70
  -4  -1   1  202.68   10.40
  -4   1   1  184.08   11.60
  -4   1   1  166.08    9.10
  -4   1   1  195.58   11.10
  -4   1   1  188.28    9.90
  -3  -1   1  103.89    7.60
  -3  -1   1   86.19    7.60
  -3  -1   1   93.69    6.40
  -3   1   1  102.49    6.80
  -3   1   1   92.69    7.60
  -3   1   1   98.39    6.10
  -2  -1   1   39.90    4.10
  -2   1   1   47.10    2.60
  -2   1   1   43.70    4.40
  -2   1   1   39.60    3.60
  -2   1   1   42.40    4.10
   1  -1  -1 2998.40   51.89
  -1  -1   1 3013.30   52.99
  -1  -1   1 3125.19   51.79
   1  -1  -1 3007.40   53.29
  -1  -1   1 3067.99   53.09
   1  -1  -1 2951.20   53.09
   1  -1  -1 3144.89   51.99
   1  -1  -1 3074.29   52.39
  -1   1   1 3044.80   53.19
  -1   1   1 3113.39   52.09
  -1   1   1 2771.32   52.29
  -1   1   1 3036.80   53.09
  -1  -1  -1 1253.77   22.60
   1  -1   1 1252.37   22.60
  -1  -1  -1 1208.28   22.80
  -1  -1  -1 1231.08   21.70
  -1  -1  -1 1210.48   22.70
   1  -1   1 1246.78   22.00
   1  -1   1 1252.97   23.20
  -1  -1  -1 1243.38   23.00
  -1   1  -1 1273.97   22.30
  -1   1  -1 1235.98   23.10
  -1   1  -1 1256.17   22.50
  -1   1  -1 1273.97   22.30
  -2  -1  -1 1358.46   26.60
  -2  -1  -1 1388.46   26.80
  -2   1  -1 1384.66   27.10
  -2   1  -1 1391.66   26.10
  -2   1  -1 1393.86   26.40
  -2   1  -1 1350.96   24.70
  -3  -1  -1   93.09    6.50
  -3  -1  -1   85.69    6.50
  -3   1  -1   88.29    6.00
  -3   1  -1   83.19    6.20
  -3   1  -1   78.59    6.90
  -4  -1  -1   34.20    5.50
  -4  -1  -1   38.30    5.90
  -4  -1  -1   26.60    5.60
  -4  -1  -1   23.30    5.30
  -4  -1  -1   42.90    6.30
  -4   1  -1   29.20    5.80
  -4   1  -1   40.60    5.60
  -4   1  -1   32.20    7.20
  -4   1  -1   43.10    5.70
  -4   1  -1   34.80    5.30
  -5  -1  -1    4.10    6.10
  -5  -1  -1   -5.50    6.60
  -5  -1  -1   -3.90    6.30
  -5  -1  -1    4.60    6.20
  -5  -1  -1    7.70    6.60
  -5  -1  -1    0.60    6.30
  -5  -1  -1    2.00    8.90
  -5   1  -1    7.20    7.20
  -5   1  -1    3.00    5.60
  -5   1  -1   -5.90    6.20
  -5   1  -1    8.90    6.00
  -5   1  -1    8.70    5.70
  -5   1  -1   -7.10    8.10
  -6  -1  -1   -5.50    8.10
  -6  -1  -1   11.60    9.30
  -6  -1  -1    6.70   10.30
  -6  -1  -1   14.70   10.30
  -6  -1  -1   -8.10   11.10
  -6  -1  -1    7.20    9.70
  -6  -1  -1   16.80    9.90
  -6  -1  -1    9.10    9.30
  -6   1  -1   -1.80    9.40
  -6   1  -1  -11.30    7.90
  -6   1  -1   -2.10    9.40
  -6   1  -1    4.60    9.30
  -6   1  -1    4.30    7.80
  -6   1  -1    3.50   12.70
  -6   1  -1   -5.90   10.50
  -6   1  -1  -11.60    8.20
  -7  -1  -1    0.80   15.20
  -7  -1  -1   26.60   18.20
  -7  -1  -1   24.20   14.10
  -7  -1  -1   -6.00   13.60
  -7  -1  -1   22.10   12.60
  -7  -1  -1   18.10   14.10
  -7  -1  -1    1.10   13.40
  -7  -1  -1   14.80   12.20
  -7   1  -1    6.80   15.60
  -7   1  -1   15.30   12.50
  -7   1  -1  -11.30   17.20
  -7   1  -1    7.60   14.10
  -7   1  -1   12.70   13.90
  -7   1  -1   -3.40   13.90
  -7   1  -1   32.90   13.30
  -7   1  -1   20.20   11.30
  -7  -2   1   56.39   13.90
  -7  -2   1   50.09   17.70
  -7  -2   1   35.90   13.30
  -7  -2   1   32.30   14.40
  -7  -2   1   34.90   13.60
  -7  -2   1   71.29   15.40
  -7  -2   1   44.90   15.00
  -7  -2   1   60.39   14.40
  -7   2   1   44.80   16.60
  -7   2   1   45.90   15.60
  -7   2   1   33.80   15.20
  -7   2   1   47.80   12.00
  -7   2   1   49.00   13.20
  -7   2   1   22.30   12.80
  -7   2   1   28.70   17.50
  -7   2   1   47.60   15.30
  -6  -2   1    7.90   11.00
  -6  -2   1   10.00   11.80
  -6  -2   1   -2.20    8.70
  -6  -2   1   15.00    9.10
  -6  -2   1   14.00   10.40
  -6  -2   1    8.50    8.00
  -6  -2   1    5.40    9.10
  -6   2   1   -5.40    7.40
  -6   2   1   16.70    8.80
  -6   2   1  -12.80   10.60
  -6   2   1    0.60    7.90
  -6   2   1  -23.40   10.00
  -6   2   1   -1.50   11.30
  -5  -2   1   34.00    7.40
  -5  -2   1   17.70    6.90
  -5  -2   1   26.80    7.20
  -5  -2   1   31.90    8.20
  -5  -2   1   28.10    8.00
  -5  -2   1   17.80    8.70
  -5  -2   1   24.40    6.80
  -5  -2   1   29.70    8.20
  -5   2   1   24.60    9.40
  -5   2   1   22.70    7.00
  -5   2   1   34.80    9.40
  -5   2   1   27.70    6.30
  -5   2   1   28.60    6.40
  -5   2   1   18.00    7.60
  -4  -2   1  217.98   11.70
  -4  -2   1  223.58   11.80
  -4  -2   1  212.08   10.20
  -4  -2   1  207.38   11.90
  -4  -2   1  210.08   10.80
  -4  -2   1  227.68    9.80
  -4   2   1  231.28   10.70
  -4   2   1  206.48   11.80
  -4   2   1  198.98   12.20
  -4   2   1  219.98    9.50
  -3  -2   1    1.00    3.60
  -3  -2   1    2.40    3.20
  -3   2   1    0.70    3.20
  -3   2   1   -3.70    4.10
  -3   2   1    0.90    2.00
  -3   2   1   -1.50    2.80
   2  -2  -1   45.30    4.70
  -2  -2   1   51.69    4.70
  -2   2   1   41.40    4.70
  -2   2   1   64.69    4.70
  -2   2   1   46.00    3.60
   1  -2  -1  457.15   10.60
  -1  -2   1  464.95    9.20
   1  -2  -1  458.75    9.20
   1  -2  -1  475.15    9.60
  -1  -2   1  484.65   10.00
  -1  -2   1  484.75   10.70
  -1  -2   1  469.95    9.20
   1  -2  -1  462.45   10.40
   1   2  -1  480.15   10.10
  -1   2   1  482.45   10.90
  -1   2   1  478.05   10.20
  -1   2   1  457.65    9.10
  -1   2   1  490.05    9.70
   0  -2   1    0.20    0.60
   0   2   1    0.60    0.70
  -1  -2  -1  204.78    5.70
  -1  -2  -1  201.48    5.10
  -1  -2  -1  209.48    5.60
   1  -2   1  210.18    5.50
   1  -2   1  226.98    5.60
  -1   2  -1  215.68    4.70
   1   2   1  205.88    5.70
   1   2   1  212.48    5.90
  -1   2  -1  223.88    5.40
  -2  -2  -1  591.94   13.00
  -2  -2  -1  589.24   13.60
  -2  -2  -1  564.74   12.90
  -2  -2  -1  560.14   13.10
  -2   2  -1  570.44   13.80
  -2   2  -1  529.25   13.20
  -2   2  -1  563.34   11.80
  -2   2  -1  600.24   12.90
  -2   2  -1  570.74   14.60
  -3  -2  -1  710.63   17.10
  -3  -2  -1  708.33   16.90
  -3  -2  -1  723.63   17.60
  -3  -2  -1  696.43   17.30
  -3   2  -1  709.53   19.20
  -3   2  -1  704.63   18.00
  -3   2  -1  710.83   14.60
  -3   2  -1  741.93   16.30
  -3   2  -1  711.73   16.80
  -4  -2  -1   19.90    5.40
  -4  -2  -1    6.30    4.60
  -4  -2  -1   15.20    4.90
  -4  -2  -1    4.40    4.70
  -4  -2  -1    5.40    4.30
  -4   2  -1    8.90    4.60
  -4   2  -1    9.20    4.40
  -4   2  -1   12.30    3.10
  -4   2  -1   12.70    4.30
  -4   2  -1    3.70    6.00
  -4   2  -1    4.10    5.00
  -5  -2  -1   25.20    7.20
  -5  -2  -1   40.50    8.90
  -5  -2  -1   32.70    7.10
  -5  -2  -1   33.80    7.80
  -5  -2  -1   36.00    7.30
  -5  -2  -1   45.80    7.70
  -5  -2  -1   31.00    7.60
  -5  -2  -1   39.50    9.20
  -5   2  -1   53.99    8.60
  -5   2  -1   43.80   10.40
  -5   2  -1   44.10    7.00
  -5   2  -1   39.60    7.00
  -5   2  -1   44.90    7.40
  -6  -2  -1   12.20    9.90
  -6  -2  -1    3.40   12.10
  -6  -2  -1   17.60   14.70
  -6  -2  -1   -2.80    9.00
  -6  -2  -1    4.60   11.10
  -6  -2  -1   24.30    9.20
  -6  -2  -1    0.20   13.20
  -6  -2  -1   -4.00    8.40
  -6   2  -1   -3.00    8.00
  -6   2  -1   13.80    9.20
  -6   2  -1    6.10   12.50
  -6   2  -1   12.50    8.00
  -6   2  -1    4.40   10.10
  -6   2  -1   -4.30    7.90
  -7  -2  -1   30.20   14.20
  -7  -2  -1   84.79   14.80
  -7  -2  -1   48.00   18.60
  -7  -2  -1  102.69   15.70
  -7  -2  -1   47.00   12.60
  -7  -2  -1   84.89   14.90
  -7  -2  -1   79.89   16.70
  -7  -2  -1   55.99   15.00
  -7   2  -1   69.29   15.60
  -7   2  -1   89.39   19.90
  -7   2  -1   62.29   13.30
  -7   2  -1   64.59   15.90
  -7   2  -1   36.60   16.10
  -7   2  -1   58.79   17.70
  -7   2  -1   79.99   12.20
  -7   2  -1   80.79   13.50
  -7  -3   1   18.00   14.80
  -7  -3   1    9.70   14.00
  -7  -3   1    0.70   13.20
  -7  -3   1   20.80   14.60
  -7  -3   1   18.70   13.90
  -7  -3   1   16.20   12.50
  -7  -3   1  -16.40   15.60
  -7  -3   1   10.20   14.20
  -7   3   1    7.30   12.40
  -7   3   1    9.50   17.50
  -7   3   1   -8.30   14.30
  -7   3   1   42.10   16.30
  -7   3   1   17.40   16.70
  -7   3   1   17.80   13.60
  -7   3   1   10.80   15.30
  -7   3   1   14.30   12.50
  -6  -3   1    8.70    9.80
  -6  -3   1   -1.60   10.10
  -6  -3   1    3.00    9.00
  -6  -3   1   -6.40   11.50
  -6  -3   1    0.50    9.10
  -6  -3   1   -6.20    8.90
  -6  -3   1    7.20    9.60
  -6   3   1   10.40   11.80
  -6   3   1    3.90    7.80
  -6   3   1  -13.60    9.80
  -6   3   1  -17.10   11.20
  -6   3   1    3.30    8.40
  -6   3   1    3.20    7.80
  -5  -3   1   60.29    9.40
  -5  -3   1   67.29   10.00
  -5  -3   1   53.99    8.50
  -5  -3   1   66.79    8.90
  -5  -3   1   71.79    9.00
  -5  -3   1   52.99    7.60
  -5  -3   1   58.79    9.30
  -5  -3   1   57.49    8.40
  -5   3   1   72.59    9.80
  -5   3   1   49.60   10.10
  -5   3   1   62.79    7.20
  -5   3   1   81.29    8.10
  -5   3   1   69.79    8.40
  -4  -3   1   86.19    9.50
  -4  -3   1  100.29    9.40
  -4  -3   1   88.59    7.50
  -4  -3   1  103.59    9.80
  -4  -3   1   85.59    7.60
  -4   3   1   91.29    7.10
  -4   3   1   92.19    9.60
  -4   3   1   88.89    8.40
  -4   3   1   94.59    8.30
  -3  -3   1  244.18    8.40
  -3  -3   1  240.48   10.00
  -3  -3   1  221.38    9.40
  -3   3   1  228.18   10.20
  -3   3   1  244.08    7.10
  -3   3   1  233.78   10.50
  -3   3   1  240.78    7.90
  -3   3   1  236.58    9.20
   2  -3  -1  216.58    8.50
  -2  -3   1  217.28    6.60
  -2  -3   1  228.58    7.40
  -2  -3   1  227.38    5.50
   2  -3  -1  232.28    5.90
   2  -3  -1  222.28    7.70
  -2  -3   1  220.38    8.00
   2  -3  -1  215.28    6.00
  -2   3   1  215.08    8.50
  -2   3   1  227.78    6.40
  -2   3   1  215.98    6.10
  -2   3   1  231.18    7.50
  -1  -3   1    8.90    1.90
  -1  -3   1   13.30    1.50
   1  -3  -1    6.90    1.40
   1  -3  -1    7.80    2.10
  -1  -3   1    7.90    2.90
  -1  -3   1    8.80    1.90
   1  -3  -1    7.40    2.70
  -1   3   1    5.60    2.60
  -1   3   1    5.10    1.20
  -1   3   1    9.40    2.10
   1   3  -1    6.60    2.50
  -1   3   1   10.00    2.00
   1   3  -1   10.00    1.60
   1   3  -1    8.50    2.00
   0  -3  -1  781.32   15.20
   0  -3   1  783.72   14.00
   0  -3   1  769.12   14.00
   0  -3  -1  763.22   14.20
   0  -3   1  753.22   14.20
   0  -3  -1  759.72   14.20
   0   3  -1  755.92   14.20
   0   3   1  770.72   14.20
   0   3  -1  769.42   14.00
   0   3   1  761.32   14.20
  -1  -3  -1 1580.94   28.50
   1  -3   1 1608.34   28.90
  -1  -3  -1 1597.44   28.40
  -1  -3  -1 1569.84   28.80
  -1  -3  -1 1591.64   29.50
   1  -3   1 1594.94   28.70
   1  -3   1 1607.84   29.50
  -1   3  -1 1601.74   28.60
  -1   3  -1 1523.85   29.80
  -1   3  -1 1547.45   29.00
   1   3   1 1613.64   29.00
   1   3   1 1568.74   28.60
  -1   3  -1 1584.84   29.40
  -2  -3  -1   30.10    3.30
   2  -3   1   23.30    3.10
  -2  -3  -1   30.40    3.40
   2  -3   1   23.80    2.40
  -2  -3  -1   32.50    4.00
  -2  -3  -1   26.60    2.50
   2  -3   1   27.90    2.80
  -2   3  -1   27.50    3.70
  -2   3  -1   24.50    2.90
  -2   3  -1   30.60    2.70
  -2   3  -1   24.70    4.40
  -2   3  -1   31.60    3.30
  -3  -3  -1  427.66   12.60
  -3  -3  -1  403.96   12.60
  -3  -3  -1  407.36   11.70
  -3  -3  -1  420.26   11.90
  -3   3  -1  416.36   11.70
  -3   3  -1  401.76   10.30
  -3   3  -1  425.86   13.00
  -3   3  -1  409.96   14.10
  -3   3  -1  415.36   10.80
  -4  -3  -1   47.60    5.70
  -4  -3  -1   53.59    6.70
  -4  -3  -1   47.70    5.70
  -4  -3  -1   55.99    7.00
  -4  -3  -1   47.40    6.10
  -4   3  -1   45.20    5.40
  -4   3  -1   43.90    4.40
  -4   3  -1   49.90    5.50
  -4   3  -1   46.10    5.60
  -4   3  -1   42.10    7.60
  -4   3  -1   39.80    6.50
  -5  -3  -1   -7.50    7.20
  -5  -3  -1   -3.60    8.00
  -5  -3  -1    2.90    6.30
  -5  -3  -1    5.20    5.90
  -5  -3  -1   -3.40    6.50
  -5  -3  -1   -1.30    6.20
  -5  -3  -1    0.80    6.20
  -5  -3  -1   -4.00    6.60
  -5   3  -1   -6.30    5.50
  -5   3  -1   -2.90    5.60
  -5   3  -1   -8.90    8.80
  -5   3  -1   -2.20    5.40
  -5   3  -1   -2.60    7.10
  -6  -3  -1   42.20   12.80
  -6  -3  -1   29.80   10.00
  -6  -3  -1   31.40   11.30
  -6  -3  -1   26.00    9.50
  -6  -3  -1   43.50   13.00
  -6  -3  -1   35.60   10.10
  -6  -3  -1   23.00    9.60
  -6   3  -1   47.60   13.90
  -6   3  -1   36.60   11.00
  -6   3  -1   48.70   10.90
  -6   3  -1   35.20   10.10
  -6   3  -1   37.30    8.30
  -6   3  -1   41.50    9.30
  -7  -3  -1   44.30   14.40
  -7  -3  -1   15.70   18.00
  -7  -3  -1   21.10   14.90
  -7  -3  -1   10.30   14.60
  -7  -3  -1   16.10   13.40
  -7  -3  -1   31.90   12.50
  -7  -3  -1   33.80   13.80
  -7  -3  -1   27.80   13.80
  -7   3  -1   27.30   17.90
  -7   3  -1   19.60   15.00
  -7   3  -1   39.10   10.80
  -7   3  -1   -6.50   13.40
  -7   3  -1   27.60   19.40
  -7   3  -1   29.20   15.50
  -7   3  -1   26.00   12.40
  -7  -4   1   16.10   13.30
  -7  -4   1    3.10   12.70
  -7  -4   1   38.40   17.00
  -7  -4   1   36.80   15.20
  -7  -4   1    8.40   13.50
  -7  -4   1  -13.50   11.90
  -7  -4   1  -12.60   13.40
  -7  -4   1   21.20   14.10
  -7   4   1    4.00   14.80
  -7   4   1   20.70   16.00
  -7   4   1    3.30   12.60
  -7   4   1   36.70   17.60
  -7   4   1    7.90   11.40
  -7   4   1   20.20   17.10
  -7   4   1   35.70   10.90
  -6  -4   1    3.30   11.20
  -6  -4   1   35.90   10.80
  -6  -4   1   37.30   11.00
  -6  -4   1   16.70    9.30
  -6  -4   1   33.50   10.60
  -6  -4   1   29.60   10.10
  -6   4   1   32.10   11.20
  -6   4   1    4.30   12.20
  -6   4   1   36.90    9.60
  -6   4   1   21.10    8.30
  -6   4   1   33.20    8.80
  -6   4   1   21.50   12.30
  -5  -4   1   15.70    7.80
  -5  -4   1   27.90    8.00
  -5  -4   1   40.10    8.50
  -5  -4   1   32.60    9.20
  -5  -4   1   22.20    7.50
  -5  -4   1   18.50    6.30
  -5  -4   1   25.80    7.40
  -5  -4   1   34.40    8.70
  -5   4   1   18.70    9.50
  -5   4   1   37.60    6.90
  -5   4   1   13.30    8.00
  -5   4   1   19.30    6.00
  -5   4   1   28.30    6.70
  -4  -4   1   -0.60    3.80
  -4  -4   1    8.40    4.90
  -4  -4   1   -1.30    4.60
  -4  -4   1    4.10    5.00
  -4   4   1    2.50    6.10
  -4   4   1    1.20    5.40
  -4   4   1    3.30    4.10
  -4   4   1   -1.50    3.70
  -3  -4   1   61.69    3.80
  -3  -4   1   58.79    5.10
  -3  -4   1   66.29    6.20
   3  -4  -1   62.19    6.80
  -3  -4   1   67.19    5.80
  -3   4   1   58.69    6.10
  -3   4   1   56.69    4.80
  -3   4   1   67.89    6.80
  -3   4   1   46.30    6.20
  -3   4   1   66.29    4.80
  -2  -4   1  979.70   20.70
  -2  -4   1  983.80   19.70
   2  -4  -1  926.71   21.40
   2  -4  -1 1029.70   19.10
  -2  -4   1  942.01   18.50
   2  -4  -1  972.00   19.10
   2  -4  -1  960.50   20.50
  -2  -4   1  972.40   18.90
  -2   4   1  980.00   20.30
  -2   4   1  951.70   21.00
  -2   4   1  971.30   21.40
  -2   4   1  958.10   18.30
  -2   4   1  985.60   19.40
   1  -4  -1  173.88    4.00
  -1  -4   1  177.78    4.30
  -1  -4   1  173.88    6.30
  -1  -4   1  160.68    4.80
   1  -4  -1  183.18    5.90
  -1  -4   1  172.88    5.60
   1  -4  -1  182.68    6.10
   1  -4  -1  164.48    6.50
  -1   4   1  175.08    6.30
  -1   4   1  175.88    5.80
  -1   4   1  182.58    4.00
   1   4  -1  175.88    5.10
   1   4  -1  168.08    4.40
   1   4  -1  165.38    6.30
  -1   4   1  167.68    6.40
   0  -4   1   53.79    3.70
   0  -4  -1   55.89    3.60
   0  -4  -1   51.49    2.80
   0  -4   1   54.49    2.90
   0  -4   1   46.20    3.20
   0  -4  -1   52.69    3.30
   0  -4  -1   49.20    3.00
   0  -4   1   55.29    2.80
   0   4  -1   52.09    2.90
   0   4  -1   56.89    2.80
   0   4   1   47.30    3.10
   0   4  -1   56.99    4.00
   0   4  -1   54.29    3.20
   0   4   1   52.89    2.30
   0   4   1   62.59    4.20
   0   4   1   52.79    2.70
   0   4   1   55.49    3.30
  -1  -4  -1 2809.02   48.70
  -1  -4  -1 2751.62   48.20
  -1  -4  -1 2745.33   49.50
   1  -4   1 2786.42   49.20
   1  -4   1 2695.33   49.40
  -1  -4  -1 2709.03   48.80
  -1  -4  -1 2727.03   47.40
   1  -4   1 2748.02   49.90
  -1   4  -1 2766.92   49.30
  -1   4  -1 2733.73   48.50
   1   4   1 2776.52   48.50
  -1   4  -1 2758.72   49.90
   1   4   1 2775.12   48.90
  -1   4  -1 2775.22   49.30
   2  -4   1  352.06    9.00
  -2  -4  -1  369.56    8.30
  -2  -4  -1  368.66   10.60
   2  -4   1  373.76    8.80
   2  -4   1  374.06    9.90
  -2  -4  -1  358.56   10.00
  -2  -4  -1  357.26    9.30
  -2  -4  -1  364.96    9.30
  -2   4  -1  353.66   10.60
  -2   4  -1  364.26    9.60
  -2   4  -1  358.86   11.40
  -2   4  -1  375.66    9.60
  -2   4  -1  365.06    8.00
  -3  -4  -1   56.89    6.10
  -3  -4  -1   57.29    5.50
  -3  -4  -1   55.59    5.00
   3  -4   1   57.09    6.30
  -3  -4  -1   57.19    6.40
  -3  -4  -1   59.69    3.60
  -3  -4  -1   61.49    5.50
  -3   4  -1   59.19    4.70
  -3   4  -1   49.00    5.20
  -3   4  -1   44.30    4.60
  -3   4  -1   46.80    6.30
  -3   4  -1   52.39    5.60
  -3   4  -1   49.40    5.50
  -4  -4  -1   15.10    5.30
  -4  -4  -1   21.90    5.00
  -4  -4  -1   18.70    5.90
  -4  -4  -1   15.30    4.60
  -4  -4  -1    6.70    5.00
  -4   4  -1   14.40    7.00
  -4   4  -1   21.60    4.40
  -4   4  -1   17.80    4.20
  -4   4  -1   21.70    4.90
  -4   4  -1   19.30    5.80
  -4   4  -1   16.70    4.10
  -5  -4  -1   63.99    8.70
  -5  -4  -1   68.19    9.30
  -5  -4  -1   59.09    8.00
  -5  -4  -1   78.49    8.90
  -5  -4  -1   81.99    9.80
  -5  -4  -1   71.49    9.10
  -5  -4  -1   70.09    8.60
  -5   4  -1   71.99    8.30
  -5   4  -1   86.89   11.90
  -5   4  -1   84.49   10.20
  -5   4  -1   75.19    7.50
  -5   4  -1   86.89    7.80
  -6  -4  -1    1.60   10.50
  -6  -4  -1    5.70    8.30
  -6  -4  -1   10.00    9.80
  -6  -4  -1   21.10   13.00
  -6  -4  -1   22.50   10.50
  -6  -4  -1    5.50   10.50
  -6  -4  -1   -1.70   10.90
  -6  -4  -1    3.10    8.90
  -6   4  -1   25.30    8.60
  -6   4  -1    8.00   12.40
  -6   4  -1   12.90   11.00
  -6   4  -1   11.90    7.50
  -7  -4  -1    4.20   13.20
  -7  -4  -1   34.00   14.70
  -7  -4  -1    0.40   12.90
  -7  -4  -1   -9.70   15.30
  -7  -4  -1   -8.20   16.90
  -7  -4  -1    2.00   13.30
  -7  -4  -1    0.60   13.20
  -7  -4  -1  -30.60   12.80
  -7   4  -1    7.10   14.10
  -7   4  -1    0.60   18.20
  -7   4  -1    8.50   10.00
  -7   4  -1   28.70   17.50
  -7   4  -1  -10.00   11.50
  -7   4  -1   15.30   12.20
  -7   4  -1   -7.80   14.90
  -7   4  -1   10.60   15.50
  -7  -5   1   39.30   13.40
  -7  -5   1   34.10   14.20
  -7  -5   1   40.80   13.10
  -7  -5   1   67.29   16.40
  -7  -5   1   57.09   17.40
  -7  -5   1   66.79   15.80
  -7  -5   1    6.70   13.00
  -7  -5   1   46.80   15.60
  -7   5   1   73.59   12.20
  -7   5   1   39.00   10.50
  -7   5   1   34.30   16.70
  -7   5   1   56.19   18.80
  -7   5   1   23.70   18.10
  -7   5   1   50.99   13.60
  -6  -5   1   22.50   11.80
  -6  -5   1    9.20    9.70
  -6  -5   1   16.90   10.10
  -6  -5   1    0.40    8.60
  -6  -5   1   13.20   10.90
  -6  -5   1    4.80   10.10
  -6  -5   1   18.60   10.30
  -6  -5   1   10.60    9.30
  -6   5   1   -0.30   12.20
  -6   5   1    9.20   12.60
  -6   5   1   12.20    8.20
  -6   5   1    9.90    7.60
  -6   5   1   10.70    8.70
  -6   5   1   24.80   11.30
  -5  -5   1   13.80    7.40
  -5  -5   1    5.60    7.10
  -5  -5   1    2.70    7.10
  -5  -5   1   12.20    7.40
  -5  -5   1    8.80    8.50
  -5  -5   1   11.70    7.10
  -5  -5   1   14.40    6.50
  -5   5   1    9.00    9.30
  -5   5   1   10.30    6.80
  -5   5   1    6.90    5.70
  -5   5   1   13.10    5.70
  -4  -5   1   86.59    7.70
  -4  -5   1   84.79    7.20
  -4  -5   1   78.69    7.60
  -4  -5   1   80.09    8.00
  -4   5   1   94.89    8.80
  -4   5   1   87.79    9.30
  -4   5   1   82.79    6.50
  -4   5   1   94.99    8.30
   3  -5  -1  177.68    6.00
  -3  -5   1  170.78    8.00
  -3  -5   1  172.88    9.10
  -3  -5   1  170.78    6.10
  -3  -5   1  171.88    7.00
   3  -5  -1  174.38    8.80
   3  -5  -1  172.38    6.20
  -3   5   1  168.48    6.20
  -3   5   1  169.08   10.00
  -3   5   1  172.48    7.00
  -3   5   1  180.18    8.30
  -3   5   1  181.98    9.70
   2  -5  -1   35.20    3.30
  -2  -5   1   26.10    2.70
   2  -5  -1   24.30    4.50
  -2  -5   1   31.70    4.00
   2  -5  -1   27.40    3.40
  -2  -5   1   32.20    3.20
   2  -5  -1   22.80    3.50
  -2   5   1   29.80    3.80
  -2   5   1   25.70    2.60
  -2   5   1   31.00    4.70
  -2   5   1   24.00    3.90
  -2   5   1   26.60    3.20
   2   5  -1   30.70    4.00
   1  -5  -1 2873.81   49.60
  -1  -5   1 2886.11   51.59
   1  -5  -1 2870.71   52.29
  -1  -5   1 2840.02   49.90
  -1  -5   1 2876.51   50.09
   1  -5  -1 2968.70   52.09
   1  -5  -1 2856.21   51.59
  -1  -5   1 2906.31   51.69
  -1   5   1 2902.81   52.09
  -1   5   1 2797.12   51.79
   1   5  -1 2862.11   50.29
  -1   5   1 2964.00   51.49
   1   5  -1 2873.81   51.79
  -1   5   1 2978.60   52.09
   1   5  -1 2880.61   49.90
  -1   5   1 2885.11   49.50
   0  -5  -1   52.69    4.00
   0  -5  -1   48.10    4.20
   0  -5  -1   39.60    2.70
   0  -5   1   46.20    3.10
   0  -5   1   42.90    3.80
   0  -5  -1   34.00    3.60
   0  -5   1   73.39    6.80
   0  -5   1   48.60    3.50
   0  -5  -1   42.90    3.10
   0   5   1   41.10    3.20
   0   5   1   45.60    4.20
   0   5  -1   47.70    3.80
   0   5  -1   35.70    3.30
   0   5   1   44.80    2.60
   0   5   1   47.40    4.00
   0   5   1   44.50    3.90
   0   5  -1   50.09    4.70
   0   5  -1   55.59    3.30
  -1  -5  -1 2672.93   49.70
   1  -5   1 2749.82   48.90
  -1  -5  -1 2771.42   49.10
   1  -5   1 2749.32   49.60
   1  -5   1 2757.32   50.19
   1  -5   1 2857.71   49.90
  -1  -5  -1 2719.13   48.90
  -1  -5  -1 2774.02   47.00
  -1  -5  -1 2731.13   48.30
  -1   5  -1 2703.53   48.70
  -1   5  -1 2683.83   49.40
   1   5   1 2757.42   49.10
  -1   5  -1 2795.22   50.09
  -1   5  -1 2767.52   49.90
   2  -5   1   22.20    3.10
  -2  -5  -1   14.50    3.20
  -2  -5  -1   14.30    3.50
   2  -5   1   19.10    3.30
   2  -5   1   15.50    3.00
  -2  -5  -1   16.70    2.40
  -2  -5  -1   19.50    2.90
  -2   5  -1   19.40    4.50
  -2   5  -1   19.80    3.40
   2   5   1   13.70    3.00
  -2   5  -1   20.20    3.80
   2   5   1   12.50    3.40
  -2   5  -1   19.50    3.10
  -3  -5  -1   28.40    5.00
  -3  -5  -1   38.00    4.40
  -3  -5  -1   41.80    4.50
  -3  -5  -1   36.80    5.00
   3  -5   1   40.70    3.30
  -3  -5  -1   41.20    3.80
  -3  -5  -1   37.20    4.70
   3  -5   1   32.50    3.30
   3  -5   1   37.10    5.10
  -3   5  -1   33.20    4.20
  -3   5  -1   37.30    4.30
  -3   5  -1   37.70    6.10
  -3   5  -1   38.00    3.40
  -3   5  -1   39.30    5.10
  -3   5  -1   43.10    3.60
  -4  -5  -1   17.40    4.80
  -4  -5  -1   15.80    4.60
  -4  -5  -1    3.30    5.00
  -4  -5  -1   12.60    5.40
  -4  -5  -1   21.20    5.50
  -4   5  -1   22.00    4.30
  -4   5  -1   11.20    3.90
  -4   5  -1   14.00    7.80
  -4   5  -1   16.60    4.20
  -4   5  -1   15.10    5.90
  -4   5  -1   22.60    4.80
  -5  -5  -1   87.09    8.80
  -5  -5  -1   72.69    8.30
  -5  -5  -1   76.89    9.40
  -5  -5  -1   78.79    9.70
  -5  -5  -1   91.89    9.70
  -5   5  -1   95.79   10.50
  -5   5  -1   73.39    7.30
  -5   5  -1   77.89    7.20
  -5   5  -1   74.99   11.70
  -6  -5  -1   68.79   11.30
  -6  -5  -1   53.59   10.40
  -6  -5  -1   38.60   10.60
  -6  -5  -1   49.00   10.70
  -6  -5  -1   49.90   13.50
  -6  -5  -1   39.10   10.40
  -6  -5  -1   63.89   10.40
  -6   5  -1   54.19   11.90
  -6   5  -1   52.09    8.80
  -6   5  -1   39.10    7.90
  -6   5  -1   66.69   14.50
  -7  -5  -1   15.30   15.70
  -7  -5  -1   16.60   13.00
  -7  -5  -1   -8.90   12.50
  -7  -5  -1   26.60   13.40
  -7  -5  -1    1.80   17.80
  -7  -5  -1    9.80   13.30
  -7  -5  -1   -9.00   13.60
  -7  -5  -1   16.70   12.80
  -7   5  -1    2.90    9.50
  -7   5  -1  -11.60   17.90
  -7   5  -1  -28.10   15.50
  -7   5  -1    5.10   11.30
  -7   5  -1    0.30   16.00
  -7   5  -1   24.10   11.30
  -7   5  -1   32.10   18.40
  -7  -6   1   37.30   15.40
  -7  -6   1   38.80   15.50
  -7  -6   1   66.89   16.80
  -7  -6   1   49.90   14.50
  -7  -6   1   33.10   14.30
  -7  -6   1   74.49   17.70
  -7  -6   1   41.60   13.20
  -7  -6   1   35.50   13.30
  -7   6   1   67.09   19.50
  -7   6   1   60.89   13.10
  -7   6   1   55.59   17.70
  -7   6   1   40.00   10.20
  -7   6   1   47.50   18.30
  -7   6   1   46.40   11.30
  -6  -6   1   49.80    9.40
  -6  -6   1   48.70   10.30
  -6  -6   1   40.30   10.00
  -6  -6   1   59.59   12.60
  -6  -6   1   52.99   11.30
  -6  -6   1   47.60   11.80
  -6  -6   1   42.90   10.80
  -6  -6   1   53.79   11.30
  -6   6   1   63.69    8.60
  -6   6   1   60.59   10.80
  -6   6   1   48.20   14.00
  -6   6   1   41.10    8.10
  -6   6   1   65.59   12.90
  -5  -6   1   62.59    9.50
  -5  -6   1   46.80    7.30
  -5  -6   1   54.99    9.50
  -5  -6   1   38.00    8.40
  -5  -6   1   51.29    9.00
  -5  -6   1   61.59    8.50
  -5  -6   1   46.60    8.20
  -5   6   1   53.89    6.70
  -5   6   1   35.30    9.30
  -5   6   1   43.30   10.30
  -5   6   1   57.79    8.40
  -5   6   1   52.69    6.60
  -4  -6   1    8.20    5.20
  -4  -6   1    7.10    5.60
  -4  -6   1   12.40    2.90
  -4  -6   1    6.30    4.30
  -4  -6   1    9.80    4.90
  -4  -6   1    9.00    3.50
  -4   6   1    1.80    3.30
  -4   6   1   14.00    4.80
  -4   6   1    3.60    6.60
  -4   6   1    7.50    5.70
  -3  -6   1  124.19    6.30
  -3  -6   1  129.99    6.10
  -3  -6   1  121.59    8.30
  -3  -6   1  122.79    6.90
   3  -6  -1  129.09    6.40
   3  -6  -1  136.89    8.30
   3  -6  -1  136.89    6.00
  -3   6   1  122.09    5.20
  -3   6   1  143.49    8.80
  -3   6   1  141.19    9.70
  -3   6   1  128.59    7.70
   2  -6  -1  434.16   11.40
  -2  -6   1  437.06    9.80
  -2  -6   1  434.46   10.30
   2  -6  -1  467.55   11.30
  -2  -6   1  419.56   11.90
   2  -6  -1  442.06   13.10
   2  -6  -1  432.16   11.90
  -2  -6   1  434.46   10.80
   2   6  -1  439.26   10.20
   2   6  -1  439.96   10.90
  -2   6   1  419.06   12.80
  -2   6   1  445.46   12.50
  -2   6   1  433.66   11.50
  -2   6   1  435.86   11.50
   2   6  -1  420.46   12.40
  -1  -6   1 2460.55   43.20
   1  -6  -1 2471.65   45.70
  -1  -6   1 2495.85   45.00
   1  -6  -1 2449.16   42.80
  -1  -6   1 2432.86   43.20
   1  -6  -1 2444.86   45.00
   1  -6  -1 2540.05   45.90
   1   6  -1 2475.65   43.50
   1   6  -1 2492.55   45.30
  -1   6   1 2485.05   44.90
  -1   6   1 2541.15   45.70
  -1   6   1 2485.85   45.50
  -1   6   1 2465.15   45.10
   1   6  -1 2465.05   43.20
   0  -6   1 2638.14   47.60
   0  -6  -1 2746.53   47.70
   0  -6  -1 2714.63   47.70
   0  -6   1 2739.73   47.60
   0  -6   1 2676.73   49.00
   0  -6   1 2635.74   47.30
   0  -6  -1 2647.64   46.80
   0  -6  -1 2634.04   47.70
   0  -6  -1 2670.33   48.70
   0   6   1 2678.93   47.50
   0   6   1 2684.73   47.70
   0   6   1 2702.03   47.50
   0   6  -1 2755.82   49.10
   0   6  -1 2638.34   47.00
   0   6  -1 2729.13   47.40
   0   6  -1 2694.93   47.60
   0   6   1 2581.24   46.70
  -1  -6  -1    3.60    2.00
  -1  -6  -1    4.80    2.40
   1  -6   1    2.30    2.20
   1  -6   1    2.10    2.60
  -1  -6  -1    1.30    0.90
  -1  -6  -1    3.30    2.40
   1  -6   1   -1.30    2.90
  -1  -6  -1    3.80    2.60
  -1   6  -1    3.00    2.90
  -1   6  -1   -1.90    2.20
  -1   6  -1    1.80    2.10
   1   6   1    4.30    2.10
  -1   6  -1    5.00    2.90
   1   6   1    0.80    2.50
  -2  -6  -1  557.74   14.70
  -2  -6  -1  559.94   12.60
   2  -6   1  584.34   13.80
  -2  -6  -1  572.44   12.30
   2  -6   1  568.34   13.80
  -2  -6  -1  579.14   12.90
   2  -6   1  573.44   13.50
  -2  -6  -1  566.84   13.90
   2   6   1  578.74   14.50
  -2   6  -1  567.64   14.10
  -2   6  -1  561.34   13.30
  -2   6  -1  556.54   15.40
   2   6   1  574.34   13.20
  -2   6  -1  556.54   14.60
  -3  -6  -1   18.80    4.60
  -3  -6  -1   19.30    4.50
   3  -6   1   19.50    4.40
   3  -6   1   23.30    3.40
  -3  -6  -1   19.40    3.60
  -3  -6  -1   26.60    3.20
  -3  -6  -1   27.60    4.20
   3  -6   1   20.00    3.50
  -3   6  -1   24.20    4.20
  -3   6  -1   22.80    4.10
  -3   6  -1   26.70    2.90
  -3   6  -1   18.70    5.90
  -3   6  -1   21.00    4.40
  -3   6  -1   20.90    4.70
  -4  -6  -1   87.29    5.30
  -4  -6  -1   87.59    9.40
  -4  -6  -1   78.89    6.00
  -4  -6  -1   84.59    7.80
  -4  -6  -1   84.09    8.70
  -4  -6  -1   86.59    8.70
  -4  -6  -1   78.29    8.10
  -4   6  -1   86.69    6.10
  -4   6  -1   87.19    7.80
  -4   6  -1   78.59    8.20
  -4   6  -1   84.89    6.30
  -4   6  -1   83.09    8.00
  -4   6  -1   92.29    9.60
  -5  -6  -1   20.00    7.60
  -5  -6  -1    9.00    7.20
  -5  -6  -1   15.50    6.70
  -5  -6  -1   12.70    6.70
  -5  -6  -1   16.90    7.40
  -5   6  -1   14.90    5.60
  -5   6  -1   13.00    6.30
  -5   6  -1   13.20    7.80
  -5   6  -1   18.50    5.30
  -6  -6  -1  103.29   13.10
  -6  -6  -1   98.29   13.80
  -6  -6  -1  103.19   12.30
  -6  -6  -1   71.79   10.60
  -6  -6  -1   89.09   11.20
  -6  -6  -1  104.09   12.80
  -6  -6  -1   72.89   17.00
  -6  -6  -1   80.19   11.30
  -6   6  -1   85.49   15.50
  -6   6  -1   93.39   13.30
  -6   6  -1   84.79    9.20
  -6   6  -1  102.89    9.00
  -6   6  -1   99.99   11.10
  -7  -6  -1   43.30   13.90
  -7  -6  -1   62.29   14.80
  -7  -6  -1   34.50   13.70
  -7  -6  -1   61.39   15.10
  -7  -6  -1   31.40   18.60
  -7  -6  -1   76.29   15.10
  -7  -6  -1   80.29   16.50
  -7  -6  -1   45.50   17.10
  -7   6  -1   37.80   11.20
  -7   6  -1   53.99   13.50
  -7   6  -1   48.10   10.10
  -7   6  -1   34.20   17.10
  -7   6  -1   46.50   16.50
  -7   6  -1   59.39   19.80
  -7   6  -1   21.90   19.90
  -7  -7   1  -24.90   15.80
  -7  -7   1   19.80   12.30
  -7  -7   1   -8.10   15.10
  -7  -7   1    0.40   12.20
  -7  -7   1    9.10   15.00
  -7  -7   1   -5.20   13.60
  -7  -7   1   -1.20   12.90
  -7  -7   1    6.00   15.50
  -7   7   1   -2.50   12.40
  -7   7   1   -4.50   18.60
  -7   7   1   17.30   17.20
  -7   7   1    0.00    9.40
  -7   7   1  -10.30    9.80
  -7   7   1    3.50   18.20
  -6  -7   1   56.59   10.20
  -6  -7   1   49.80   10.70
  -6  -7   1   66.29   11.90
  -6  -7   1   56.49   11.50
  -6  -7   1   66.39   11.80
  -6  -7   1   66.09   13.10
  -6  -7   1   67.59   10.00
  -6  -7   1   64.79   12.60
  -6   7   1   65.19    8.30
  -6   7   1   46.90   13.90
  -6   7   1   71.59   10.80
  -6   7   1   48.20   13.20
  -6   7   1   61.39    8.20
  -5  -7   1   72.99    8.60
  -5  -7   1   62.29   10.20
  -5  -7   1   60.89   16.40
  -5  -7   1   86.09    9.10
  -5  -7   1   90.69    9.50
  -5  -7   1   73.49    9.70
  -5   7   1   77.99   13.90
  -5   7   1   85.69   11.20
  -5   7   1   69.59    8.40
  -5   7   1   83.89    7.30
  -5   7   1   66.79    6.60
  -4  -7   1  223.88    8.60
  -4  -7   1  213.58   12.40
  -4  -7   1  221.38    7.80
  -4  -7   1  219.68   10.60
  -4  -7   1  216.18    9.40
  -4  -7   1  236.28   12.20
   4  -7  -1  235.28    7.40
   4  -7  -1  219.88   12.20
  -4  -7   1  212.38   12.10
  -4   7   1  216.88   14.00
  -4   7   1  231.98   11.10
  -4   7   1  221.38    8.30
  -4   7   1  226.98    8.10
  -4   7   1  237.98   13.50
  -3  -7   1   10.40    3.30
  -3  -7   1    8.00    4.30
   3  -7  -1   11.70    3.60
  -3  -7   1    9.20    3.30
  -3  -7   1   10.80    3.40
   3  -7  -1   16.40    4.50
   3  -7  -1    9.50    3.40
  -3   7   1   13.10    4.60
  -3   7   1   15.70    4.10
  -3   7   1    5.70    2.40
  -3   7   1   11.70    5.40
   2  -7  -1   19.20    3.80
  -2  -7   1   25.60    4.10
   2  -7  -1   28.50    4.10
   2  -7  -1   24.50    5.00
   2  -7  -1   34.80    4.10
  -2  -7   1   29.50    3.80
  -2  -7   1   25.70    3.00
  -2  -7   1   28.80    3.00
  -2   7   1   36.20    4.70
   2   7  -1   28.60    4.50
  -2   7   1   29.30    3.80
  -2   7   1   25.70    4.80
   2   7  -1   26.30    3.30
  -2   7   1   29.20    3.90
   2   7  -1   27.20    3.10
   1  -7  -1  478.05   12.60
  -1  -7   1  482.15    9.90
  -1  -7   1  464.65   11.50
  -1  -7   1  472.15   12.20
  -1  -7   1  449.95    9.60
   1  -7  -1  483.25   12.30
   1  -7  -1  475.45   12.40
   1  -7  -1  463.75    9.20
   1  -7  -1  475.75   11.60
  -1   7   1  475.25   12.10
   1   7  -1  482.55    9.80
   1   7  -1  471.95    9.90
  -1   7   1  470.75   11.40
   1   7  -1  462.85   11.90
  -1   7   1  485.75   12.30
  -1   7   1  477.75    9.40
  -1   7   1  500.15   11.80
   0  -7  -1  666.03   13.20
   0  -7   1  670.13   14.10
   0  -7  -1  649.54   14.20
   0  -7  -1  683.43   15.50
   0  -7  -1  680.93   14.10
   0  -7   1  571.94   14.00
   0  -7   1  664.93   14.00
   0  -7  -1  665.83   13.70
   0   7   1  676.03   14.20
   0   7   1  655.93   13.00
   0   7   1  663.13   13.90
   0   7  -1  668.93   13.30
   0   7  -1  661.43   14.10
   0   7  -1  650.53   13.70
   0   7   1  672.13   13.90
  -1  -7  -1  144.49    4.90
   1  -7   1  127.99    6.10
   1  -7   1  122.69    6.70
   1  -7   1  121.19    6.60
  -1  -7  -1  123.29    6.00
   1  -7   1  128.29    6.00
   1  -7   1  128.99    5.60
  -1  -7  -1  122.49    5.60
  -1  -7  -1  126.29    3.00
  -1  -7  -1  121.59    5.90
   1   7   1  124.19    5.90
  -1   7  -1  115.79    6.80
  -1   7  -1  125.79    6.00
  -1   7  -1  120.29    6.50
   1   7   1  126.99    4.90
  -1   7  -1  131.59    5.50
   2  -7   1  507.75   12.70
  -2  -7  -1  489.45   13.70
  -2  -7  -1  495.15   11.40
  -2  -7  -1  495.75   12.10
  -2  -7  -1  489.35   12.70
   2  -7   1  471.35   14.40
   2  -7   1  479.95   13.00
  -2  -7  -1  487.05   10.40
   2  -7   1  507.25   12.80
   2   7   1  471.35   13.20
  -2   7  -1  473.75   14.30
  -2   7  -1  477.15   12.20
  -2   7  -1  486.55   13.40
  -2   7  -1  507.05   13.70
   2   7   1  481.45   11.80
  -3  -7  -1  196.58   10.00
   3  -7   1  190.68    9.10
  -3  -7  -1  195.38    7.30
  -3  -7  -1  185.28    9.20
   3  -7   1  176.98    7.40
  -3  -7  -1  192.78    7.70
  -3  -7  -1  196.08    7.60
   3  -7   1  187.08    8.00
  -3   7  -1  170.48    8.90
  -3   7  -1  189.98    8.50
  -3   7  -1  185.38   11.10
  -3   7  -1  190.88   10.00
  -4  -7  -1   35.20    5.50
   4  -7   1   23.50    3.50
  -4  -7  -1   32.70    5.30
  -4  -7  -1   27.60    6.30
  -4  -7  -1   35.30    4.40
   4  -7   1   24.60    6.20
  -4  -7  -1   42.10    5.90
  -4  -7  -1   39.50    4.30
  -4  -7  -1   37.90    7.10
  -4   7  -1   30.60    6.90
  -4   7  -1   33.90    8.20
  -4   7  -1   26.40    3.80
  -4   7  -1   31.40    5.60
  -4   7  -1   35.30    5.70
  -4   7  -1   32.90    4.00
  -5  -7  -1   -0.30    6.20
  -5  -7  -1    5.60    7.10
  -5  -7  -1  -10.80    5.50
  -5  -7  -1   16.40    8.20
  -5  -7  -1    4.40    6.40
  -5   7  -1   11.50    6.10
  -5   7  -1    8.30   10.00
  -5   7  -1    3.90    8.10
  -5   7  -1   -2.90    4.70
  -5   7  -1    4.60    5.00
  -6  -7  -1   22.30   10.20
  -6  -7  -1   26.20    9.50
  -6  -7  -1   57.99   10.60
  -6  -7  -1   -3.00   10.80
  -6  -7  -1   19.50   10.60
  -6  -7  -1   28.10   10.80
  -6  -7  -1   14.00    8.80
  -6   7  -1   48.20    9.50
  -6   7  -1   44.00   12.10
  -6   7  -1   33.00    7.60
  -6   7  -1   27.00   13.90
  -6   7  -1   40.50    7.00
  -7  -7  -1  -10.20   12.10
  -7  -7  -1   21.80   12.60
  -7  -7  -1  -27.40   12.00
  -7  -7  -1   -5.60   14.70
  -7  -7  -1   -1.20   14.90
  -7  -7  -1   -0.20   16.80
  -7  -7  -1   10.50   18.30
  -7  -7  -1   -2.30   14.30
  -7   7  -1    3.40   16.50
  -7   7  -1    1.30   12.30
  -7   7  -1   15.80    9.00
  -7   7  -1   31.00   18.90
  -7   7  -1    8.90   18.60
  -7   7  -1  -17.50    9.80
  -7  -8   1   22.80   15.80
  -7  -8   1   -9.20   16.10
  -7  -8   1    9.40   15.00
  -7  -8   1   42.20   17.30
  -7  -8   1   26.10   12.20
  -7  -8   1   63.89   18.10
  -7  -8   1   11.80   13.10
  -7  -8   1   32.60   12.50
  -7   8   1   37.40   20.00
  -7   8   1   25.90   19.40
  -7   8   1   20.10   17.20
  -7   8   1   72.39   19.20
  -7   8   1   39.40    9.30
  -7   8   1   12.20    9.80
  -6  -8   1   97.79   10.40
  -6  -8   1  109.59   13.40
  -6  -8   1  134.79   14.90
  -6  -8   1  105.69   11.40
  -6  -8   1  106.69   13.00
  -6  -8   1   82.49   11.50
  -6  -8   1  111.29   13.80
  -6   8   1  102.89    8.70
  -6   8   1  102.79   10.90
  -6   8   1  107.39   15.90
  -6   8   1  103.59   11.90
  -6   8   1   89.79   14.50
  -5  -8   1   13.60    8.10
  -5  -8   1    2.20    5.50
  -5  -8   1    5.60    6.70
  -5  -8   1   -0.50    4.20
  -5  -8   1   -4.00    7.40
  -5  -8   1    1.80    4.60
  -5  -8   1   12.90    6.50
  -5   8   1    0.10    4.60
  -5   8   1    6.80    9.70
  -5   8   1    5.40    8.40
  -5   8   1   -3.90    4.50
  -5   8   1   11.20    6.50
  -4  -8   1  174.58    9.30
  -4  -8   1  161.88   11.90
   4  -8  -1  145.89    8.00
  -4  -8   1  168.88    7.70
  -4  -8   1  171.48    8.60
  -4  -8   1  172.88    8.50
   4  -8  -1  156.08   11.40
  -4  -8   1  180.38   11.50
   4  -8  -1  163.48    7.60
  -4   8   1  160.48    7.20
  -4   8   1  156.98   13.30
  -4   8   1  170.08   10.40
  -4   8   1  155.98    6.60
  -4   8   1  153.78   12.30
   3  -8  -1   20.80    4.20
   3  -8  -1   23.90    5.80
  -3  -8   1   21.70    5.10
   3  -8  -1   28.90    4.20
  -3  -8   1   18.60    3.60
  -3  -8   1   19.50    3.90
  -3  -8   1   29.00    3.70
   3  -8  -1   30.30    5.30
  -3   8   1   24.30    6.00
  -3   8   1   24.90    5.10
  -3   8   1   31.00    4.90
  -2  -8   1    0.30    3.40
   2  -8  -1   -2.40    2.30
  -2  -8   1    3.00    3.10
  -2  -8   1   -0.10    2.20
  -2  -8   1    0.60    2.20
   2  -8  -1    0.80    3.60
   2  -8  -1   -1.70    4.00
   2  -8  -1   -2.00    2.90
  -2   8   1    0.40    3.70
   2   8  -1   -3.70    3.30
  -2   8   1    2.20    3.60
   2   8  -1    2.00    2.50
   2   8  -1    1.50    2.40
  -2   8   1    2.70    3.00
   1  -8  -1    1.00    2.80
  -1  -8   1    1.20    1.60
  -1  -8   1    1.90    1.90
   1  -8  -1    2.10    3.30
  -1  -8   1    0.10    2.70
   1  -8  -1    1.80    2.50
   1  -8  -1    1.20    3.00
   1  -8  -1    0.60    1.50
  -1  -8   1    3.10    2.70
   1   8  -1    3.10    1.80
   1   8  -1    1.40    2.80
  -1   8   1    0.50    2.60
  -1   8   1   -0.20    1.60
  -1   8   1   -2.20    2.90
  -1   8   1    1.60    2.50
   0  -8  -1  367.46    9.80
   0  -8  -1  384.76   10.90
   0  -8   1  371.66   11.20
   0  -8   1  368.86    9.70
   0  -8   1  390.06    9.70
   0  -8  -1  364.06    9.10
   0  -8  -1  408.86    9.80
   0  -8  -1  388.26    9.80
   0  -8   1  387.86    9.10
   0   8   1  357.96    9.80
   0   8  -1  379.46    8.90
   0   8  -1  379.86    9.30
   0   8  -1  367.76    9.80
   0   8   1  367.06    8.50
   0   8   1  372.06    9.40
  -1  -8  -1   35.80    3.20
   1  -8   1   34.90    4.20
  -1  -8  -1   24.80    2.00
   1  -8   1   24.00    4.20
   1  -8   1   29.70    3.50
  -1  -8  -1   25.70    3.80
   1  -8   1   32.90    3.60
   1  -8   1   27.90    4.00
  -1  -8  -1   29.10    3.50
  -1  -8  -1   24.70    3.60
   1   8   1   28.70    3.00
   1   8   1   22.20    1.90
  -1   8  -1   32.10    4.20
   1   8   1   28.30    3.70
  -1   8  -1   33.50    3.80
  -1   8  -1   28.60    4.30
  -1   8  -1   33.70    3.60
  -2  -8  -1  117.49    7.00
   2  -8   1  136.39    8.10
  -2  -8  -1  129.99    5.70
  -2  -8  -1  139.39    6.80
   2  -8   1  130.09    8.90
  -2  -8  -1  130.39    7.70
  -2  -8  -1  124.59    4.30
   2  -8   1  121.89    6.70
   2  -8   1  140.59    7.70
  -2   8  -1  129.99    7.50
  -2   8  -1  134.39    8.60
  -2   8  -1  134.39    6.80
   2   8   1  140.09    7.90
  -2   8  -1  142.69    8.10
   2   8   1  138.49    6.10
  -3  -8  -1  227.28   10.80
  -3  -8  -1  224.68    8.20
  -3  -8  -1  225.68    7.80
   3  -8   1  242.48   10.20
  -3  -8  -1  219.28   10.00
   3  -8   1  219.78    8.70
   3  -8   1  209.28    9.10
  -3  -8  -1  223.38    8.20
   3   8   1  190.18   10.60
  -3   8  -1  218.88   12.00
  -3   8  -1  219.58    9.00
  -3   8  -1  221.08   10.10
  -3   8  -1  214.18   10.80
   4  -8   1  117.79   10.60
  -4  -8  -1  133.99   11.20
  -4  -8  -1  129.89    7.30
  -4  -8  -1  137.09    8.70
  -4  -8  -1  129.69    8.80
  -4  -8  -1  129.49    8.70
   4  -8   1  131.39    7.50
  -4  -8  -1  128.69    8.00
  -4  -8  -1  118.49   10.30
   4  -8   1  132.09    7.10
  -4   8  -1  111.49   11.40
  -4   8  -1  129.49   11.90
  -4   8  -1  141.09    9.50
  -5  -8  -1  117.39   11.60
  -5  -8  -1  123.79   11.20
  -5  -8  -1  125.39   10.90
  -5  -8  -1  116.29    8.50
  -5  -8  -1  103.39   10.80
  -5   8  -1  130.39    7.80
  -5   8  -1  128.89   13.90
  -5   8  -1  134.59   12.10
  -5   8  -1  118.39   11.60
  -5   8  -1  136.69    8.50
  -6  -8  -1   50.59   10.10
  -6  -8  -1   42.30   13.10
  -6  -8  -1   46.10    9.80
  -6  -8  -1   44.50   11.50
  -6  -8  -1   28.80    9.50
  -6  -8  -1   44.20   11.30
  -6   8  -1   43.00    7.60
  -6   8  -1   45.60    7.20
  -6   8  -1   22.60    9.40
  -6   8  -1   20.70   14.10
  -6   8  -1   39.80   12.50
  -7  -8  -1   88.39   14.00
  -7  -8  -1   87.49   16.50
  -7  -8  -1   70.79   14.30
  -7  -8  -1   96.09   14.40
  -7  -8  -1   89.99   16.70
  -7  -8  -1   88.09   19.50
  -7  -8  -1   55.19   18.50
  -7  -8  -1   83.69   17.80
  -7   8  -1   68.49    9.70
  -7   8  -1   91.49   15.20
  -7   8  -1   82.59   10.50
  -7   8  -1  125.89   23.30
  -7   8  -1   69.39   18.60
  -7  -9   1   21.30   12.20
  -7  -9   1   11.40   16.30
  -7  -9   1   27.40   17.70
  -7  -9   1   -7.00   15.20
  -7  -9   1  -15.30   12.80
  -7  -9   1    6.60   17.40
  -7  -9   1   -2.40   11.50
  -7  -9   1   21.30   16.70
  -7   9   1  -14.00   19.50
  -7   9   1   10.40   17.30
  -7   9   1   24.40   16.60
  -7   9   1   19.50   20.10
  -7   9   1   13.10    8.60
  -6  -9   1   11.00   12.00
  -6  -9   1    0.50   10.40
  -6  -9   1   14.80    9.60
  -6  -9   1    7.00   10.90
  -6  -9   1    8.50   11.30
  -6  -9   1   10.60    8.00
  -6  -9   1    3.40    8.40
  -6   9   1    2.20    6.20
  -6   9   1   18.70    6.40
  -6   9   1    0.80   12.20
  -6   9   1   16.10   13.50
  -6   9   1   -3.00    9.40
  -5  -9   1   67.69    6.70
  -5  -9   1   57.79    7.70
  -5  -9   1   52.19    8.40
  -5  -9   1   57.69    9.40
  -5  -9   1   63.39    7.20
  -5  -9   1   64.69    7.50
  -5  -9   1   62.39   10.50
  -5  -9   1   75.39   11.20
  -5   9   1   64.19    9.00
  -5   9   1   58.79    5.40
  -5   9   1   61.29   10.40
  -5   9   1   57.69   12.20
  -4  -9   1  137.39    8.80
   4  -9  -1  133.09    8.60
   4  -9  -1  122.89   11.20
   4  -9  -1  132.99    8.30
  -4  -9   1  144.69    8.10
  -4  -9   1  139.69   11.50
  -4  -9   1  129.19    8.60
  -4  -9   1  122.49    8.00
  -4  -9   1  146.49   12.10
  -4   9   1  141.49   10.40
  -4   9   1  148.59   12.40
  -4   9   1  137.69   13.40
  -3  -9   1  294.67   11.80
   3  -9  -1  286.17   13.60
   3  -9  -1  295.77   11.70
  -3  -9   1  290.77    8.80
   3  -9  -1  291.47   10.90
  -3  -9   1  286.87   10.30
  -3  -9   1  286.37    9.00
   3  -9  -1  297.57   10.40
   3   9  -1  276.87   12.40
  -3   9   1  287.47   13.00
  -3   9   1  293.87   12.30
  -3   9   1  301.97   11.00
  -2  -9   1    6.10    3.50
   2  -9  -1    5.00    3.20
  -2  -9   1    5.00    2.50
   2  -9  -1   -2.40    2.30
   2  -9  -1    6.60    4.40
   2  -9  -1    0.40    3.70
  -2  -9   1    3.20    2.30
  -2  -9   1    3.10    3.80
   2   9  -1    4.40    3.80
  -2   9   1    6.00    4.00
  -2   9   1    6.70    3.40
   2   9  -1    4.90    2.60
   2   9  -1   -0.30    2.60
  -2   9   1    6.90    3.70
  -1  -9   1    1.60    2.90
   1  -9  -1    7.10    2.90
   1  -9  -1   -3.10    2.80
  -1  -9   1   -0.40    2.10
   1  -9  -1   -0.50    3.50
  -1  -9   1    2.30    3.00
   1  -9  -1   -0.10    3.40
   1  -9  -1    0.30    1.60
   1   9  -1   -5.90    2.80
  -1   9   1    0.10    2.60
  -1   9   1    1.30    2.60
   1   9  -1    4.90    2.10
  -1   9   1    0.50    1.90
   1   9  -1   -1.10    1.80
  -1   9   1    1.10    3.30
   0  -9  -1   37.50    3.80
   0  -9   1   47.70    4.10
   0  -9  -1   41.20    3.60
   0  -9   1   38.40    3.90
   0  -9  -1   57.59    6.30
   0  -9   1   67.69    8.30
   0  -9   1   48.70    4.30
   0  -9  -1   35.10    3.90
   0  -9  -1   35.00    4.40
   0  -9  -1   36.90    3.90
   0  -9   1   39.30    3.90
   0   9   1   36.10    3.70
   0   9  -1   41.00    3.90
   0   9   1   33.30    3.80
   0   9  -1   37.20    3.80
   0   9  -1   36.30    5.30
   0   9   1   37.30    3.40
   0   9  -1   42.00    3.70
  -1  -9  -1 1482.25   27.60
  -1  -9  -1 1434.06   25.70
  -1  -9  -1 1479.25   29.80
  -1  -9  -1 1444.56   28.60
   1  -9   1 1471.75   29.90
   1  -9   1 1454.95   28.60
   1  -9   1 1447.26   30.40
   1  -9   1 1468.65   29.20
  -1  -9  -1 1504.65   29.50
   1  -9   1 1444.36   30.00
   1   9   1 1463.35   27.50
   1   9   1 1447.76   25.70
   1   9   1 1454.35   28.80
  -1   9  -1 1466.65   28.50
  -1   9  -1 1425.26   29.30
  -1   9  -1 1479.65   28.80
  -1   9  -1 1475.55   30.50
  -2  -9  -1   40.40    4.90
  -2  -9  -1   31.70    4.50
   2  -9   1   36.80    4.40
  -2  -9  -1   35.10    4.20
   2  -9   1   39.60    5.60
  -2  -9  -1   42.10    4.50
   2  -9   1   35.10    4.90
   2  -9   1   31.30    5.60
  -2  -9  -1   32.60    3.00
  -2   9  -1   52.39    4.90
  -2   9  -1   47.60    5.50
   2   9   1   29.40    4.70
  -2   9  -1   34.70    5.20
   2   9   1   39.90    4.00
  -2   9  -1   44.00    5.90
  -3  -9  -1  154.28    7.60
   3  -9   1  151.18    8.60
   3  -9   1  157.58    8.20
  -3  -9  -1  149.69    6.40
   3  -9   1  146.29    8.90
  -3  -9  -1  158.28    8.30
  -3  -9  -1  155.68    7.20
  -3  -9  -1  149.19    9.00
  -3  -9  -1  158.58    9.90
  -3   9  -1  149.88    9.30
  -3   9  -1  145.19    9.70
  -3   9  -1  155.28   11.10
   3   9   1  143.19    9.70
  -3   9  -1  159.08    8.30
   3   9   1  156.38    8.20
  -4  -9  -1  506.15   17.00
  -4  -9  -1  505.25   13.80
  -4  -9  -1  513.05   18.20
  -4  -9  -1  493.05   14.40
  -4  -9  -1  479.75   14.30
   4  -9   1  507.45   14.20
   4  -9   1  518.55   13.90
   4  -9   1  494.65   17.10
  -4  -9  -1  489.05   14.40
  -4  -9  -1  492.85   14.20
  -4   9  -1  518.95   20.10
  -4   9  -1  521.15   15.90
  -4   9  -1  524.95   18.60
  -5  -9  -1   34.50    5.10
  -5  -9  -1   37.80    6.20
  -5  -9  -1   37.40    8.70
  -5  -9  -1   46.40    7.50
  -5  -9  -1   38.80    7.00
  -5  -9  -1   27.60    6.90
  -5  -9  -1   39.30   10.00
  -5   9  -1   17.20    8.90
  -5   9  -1   27.50    7.50
  -5   9  -1   39.60   11.10
  -6  -9  -1   55.79   12.10
  -6  -9  -1   43.00   10.10
  -6  -9  -1   68.39   13.80
  -6  -9  -1   32.40   13.00
  -6  -9  -1   49.99    9.90
  -6  -9  -1   71.79   10.10
  -6   9  -1   34.70   10.10
  -6   9  -1   36.10   12.80
  -6   9  -1   34.90   14.10
  -6 -10   1   23.20    9.70
  -6 -10   1   22.20    9.10
  -6 -10   1   27.30   12.20
  -6 -10   1   52.49   11.90
  -6 -10   1   32.70   12.90
  -6 -10   1   34.80   13.50
  -6 -10   1   26.10    8.80
  -6  10   1   21.70   13.30
  -6  10   1   10.20   14.00
  -6  10   1    0.00   10.00
  -5 -10   1   68.09   10.10
  -5 -10   1   57.99    7.10
  -5 -10   1   51.59    7.20
  -5 -10   1   39.10    9.80
  -5 -10   1   55.19    6.10
  -5 -10   1   56.59    7.70
  -5 -10   1   63.39   10.90
  -5 -10   1   72.29    8.70
  -5  10   1   72.59   11.50
  -5  10   1   78.69   12.90
  -5  10   1   49.00    8.60
   4 -10  -1   -0.40    4.30
  -4 -10   1    8.50    5.00
  -4 -10   1    1.50    4.20
  -4 -10   1   -1.80    6.00
  -4 -10   1   -6.30    4.20
  -4 -10   1    5.40    4.20
   4 -10  -1   -4.80    4.80
  -4 -10   1    1.00    6.50
   4 -10  -1    6.10    5.90
  -4  10   1   -6.60    7.00
  -4  10   1   -1.50    6.50
  -4  10   1    6.60    5.50
  -3 -10   1   -1.10    3.00
   3 -10  -1   -0.40    5.40
   3 -10  -1   -3.60    4.10
   3 -10  -1   -1.50    3.90
  -3 -10   1    1.50    3.00
  -3 -10   1    4.10    3.90
  -3 -10   1   -1.40    4.70
   3 -10  -1    0.50    3.70
  -3 -10   1    1.60    4.70
  -3  10   1    7.10    4.10
  -3  10   1    3.10    5.50
  -3  10   1  -10.70    4.20
   3  10  -1   -1.30    4.80
  -2 -10   1   32.00    5.20
  -2 -10   1   27.80    4.60
   2 -10  -1   32.30    6.20
  -2 -10   1   38.70    3.50
   2 -10  -1   41.20    5.40
  -2 -10   1   29.80    2.90
   2 -10  -1   36.20    5.10
  -2  10   1   37.50    5.60
   2  10  -1   33.30    5.20
   2  10  -1   35.50    3.70
   2  10  -1   36.10    3.50
  -2  10   1   46.90    5.60
  -2  10   1   41.50    4.80
   1 -10  -1   22.70    4.80
   1 -10  -1   20.70    2.40
  -1 -10   1   23.20    3.80
   1 -10  -1   22.60    4.50
  -1 -10   1   25.20    2.60
   1 -10  -1   20.60    4.00
  -1 -10   1   29.80    3.30
   1 -10  -1   23.80    3.80
  -1 -10   1   24.90    4.00
  -1  10   1   22.20    3.70
   1  10  -1   31.10    3.10
   1  10  -1   24.00    4.20
  -1  10   1   21.00    3.80
  -1  10   1   21.70    4.30
   1  10  -1   26.80    2.70
   0 -10  -1   37.00    5.00
   0 -10  -1   36.80    4.30
   0 -10  -1   40.90    3.50
   0 -10   1   49.00    4.40
   0 -10  -1   43.80    4.30
   0 -10  -1   47.40    4.60
   0 -10   1   39.10    4.00
   0 -10  -1   48.20    5.20
   0 -10   1   41.90    5.20
   0 -10   1   44.40    3.70
   0 -10   1   43.40    4.30
   0  10  -1   25.90    5.00
   0  10  -1   43.30    4.10
   0  10  -1   40.90    4.00
   0  10   1   43.50    4.10
   0  10   1   45.70    4.40
   0  10  -1   43.50    4.40
   0  10   1   42.30    3.80
   1 -10   1  549.74   14.00
   1 -10   1  535.15   14.70
  -1 -10  -1  535.45   14.90
  -1 -10  -1  536.15   13.60
   1 -10   1  550.44   15.00
  -1 -10  -1  535.65   12.60
   1 -10   1  547.85   13.60
   1 -10   1  555.14   10.90
   1 -10   1  541.15   10.70
  -1 -10  -1  548.45   14.70
   1 -10   1  546.85   15.50
  -1 -10  -1  527.15   10.60
  -1 -10  -1  522.35   14.00
   1  10   1  533.45   10.50
  -1  10  -1  532.55   14.20
  -1  10  -1  550.04   13.60
  -1  10  -1  552.34   13.60
   1  10   1  534.25   12.30
  -1  10  -1  548.35   15.60
   1  10   1  512.45   13.70
  -2 -10  -1   10.10    4.20
   2 -10   1   -1.50    2.50
  -2 -10  -1    6.20    1.70
  -2 -10  -1    7.20    3.80
   2 -10   1   10.20    5.30
   2 -10   1    8.90    4.50
   2 -10   1    8.60    4.50
  -2 -10  -1   11.50    3.60
   2 -10   1   17.20    3.90
  -2 -10  -1   13.20    3.20
  -2 -10  -1    7.80    4.00
  -2  10  -1   12.80    5.00
  -2  10  -1    6.10    3.50
   2  10   1    7.60    4.10
  -2  10  -1    7.40    4.40
   2  10   1   13.10    3.30
  -2  10  -1    6.30    3.90
  -3 -10  -1   26.10    3.40
   3 -10   1   28.00    4.80
  -3 -10  -1   38.40    5.70
  -3 -10  -1   28.10    4.50
  -3 -10  -1   20.40    5.50
  -3 -10  -1   29.30    4.40
   3 -10   1   29.50    5.30
  -3 -10  -1   24.10    4.70
   3 -10   1   26.80    5.60
  -3  10  -1   26.90    5.60
  -3  10  -1   20.70    4.60
   3  10   1   30.80    5.90
   3  10   1   29.00    4.90
  -3  10  -1   25.00    6.60
  -3  10  -1   28.30    5.90
  -4 -10  -1 1329.57   32.80
  -4 -10  -1 1318.47   27.50
   4 -10   1 1318.97   31.40
  -4 -10  -1 1362.16   28.00
  -4 -10  -1 1334.17   28.20
  -4 -10  -1 1381.36   31.10
  -4 -10  -1 1340.57   28.40
  -4 -10  -1 1299.17   28.50
   4 -10   1 1323.47   28.60
   4 -10   1 1344.97   28.20
  -4  10  -1 1329.77   30.00
  -4  10  -1 1345.67   34.40
  -4  10  -1 1314.47   32.50
  -5 -10  -1    6.20    6.40
  -5 -10  -1   13.40    6.20
  -5 -10  -1   10.60    8.00
  -5 -10  -1    9.50    5.00
  -5 -10  -1    0.00    8.10
  -5 -10  -1    0.70    6.00
  -5 -10  -1    8.00    6.10
  -5  10  -1   14.00    7.20
  -5  10  -1   19.40   10.70
  -5  10  -1   10.00    8.50
  -6 -10  -1   11.90    8.90
  -6 -10  -1   -1.60    9.00
  -6 -10  -1   -5.60   12.40
  -6 -10  -1   26.30   11.50
  -6 -10  -1    6.30   10.80
  -6 -10  -1   21.60    9.10
  -6  10  -1   -8.30   11.80
  -6  10  -1   27.80   14.60
  -6  10  -1   14.50    9.60
  -6 -11   1   27.60    6.00
  -6 -11   1   18.20    9.00
  -6 -11   1   12.10   11.30
  -6 -11   1   10.10   13.40
  -6 -11   1   14.10    7.40
  -6 -11   1   -8.30    9.00
  -6 -11   1   32.70    9.40
  -6 -11   1   10.20   12.40
  -6 -11   1   -1.30   12.80
  -6  11   1   40.00   11.20
  -6  11   1   11.20   13.80
  -6  11   1   36.20   16.20
   5 -11  -1  131.09   12.70
  -5 -11   1  106.19   12.20
   5 -11  -1  145.49    9.00
  -5 -11   1  115.89   10.90
  -5 -11   1  130.39   10.20
   5 -11  -1  109.59    9.60
  -5 -11   1  151.38   12.00
  -5 -11   1  163.48   16.00
  -5 -11   1  125.99    9.50
  -5 -11   1  132.19   12.00
  -5  11   1  125.19   14.00
  -5  11   1  135.19   13.40
  -5  11   1  130.49   17.90
  -4 -11   1  486.15   19.00
   4 -11  -1  451.05   15.50
   4 -11  -1  489.25   15.20
  -4 -11   1  489.15   17.60
  -4 -11   1  482.45   13.60
  -4 -11   1  464.95   13.40
  -4 -11   1  475.65   14.70
  -4 -11   1  480.85   15.60
   4 -11  -1  502.25   18.20
  -4  11   1  485.85   20.00
  -4  11   1  490.85   16.50
  -4  11   1  502.85   19.20
  -3 -11   1   56.89    6.20
   3 -11  -1   41.50    6.00
  -3 -11   1   49.60    4.50
   3 -11  -1   57.79    6.70
  -3 -11   1   45.00    6.30
  -3 -11   1   48.00    4.20
  -3 -11   1   41.50    7.00
   3 -11  -1   50.79    6.70
   3 -11  -1   46.40    8.00
  -3  11   1   52.89    5.90
   3  11  -1   43.50    6.80
  -3  11   1   62.69    7.60
   3  11  -1   57.69    5.30
  -3  11   1   51.89    7.60
  -2 -11   1   44.40    4.50
  -2 -11   1   41.50    5.30
   2 -11  -1   52.19    5.70
  -2 -11   1   44.30    5.40
   2 -11  -1   47.00    5.90
  -2 -11   1   51.49    3.80
   2 -11  -1   42.60    6.50
   2  11  -1   50.19    4.60
   2  11  -1   44.50    4.70
  -2  11   1   62.19    6.70
  -2  11   1   47.70    5.70
   2  11  -1   50.59    6.00
  -2  11   1   47.20    6.50
   1 -11  -1  947.71   22.20
   1 -11  -1  820.52   18.60
  -1 -11   1  938.81   18.20
  -1 -11   1  954.10   20.80
   1 -11  -1  957.10   21.80
  -1 -11   1  939.71   22.30
   1 -11  -1  923.51   22.50
  -1 -11   1  963.20   19.10
  -1 -11   1  935.81   21.10
   1 -11  -1  944.51   20.80
   1  11  -1  909.21   20.90
   1  11  -1  927.11   18.10
   1  11  -1  928.91   18.60
  -1  11   1  944.31   20.30
  -1  11   1  929.81   20.60
  -1  11   1  941.81   21.10
   0 -11  -1   84.59    5.00
   0 -11   1   72.59    6.00
   0 -11  -1   83.39    5.20
   0 -11   1   82.19    6.00
   0 -11  -1   78.79    6.00
   0 -11  -1   78.49    6.90
   0 -11  -1   85.89    6.30
   0 -11  -1  114.59   11.60
   0 -11   1   80.49    7.60
   0 -11   1   81.89    5.30
   0 -11   1   77.19    5.00
   0  11   1   86.19    6.60
   0  11   1   73.39    5.70
   0  11   1   75.09    4.70
   0  11  -1   89.49    5.00
   0  11  -1   78.39    5.50
   0  11  -1   85.79    6.40
   1 -11   1    4.80    3.40
   1 -11   1    3.90    1.90
  -1 -11  -1    1.50    3.60
   1 -11   1   -3.30    4.10
  -1 -11  -1   -0.80    3.70
  -1 -11  -1   -3.30    2.90
  -1 -11  -1    0.90    3.40
   1 -11   1    3.60    3.60
   1 -11   1    1.10    4.00
   1 -11   1    4.60    3.10
  -1 -11  -1    4.20    3.40
  -1 -11  -1    1.40    1.60
   1  11   1   -0.70    3.50
  -1  11  -1    0.60    3.60
  -1  11  -1    5.80    3.20
  -1  11  -1    8.20    4.40
   1  11   1    4.80    3.00
  -1  11  -1    7.20    3.40
   1  11   1    5.30    1.80
  -2 -11  -1   77.49    5.50
  -2 -11  -1   78.19    7.70
   2 -11   1   69.49    6.70
  -2 -11  -1   70.59    6.90
   2 -11   1   82.89    8.10
   2 -11   1   73.39    8.00
  -2 -11  -1   74.79    6.90
  -2 -11  -1   68.69    3.10
   2 -11   1   85.59    8.60
  -2 -11  -1   80.89    7.60
   2  11   1   78.89    7.80
  -2  11  -1   76.89    8.30
  -2  11  -1   82.89    6.80
  -2  11  -1   83.59    7.60
   2  11   1   82.49    5.90
  -2  11  -1   78.89    8.50
  -3 -11  -1  363.96   12.50
  -3 -11  -1  394.26   13.20
  -3 -11  -1  378.36   13.30
   3 -11   1  389.26   13.70
   3 -11   1  375.76   13.60
  -3 -11  -1  340.37    9.10
  -3 -11  -1  366.26   14.50
  -3 -11  -1  384.86   11.20
   3 -11   1  370.46   13.00
  -3  11  -1  393.26   14.60
   3  11   1  376.16   12.00
  -3  11  -1  363.76   15.60
  -3  11  -1  372.06   14.40
   3  11   1  379.26   14.60
  -3  11  -1  372.96   12.60
  -4 -11  -1 1027.20   23.20
   4 -11   1 1004.30   24.40
  -4 -11  -1 1005.10   22.30
  -4 -11  -1 1032.70   26.00
  -4 -11  -1 1027.50   23.70
  -4 -11  -1 1022.10   24.30
  -4 -11  -1 1012.80   27.90
   4 -11   1 1029.20   23.70
  -4 -11  -1 1023.60   21.90
   4 -11   1 1022.30   26.60
  -4  11  -1  983.20   24.70
  -4  11  -1  974.30   29.10
  -4  11  -1 1030.40   27.80
  -5 -11  -1  141.29   11.90
  -5 -11  -1  141.89   13.10
  -5 -11  -1  127.49   10.70
  -5 -11  -1  130.99   10.80
  -5 -11  -1  146.19    9.90
  -5 -11  -1  171.68   14.70
   5 -11   1  153.48   15.50
  -5 -11  -1  153.98   11.40
   5 -11   1  148.89    9.40
  -5  11  -1  145.99   12.70
  -5  11  -1  164.68   15.80
  -5  11  -1  154.18   16.80
  -6 -11  -1   67.49    9.80
  -6 -11  -1   71.79   12.50
  -6 -11  -1   83.09   12.90
  -6 -11  -1  107.19   16.30
  -6 -11  -1   64.09    8.90
  -6 -11  -1   89.89   10.50
  -6 -11  -1   81.09   15.00
  -6  11  -1  100.69   17.50
  -6  11  -1  124.09   16.40
  -6  11  -1   65.49   10.60
  -6 -12   1   24.40   11.60
  -6 -12   1    7.30    8.30
  -6 -12   1    0.40    8.50
  -6 -12   1   -4.40    9.00
  -6 -12   1   -7.90    6.40
  -6 -12   1    9.10    8.10
  -6 -12   1    6.50   12.10
  -6 -12   1   -3.50   12.90
  -6 -12   1  -25.80   11.90
  -6  12   1  -25.90   14.40
  -6  12   1   18.30   14.40
  -6  12   1    4.10   10.10
  -5 -12   1   32.10    6.60
  -5 -12   1   31.90    9.30
  -5 -12   1   27.80    7.60
  -5 -12   1   33.50    6.80
   5 -12  -1   26.70    6.70
  -5 -12   1   23.20    6.10
   5 -12  -1   18.70   17.60
  -5 -12   1   21.20    7.40
  -5 -12   1   31.00   10.00
  -5 -12   1   30.50   10.30
   5 -12  -1   21.20    6.10
  -5  12   1   25.00   11.30
  -5  12   1   21.70   10.20
  -5  12   1   25.30    8.50
  -4 -12   1  130.59    9.80
  -4 -12   1  146.59   12.30
  -4 -12   1  128.69    8.40
  -4 -12   1  147.49   13.30
   4 -12  -1  140.49   10.80
  -4 -12   1  139.19   11.10
   4 -12  -1  149.49   12.60
  -4 -12   1  122.09    8.20
  -4  12   1  103.79   15.20
  -4  12   1  137.79   12.70
  -4  12   1  137.39   11.20
   3 -12  -1    1.50    5.20
  -3 -12   1   -0.80    3.20
  -3 -12   1   -2.80    5.30
  -3 -12   1   -2.60    3.90
   3 -12  -1    5.70    4.60
  -3 -12   1   -0.20    3.00
   3 -12  -1    1.30    4.50
  -3 -12   1   -6.00    4.80
   3 -12  -1   -5.80    6.20
  -3  12   1    6.20    6.10
  -3  12   1    2.50    4.60
   3  12  -1    3.30    3.80
  -3  12   1    4.30    5.40
   3  12  -1    3.40    5.70
  -2 -12   1   -0.80    2.90
  -2 -12   1    1.70    2.20
  -2 -12   1    5.70    4.10
   2 -12  -1   -2.40    3.50
  -2 -12   1   -0.50    4.10
  -2 -12   1   -1.30    4.40
   2 -12  -1   -0.50    4.60
   2 -12  -1   -1.50    4.30
   2 -12  -1   -1.20    5.10
   2  12  -1    6.50    2.70
  -2  12   1   -4.80    4.60
  -2  12   1    2.70    4.10
  -2  12   1    0.10    3.80
   2  12  -1    5.70    4.60
   2  12  -1    6.00    3.00
  -1 -12   1  528.95   12.50
   1 -12  -1  523.65   11.30
  -1 -12   1  499.95   11.40
   1 -12  -1  525.25   14.10
   1 -12  -1  502.95   15.80
  -1 -12   1  515.85   14.30
  -1 -12   1  485.25   13.80
  -1 -12   1  513.15   15.60
   1 -12  -1  499.35   15.00
   1  12  -1  503.15   11.90
  -1  12   1  514.05   14.30
  -1  12   1  516.25   14.00
   1  12  -1  502.15   14.30
   1  12  -1  515.15   11.30
  -1  12   1  525.35   13.60
   0 -12   1  722.33   19.00
   0 -12  -1  751.92   16.50
   0 -12   1  693.83   16.00
   0 -12  -1  733.13   17.40
   0 -12  -1  742.93   19.10
   0 -12  -1  740.23   16.00
   0 -12   1  711.03   19.40
   0 -12   1  710.23   17.10
   0 -12  -1  739.53   19.70
   0 -12   1  747.33   16.60
   0 -12   1  725.23   17.10
   0 -12  -1  727.03   17.30
   0  12   1  719.63   17.40
   0  12  -1  744.33   16.50
   0  12  -1  747.33   17.50
   0  12  -1  725.83   15.70
   0  12   1  721.13   16.70
   0  12   1  735.63   15.50
   1 -12   1   97.79    7.00
   1 -12   1   98.99    7.90
  -1 -12  -1   94.79    8.50
  -1 -12  -1   88.19    6.80
   1 -12   1   81.09    8.30
   1 -12   1   98.19    6.30
  -1 -12  -1   93.99    7.70
  -1 -12  -1   91.19    6.20
  -1 -12  -1   91.19    7.10
   1 -12   1   97.89    6.90
  -1 -12  -1   88.89    4.00
  -1  12  -1   94.39    6.90
  -1  12  -1   88.99    7.30
  -1  12  -1   99.09    8.30
   1  12   1   96.39    3.90
  -1  12  -1   93.99    6.70
   1  12   1   92.59    7.30
   1  12   1   94.69    5.90
  -2 -12  -1   13.80    4.50
  -2 -12  -1   19.00    5.50
   2 -12   1   14.00    5.40
   2 -12   1   24.90    5.10
   2 -12   1   13.60    5.20
  -2 -12  -1   19.20    4.40
   2 -12   1   23.90    4.70
  -2 -12  -1   17.50    5.10
   2 -12   1   17.50    5.30
  -2 -12  -1   21.20    3.80
  -2  12  -1   18.80    5.60
  -2  12  -1   38.60    5.50
  -2  12  -1   27.80    4.70
  -2  12  -1   15.20    5.20
   2  12   1   17.90    3.90
   2  12   1   24.70    5.20
  -3 -12  -1  201.58    8.70
  -3 -12  -1  183.08   10.70
  -3 -12  -1  200.58   10.20
   3 -12   1  211.88   10.70
   3 -12   1  180.08   10.70
  -3 -12  -1  178.38   11.50
  -3 -12  -1  182.78   10.50
   3 -12   1  199.68   11.60
  -3 -12  -1  172.18    6.20
  -3  12  -1  180.48    9.80
   3  12   1  181.78   11.90
   3  12   1  175.38    9.40
  -3  12  -1  197.48   13.10
  -3  12  -1  198.48   11.70
  -4 -12  -1   19.00    8.40
   4 -12   1   19.40    5.80
  -4 -12  -1   19.00    5.40
  -4 -12  -1   14.40    6.30
  -4 -12  -1   27.10    7.10
   4 -12   1   16.90    7.00
  -4 -12  -1   33.80    6.10
  -4 -12  -1   20.00    4.40
  -4 -12  -1   20.30    4.70
  -4  12  -1   19.50    6.40
  -4  12  -1   22.40    9.10
  -5 -12  -1    3.20    5.90
   5 -12   1   -1.00    5.50
  -5 -12  -1   -2.50    6.50
   5 -12   1   -0.20    6.00
  -5 -12  -1    5.50    5.80
   5 -12   1  -13.50    8.40
  -5 -12  -1    5.20    6.90
  -5 -12  -1   13.20    5.80
  -5 -12  -1    4.90    8.60
  -5  12  -1   10.60   11.50
  -5  12  -1    5.50    9.30
  -6 -12  -1    3.50    8.40
  -6 -12  -1   -5.40    6.80
  -6 -12  -1    5.70    8.20
  -6 -12  -1    9.10    8.20
  -6 -12  -1    7.30   12.60
  -6 -12  -1    8.30   11.30
  -6 -12  -1   -5.10   14.00
  -6 -12  -1   15.70   12.00
  -6  12  -1    3.70   14.30
  -6  12  -1  -24.50    9.20
  -6  12  -1   13.80   15.70
  -6 -13   1   29.60   14.10
  -6 -13   1   19.50   15.20
  -6 -13   1    7.60    7.30
  -6 -13   1   21.00   12.60
  -6 -13   1   24.50    8.80
  -6 -13   1   41.30   13.50
  -6 -13   1   12.80    9.10
  -6 -13   1   -0.70    8.90
  -6 -13   1   17.00    8.30
  -6  13   1   17.40   15.20
  -6  13   1    9.20   14.90
  -6  13   1   18.40   10.90
   5 -13  -1   37.30    7.10
   5 -13  -1   22.90   10.00
   5 -13  -1   32.40    7.90
  -5 -13   1   36.90   10.90
  -5 -13   1   40.90    7.00
  -5 -13   1   34.20    9.10
  -5 -13   1   32.70    6.60
  -5 -13   1   30.10    7.60
  -5 -13   1   22.20    6.80
  -5 -13   1   24.40    8.50
  -5 -13   1   40.50   11.10
  -5  13   1   35.70   10.80
  -5  13   1   24.10   11.50
  -5  13   1   35.00    9.00
   4 -13  -1  137.29   13.10
  -4 -13   1  145.09   11.90
  -4 -13   1  107.89   18.50
  -4 -13   1  150.38    8.90
  -4 -13   1  142.59   13.00
  -4 -13   1  145.19    8.30
   4 -13  -1  153.38   11.40
   4 -13  -1  153.18   12.20
  -4  13   1  141.99   11.90
  -4  13   1  136.79   14.50
  -3 -13   1  106.79    5.80
   3 -13  -1  115.69   10.40
  -3 -13   1  106.39    6.70
  -3 -13   1  107.89   10.50
   3 -13  -1  110.89    9.70
  -3 -13   1  110.89   10.30
  -3 -13   1  102.19    9.80
  -3 -13   1  116.39    9.20
   3 -13  -1  107.99   10.10
   3 -13  -1  114.99   11.60
  -3  13   1  128.19   10.90
   3  13  -1  104.39    7.50
  -3  13   1  125.09    9.70
   3  13  -1  112.59   11.30
  -3  13   1   90.69    9.30
   2 -13  -1   42.10    7.10
   2 -13  -1   32.20    5.30
   2 -13  -1   18.30    5.50
  -2 -13   1   27.10    2.90
  -2 -13   1   28.10    5.20
   2 -13  -1   13.40    4.40
  -2 -13   1   29.00    5.60
  -2 -13   1   24.90    3.80
  -2 -13   1   28.00    5.40
  -2  13   1   30.80    5.40
  -2  13   1   31.50    6.10
  -2  13   1   15.10    4.60
   2  13  -1   30.70    3.60
   2  13  -1   33.50    5.80
   2  13  -1   30.40    4.00
  -1 -13   1  293.97   10.90
  -1 -13   1  293.57   10.80
  -1 -13   1  317.57   12.70
   1 -13  -1  296.47    8.00
  -1 -13   1  304.77    8.20
   1 -13  -1  293.37   12.70
   1 -13  -1  285.17   12.10
  -1 -13   1  288.07   11.60
   1 -13  -1  302.37   10.80
  -1 -13   1  300.27    9.40
   1 -13  -1  291.67   11.70
  -1  13   1  313.67   10.20
   1  13  -1  294.77    8.80
  -1  13   1  292.37   10.80
   1  13  -1  288.37   11.20
   1  13  -1  302.67    8.10
  -1  13   1  296.97   11.00
   0 -13  -1  825.12   21.60
   0 -13   1  843.22   19.50
   0 -13  -1  808.32   19.50
   0 -13   1  818.32   19.50
   0 -13   1  870.21   21.80
   0 -13  -1  834.92   22.10
   0 -13   1  849.41   22.20
   0 -13  -1  824.32   19.60
   0 -13   1  865.21   18.80
   0 -13  -1  839.92   18.70
   0 -13   1  894.91   18.70
   0 -13  -1  846.12   18.30
   0  13  -1  865.71   18.90
   0  13   1  827.72   18.90
   0  13  -1  833.92   19.70
   0  13   1  826.02   19.70
   0  13   1  878.31   17.70
   0  13  -1  871.61   18.00
  -1 -13  -1  307.97   13.00
  -1 -13  -1  315.67   12.30
   1 -13   1  333.07   13.40
   1 -13   1  322.47   12.30
   1 -13   1  323.17   11.20
  -1 -13  -1  351.56    9.10
  -1 -13  -1  326.47   11.30
   1 -13   1  323.47   11.10
  -1 -13  -1  315.87   10.10
  -1 -13  -1  317.77   11.40
   1 -13   1  320.27   12.50
   1 -13   1  341.67    8.30
  -1  13  -1  332.17   11.10
   1  13   1  315.87    7.60
   1  13   1  335.47   11.50
   1  13   1  319.17    9.80
  -1  13  -1  328.57   11.60
  -1  13  -1  317.27   10.70
  -2 -13  -1    0.20    4.50
  -2 -13  -1   -2.10    3.80
   2 -13   1   -1.50    5.40
   2 -13   1    3.80    4.10
   2 -13   1   -2.10    4.20
   2 -13   1   -1.00    4.40
  -2 -13  -1   -0.70    3.50
  -2 -13  -1   -0.20    5.10
  -2 -13  -1   -3.80    3.70
  -2  13  -1   -0.40    4.20
   2  13   1   -1.90    4.50
  -2  13  -1   -8.50    3.80
  -2  13  -1   -1.40    4.80
   2  13   1   -2.00    3.20
  -3 -13  -1   23.00    5.70
  -3 -13  -1   23.50    6.90
  -3 -13  -1   35.50    5.00
   3 -13   1   29.40    5.90
  -3 -13  -1   28.90    5.60
   3 -13   1   25.80    8.10
   3 -13   1   24.60    5.50
  -3 -13  -1   38.30    7.40
   3 -13   1   32.60    6.80
   3  13   1   23.10    6.70
  -3  13  -1   22.90    7.50
  -3  13  -1   29.10    6.50
   3  13   1   25.80    5.60
  -3  13  -1   22.80    5.30
  -4 -13  -1  134.79    7.40
  -4 -13  -1  129.09   11.90
  -4 -13  -1  129.59    9.30
   4 -13   1  140.49   11.10
  -4 -13  -1  149.99   12.50
   4 -13   1  135.49   13.00
  -4 -13  -1  131.19    7.70
   4 -13   1  107.09    9.60
  -4 -13  -1  105.59   18.30
  -4  13  -1  128.69   14.10
  -4  13  -1  148.29   11.70
   4  13   1  131.89   12.80
  -4  13  -1   73.49   17.40
  -5 -13  -1   21.00    6.60
   5 -13   1   28.50    6.90
  -5 -13  -1   18.70    8.50
  -5 -13  -1   18.00    6.10
  -5 -13  -1   19.10    6.30
  -5 -13  -1   21.30    9.30
  -5 -13  -1   30.10    7.70
   5 -13   1   19.80    7.70
  -5 -13  -1   41.80   11.10
  -5  13  -1   19.30   10.30
  -5  13  -1   49.00   12.60
  -5  13  -1   29.60    9.10
  -6 -13  -1   53.79    8.50
  -6 -13  -1   44.80    8.90
  -6 -13  -1   69.09   13.30
  -6 -13  -1   45.10   12.10
  -6 -13  -1   30.10   15.30
  -6 -13  -1   50.49    8.90
  -6 -13  -1   30.10    9.90
  -6 -13  -1   77.39   15.10
  -6  13  -1   40.70   17.10
  -6  13  -1   49.40   11.40
  -6  13  -1   34.60   15.80
  -6 -14   1    4.90    7.70
  -6 -14   1    6.10    9.10
  -6 -14   1   10.20    9.90
  -6 -14   1  -13.30    8.60
  -6 -14   1   43.50   15.40
  -6 -14   1  -32.30   13.40
  -6 -14   1   21.70   13.00
  -6 -14   1   26.10    8.60
  -6  14   1   46.30   17.90
  -6  14   1   29.60   14.70
  -6  14   1   14.40   11.60
   5 -14  -1   61.09    9.20
  -5 -14   1   58.89    9.70
  -5 -14   1   77.49    7.90
  -5 -14   1   78.69    8.60
  -5 -14   1   55.49   10.60
  -5 -14   1   51.19   11.40
  -5 -14   1   54.19    6.90
   5 -14  -1   54.09    8.80
  -5 -14   1   37.20   11.20
   5 -14  -1   42.00   10.60
  -5 -14   1   62.79    8.50
  -5  14   1   84.89   13.80
  -5  14   1   61.99   10.00
  -5  14   1   62.49   12.00
  -4 -14   1   29.90    6.60
   4 -14  -1   30.90    8.20
  -4 -14   1   27.90    7.60
  -4 -14   1   31.10    4.80
  -4 -14   1   39.50    6.10
   4 -14  -1   22.50    7.70
  -4 -14   1   11.20    8.40
   4 -14  -1   23.50    7.40
  -4 -14   1   41.60    7.90
  -4  14   1   31.60    7.90
  -4  14   1   24.30    9.50
  -4  14   1   37.50    9.00
   4  14  -1   15.90   15.10
   3 -14  -1  160.28   14.10
  -3 -14   1  180.18   11.00
  -3 -14   1  161.38    6.50
   3 -14  -1  173.18   11.30
  -3 -14   1  154.28   11.00
   3 -14  -1  149.69   11.40
  -3 -14   1  150.28   12.10
  -3 -14   1  149.69    7.70
   3 -14  -1  165.48   12.40
  -3 -14   1  148.09   11.40
   3  14  -1  169.58    8.90
  -3  14   1  157.98   12.20
   3  14  -1  168.18   12.90
  -3  14   1  158.38   12.90
  -3  14   1  189.78   11.20
  -2 -14   1   19.00    3.90
   2 -14  -1   17.20    5.30
  -2 -14   1   15.30    5.00
  -2 -14   1   16.10    2.70
   2 -14  -1   14.40    5.20
  -2 -14   1   19.00    5.80
   2 -14  -1   10.30    6.00
  -2 -14   1   15.00    5.30
   2 -14  -1   11.60    5.20
  -2 -14   1   16.40    6.00
   2  14  -1   16.30    3.80
  -2  14   1   12.40    4.90
   2  14  -1   15.90    3.30
   2  14  -1   14.60    5.60
  -2  14   1   10.10    4.50
  -2  14   1   17.10    5.90
  -1 -14   1   90.89    7.70
  -1 -14   1   78.49    6.40
   1 -14  -1   95.99    7.80
  -1 -14   1   88.39    5.20
   1 -14  -1   81.29    8.50
   1 -14  -1   89.19    5.00
   1 -14  -1   92.69    9.60
  -1 -14   1   91.19    7.60
   1 -14  -1   87.99    8.10
  -1 -14   1   95.39    9.40
  -1 -14   1   80.09    8.40
  -1  14   1   75.79    7.10
  -1  14   1   94.39    7.80
  -1  14   1   94.89    8.00
   1  14  -1   80.59    8.10
   1  14  -1   91.29    6.00
   1  14  -1   86.09    5.20
   0 -14   1   75.09    6.10
   0 -14   1   64.89    6.10
   0 -14  -1   80.99    6.00
   0 -14  -1   77.49    7.30
   0 -14  -1   91.99    9.60
   0 -14  -1   87.19    7.20
   0 -14   1   62.09    6.40
   0 -14   1   77.29    7.70
   0 -14  -1   81.29    6.20
   0 -14  -1   76.09    8.50
   0 -14   1   82.39    7.40
   0 -14   1   78.09    7.30
   0  14  -1   76.99    5.80
   0  14   1   86.89    5.50
   0  14  -1   72.69    7.40
   0  14  -1   73.99    6.40
   0  14   1   73.39    6.50
   0  14   1   68.89    7.30
   1 -14   1  392.06   12.50
   1 -14   1  374.76   14.80
   1 -14   1  381.46   12.60
   1 -14   1  365.56   13.40
   1 -14   1  369.86    9.30
  -1 -14  -1  388.66   12.60
   1 -14   1  379.66   14.30
   1 -14   1  378.66    9.60
  -1 -14  -1  386.16   13.90
  -1 -14  -1  383.96   11.40
  -1 -14  -1  394.86   12.70
  -1 -14  -1  344.67    9.80
   1  14   1  374.86    8.80
  -1  14  -1  387.16   12.10
  -1  14  -1  373.26   12.60
  -1  14  -1  390.76   12.40
   1  14   1  374.86   12.70
   1  14   1  368.36   10.90
  -2 -14  -1  480.35   16.00
   2 -14   1  508.75   15.30
   2 -14   1  453.25   16.80
  -2 -14  -1  476.45   13.00
  -2 -14  -1  488.55   16.90
   2 -14   1  474.85   16.90
  -2 -14  -1  466.05   14.70
   2 -14   1  514.45   16.80
  -2 -14  -1  471.85   15.90
  -2  14  -1  473.65   14.60
   2  14   1  463.45   15.70
  -2  14  -1  486.15   16.40
  -2  14  -1  525.25   15.80
   2  14   1  466.15   13.00
  -3 -14  -1   52.49    7.10
  -3 -14  -1   49.60    5.70
   3 -14   1   49.00    6.90
   3 -14   1   35.90    7.10
  -3 -14  -1   52.99    7.30
   3 -14   1   49.50    6.90
   3 -14   1   47.30    9.60
  -3 -14  -1   41.30    7.10
  -3 -14  -1   47.70    8.20
   3  14   1   52.09    8.00
  -3  14  -1   33.00    6.90
   3  14   1   63.79    6.70
  -3  14  -1   53.49    8.80
  -3  14  -1   58.19    7.10
  -4 -14  -1  328.77   14.20
   4 -14   1  298.67   15.60
  -4 -14  -1  323.97   10.10
   4 -14   1  309.27   14.80
  -4 -14  -1  322.07   17.50
  -4 -14  -1  334.47   12.50
   4 -14   1  334.27   16.40
  -4 -14  -1  304.87   15.50
  -4 -14  -1  311.57    9.40
  -4 -14  -1  319.17   15.60
   4  14   1  318.47   18.20
  -4  14  -1  340.97   19.30
  -4  14  -1  312.07   17.60
  -4  14  -1  327.87   15.00
  -5 -14  -1   -2.10    8.70
   5 -14   1   -2.50    6.60
  -5 -14  -1   11.60    5.80
  -5 -14  -1   -1.30    6.90
  -5 -14  -1    0.20   10.70
  -5 -14  -1   -3.70    5.30
   5 -14   1   -7.80    9.00
  -5 -14  -1    3.80    6.60
  -5 -14  -1    1.00    8.50
   5 -14   1   -7.80    8.00
  -5  14  -1   -1.30    8.00
  -5  14  -1   -9.90   10.50
  -5  14  -1   17.70   12.30
  -6 -14  -1   58.29   15.20
  -6 -14  -1   40.70   13.10
  -6 -14  -1   34.00    9.10
  -6 -14  -1   15.80   11.00
  -6 -14  -1   46.10    8.40
  -6 -14  -1   25.70   15.80
  -6 -14  -1   32.70   10.70
  -6 -14  -1   52.09    8.50
  -6  14  -1   45.40   17.80
  -6  14  -1   24.80   16.20
  -6  14  -1   49.00   12.40
  -6 -15   1    7.40    8.90
  -6 -15   1   -5.60    8.40
  -6 -15   1   -1.20   14.70
  -6 -15   1   -2.40   10.70
  -6 -15   1    6.80    8.30
  -6 -15   1    3.90   13.10
  -6 -15   1    0.20   13.50
  -6 -15   1    3.40    9.10
  -6  15   1  -10.20   16.80
  -6  15   1   -6.00   12.30
  -6  15   1   -8.40   15.60
  -5 -15   1    7.80   10.30
   5 -15  -1   27.20   10.80
   5 -15  -1   -3.00    8.90
  -5 -15   1   13.90    6.90
  -5 -15   1   -0.10    7.20
  -5 -15   1   22.70    9.10
  -5 -15   1    9.20    5.80
  -5 -15   1   11.30    9.60
  -5 -15   1   12.60    7.30
  -5 -15   1   -5.50   10.50
   5 -15  -1    5.20    8.20
  -5  15   1   15.60   12.50
  -5  15   1   14.20   11.20
  -5  15   1   10.20    9.20
  -4 -15   1    0.70    8.20
  -4 -15   1   15.30    6.30
   4 -15  -1   13.10    7.80
   4 -15  -1   -0.50    7.60
   4 -15  -1    6.10    6.90
  -4 -15   1    9.30    7.90
  -4 -15   1    9.30    4.30
  -4 -15   1   11.00    5.20
  -4  15   1    4.50    8.00
  -4  15   1   -6.90    8.70
   4  15  -1    9.10    9.10
  -3 -15   1   14.40    6.60
   3 -15  -1   24.50    8.50
  -3 -15   1   29.20    4.80
  -3 -15   1   23.70    3.50
  -3 -15   1   25.00    7.00
  -3 -15   1   34.40    8.10
   3 -15  -1   19.90    6.40
   3 -15  -1   29.40    6.90
   3 -15  -1   23.40    8.00
  -3 -15   1   28.20    6.50
   3  15  -1   32.40    5.60
  -3  15   1   37.40    7.50
  -3  15   1   31.60    6.80
  -3  15   1   22.20    7.80
   3  15  -1   14.20    7.60
  -2 -15   1    1.90    5.10
   2 -15  -1    0.90    4.80
  -2 -15   1    4.20    2.80
   2 -15  -1    6.00    4.70
   2 -15  -1    7.50    6.30
  -2 -15   1   -3.10    3.50
   2 -15  -1    6.20    5.60
  -2 -15   1    2.00    4.70
  -2 -15   1    5.40    5.00
  -2 -15   1   -1.00    5.50
  -2  15   1   -2.80    5.20
   2  15  -1    9.20    3.70
   2  15  -1    0.70    3.10
   2  15  -1    2.60    5.10
  -2  15   1    4.90    5.00
  -2  15   1   10.70    5.20
  -1 -15   1  469.65   13.30
  -1 -15   1  476.25   12.00
  -1 -15   1  495.35   16.60
   1 -15  -1  507.15   17.50
   1 -15  -1  522.05   17.10
  -1 -15   1  503.35   15.00
  -1 -15   1  490.25   17.00
  -1 -15   1  465.15   14.70
   1 -15  -1  501.25   11.80
   1 -15  -1  487.95   15.90
   1 -15  -1  503.95   15.00
  -1  15   1  503.55   14.10
   1  15  -1  487.25   12.60
   1  15  -1  479.55   11.60
  -1  15   1  503.45   15.00
  -1  15   1  501.95   15.10
   1  15  -1  468.85   15.20
   0 -15  -1   76.29    8.00
   0 -15   1   69.79    6.40
   0 -15  -1   70.09    7.60
   0 -15   1   79.79    6.50
   0 -15   1   76.39    7.70
   0 -15  -1   75.99    7.60
   0 -15   1  125.39   11.80
   0 -15   1   80.99    6.90
   0 -15  -1   71.89    6.20
   0 -15  -1   68.49    7.60
   0 -15  -1   75.19    6.50
   0  15   1   63.69    6.50
   0  15  -1   71.49    7.90
   0  15   1   80.19    5.80
   0  15  -1   74.39    6.80
   0  15   1   62.99    6.80
   0  15  -1   78.49    6.00
   1 -15   1   98.69    7.90
   1 -15   1   86.59    8.40
  -1 -15  -1   74.89    7.00
  -1 -15  -1   96.39    8.10
  -1 -15  -1   72.59    7.50
   1 -15   1   65.09    7.30
  -1 -15  -1   78.59    8.30
  -1 -15  -1   95.29    8.20
   1 -15   1   77.79    5.50
   1 -15   1   67.59    7.60
   1 -15   1   73.49    5.10
  -1 -15  -1   74.49    4.90
   1 -15   1   71.79    7.90
   1  15   1   75.89    8.30
  -1  15  -1   76.69    8.30
   1  15   1   75.99    6.70
  -1  15  -1   83.99    8.10
  -1  15  -1   81.29    7.70
   1  15   1   74.39    4.50
   2 -15   1  344.67   15.30
   2 -15   1  337.77   15.10
  -2 -15  -1  339.27   12.90
  -2 -15  -1  325.97   14.20
  -2 -15  -1  340.67   11.30
   2 -15   1  338.97   14.50
   2 -15   1  342.77   13.20
  -2 -15  -1  334.57   15.10
  -2 -15  -1  345.27   14.00
  -2  15  -1  334.67   14.10
   2  15   1  344.37   11.20
   2  15   1  323.27   13.80
  -2  15  -1  344.77   13.40
  -2  15  -1  365.36   13.10
   3 -15   1   23.50    7.50
  -3 -15  -1   16.70    6.20
   3 -15   1    1.70    5.60
   3 -15   1   -5.30    7.70
  -3 -15  -1   14.10    6.70
  -3 -15  -1   10.10    6.90
  -3 -15  -1   15.10    5.10
   3 -15   1   18.60    6.40
  -3 -15  -1   10.10    6.00
  -3  15  -1    8.20    7.50
   3  15   1    8.40    5.30
  -3  15  -1   12.50    6.00
   3  15   1    4.40    6.70
  -3  15  -1    0.00    6.30
   4 -15   1  143.39   14.10
  -4 -15  -1  132.29   10.10
  -4 -15  -1  143.19   14.80
  -4 -15  -1  139.59   12.00
   4 -15   1  129.39   13.90
   4 -15   1  132.69   12.60
  -4 -15  -1  126.09   13.70
  -4 -15  -1  144.29   13.50
  -4 -15  -1  147.59    6.40
  -4 -15  -1  140.09    6.90
  -4  15  -1  139.69   13.00
  -4  15  -1  140.39   15.00
  -4  15  -1  139.39   14.40
   5 -15   1  -10.30    7.60
  -5 -15  -1    3.50    9.50
   5 -15   1    3.80    9.90
  -5 -15  -1    2.60    9.00
  -5 -15  -1    3.70    7.20
   5 -15   1   -0.20    8.70
  -5 -15  -1    2.10   10.90
  -5 -15  -1   -6.00    5.20
  -5 -15  -1   -2.80    7.10
  -5 -15  -1    4.60    5.50
  -5  15  -1   -8.40   10.60
  -5  15  -1  -16.80    8.50
  -5  15  -1    0.50   12.90
  -6 -15  -1   45.70   14.60
  -6 -15  -1    8.30    9.10
  -6 -15  -1   15.20    8.00
  -6 -15  -1   35.30   10.60
  -6 -15  -1    9.30   11.20
  -6 -15  -1   24.10    7.80
  -6 -15  -1   16.40   12.90
  -6 -15  -1   15.60   16.80
  -6  15  -1    2.90   12.40
  -6  15  -1    2.40   18.00
  -6  15  -1  -14.10   15.40
   6 -16  -1  -19.50   15.00
  -6 -16   1   -9.60   13.30
  -6 -16   1    3.50    8.80
  -6 -16   1   11.50   15.90
  -6 -16   1   18.40    9.90
  -6 -16   1  -24.80   15.00
  -6 -16   1    3.80    8.00
  -6 -16   1    6.40    9.50
  -6 -16   1   -7.90   11.80
  -6  16   1  -11.60   16.90
  -6  16   1    6.60   18.10
  -6  16   1  -11.60   12.90
  -5 -16   1  207.28   12.50
  -5 -16   1  150.38   16.40
  -5 -16   1  158.08   17.40
  -5 -16   1  158.38   12.00
  -5 -16   1  176.08   10.50
   5 -16  -1  149.99   15.70
   5 -16  -1  179.28   19.60
  -5 -16   1  179.38   14.80
  -5 -16   1  175.08   17.60
   5 -16  -1  161.08   17.70
  -5 -16   1  158.78   16.70
  -5  16   1  175.48   14.70
  -5  16   1  175.88   18.20
  -5  16   1  182.98   16.60
  -4 -16   1   79.59    6.80
  -4 -16   1   77.89   11.20
   4 -16  -1  101.49   10.90
   4 -16  -1   80.09   10.30
  -4 -16   1   80.49    8.60
   4 -16  -1   79.59   13.80
  -4 -16   1   66.99   10.20
  -4 -16   1   78.79    9.90
  -4 -16   1   65.89    8.60
  -4 -16   1   91.89   11.80
  -4  16   1   88.19   10.10
   4  16  -1   81.49   12.20
  -4  16   1   68.59   10.40
  -4  16   1   70.29   12.10
  -3 -16   1    7.20    6.00
  -3 -16   1    5.20    4.50
  -3 -16   1    8.80    6.50
   3 -16  -1    5.50    6.00
  -3 -16   1   -1.50    6.60
  -3 -16   1    9.10    7.20
   3 -16  -1    2.30    8.50
   3 -16  -1   16.40    7.90
   3 -16  -1    9.60    6.30
  -3 -16   1   11.40    3.30
  -3  16   1   13.20    8.10
  -3  16   1    5.10    6.50
   3  16  -1   12.10    7.80
   3  16  -1   10.90    5.40
  -3  16   1    7.30    6.40
  -2 -16   1   52.29    5.70
   2 -16  -1   35.40    7.10
  -2 -16   1   51.79    8.10
   2 -16  -1   56.39    7.10
   2 -16  -1   55.19    8.60
  -2 -16   1   45.10    7.00
  -2 -16   1   49.90    7.90
   2 -16  -1   42.60    6.20
  -2 -16   1   48.20    6.40
  -2 -16   1   43.10    4.90
   2  16  -1   50.29    5.40
  -2  16   1   41.80    6.60
   2  16  -1   47.30    4.50
   2  16  -1   42.30    7.60
  -2  16   1   43.60    7.40
  -2  16   1   43.20    6.50
  -1 -16   1    3.70    3.10
   1 -16  -1    1.30    5.50
   1 -16  -1    6.30    5.30
   1 -16  -1   12.80   10.10
  -1 -16   1    6.50    4.50
  -1 -16   1    2.00    7.60
   1 -16  -1    4.50    4.40
  -1 -16   1    0.70    4.30
  -1 -16   1    2.20    4.40
   1 -16  -1   -0.50    3.00
  -1 -16   1    2.50    5.30
  -1  16   1    1.70    4.00
   1  16  -1    5.60    3.90
   1  16  -1    0.50    4.90
   1  16  -1    3.60    3.10
  -1  16   1   -4.20    4.70
  -1  16   1    2.00    4.60
   0 -16  -1   25.30    5.80
   0 -16  -1   26.40    5.40
   0 -16   1   21.00    5.00
   0 -16   1   21.90    5.40
   0 -16   1   27.60    4.70
   0 -16  -1   33.20    5.00
   0 -16   1   25.60    6.70
   0 -16  -1   29.30    5.70
   0 -16  -1   51.99    9.80
   0 -16   1   29.30    4.80
   0 -16   1   26.40    6.30
   0  16   1   27.70    4.00
   0  16  -1   31.30    6.10
   0  16   1   33.80    5.20
   0  16  -1   25.30    4.20
   0  16  -1   28.70    5.00
   0  16   1   19.80    5.20
   1 -16   1   13.50    5.80
   1 -16   1   21.80    5.20
  -1 -16  -1   19.60    5.30
  -1 -16  -1   16.00    5.80
   1 -16   1   22.00    3.90
  -1 -16  -1   16.60    4.90
   1 -16   1   17.90    3.30
   1 -16   1   16.80    6.00
  -1 -16  -1   14.70    3.30
  -1 -16  -1   14.50    6.60
   1 -16   1   19.70    4.90
  -1 -16  -1   13.80    4.60
   1 -16   1   19.30    6.60
  -1  16  -1   18.00    5.10
   1  16   1   19.40    4.60
   1  16   1   10.40    5.00
  -1  16  -1   13.40    5.30
  -1  16  -1    9.80    4.80
   1  16   1   19.40    3.00
   2 -16   1    9.60    5.50
   2 -16   1   31.80    7.80
  -2 -16  -1    5.70    6.00
   2 -16   1   12.40    5.30
  -2 -16  -1    6.10    5.50
  -2 -16  -1    4.10    4.50
  -2 -16  -1   12.10    6.30
   2 -16   1    6.50    6.60
  -2 -16  -1   11.40    6.10
  -2  16  -1   13.10    5.60
  -2  16  -1    7.20    5.50
  -2  16  -1   16.80    6.80
   2  16   1    7.50    5.90
   2  16   1    7.50    4.80
   3 -16   1   -0.40    5.80
  -3 -16  -1   -4.50    6.20
   3 -16   1   -1.20    7.30
  -3 -16  -1    4.80    5.00
  -3 -16  -1   -4.80    6.30
   3 -16   1   -0.80    8.40
  -3 -16  -1    3.60    5.70
   3 -16   1    9.50    6.10
  -3 -16  -1   -7.20    5.90
   3  16   1    4.00    7.10
  -3  16  -1   -3.00    5.70
   3  16   1    3.30    5.60
  -3  16  -1    7.70    7.00
  -3  16  -1    7.10    7.60
  -4 -16  -1   29.10    6.60
  -4 -16  -1   19.90    7.20
  -4 -16  -1   16.50    8.80
   4 -16   1   31.80    9.00
  -4 -16  -1   20.60    9.60
  -4 -16  -1   25.30    9.20
   4 -16   1   17.10    7.60
   4 -16   1   19.30    8.50
  -4  16  -1   28.50    9.30
   4  16   1   16.10    9.70
  -4  16  -1   20.00   10.20
   5 -16   1   89.69   10.90
  -5 -16  -1  111.19   14.60
   5 -16   1   90.59   11.90
  -5 -16  -1   83.49   10.30
  -5 -16  -1   92.89   12.30
  -5 -16  -1  101.59    8.50
  -5 -16  -1  105.19   12.70
  -5 -16  -1   98.89    7.80
  -5 -16  -1  111.59   10.10
   5 -16   1   90.79   13.20
  -5  16  -1  105.89   17.00
  -5  16  -1   75.99   13.70
  -5  16  -1   98.99   11.70
  -6 -16  -1   22.30   11.20
  -6 -16  -1    4.00    7.10
  -6 -16  -1   28.90   10.30
  -6 -16  -1   19.30   14.00
  -6 -16  -1   10.50   17.40
  -6 -16  -1   23.70   14.80
   6 -16   1   -0.60    9.00
   6 -16   1   14.50   15.20
  -6 -16  -1  -13.80   11.80
  -6 -16  -1    9.70    7.50
  -6  16  -1   10.80   12.70
  -6  16  -1    4.50   18.80
  -6  16  -1   14.60   16.60
  -6 -17   1   30.40   15.00
  -6 -17   1   10.90   13.10
   6 -17  -1   -9.60   16.40
  -6 -17   1    2.40    7.80
  -6 -17   1   24.40   18.10
   6 -17  -1   15.50   11.60
  -6 -17   1   15.80    8.50
   6 -17  -1   -0.40   10.00
  -6 -17   1   -3.60    9.30
  -6 -17   1  -10.20   10.20
  -6 -17   1    4.80   17.60
  -6  17   1    2.50   17.90
  -6  17   1   -1.90   14.10
  -6  17   1   32.90   19.80
  -5 -17   1    9.90   12.70
   5 -17  -1   26.00    9.90
  -5 -17   1   31.20   10.80
  -5 -17   1   33.80    5.90
   5 -17  -1    4.50   10.90
  -5 -17   1   23.20    7.70
   5 -17  -1   44.90   12.90
  -5 -17   1    4.20   11.30
  -5 -17   1   39.10    9.60
  -5 -17   1   17.80   11.00
  -5 -17   1   29.60    7.00
  -5  17   1   29.00   14.10
  -5  17   1   38.30   11.10
  -5  17   1   17.40   12.30
  -4 -17   1   31.90    9.50
  -4 -17   1   30.80    9.10
  -4 -17   1   30.80    6.40
   4 -17  -1   29.70   11.90
  -4 -17   1   23.70    8.40
   4 -17  -1   14.70    9.00
   4 -17  -1   37.80    9.30
  -4 -17   1   19.90    8.90
  -4 -17   1   18.80   10.00
   4 -17  -1   17.50    9.20
  -4 -17   1   21.00    4.30
   4  17  -1   29.60   10.70
  -4  17   1   29.70    8.60
  -4  17   1   16.70    9.20
  -4  17   1   13.10   10.20
  -3 -17   1    8.00    3.20
  -3 -17   1   -2.40    7.30
  -3 -17   1   23.30    5.40
   3 -17  -1    3.90    8.60
  -3 -17   1   11.30    7.00
   3 -17  -1   14.80    7.10
  -3 -17   1   16.70    7.00
  -3 -17   1    6.60    7.50
   3  17  -1   14.90    5.50
  -3  17   1    4.40    7.10
  -3  17   1   15.70    6.70
  -3  17   1   19.20    8.50
   2 -17  -1   22.70    6.40
  -2 -17   1   23.60    3.70
  -2 -17   1   13.80    6.60
  -2 -17   1   17.10    6.70
  -2 -17   1   14.20    5.80
   2 -17  -1   11.10    7.00
  -2 -17   1   19.20    7.40
   2 -17  -1   22.90    7.50
   2 -17  -1   33.30    8.50
  -2 -17   1   18.60    5.10
  -2  17   1   14.90    7.00
   2  17  -1   26.60    7.70
  -2  17   1   20.50    6.30
   2  17  -1   29.30    5.10
   2  17  -1   18.40    4.00
  -2  17   1   29.20    6.30
  -1 -17   1  355.96   12.50
  -1 -17   1  364.96   13.60
  -1 -17   1  371.76   16.50
   1 -17  -1  352.06   13.80
  -1 -17   1  344.87   10.50
   1 -17  -1  350.66   10.40
   1 -17  -1  367.06   16.70
  -1 -17   1  355.66   13.80
   1 -17  -1  341.67   15.90
  -1 -17   1  375.46   16.00
   1 -17  -1  370.76   14.90
   1  17  -1  355.86   10.10
  -1  17   1  349.77   12.40
  -1  17   1  358.66   13.70
   1  17  -1  350.46   11.30
  -1  17   1  374.06   14.10
   1  17  -1  354.76   14.30
   0 -17  -1    3.70    4.70
   0 -17  -1   -3.30    4.10
   0 -17   1    5.10    4.00
   0 -17   1   13.20   10.50
   0 -17  -1    0.80    5.60
   0 -17   1    0.00    4.50
   0 -17  -1    2.90    6.10
   0 -17   1   -1.90    4.90
   0 -17   1   27.40    8.90
   0 -17   1    1.10    4.10
   0 -17  -1   -2.20    4.90
   0  17   1    2.70    4.30
   0  17  -1    5.60    4.40
   0  17   1   -3.00    5.10
   0  17   1   -0.50    3.50
   0  17  -1    2.30    3.80
   0  17  -1    4.80    5.40
   1 -17   1  212.38   11.10
   1 -17   1  245.88   14.40
   1 -17   1  212.58    8.00
  -1 -17  -1  200.98   11.40
  -1 -17  -1  235.38   13.90
  -1 -17  -1  215.58    7.80
   1 -17   1  215.38   12.20
   1 -17   1  217.08   11.30
   1 -17   1  208.68    8.20
  -1 -17  -1  215.08   10.80
  -1 -17  -1  219.28   13.20
   1 -17   1  227.98   13.20
  -1 -17  -1  203.78   10.30
  -1  17  -1  194.58   10.40
   1  17   1  216.38    9.80
  -1  17  -1  210.48   11.20
   1  17   1  224.38   12.10
   1  17   1  214.58    7.10
  -1  17  -1  226.28   11.50
   2 -17   1   48.70    7.20
   2 -17   1   36.60    8.30
  -2 -17  -1   40.60    7.40
   2 -17   1   33.30    7.90
  -2 -17  -1   33.50    6.70
  -2 -17  -1   29.00    5.80
   2 -17   1   48.30    8.00
  -2 -17  -1   36.90    7.20
  -2 -17  -1   44.70    8.20
  -2  17  -1   46.60    7.30
  -2  17  -1   41.80    6.90
  -2  17  -1   26.40    7.50
   2  17   1   47.60    7.80
   2  17   1   46.00    6.20
  -3 -17  -1   -2.80    6.00
  -3 -17  -1   10.00    5.60
   3 -17   1    3.90    8.90
   3 -17   1   15.60    7.10
   3 -17   1   -2.10    6.60
  -3 -17  -1    5.00    8.40
  -3 -17  -1    4.70    7.60
  -3 -17  -1   -0.70    7.70
  -3  17  -1   -1.30    6.20
  -3  17  -1   15.60    9.10
   3  17   1    5.30    6.00
  -3  17  -1   -1.00   11.30
   3  17   1   -5.90    7.60
   4 -17   1    5.70    8.50
  -4 -17  -1    1.80    9.00
  -4 -17  -1    0.90    6.10
  -4 -17  -1    3.50    7.80
  -4 -17  -1    1.00    8.70
   4 -17   1    1.20    7.80
  -4 -17  -1    0.30    7.40
   4 -17   1    0.40    8.50
  -4  17  -1   -6.70    8.50
   4  17   1   -2.50    7.20
  -4  17  -1   -8.70   10.10
  -4  17  -1   -2.70    7.40
   4  17   1    5.90   10.30
   5 -17   1  318.17   19.20
   5 -17   1  320.97   21.60
  -5 -17  -1  327.97   15.70
  -5 -17  -1  322.77   18.00
   5 -17   1  341.37   22.50
  -5 -17  -1  344.57   20.10
  -5 -17  -1  303.47   21.00
  -5 -17  -1  352.56   24.80
  -5  17  -1  287.07   19.30
  -5  17  -1  314.27   24.30
  -5  17  -1  369.16   25.90
  -6 -17  -1   22.70   17.80
  -6 -17  -1   22.60   11.00
  -6 -17  -1  -22.70   16.10
  -6 -17  -1   -6.50   14.10
   6 -17   1   -3.10    9.90
   6 -17   1  -28.70   15.80
   6 -17   1    4.80   11.00
  -6 -17  -1   -8.00   10.50
  -6 -17  -1    3.10   12.90
  -6  17  -1  -19.40   17.50
  -6  17  -1   -3.70   13.50
  -6  17  -1   21.40   20.50
  -5 -18   1    5.70    7.70
  -5 -18   1    2.20    5.00
  -5 -18   1   -2.80   12.50
  -5 -18   1    9.70    9.90
  -5 -18   1    4.00   11.40
  -5 -18   1  -16.80   12.80
  -5 -18   1   -7.80   10.30
  -5 -18   1    1.20    6.10
   5 -18  -1   -8.30   11.50
   5 -18  -1   14.00   10.30
   5 -18  -1    5.60   12.60
  -5  18   1   -1.00   14.20
  -5  18   1   49.20   14.40
  -5  18   1  -11.30   10.30
   4 -18  -1   38.20   10.70
  -4 -18   1   49.40    7.00
  -4 -18   1   21.80    9.90
  -4 -18   1   43.20    9.40
  -4 -18   1   19.10    9.60
   4 -18  -1   19.40   13.00
  -4 -18   1   41.10    4.40
  -4 -18   1   45.60    9.60
  -4 -18   1   49.50   11.60
   4 -18  -1   51.79   10.40
   4 -18  -1   41.70   10.60
  -4  18   1   44.60    9.60
  -4  18   1   56.39   11.90
   4  18  -1   53.69   12.70
  -4  18   1   34.50   10.30
  -3 -18   1   51.19    5.50
   3 -18  -1   58.29   10.70
  -3 -18   1   65.89    6.90
  -3 -18   1   44.70    9.60
   3 -18  -1   40.50    9.30
  -3 -18   1   55.89   10.40
   3 -18  -1   60.39   10.80
  -3 -18   1   43.10   10.00
  -3 -18   1   50.99    9.60
  -3  18   1   77.49    9.80
  -3  18   1   60.09   10.60
   3  18  -1   66.19   10.10
   3  18  -1   53.89    7.10
  -2 -18   1   49.70    9.30
   2 -18  -1   66.09   10.00
  -2 -18   1   59.49    7.90
   2 -18  -1   57.79    9.30
   2 -18  -1   52.49    7.70
  -2 -18   1   78.79    7.00
  -2 -18   1   54.19    7.70
  -2 -18   1   54.89    5.70
   2 -18  -1   45.80    7.70
  -2 -18   1   55.49    8.50
   2  18  -1   58.39    8.60
   2  18  -1   67.09    6.50
  -2  18   1   60.79    8.90
  -2  18   1   59.89    8.00
   2  18  -1   62.29    6.20
  -2  18   1   56.59    7.80
  -1 -18   1  260.07   11.40
   1 -18  -1  284.57   15.40
  -1 -18   1  262.87   14.80
  -1 -18   1  259.37   15.40
  -1 -18   1  270.77   12.90
  -1 -18   1  271.87    9.80
   1 -18  -1  264.17   13.80
   1 -18  -1  275.07    9.50
   1 -18  -1  270.67   12.80
  -1 -18   1  263.37   12.60
   1 -18  -1  291.47   16.00
  -1  18   1  260.17   12.80
  -1  18   1  269.97   13.30
   1  18  -1  283.77   10.60
   1  18  -1  285.57    9.30
  -1  18   1  297.57   11.90
   1  18  -1  255.77   13.50
   0 -18  -1   57.19    7.30
   0 -18  -1   36.10    7.80
   0 -18   1   53.29    6.20
   0 -18   1   58.29    7.40
   0 -18  -1   57.29    6.20
   0 -18   1   41.80    6.50
   0 -18   1   58.09    6.40
   0 -18  -1   36.00    7.80
   0 -18   1  109.09   16.00
   0 -18   1   39.50    8.00
   0 -18  -1   50.69    6.80
   0  18  -1   48.80    6.40
   0  18   1   43.40    6.20
   0  18  -1   49.00    5.70
   0  18   1   47.70    6.90
   0  18   1   44.10    5.00
   0  18  -1   47.50    7.10
   1 -18   1  343.57   16.90
  -1 -18  -1  304.67   13.20
   1 -18   1  329.37   10.40
   1 -18   1  339.87   16.20
   1 -18   1  323.37   10.10
   1 -18   1  339.97   13.70
  -1 -18  -1  348.17   16.20
  -1 -18  -1  330.27   13.80
  -1 -18  -1  330.27   12.90
   1 -18   1  340.67   15.10
   1 -18   1  324.67   13.70
  -1  18  -1  327.17   14.00
   1  18   1  324.07    9.10
   1  18   1  321.17   14.30
   1  18   1  335.57   12.10
  -1  18  -1  328.67   13.60
  -1  18  -1  309.57   12.60
  -2 -18  -1   36.00    6.20
  -2 -18  -1   36.40    8.30
   2 -18   1   33.80    8.20
   2 -18   1   25.50    8.70
  -2 -18  -1   33.90    7.10
  -2 -18  -1   25.30    8.30
   2 -18   1   24.50    6.90
  -2 -18  -1   37.90    7.40
  -2  18  -1   35.30    7.30
   2  18   1   35.50    6.20
   2  18   1   46.50    8.20
  -2  18  -1   20.90    6.40
  -2  18  -1   30.40    8.10
   3 -18   1   10.90    8.10
  -3 -18  -1    7.10    8.20
   3 -18   1   12.30    6.70
   3 -18   1   14.60   10.30
  -3 -18  -1    2.20    7.10
  -3 -18  -1   -0.60    7.90
  -3 -18  -1    5.50    5.80
  -3  18  -1    8.60    7.60
   3  18   1    0.50    6.10
   3  18   1   -7.80    7.60
  -3  18  -1    6.10    9.40
  -4 -18  -1    7.50    6.80
  -4 -18  -1   -1.70    8.20
  -4 -18  -1   -2.30    9.30
  -4 -18  -1    4.70    9.00
   4 -18   1   -1.30    8.90
   4 -18   1  -13.30    8.70
  -4 -18  -1    0.40    7.50
   4 -18   1    4.60    8.00
   4  18   1   -4.00   10.60
  -4  18  -1   14.90   10.80
   4  18   1    0.60    7.80
  -4  18  -1   -6.30    8.10
  -4  18  -1    4.30    9.90
   5 -18   1   16.40   12.40
   5 -18   1   35.30   10.90
  -5 -18  -1   32.80   10.20
  -5 -18  -1   45.20   11.90
  -5 -18  -1   25.80   13.50
  -5 -18  -1   21.40    9.70
  -5 -18  -1   40.50   12.30
   5 -18   1   12.30   12.60
  -5  18  -1   45.60   15.90
  -5  18  -1   23.20   10.90
  -5  18  -1   31.90   13.50
  -5 -19   1   -0.80   13.60
  -5 -19   1   14.10   15.00
   5 -19  -1    7.60   11.30
   5 -19  -1    6.30   13.00
  -5 -19   1   25.60   13.00
  -5 -19   1   -1.70   10.50
   5 -19  -1   14.40   13.20
  -5 -19   1   18.10    8.00
  -5 -19   1   39.50   12.30
  -5  19   1    9.50   11.70
  -5  19   1   -1.20   14.40
  -5  19   1   20.10   14.60
  -4 -19   1  173.48   15.80
  -4 -19   1  208.28   19.00
   4 -19  -1  175.08   17.40
   4 -19  -1  190.48   19.60
  -4 -19   1  188.18   11.40
   4 -19  -1  218.88   19.10
  -4 -19   1  188.78   16.50
  -4 -19   1  204.88   18.90
  -4 -19   1  179.08   18.50
   4 -19  -1  188.88   17.30
  -4  19   1  175.78   19.10
   4  19  -1  192.58   20.50
  -4  19   1  189.48   16.70
  -4  19   1  183.38   19.70
   3 -19  -1    4.30    8.70
  -3 -19   1    2.10    5.50
  -3 -19   1    6.40    3.40
   3 -19  -1    2.00    7.50
  -3 -19   1   -2.40    8.40
   3 -19  -1   -0.50    9.60
  -3 -19   1   12.20    7.20
   3 -19  -1   -7.10    8.10
  -3 -19   1   -2.20    7.90
  -3 -19   1    5.20    7.70
   3  19  -1    8.80    8.80
  -3  19   1   -1.00    8.40
  -3  19   1   -1.10    7.70
   3  19  -1    4.10    6.00
  -3  19   1    6.10    7.40
  -2 -19   1   27.20    7.40
   2 -19  -1   27.60    9.10
  -2 -19   1   16.00    7.60
  -2 -19   1   16.40    3.80
  -2 -19   1   20.50    7.20
  -2 -19   1   29.00    6.00
   2 -19  -1   34.30    7.70
   2 -19  -1   30.10    9.20
  -2 -19   1   29.50    8.80
   2 -19  -1   15.10    7.10
  -2  19   1   18.30    7.40
   2  19  -1   21.00    5.40
   2  19  -1   17.20    4.40
  -2  19   1   21.20    7.00
   2  19  -1   11.40   10.10
   1 -19  -1    1.60    4.00
  -1 -19   1    4.30    6.90
  -1 -19   1    3.90    5.70
  -1 -19   1   -0.40    6.90
  -1 -19   1    9.30    6.00
  -1 -19   1   11.20    4.20
   1 -19  -1    2.20    7.60
   1 -19  -1    3.30    9.40
   1 -19  -1    6.90    5.80
   1 -19  -1   19.30    7.80
  -1 -19   1    7.10    5.70
   1  19  -1   13.60    6.90
  -1  19   1    7.70    6.30
  -1  19   1    7.30    6.50
  -1  19   1   16.00    5.70
   1  19  -1    6.20    4.00
   1  19  -1    7.30    5.00
   0 -19   1  286.67   13.50
   0 -19   1  305.07   13.70
   0 -19  -1  285.17   11.80
   0 -19  -1  300.77   13.80
   0 -19  -1  267.87   16.60
   0 -19  -1  283.17   16.20
   0 -19   1  271.77   11.60
   0 -19  -1  303.57   14.00
   0 -19   1  283.97   11.80
   0 -19   1  358.26   20.90
   0 -19   1  276.97   15.90
   0  19  -1  310.67   11.30
   0  19  -1  286.87   14.10
   0  19   1  299.07   10.60
   0  19  -1  279.97   12.10
   0  19   1  269.97   12.30
   0  19   1  290.87   13.90
  -1 -19  -1   63.29    8.00
   1 -19   1   62.69   10.20
  -1 -19  -1   57.09    8.00
   1 -19   1   68.09    8.00
  -1 -19  -1   66.89    7.70
   1 -19   1   52.69    8.50
  -1 -19  -1   77.59    9.80
   1 -19   1   62.59    5.60
  -1 -19  -1   73.19    8.40
   1 -19   1   63.19    5.90
   1 -19   1   68.09    8.00
   1 -19   1   65.19    8.80
  -1  19  -1   66.29    8.00
  -1  19  -1   62.29    7.80
   1  19   1   61.19    8.50
   1  19   1   60.39    6.90
  -1  19  -1   72.69    7.50
   1  19   1   59.49    6.00
  -2 -19  -1   13.20    6.60
  -2 -19  -1   -5.90    7.30
   2 -19   1    3.20    6.00
  -2 -19  -1   -9.50    5.20
  -2 -19  -1    3.10    6.90
  -2 -19  -1   -5.30    6.50
   2 -19   1   12.90    7.90
   2 -19   1   -7.80    8.20
   2 -19   1   -5.90    6.80
   2  19   1   -0.80    5.70
  -2  19  -1   -1.00    6.50
  -2  19  -1   -6.60    7.60
  -2  19  -1    9.30    6.40
  -3 -19  -1    0.10    5.70
   3 -19   1   -2.60   12.30
  -3 -19  -1    3.70    8.20
  -3 -19  -1    1.00    7.70
   3 -19   1    6.00    8.80
  -3 -19  -1   -8.60    7.10
  -3 -19  -1   -0.70    8.70
   3 -19   1  -15.90    9.80
   3 -19   1   -0.20    8.60
   3  19   1    6.50    9.00
  -3  19  -1   11.50    8.90
  -3  19  -1   -0.50    7.90
   3  19   1    0.90    6.20
  -3  19  -1   11.50    7.70
   4 -19   1   13.90    8.80
   4 -19   1   20.30   10.40
  -4 -19  -1   20.50    7.70
  -4 -19  -1   15.80    9.10
  -4 -19  -1   26.90    8.90
   4 -19   1   18.10   11.50
  -4 -19  -1   15.50   10.20
  -4 -19  -1   11.60   11.10
  -4  19  -1   27.00    9.60
  -4  19  -1   19.70   12.50
   4  19   1   10.50   11.70
   4  19   1   25.40    9.00
  -4  19  -1   15.40   10.30
  -5 -19  -1   24.30    9.30
  -5 -19  -1   25.20   15.50
   5 -19   1   21.80   11.70
   5 -19   1    8.70   13.70
  -5 -19  -1    3.80   10.40
  -5 -19  -1   -2.70   14.20
  -5 -19  -1   11.60   11.60
  -5 -19  -1    4.10   12.50
   5 -19   1    0.50   13.00
  -5  19  -1   -2.40   10.90
  -5  19  -1    5.30   14.40
  -5  19  -1   13.10   16.30
  -5 -20   1   48.90    8.60
  -5 -20   1   44.90   14.50
   5 -20  -1   54.29   15.60
  -5 -20   1   22.70   15.40
  -5 -20   1   62.59   12.40
   5 -20  -1   33.80   13.30
  -5 -20   1   15.90   15.40
   5 -20  -1   31.40   14.60
  -5 -20   1   68.29   13.70
  -5  20   1   50.09   13.50
  -5  20   1   53.49   16.60
  -5  20   1   59.59   16.00
  -4 -20   1   19.70   11.10
   4 -20  -1   11.50   10.70
  -4 -20   1    2.70    9.20
   4 -20  -1    4.40   12.20
  -4 -20   1   17.50    9.20
   4 -20  -1    2.40   10.20
  -4 -20   1    5.40   10.80
  -4 -20   1   19.30    6.50
   4 -20  -1   -0.70   13.30
  -4 -20   1    8.30   10.90
  -4  20   1   -6.10    9.60
   4  20  -1   34.10   13.60
  -4  20   1   -6.70   10.80
  -4  20   1   16.80   13.00
   3 -20  -1  -12.90    8.10
  -3 -20   1    9.00    6.10
  -3 -20   1   -4.20    7.20
  -3 -20   1  -13.70    9.40
   3 -20  -1   -2.80    7.80
   3 -20  -1   -9.60    7.60
   3 -20  -1    1.50   10.00
  -3 -20   1   17.10    9.70
   3  20  -1    0.50    6.30
   3  20  -1    1.40    9.60
  -3  20   1  -12.50    8.70
  -3  20   1   -9.40    7.60
  -3  20   1    0.90    8.70
  -2 -20   1  105.29   11.50
  -2 -20   1  119.39    7.40
   2 -20  -1  115.79   12.60
  -2 -20   1  124.69   12.60
  -2 -20   1  117.69   12.70
  -2 -20   1  139.59   10.10
   2 -20  -1  145.09   16.00
   2 -20  -1   99.59   12.20
  -2 -20   1  113.19   10.40
  -2  20   1  113.99   12.50
   2  20  -1  148.39   14.90
   2  20  -1  109.39    9.60
   2  20  -1  114.69    8.00
  -2  20   1  141.79   13.70
  -2  20   1  109.29   10.00
   1 -20  -1    2.60    4.40
  -1 -20   1    0.90    6.00
   1 -20  -1   -3.40    7.20
   1 -20  -1    5.10    7.80
  -1 -20   1    4.60    6.50
  -1 -20   1   -3.70    7.00
  -1 -20   1    4.60    6.90
   1 -20  -1   17.70    7.80
  -1 -20   1    1.70    5.90
  -1 -20   1    9.10    4.50
   1 -20  -1    5.60    6.20
  -1  20   1    4.50    6.00
  -1  20   1    3.10    6.40
   1  20  -1    6.90    4.40
   1  20  -1   13.70    5.70
   0 -20   1  174.08   14.70
   0 -20  -1  167.38   12.50
   0 -20   1  187.08   12.30
   0 -20   1  160.58   10.60
   0 -20  -1  178.58   12.40
   0 -20   1  170.48   10.60
   0 -20  -1  161.98   14.90
   0 -20  -1  183.08   15.80
   0 -20   1  168.58   15.40
   0 -20   1  152.58   12.10
   0 -20  -1  186.68   10.70
   0  20   1  170.98    9.20
   0  20  -1  177.28   11.00
   0  20  -1  170.98    9.90
   0  20   1  170.68   11.50
   0  20   1  175.48   13.70
   0  20  -1  171.98   13.10
   1 -20   1   21.80    6.70
   1 -20   1   20.00    8.50
   1 -20   1   26.10    4.80
   1 -20   1   17.60    7.70
  -1 -20  -1   20.30    8.70
   1 -20   1   11.60    7.60
   1 -20   1   12.30    4.80
  -1 -20  -1   18.20    8.40
  -1 -20  -1   17.60    7.10
   1 -20   1   31.00    7.10
  -1 -20  -1   26.80    7.00
  -1 -20  -1   13.30    6.70
  -1  20  -1   28.60    7.20
   1  20   1   29.40    6.60
  -1  20  -1   24.90    6.40
   1  20   1   26.70    4.30
  -1  20  -1   32.80    9.00
   2 -20   1   12.20    9.90
  -2 -20  -1    7.80    7.80
  -2 -20  -1   10.10    7.60
   2 -20   1   12.50    8.00
  -2 -20  -1    7.60    7.50
   2 -20   1   20.00   10.20
  -2 -20  -1    8.20    6.20
   2 -20   1   24.80    9.70
  -2 -20  -1    8.10    8.10
  -2  20  -1    8.20    7.00
   2  20   1   13.10    6.30
  -2  20  -1    1.30    7.70
  -2  20  -1   12.20    7.40
   2  20   1   17.80    8.30
   3 -20   1   93.39   12.90
  -3 -20  -1   71.79   10.40
   3 -20   1   84.09   14.20
  -3 -20  -1   82.19   11.00
  -3 -20  -1   98.79    9.10
  -3 -20  -1   85.59   11.00
   3 -20   1   80.89   10.70
   3 -20   1   56.69   10.10
   3  20   1   97.69    9.40
   3  20   1   96.29   12.50
  -3  20  -1  102.19   12.70
  -3  20  -1   65.19    9.40
  -3  20  -1   73.89   10.30
  -4 -20  -1   47.50   13.70
   4 -20   1   46.90   12.70
   4 -20   1   20.50   10.40
  -4 -20  -1   48.80   10.40
  -4 -20  -1   27.10    9.80
  -4 -20  -1    8.50   10.80
  -4 -20  -1   37.00    8.10
   4 -20   1   33.00   11.30
  -4  20  -1   25.60   10.20
   4  20   1   30.20   13.00
  -4  20  -1   25.00   11.30
   4  20   1   34.10    9.50
  -4  20  -1   57.89   13.40
  -5 -20  -1  215.78   20.10
   5 -20   1  199.68   18.70
  -5 -20  -1  188.58   20.30
   5 -20   1  208.88   22.10
  -5 -20  -1  221.98   15.90
  -5 -20  -1  193.58   17.90
   5 -20   1  200.38   19.10
  -5 -20  -1  168.68   16.80
  -5 -20  -1  182.28   18.20
  -5  20  -1  188.58   18.40
  -5  20  -1  226.58   22.20
  -5  20  -1  192.18   21.60
  -5 -21   1   -4.40   12.90
   5 -21  -1    6.20   14.80
   5 -21  -1    9.80   14.00
   5 -21  -1   46.00   15.10
  -5 -21   1   23.40    8.80
  -5 -21   1   21.30   12.20
  -5 -21   1   15.50   16.00
  -5 -21   1   11.40   14.20
  -5 -21   1    3.50   15.60
  -5  21   1    9.00   16.30
  -5  21   1   -2.10   13.30
  -5  21   1   -2.40   16.60
   4 -21  -1   90.69   17.10
  -4 -21   1   52.09   11.30
   4 -21  -1   76.39   13.40
   4 -21  -1   23.50   13.20
  -4 -21   1   52.89   13.20
   4 -21  -1   56.49   12.90
  -4 -21   1   67.39    8.70
  -4 -21   1   50.09   10.90
  -4 -21   1   58.59   13.40
  -4  21   1   72.09   12.30
  -4  21   1   47.20   14.00
   4  21  -1   54.69   15.40
  -4  21   1   70.09   14.10
   3 -21  -1  438.16   22.10
   3 -21  -1  399.26   22.50
  -3 -21   1  446.56   15.60
  -3 -21   1  458.45   21.90
  -3 -21   1  391.76   22.90
  -3 -21   1  435.16   21.00
  -3 -21   1  449.36   19.80
   3 -21  -1  446.26   20.50
  -3 -21   1  463.45   21.50
   3 -21  -1  490.05   24.50
   3  21  -1  435.76   15.60
  -3  21   1  422.66   21.50
  -3  21   1  422.26   20.50
  -3  21   1  437.86   19.80
   3  21  -1  397.66   22.10
   2 -21  -1  211.28   16.90
  -2 -21   1  224.08    9.20
   2 -21  -1  229.98   17.30
  -2 -21   1  227.98   12.40
  -2 -21   1  230.58   17.60
  -2 -21   1  237.18   18.30
  -2 -21   1  196.08   15.40
   2 -21  -1  225.78   19.10
   2 -21  -1  233.88   15.40
  -2 -21   1  219.08   15.20
  -2  21   1  239.48   15.40
  -2  21   1  218.98   14.60
   2  21  -1  256.67   17.30
  -2  21   1  189.58   16.60
   2  21  -1  220.68   11.60
   2  21  -1  222.28    9.80
   1 -21  -1   23.20    8.60
   1 -21  -1   18.70    7.60
   1 -21  -1   19.90    8.80
  -1 -21   1   16.90    7.10
   1 -21  -1   22.50    5.40
  -1 -21   1   24.00    5.30
  -1 -21   1   14.00    6.70
   1 -21  -1   20.90   15.40
  -1 -21   1   28.60    9.40
  -1 -21   1   25.30    7.70
  -1 -21   1   15.30    8.40
  -1  21   1   13.10    7.30
  -1  21   1   21.30    6.90
   1  21  -1   19.60    6.30
   1  21  -1   17.00    7.90
   1  21  -1   19.30    5.00
  -1  21   1   23.80    7.70
   0 -21   1    8.50    7.10
   0 -21   1   11.20    5.90
   0 -21  -1    8.10    8.60
   0 -21  -1    4.60    7.90
   0 -21   1    2.80    5.60
   0 -21  -1    1.10    5.80
   0 -21   1    3.70    8.20
   0 -21   1    5.60    5.90
   0 -21   1   24.30   11.10
   0 -21  -1   13.60    7.20
   0  21  -1    3.30    5.10
   0  21   1    7.50    5.40
   0  21   1    1.70    7.20
   0  21  -1    6.40    6.10
   0  21   1   -2.20    6.20
   0  21  -1   -0.20    6.80
  -1 -21  -1   25.20    7.50
  -1 -21  -1   40.80    9.70
  -1 -21  -1   49.90   10.90
   1 -21   1   37.50    5.80
  -1 -21  -1   35.20    8.40
   1 -21   1   26.40    8.40
   1 -21   1   46.00    9.40
   1 -21   1   37.80   13.70
   1 -21   1   25.30    5.20
   1 -21   1   36.80    8.80
  -1 -21  -1   38.10    7.90
   1  21   1   30.00    4.80
  -1  21  -1   21.50    7.50
   1  21   1   29.30    9.00
  -1  21  -1   35.70    7.10
  -1  21  -1   31.60    7.90
   1  21   1   27.60    7.00
  -2 -21  -1   20.70   13.80
  -2 -21  -1   17.30    7.90
  -2 -21  -1   26.40    9.60
  -2 -21  -1   -0.10    6.60
   2 -21   1   33.40   11.00
   2 -21   1   20.10    7.90
   2 -21   1   13.60    8.80
  -2 -21  -1   45.00   10.30
   2 -21   1   29.10   10.90
   2  21   1   15.90    6.50
  -2  21  -1   13.60    7.90
   2  21   1   15.50    9.10
  -2  21  -1    3.00    7.40
   3 -21   1   61.59   11.10
  -3 -21  -1   70.79    8.90
  -3 -21  -1   63.59   11.60
  -3 -21  -1   43.00   12.30
   3 -21   1   41.10    9.90
   3 -21   1   72.19   14.20
   3 -21   1   48.50   12.10
  -3 -21  -1   51.69   10.10
  -3 -21  -1   51.59   10.20
  -3  21  -1   33.50   10.20
  -3  21  -1   52.19   12.10
   3  21   1   99.09   13.00
   3  21   1   60.29    8.70
  -3  21  -1   51.89    9.70
   4 -21   1    9.30   10.50
   4 -21   1   22.10   11.60
   4 -21   1   13.40   13.60
  -4 -21  -1   17.80    8.20
  -4 -21  -1   27.80   10.70
  -4 -21  -1   19.10   10.60
  -4 -21  -1   18.60   12.70
   4  21   1    8.70   13.10
  -4  21  -1    3.30   13.00
   4  21   1    4.50   10.10
  -4  21  -1   26.70   12.80
  -4  21  -1   -7.30   10.00
  -5 -21  -1   75.39   16.70
  -5 -21  -1   90.19   14.30
  -5 -21  -1   96.09   15.00
  -5 -21  -1  110.39   18.70
   5 -21   1   78.49   16.60
   5 -21   1   64.49   16.90
  -5 -21  -1  100.79   11.20
   5 -21   1   80.29   15.60
  -5 -21  -1   82.59   18.40
  -5  21  -1  113.79   21.10
  -5  21  -1   95.19   18.90
  -5  21  -1  102.99   15.80
  -5 -22   1   12.00   14.00
  -5 -22   1   13.50    9.00
   5 -22  -1   25.00   16.70
   5 -22  -1   39.10   18.20
  -5 -22   1   10.70   17.30
  -5 -22   1   48.10   15.80
   5 -22  -1   -0.30   14.80
  -5 -22   1   24.40   17.40
  -5 -22   1   -8.60   13.60
  -5  22   1    2.10   14.20
  -5  22   1   24.90   18.30
  -5  22   1   -9.80   17.00
   4 -22  -1   13.00   12.30
  -4 -22   1    0.90   12.80
  -4 -22   1    6.60   13.50
   4 -22  -1   -4.70   12.10
   4 -22  -1   -7.40   16.10
  -4 -22   1    3.90    7.90
  -4 -22   1    5.00   10.90
   4 -22  -1   -4.50   12.90
  -4 -22   1  -10.90   10.10
  -4 -22   1    1.90   13.10
  -4  22   1   23.40   12.30
   4  22  -1    3.70    9.60
  -4  22   1   20.90   13.90
  -4  22   1    7.70   12.90
   4  22  -1   -2.70   14.70
   3 -22  -1   62.49   14.40
  -3 -22   1   55.69   12.80
  -3 -22   1   54.89   11.90
   3 -22  -1   41.50   10.70
   3 -22  -1   82.09   12.00
  -3 -22   1   82.69   11.10
   3 -22  -1   50.69   11.50
  -3 -22   1   67.29   11.90
  -3 -22   1   54.39   11.80
  -3 -22   1   72.29    8.80
  -3  22   1   62.09   10.50
  -3  22   1   47.10   11.10
  -3  22   1   70.99   12.20
   3  22  -1   66.09    9.00
   3  22  -1   35.30   12.30
  -2 -22   1   26.70   10.60
   2 -22  -1   10.60   11.70
  -2 -22   1   25.30    5.10
   2 -22  -1   38.90    9.10
  -2 -22   1   41.40   10.50
   2 -22  -1   41.50   11.50
  -2 -22   1   22.70    8.50
   2 -22  -1   24.40    9.90
  -2 -22   1   33.40    7.40
  -2 -22   1    9.00   10.10
   2  22  -1   31.70    7.00
  -2  22   1   24.30    8.60
  -2  22   1   27.10    9.20
   2  22  -1   14.30   10.10
   2  22  -1   32.40    5.50
  -2  22   1   20.90    8.40
  -1 -22   1    6.90    5.50
  -1 -22   1   -0.30    6.70
   1 -22  -1    9.10    7.50
  -1 -22   1    5.10    9.50
   1 -22  -1    2.70    5.40
  -1 -22   1    2.60    7.70
  -1 -22   1   -2.80    6.60
   1 -22  -1   -6.30    8.40
  -1 -22   1    3.80    9.20
   1 -22  -1   12.10    8.10
   1 -22  -1    6.20    9.30
  -1  22   1  -11.50    7.30
   1  22  -1    4.60    5.20
   1  22  -1   -2.90    7.90
   1  22  -1    2.30    6.20
  -1  22   1    4.60    6.50
  -1  22   1   11.70    8.10
   0 -22   1   34.30    8.10
   0 -22  -1   25.00    9.40
   0 -22   1   56.09   18.50
   0 -22   1   26.50    7.80
   0 -22  -1   30.30   11.20
   0 -22   1   18.70    7.00
   0 -22   1   31.80    6.90
   0 -22   1   22.00    9.50
   0 -22  -1   25.00    7.20
   0 -22  -1   17.70    8.50
   0 -22  -1   23.60    7.90
   0 -22   1   25.40    6.90
   0  22   1   27.50    8.60
   0  22   1   27.10    6.20
   0  22   1   14.00    7.50
   0  22  -1   26.40    7.50
   0  22  -1   28.80    6.30
   0  22  -1   21.40    8.40
   1 -22   1   18.10    5.50
  -1 -22  -1    4.70    8.40
  -1 -22  -1   21.30    9.40
  -1 -22  -1    9.20    7.20
   1 -22   1   14.60    5.70
   1 -22   1   25.50    9.50
   1 -22   1   22.50    9.80
  -1 -22  -1   21.00    7.80
   1 -22   1   15.40    9.90
   1 -22   1   20.20    7.50
  -1 -22  -1   22.80    7.70
   1  22   1   12.90    4.70
  -1  22  -1   21.50    8.50
   1  22   1   20.30    9.00
   1  22   1   28.20    7.50
  -1  22  -1    8.50    6.90
  -1  22  -1   -1.60    7.70
  -2 -22  -1   -9.20    7.60
  -2 -22  -1   -0.90    8.80
  -2 -22  -1   -1.60    9.10
  -2 -22  -1   -1.60    7.40
   2 -22   1   -8.20    7.70
   2 -22   1   -0.40    9.10
   2 -22   1  -10.50    9.10
   2 -22   1    9.80   10.80
  -2 -22  -1    0.60    9.00
  -2  22  -1    8.40    7.90
   2  22   1   10.70    9.00
   2  22   1   -1.40    6.80
  -2  22  -1  -10.40    8.50
   3 -22   1   16.90   11.80
  -3 -22  -1   33.70   10.40
  -3 -22  -1   41.10   10.30
   3 -22   1   24.10   10.10
  -3 -22  -1   38.00   11.80
   3 -22   1   41.20   10.40
   3 -22   1   43.80   13.40
  -3 -22  -1   34.60    8.60
  -3 -22  -1   33.60   12.30
  -3  22  -1   38.50   11.10
   3  22   1   29.60    8.60
  -3  22  -1   33.60   11.50
  -3  22  -1   37.00    9.90
   3  22   1   28.80   12.40
   4 -22   1   23.60   12.20
  -4 -22  -1   12.90    8.90
   4 -22   1    9.40   11.30
  -4 -22  -1   -1.00   11.10
   4 -22   1   -9.60   14.20
  -4 -22  -1   -3.00   12.50
  -4 -22  -1    6.90   13.70
  -4 -22  -1   -2.30   11.40
  -4  22  -1  -16.60   12.60
   4  22   1   -4.50   14.60
  -4  22  -1   -9.10   10.70
   4  22   1    4.90   11.00
  -4  22  -1  -15.50   13.20
  -5 -22  -1   -1.50   18.80
   4 -23  -1   18.10   15.20
   4 -23  -1   21.90   13.10
   4 -23  -1   40.10   19.20
   4 -23  -1   15.40   13.80
  -4 -23   1   17.30    8.80
  -4 -23   1   16.90   13.00
  -4 -23   1   24.10   14.60
  -4 -23   1   38.20   12.60
  -4 -23   1   37.00   15.00
  -4 -23   1   21.50   13.10
   4  23  -1   13.40   16.00
  -4  23   1    5.60   13.80
  -4  23   1   12.70   14.10
   4  23  -1   26.70   10.70
  -4  23   1   12.40   12.70
   3 -23  -1   38.90   12.10
   3 -23  -1   45.40   11.20
  -3 -23   1   31.10   12.10
  -3 -23   1   60.59   11.50
   3 -23  -1   40.40   14.10
  -3 -23   1   62.29    9.10
  -3 -23   1   57.39   11.80
  -3 -23   1   38.30   14.00
   3 -23  -1   23.70   11.80
  -3 -23   1   55.49   11.20
   3  23  -1   50.99    9.20
  -3  23   1   53.49   12.80
  -3  23   1   39.10   11.40
  -3  23   1   49.30   11.60
   3  23  -1   20.10   12.50
  -2 -23   1   20.50    5.40
  -2 -23   1   18.70    8.90
   2 -23  -1   27.40   12.50
   2 -23  -1   28.60    9.60
  -2 -23   1   29.90   11.10
  -2 -23   1   27.20   11.70
   2 -23  -1   20.10   10.80
  -2 -23   1   32.90    8.00
   2 -23  -1   28.10   12.40
  -2 -23   1   30.90   10.00
  -2 -23   1   36.30    9.10
   2  23  -1   26.70    7.40
  -2  23   1   13.30    9.60
  -2  23   1    9.00    9.20
   2  23  -1   27.00    5.90
   2  23  -1   17.40   11.20
  -1 -23   1  123.79   10.60
   1 -23  -1  120.69   10.20
  -1 -23   1  112.89   12.60
  -1 -23   1  133.79   12.00
  -1 -23   1  126.89   11.20
  -1 -23   1  137.59   14.50
   1 -23  -1  130.89   14.40
   1 -23  -1   90.69   12.80
  -1 -23   1  144.89   13.60
   1 -23  -1  104.99   13.60
   1 -23  -1  124.49   13.10
  -1 -23   1  121.09   11.30
  -1  23   1   92.99   12.40
   1  23  -1  129.79    9.80
  -1  23   1  130.39   12.40
  -1  23   1  112.09   11.40
   1  23  -1  139.49   15.30
   1  23  -1  132.39   11.70
   0 -23   1    2.00    7.80
   0 -23   1    0.10    9.50
   0 -23  -1    9.40    7.20
   0 -23  -1    4.00   10.00
   0 -23   1    3.60    6.80
   0 -23   1    5.70    7.20
   0 -23   1    0.30    9.80
   0 -23  -1   -6.20    7.20
   0 -23   1   -0.70    6.60
   0 -23  -1    5.40    8.20
   0 -23  -1    2.90    9.60
   0  23  -1   -1.90    6.80
   0  23  -1   -1.20    6.00
   0  23  -1   -6.40    8.00
   0  23   1    6.10    7.70
   0  23   1    9.00    8.90
   0  23   1   -0.80    5.80
   1 -23   1   55.29    9.70
   1 -23   1   42.20    6.30
   1 -23   1   63.29   15.20
   1 -23   1   49.20   17.40
   1 -23   1   60.49    7.10
  -1 -23  -1   30.60   10.20
  -1 -23  -1   37.50    8.50
   1 -23   1   40.50   11.90
  -1 -23  -1   35.90    8.70
  -1 -23  -1   55.09    9.80
  -1 -23  -1   38.50   10.80
  -1  23  -1   34.10    8.60
   1  23   1   34.10   10.30
   1  23   1   33.00    8.00
  -1  23  -1   46.70    9.10
   1  23   1   42.50    5.60
  -1  23  -1   32.20    8.00
   2 -23   1   23.80   12.30
   2 -23   1    3.30    8.40
   2 -23   1   -0.20   10.40
  -2 -23  -1    0.70    9.90
   2 -23   1    7.60   10.70
  -2 -23  -1    5.40    9.10
  -2 -23  -1   -5.90    7.50
  -2 -23  -1   11.70    8.40
  -2 -23  -1   12.20   10.70
   2  23   1    5.40    7.60
   2  23   1    4.10   10.10
  -2  23  -1   13.00    9.60
  -2  23  -1   -3.30    8.70
  -2  23  -1    9.70    8.60
  -3 -23  -1   28.50   10.60
   3 -23   1    2.20   14.00
  -3 -23  -1   37.10   13.00
  -3 -23  -1   13.00   11.50
   3 -23   1   27.50   13.10
   3 -23   1   18.30   10.80
  -3 -23  -1   24.40   11.80
   3 -23   1   26.30   10.20
  -3 -23  -1   15.60    8.90
  -3  23  -1   22.60   12.10
  -3  23  -1   45.70   11.80
   3  23   1   29.10    9.20
   3  23   1   29.30   12.80
  -3  23  -1   25.00   10.70
  -4 -23  -1   38.30   10.10
  -4 -23  -1   21.10   12.40
  -4 -23  -1    1.60   11.70
  -4 -23  -1   17.50   14.80
   4 -23   1   19.20   14.20
   4 -23   1   14.70   12.60
  -4 -23  -1   31.00   14.50
   4 -23   1   30.20   15.90
  -4  23  -1   16.50   15.00
  -4  23  -1   37.10   12.10
   4  23   1   27.10   12.00
  -4  23  -1   39.50   15.30
   4  23   1   36.30   16.70
   4 -24  -1   -4.10   14.50
  -4 -24   1    6.70   14.40
  -4 -24   1   14.00   15.00
  -4 -24   1   26.70   13.50
   4 -24  -1   32.40   13.90
   4 -24  -1   26.30   17.20
  -4 -24   1   22.90   15.60
  -4 -24   1   31.60    9.90
  -4 -24   1   12.20   14.60
  -4  24   1   -1.60   13.30
  -4  24   1   38.80   15.80
  -4  24   1    0.30   14.90
   4  24  -1   21.00   17.10
   4  24  -1   17.30   11.20
  -3 -24   1   35.20   13.90
  -3 -24   1   39.20   12.50
  -3 -24   1   62.79    9.90
   3 -24  -1   48.80   12.50
   3 -24  -1  103.69   18.90
  -3 -24   1   62.39   14.40
  -3 -24   1   53.49   13.50
  -3 -24   1   57.19   12.50
   3 -24  -1   71.69   21.50
   3 -24  -1   53.89   14.60
  -3  24   1   59.29   12.70
  -3  24   1   52.49   13.20
   3  24  -1   51.19   14.00
   3  24  -1   55.49    9.60
  -3  24   1   22.50   11.00
   2 -24  -1   28.50   10.00
  -2 -24   1   38.50   12.80
   2 -24  -1   45.60   14.00
  -2 -24   1   46.20   10.80
  -2 -24   1   59.29   10.70
   2 -24  -1   44.60   11.60
   2 -24  -1   35.80   12.00
  -2 -24   1   31.30   10.40
  -2 -24   1   41.90    9.20
  -2 -24   1   57.89   12.60
   2  24  -1   35.50   12.40
  -2  24   1   46.20   11.50
  -2  24   1   41.30   10.50
  -2  24   1   54.59   11.10
   2  24  -1   51.39    9.00
   2  24  -1   46.30    6.50
  -1 -24   1    8.20    8.30
  -1 -24   1    9.10    8.40
   1 -24  -1   14.40    6.90
   1 -24  -1  -17.60    9.50
  -1 -24   1   -3.40   10.10
  -1 -24   1    7.60    8.90
  -1 -24   1   21.70    8.60
   1 -24  -1    2.90   10.20
   1 -24  -1    2.60   11.80
  -1 -24   1   31.80   11.10
   1 -24  -1   -1.60    6.10
   1 -24  -1    4.40    8.60
  -1  24   1    3.90    9.20
   1  24  -1   -2.10    9.80
   1  24  -1    4.00    6.10
   1  24  -1    1.30    7.40
  -1  24   1   15.40    9.30
  -1  24   1   11.10    7.80
   0 -24  -1   78.59   13.10
   0 -24  -1   96.29   11.90
   0 -24  -1   68.29   10.80
   0 -24   1  104.39   10.10
   0 -24   1   89.79   12.00
   0 -24   1   88.09    9.60
   0 -24   1  106.49   11.70
   0 -24   1   79.89   12.50
   0 -24  -1   82.89    9.70
   0 -24  -1   71.99   12.60
   0 -24   1  102.69   14.20
   0  24   1   94.09   12.20
   0  24   1   91.69   10.30
   0  24  -1  101.49    8.90
   0  24  -1   98.39   10.20
   0  24  -1   90.89   11.80
   0  24   1   83.19   10.40
   1 -24   1   -6.00    5.80
   1 -24   1   -4.70   10.10
   1 -24   1  -25.80    9.70
   1 -24   1    6.30    6.60
  -1 -24  -1   -8.10    8.10
  -1 -24  -1  -14.10    8.20
  -1 -24  -1   -6.70   10.30
  -1 -24  -1  -13.10   10.50
   1 -24   1  -12.60    7.80
   1 -24   1   29.10   11.00
  -1 -24  -1   12.10    9.10
   1  24   1   11.20    9.90
   1  24   1   -4.50    5.10
   1  24   1   11.20    8.00
  -1  24  -1   10.80    8.00
  -1  24  -1   17.40    9.40
  -2 -24  -1   30.50    9.70
   2 -24   1   24.00   11.70
   2 -24   1    5.30   11.90
  -2 -24  -1   16.90   11.60
   2 -24   1   34.30    9.90
  -2 -24  -1   35.50   11.30
  -2 -24  -1   60.99   10.00
  -2 -24  -1   34.30   13.10
   2 -24   1   20.50   11.80
   2  24   1   38.00    9.30
  -2  24  -1   27.90    9.70
  -2  24  -1   32.10   11.20
  -2  24  -1   33.70    9.80
   2  24   1   30.10   11.50
   3 -24   1    2.70   12.20
   3 -24   1   11.60   14.70
   3 -24   1  -10.70   10.30
  -3 -24  -1    3.30    9.10
  -3 -24  -1   15.90   13.20
  -3 -24  -1   -6.20   11.40
   3 -24   1   -1.40   13.60
  -3 -24  -1  -12.20   10.00
  -3 -24  -1  -16.10   11.30
   3  24   1   30.50   14.10
   3  24   1    0.50    9.30
  -3  24  -1    3.80   11.90
  -3  24  -1  -12.20   11.40
  -3  24  -1   -7.40   10.40
  -4 -24  -1   35.10   17.40
   4 -24   1    6.40   13.80
   4 -24   1   35.60   16.50
  -4 -24  -1   55.29   17.10
  -4 -24  -1   41.90   13.90
   4 -24   1   45.50   16.10
  -4 -24  -1   35.90   13.50
  -4 -24  -1   50.19   10.60
  -4 -24  -1   27.20   14.50
   4  24   1   38.40   18.40
  -4  24  -1   35.50   16.90
  -4  24  -1   12.70   13.10
   4  24   1   21.70   12.70
  -4  24  -1   16.20   16.10
   4 -25  -1   33.40   16.00
  -4 -25   1   77.59   18.00
  -4 -25   1   36.10   16.90
  -4 -25   1   21.40   15.70
   4 -25  -1   10.00   16.70
  -4 -25   1   66.39   17.20
  -4 -25   1   58.49   15.50
  -4 -25   1   74.79   10.70
   4 -25  -1   39.90   18.40
  -4  25   1   28.00   17.10
  -4  25   1   62.69   16.90
   4  25  -1   39.60   19.80
  -4  25   1   26.30   15.00
   4  25  -1   69.19   13.00
   3 -25  -1   18.80   16.90
  -3 -25   1   45.10   14.80
   3 -25  -1   23.50   12.60
   3 -25  -1   26.20   14.20
  -3 -25   1    9.20   13.80
   3 -25  -1   39.70   18.90
  -3 -25   1   28.90   12.90
  -3 -25   1   19.20    9.30
  -3 -25   1   20.50   12.50
  -3 -25   1   35.50   13.40
  -3  25   1    2.70   12.60
  -3  25   1   16.40   13.70
   3  25  -1   31.90   15.00
   3  25  -1   40.70   10.10
  -3  25   1   34.00   13.40
   2 -25  -1   -0.70   12.30
  -2 -25   1   -3.40   11.30
  -2 -25   1   -8.00   10.60
  -2 -25   1   -4.90   10.30
  -2 -25   1   17.30   12.10
   2 -25  -1   -1.50   12.30
   2 -25  -1   17.30   13.30
   2 -25  -1    6.20   10.20
  -2 -25   1    1.70    9.00
  -2 -25   1    1.70    9.80
  -2  25   1    8.70   10.60
   2  25  -1    3.40    6.20
  -2  25   1    1.10   10.00
   2  25  -1   10.80    8.60
   2  25  -1  -13.30   12.30
  -2  25   1   -3.40   10.30
   1 -25  -1   -5.40    9.20
  -1 -25   1   12.90   10.10
   1 -25  -1   12.10    7.40
  -1 -25   1    6.20   12.40
  -1 -25   1   17.80   12.10
   1 -25  -1   -1.70   11.60
   1 -25  -1   12.50   11.10
  -1 -25   1   10.90    9.20
   1 -25  -1   10.40   13.20
   1 -25  -1    3.20    7.00
  -1 -25   1   15.20    9.50
  -1 -25   1    6.90    9.30
  -1  25   1  -14.50    9.40
   1  25  -1   -7.70    6.20
   1  25  -1   -4.90   10.70
  -1  25   1   20.30   10.90
  -1  25   1    2.00    8.00
   1  25  -1    4.60    8.10
   0 -25   1   72.59    9.90
   0 -25  -1   51.49   13.20
   0 -25   1   50.59   12.30
   0 -25  -1   76.99   10.10
   0 -25  -1   78.39   12.90
   0 -25   1   70.39   11.80
   0 -25   1   76.09    9.80
   0 -25  -1   49.99   12.90
   0 -25   1   64.89   12.20
   0 -25   1   74.79   11.20
   0 -25  -1   42.50   10.60
   0  25   1   78.99   16.10
   0  25  -1   83.79   10.90
   0  25  -1   76.39   12.40
   0  25   1   85.99   13.20
   0  25  -1   74.89    8.90
   0  25   1   78.19    8.50
  -1 -25  -1    2.50    9.40
  -1 -25  -1   -8.20    9.20
   1 -25   1   10.70   12.90
  -1 -25  -1  -13.60   11.20
   1 -25   1  -17.00    9.90
   1 -25   1  -16.50    8.50
   1 -25   1    4.60    6.60
   1 -25   1   18.60   12.20
   1 -25   1   -0.70    6.60
   1  25   1    5.50   10.70
   1  25   1  -19.00    8.20
   1  25   1    1.40    5.70
  -1  25  -1   -4.10    8.70
  -1  25  -1   -7.40    9.20
  -1  25  -1   27.80   10.70
   2 -25   1   23.40   10.00
   2 -25   1   11.00   12.70
  -2 -25  -1   15.80   12.70
  -2 -25  -1   -0.10   12.50
  -2 -25  -1   12.60    9.60
   2 -25   1    2.50   13.10
  -2 -25  -1    4.50   10.20
  -2 -25  -1   21.70   11.20
   2 -25   1   28.60   12.90
  -2  25  -1   10.80    9.90
  -2  25  -1   -2.40   10.90
   2  25   1    2.60    9.30
  -2  25  -1    4.10   10.60
   2  25   1   10.40   13.10
  -3 -25  -1   25.80   13.80
  -3 -25  -1   13.70   10.40
   3 -25   1   11.40   11.70
  -3 -25  -1    9.00   14.20
   3 -25   1   36.50   17.00
   3 -25   1   10.20   17.30
   3 -25   1   30.90   16.50
  -3 -25  -1   11.60   12.10
  -3 -25  -1   42.50   13.60
  -3  25  -1    2.50   12.40
   3  25   1   36.50   15.20
  -3  25  -1   14.60   12.30
   3  25   1   27.40   10.70
  -3  25  -1   33.20   14.50
  -4 -25  -1   22.40   16.30
  -4 -25  -1   16.80   17.70
   4 -25   1    5.80   17.80
   4 -25   1   -4.20   14.40
   4 -25   1   13.80   16.30
  -4 -25  -1   11.70   14.60
  -4 -25  -1    2.20   16.40
  -4 -25  -1    0.90   11.40
  -4 -25  -1   15.70   14.60
   4  25   1   -4.90   13.40
  -4  25  -1   14.60   16.60
  -4  25  -1   -4.10   16.80
  -4  25  -1    3.40   13.20
   4  25   1   -3.80   18.50
   3 -26  -1   65.69   14.50
  -3 -26   1   75.69   14.80
  -3 -26   1   14.60   15.40
   3 -26  -1   26.00   15.80
  -3 -26   1   53.99   16.00
   3 -26  -1   53.59   20.90
  -3 -26   1   62.19   11.30
  -3 -26   1   73.19   14.00
   3 -26  -1   69.59   17.80
  -3 -26   1   36.70   15.10
  -3  26   1   48.70   15.10
   3  26  -1   58.99   11.40
   3  26  -1   51.49   16.40
  -3  26   1   85.39   17.00
  -3  26   1   45.40   14.50
  -2 -26   1  184.68   16.90
  -2 -26   1  178.78   16.30
  -2 -26   1  205.68   17.10
   2 -26  -1  196.68   20.80
   2 -26  -1  189.28   20.60
  -2 -26   1  135.19   16.00
   2 -26  -1  182.78   19.80
  -2 -26   1  192.98   20.30
  -2 -26   1  170.18   18.60
   2 -26  -1  216.48   24.40
  -2  26   1  184.38   18.40
   2  26  -1  190.98   18.50
  -2  26   1  210.48   20.50
   2  26  -1  170.88   16.30
   2  26  -1  192.08   11.50
  -2  26   1  182.28   16.50
   1 -26  -1    2.10    7.20
  -1 -26   1   14.90   12.90
   1 -26  -1  -14.30   14.80
  -1 -26   1    1.20    9.70
   1 -26  -1  -15.00   12.00
   1 -26  -1    2.70   11.60
  -1 -26   1    0.20    8.90
  -1 -26   1   -0.60    9.30
  -1 -26   1  -20.00    9.70
  -1 -26   1    0.40   17.00
   1 -26  -1    8.10    7.40
   1 -26  -1   -7.40    9.90
  -1  26   1   -4.70    9.00
   1  26  -1    0.10   11.90
  -1  26   1    4.80   10.40
  -1  26   1  -11.10   11.40
   1  26  -1   -4.10    8.60
   1  26  -1   -1.90    6.70
   0 -26   1    1.20    9.40
   0 -26  -1   -0.10    9.90
   0 -26  -1    4.90    8.90
   0 -26   1   -0.30   12.10
   0 -26   1    2.30   10.60
   0 -26  -1   -0.10   10.90
   0 -26   1  -22.40   12.20
   0 -26  -1   -7.50   10.40
   0 -26  -1  -34.50   11.60
   0 -26   1   -0.20    8.30
   0 -26   1   10.10    8.80
   0  26  -1    3.70    7.90
   0  26  -1   15.80   11.00
   0  26   1   -4.00   11.50
   0  26   1   -9.30    9.40
   0  26   1   -4.30    7.30
   0  26  -1   -2.50   11.30
   1 -26   1   79.79   14.30
   1 -26   1   70.79   14.80
   1 -26   1   53.29   12.60
  -1 -26  -1   46.70   14.50
   1 -26   1   65.99   12.00
  -1 -26  -1   78.79   12.80
  -1 -26  -1   68.49   12.60
  -1 -26  -1   87.19   15.40
   1 -26   1   82.29    9.10
   1 -26   1   67.09    8.80
  -1  26  -1   66.09   12.20
   1  26   1   68.09   10.80
  -1  26  -1   68.19   13.10
   1  26   1   62.29    7.20
   1  26   1   61.39   14.00
  -1  26  -1   72.79   12.80
   2 -26   1   -3.20   13.50
  -2 -26  -1   -6.70   10.80
   2 -26   1   -0.30   13.20
  -2 -26  -1   -2.90   12.60
  -2 -26  -1    3.60   13.20
  -2 -26  -1   -7.10   12.00
   2 -26   1   16.50   11.40
  -2 -26  -1   28.30   10.70
   2 -26   1    5.90   12.60
  -2  26  -1    2.50   10.70
   2  26   1    6.70   14.20
   2  26   1   -4.90   10.10
  -2  26  -1   12.70   11.90
  -2  26  -1   13.00   12.90
   3 -26   1   12.20   13.50
   3 -26   1  -27.20   17.00
  -3 -26  -1   -8.80   10.50
   3 -26   1    6.60   12.30
  -3 -26  -1   10.60   15.20
  -3 -26  -1  -17.20   11.80
  -3 -26  -1   17.80   15.80
  -3 -26  -1   -4.40   13.50
   3 -26   1  -21.10   16.70
  -3  26  -1   21.50   13.80
  -3  26  -1   12.80   14.70
  -3  26  -1  -22.30   12.70
   3  26   1   24.50   11.70
   3  26   1   17.70   17.00
   3 -27  -1   -7.90   13.60
  -3 -27   1  -29.60   15.70
  -3 -27   1   -2.00   13.80
   3 -27  -1   -7.70   16.60
  -3 -27   1   -9.00   10.30
   3 -27  -1  -10.00   20.20
  -3 -27   1   18.70   18.40
  -3 -27   1    0.50   13.60
  -3 -27   1  -13.60   15.20
   3 -27  -1   12.50   17.20
  -3  27   1   17.90   16.80
   3  27  -1    1.20   11.40
   3  27  -1  -11.80   17.00
  -3  27   1  -12.20   13.90
  -3  27   1   10.70   14.90
  -2 -27   1   22.40   16.10
   2 -27  -1   26.00   13.80
  -2 -27   1   18.80   14.60
  -2 -27   1   14.30   10.90
   2 -27  -1   11.00   15.20
   2 -27  -1  -21.90   11.60
   2 -27  -1   26.30   14.30
  -2 -27   1   14.70   12.20
  -2 -27   1   11.30   12.70
  -2 -27   1   12.40   12.60
   2  27  -1   14.10   10.50
  -2  27   1  -17.50   12.60
  -2  27   1    7.60   13.10
  -2  27   1   23.20   12.00
   2  27  -1  -29.80   14.10
  -1 -27   1   38.80   11.70
  -1 -27   1   34.70   11.90
  -1 -27   1   47.60   12.60
  -1 -27   1   34.50   15.40
  -1 -27   1   29.50   11.80
   1 -27  -1   53.59    9.10
  -1 -27   1   44.70   15.20
   1 -27  -1   22.10   15.00
   1 -27  -1   31.90   14.70
   1 -27  -1   45.20    9.10
   1 -27  -1   30.70   12.10
   1 -27  -1   43.50   14.20
  -1  27   1   55.69   13.70
   1  27  -1   38.70   10.50
   1  27  -1   57.69   15.10
   1  27  -1   38.70    8.20
  -1  27   1   62.49   12.40
  -1  27   1   26.80   10.40
   0 -27   1   10.60   11.20
   0 -27  -1   -2.30   10.80
   0 -27  -1   -3.40   11.50
   0 -27   1   16.10   14.30
   0 -27  -1   12.10   11.20
   0 -27  -1    1.50    9.60
   0 -27   1    3.70   14.10
   0 -27   1    7.90    9.60
   0 -27  -1   15.60   14.10
   0 -27   1    0.40    9.80
   0 -27   1    5.40   11.80
   0 -27  -1    9.90   10.00
   0  27   1   11.00   13.40
   0  27  -1    9.80   10.40
   0  27   1    3.60   10.90
   0  27  -1    9.60   12.80
   0  27  -1    6.70    8.50
   0  27   1    0.70    7.90
  -1 -27  -1   -1.30   12.20
  -1 -27  -1  -13.20   11.40
  -1 -27  -1  -16.50   13.60
   1 -27   1   21.50   13.70
   1 -27   1    4.50   14.10
   1 -27   1   -1.00   10.70
   1 -27   1  -23.70   13.50
  -1 -27  -1   15.00   11.80
   1 -27   1   24.00    8.30
  -1 -27  -1   -4.60   10.80
   1 -27   1    7.60    8.20
  -1  27  -1   41.90   13.60
   1  27   1   -8.40   12.70
   1  27   1    0.80    6.90
  -1  27  -1   -4.20   10.60
   1  27   1    1.10   10.30
  -1  27  -1   18.90   10.70
   2 -27   1   11.60   15.90
  -2 -27  -1    4.60   11.80
   2 -27   1   25.30   12.60
   2 -27   1   21.30   17.10
  -2 -27  -1   19.90   13.50
   2 -27   1    0.20   16.00
  -2 -27  -1   -3.00   12.60
  -2 -27  -1    6.00   14.40
  -2 -27  -1   31.50   15.30
   2  27   1   17.00   11.30
   2  27   1    1.10   15.10
  -2  27  -1   42.40   13.20
  -2  27  -1   47.60   14.60
  -2  27  -1    1.60   11.80
   3 -27   1    0.70   18.50
  -3 -27  -1   33.20   15.10
   3 -27   1   -3.30   16.90
  -3 -27  -1    1.10   15.20
   3 -27   1    4.80   19.10
  -3 -27  -1   -7.90   13.80
  -3 -27  -1   -7.30   16.00
   3 -27   1    8.00   14.50
  -3 -27  -1   -4.10   15.20
  -3  27  -1  -14.50   14.60
  -3  27  -1  -13.60   15.50
   3  27   1  -11.00   17.20
  -3  27  -1  -19.50   13.60
   3  27   1   12.40   12.60
  -2 -28   1   -2.30   13.00
   2 -28  -1   -4.00   16.00
  -2 -28   1   -0.40   13.00
  -2 -28   1  -31.70   13.50
   2 -28  -1   25.50   18.20
   2 -28  -1  -12.90   13.50
   2 -28  -1  -38.60   16.20
  -2 -28   1   12.60   16.50
  -2 -28   1   -0.70   11.40
  -2 -28   1  -11.60   16.50
   2  28  -1   -8.20   11.40
   2  28  -1   -1.90   17.50
  -2  28   1    3.30   14.50
  -2  28   1    3.10   14.70
  -2  28   1   -4.80   12.60
   1 -28  -1   -6.40   15.40
   1 -28  -1    4.60    9.20
   1 -28  -1   -8.60    8.90
   1 -28  -1   -6.00   11.70
   1 -28  -1    2.60   22.00
  -1 -28   1   -4.90   13.70
  -1 -28   1  -25.00   11.10
  -1 -28   1   11.00   12.60
  -1 -28   1   -3.30   12.20
  -1 -28   1   22.90   11.00
  -1 -28   1    0.50   15.60
   1 -28  -1   -5.00   14.30
  -1  28   1    5.00   12.60
   1  28  -1   -2.90    8.00
  -1  28   1    0.80   21.20
  -1  28   1   -0.80   13.90
   1  28  -1   -9.70   14.20
   0 -28  -1   16.80   10.90
   0 -28   1    6.20   13.30
   0 -28   1   29.90   14.60
   0 -28   1   11.40   15.50
   0 -28   1   15.70   10.80
   0 -28  -1    8.30   11.70
   0 -28   1   16.50   12.30
   0 -28   1   14.50   10.80
   0 -28  -1   23.20   14.00
   0 -28  -1   26.40   15.60
   0 -28  -1   17.10   13.70
   0 -28  -1   -0.50   14.20
   0  28   1    5.70    8.80
   0  28   1   42.80   15.70
   0  28  -1    8.00   11.60
   0  28  -1   26.60   14.20
   0  28   1    3.90   11.70
   0  28  -1   22.70    9.50
  -1 -28  -1   52.19   13.50
  -1 -28  -1   34.30   16.80
   1 -28   1   40.80    9.10
  -1 -28  -1   35.20   13.80
   1 -28   1   64.59   15.70
  -1 -28  -1   57.59   14.00
   1 -28   1   59.89   13.40
  -1 -28  -1   38.50   12.40
   1 -28   1   12.60   15.30
   1 -28   1   34.70    9.30
  -1 -28  -1   25.50   13.30
   1 -28   1   28.10   17.00
  -1  28  -1   39.40   13.20
   1  28   1   27.60   12.00
   1  28   1   51.29   16.80
  -1  28  -1   23.30   14.90
   1  28   1   24.30    7.90
  -1  28  -1   50.19   12.10
  -2 -28  -1   34.00   14.90
   2 -28   1   20.80   13.70
   2 -28   1    8.20   16.30
   2 -28   1   28.30   17.40
  -2 -28  -1   -4.90   13.00
  -2 -28  -1   10.10   16.70
  -2 -28  -1   29.10   12.90
  -2 -28  -1   11.10   16.60
   2 -28   1   18.30   17.00
  -2 -28  -1   24.10   15.20
  -2  28  -1   -2.00   14.10
   2  28   1   34.00   17.30
   2  28   1    1.40   13.10
  -2  28  -1   18.50   14.70
  -2  28  -1   13.30   13.10
  -2 -29   1   -2.20   13.40
  -2 -29   1   -2.90   14.10
   2 -29  -1   -1.30   14.80
  -2 -29   1  -38.10   17.00
  -2 -29   1   11.70   15.50
   2 -29  -1   50.99   20.90
   2 -29  -1   10.50   17.70
   2 -29  -1  -18.20   18.10
  -2 -29   1   20.70   18.90
   2  29  -1    8.90   20.00
  -2  29   1   -7.90   13.70
  -2  29   1    6.30   16.70
  -2  29   1    7.10   15.20
   1 -29  -1   33.30   17.60
   1 -29  -1   29.00   10.50
   1 -29  -1   19.80   14.10
   1 -29  -1   -2.00   16.20
   1 -29  -1   -3.70    9.90
   1 -29  -1  -38.50   15.20
  -1 -29   1   20.20   13.90
  -1 -29   1    7.20   14.70
  -1 -29   1    3.30   13.00
  -1 -29   1    3.20   11.90
  -1 -29   1   28.10   17.70
  -1 -29   1   -4.40   13.30
  -1  29   1   27.80   12.10
  -1  29   1   37.00   16.40
   1  29  -1   -3.10    8.80
   1  29  -1   34.00   12.40
  -1  29   1  -20.80   13.30
   1  29  -1    6.30   16.90
   0 -29  -1   71.19   15.90
   0 -29   1   51.79   14.90
   0 -29   1   72.39   20.20
   0 -29  -1   42.10   17.90
   0 -29  -1   29.20   12.00
   0 -29  -1   50.69   22.20
   0 -29  -1   61.29   15.60
   0 -29   1   46.90   15.50
   0 -29   1   55.09   12.50
   0 -29  -1   39.60   26.30
   0  29  -1   53.39   16.90
   0  29  -1   55.49   13.60
   0  29   1   46.50   10.30
   0  29  -1   33.50   10.60
   0  29   1   38.10   14.20
   0  29   1   55.89   17.20
   1 -29   1  227.68   23.40
   1 -29   1  246.68   17.00
  -1 -29  -1  252.57   23.10
   1 -29   1  293.87   27.80
  -1 -29  -1  253.77   24.90
   1 -29   1  205.08   17.20
   1 -29   1  243.58   25.00
  -1 -29  -1  227.78   18.60
  -1 -29  -1  242.78   22.80
  -1 -29  -1  210.38   18.00
  -1 -29  -1  236.18   25.00
  -1  29  -1  268.37   23.40
   1  29   1  252.47   21.60
   1  29   1  248.88   13.90
  -1  29  -1  280.07   27.50
   1  29   1  212.78   22.10
  -1  29  -1  217.98   20.60
  -2 -29  -1   12.00   14.70
   0 -30  -1   -6.50   13.10
   0 -30  -1   18.60   15.90
   0 -30  -1  -25.80   18.40
   0 -30   1   -7.30   15.30
   0 -30   1   28.10   19.40
   0 -30   1  -13.20   14.80
   0 -30  -1   14.70   17.90
   0 -30   1  -24.30   11.90
   0 -30   1   33.60   20.20
   0 -30  -1   -0.90   12.30
   0 -30  -1   -7.00   15.40
   0  30   1    5.00   17.60
   0  30   1  -12.10   10.20
   0  30   1  -22.60   13.80
   0  30  -1    1.00   11.30
   0  30  -1   10.90   17.50
   0  30  -1  -11.90   13.80
  -7   0   2  -29.80   15.70
  -7   0   2  -16.80   13.10
  -7   0   2   20.70   15.30
  -7   0   2    0.80   12.80
  -7   0   2    1.00   13.50
  -7   0   2   -6.20   14.70
  -7   0   2   21.50   11.80
  -7   0   2    3.90   14.30
  -6   0   2   -5.20    8.20
  -6   0   2  -18.20    9.50
  -6   0   2  -13.00   13.50
  -6   0   2   18.40   10.00
  -6   0   2    1.10    8.60
  -6   0   2    0.70    9.90
  -6   0   2   -6.80   10.00
  -6   0   2   13.10    8.40
  -5   0   2    5.80    7.70
  -5   0   2    1.80    7.00
  -5   0   2    2.50    7.70
  -5   0   2    5.00    6.10
  -5   0   2    5.20    6.50
  -4   0   2   12.10    5.20
  -4   0   2    3.30    4.20
  -4   0   2    5.00    5.40
  -4   0   2    4.60    5.40
  -3   0   2   -4.90    3.70
  -3   0   2   -3.00    3.00
  -3   0   2    2.80    3.30
  -3   0   2    0.40    4.00
  -2   0   2   88.29    5.30
  -2   0   2   92.09    3.30
  -2   0   2   84.19    6.00
  -2   0   2   93.49    5.60
  -2   0   2  100.89    4.90
   1   0  -2   -0.90    2.00
  -1   0   2   -0.80    1.50
   1   0  -2    0.20    1.20
   1   0  -2   -1.20    1.80
  -1   0   2   -3.10    1.70
  -1   0   2    1.90    2.10
   1   0  -2    1.60    1.60
  -1   0   2   -1.50    1.30
   1   0   2    1.30    1.70
   1   0   2    0.40    1.30
  -1   0  -2    1.20    1.50
   1   0   2    0.90    1.80
  -1   0  -2   -2.30    1.50
  -1   0  -2    1.20    2.00
  -2   0  -2  345.77    9.60
  -2   0  -2  381.26    9.50
  -2   0  -2  377.46    9.20
  -2   0  -2  368.46    8.00
  -3   0  -2   -1.60    3.00
  -3   0  -2   -0.20    3.00
  -3   0  -2   -2.30    3.20
  -3   0  -2   -0.60    1.90
  -4   0  -2  206.48   10.30
  -4   0  -2  194.58    9.70
  -4   0  -2  191.78   10.30
  -4   0  -2  195.48    9.60
  -5   0  -2    3.00    6.60
  -5   0  -2    3.10    6.30
  -5   0  -2   -8.90    5.20
  -5   0  -2    1.10    6.00
  -5   0  -2   -1.50    6.30
  -5   0  -2   -7.50    8.40
  -5   0  -2   -5.20    5.70
  -6   0  -2    3.30    9.00
  -6   0  -2    6.00    9.70
  -6   0  -2   16.20    9.10
  -6   0  -2    3.50   12.60
  -6   0  -2    5.10    8.00
  -6   0  -2  -10.10   10.40
  -6   0  -2   -9.50    8.40
  -6   0  -2    6.00    8.40
  -7   0  -2   -2.50   14.00
  -7   0  -2    0.20   10.60
  -7   0  -2    2.40   13.90
  -7   0  -2    0.60   15.70
  -7   0  -2   -0.70   12.80
  -7   0  -2    8.50   14.20
  -7   0  -2   13.30   12.10
  -7   0  -2   29.60   19.10
  -7  -1   2   -5.20   13.40
  -7  -1   2  -23.10   13.90
  -7  -1   2   -8.10   13.60
  -7  -1   2   14.10   12.40
  -7  -1   2   -1.00   14.00
  -7  -1   2    8.50   11.50
  -7  -1   2   11.30   12.90
  -7  -1   2   -1.30   16.00
  -7   1   2    3.80   11.40
  -7   1   2  -25.80   15.40
  -7   1   2   13.40   12.90
  -7   1   2   15.80   13.50
  -7   1   2    4.70   14.70
  -7   1   2   17.10   15.00
  -7   1   2   -1.60   15.50
  -7   1   2   -9.50   12.90
  -6  -1   2   57.89   10.70
  -6  -1   2   50.69   10.30
  -6  -1   2   55.99   16.10
  -6  -1   2   55.39   11.60
  -6  -1   2   68.49   12.50
  -6  -1   2   76.49   11.60
  -6  -1   2   55.29    9.90
  -6  -1   2   51.09   10.50
  -6   1   2   67.69   13.20
  -6   1   2   61.59   12.60
  -6   1   2   33.50   11.50
  -6   1   2   57.99   10.90
  -6   1   2   61.99   10.60
  -6   1   2   53.69    9.90
  -5  -1   2   51.89    8.20
  -5  -1   2   51.19    8.10
  -5  -1   2   58.09    9.50
  -5  -1   2   51.69   10.10
  -5  -1   2   52.19    9.30
  -5  -1   2   65.09    9.10
  -5   1   2   80.99   10.90
  -5   1   2   77.19    8.70
  -5   1   2   70.19    8.00
  -5   1   2   64.19    9.50
  -5   1   2   68.99   10.00
  -4  -1   2   74.59    8.00
  -4  -1   2   75.49    7.80
  -4  -1   2   85.59    7.90
  -4  -1   2   88.29    8.60
  -4   1   2   75.59    8.30
  -4   1   2   94.19   10.30
  -4   1   2   76.99    7.30
  -4   1   2   81.99    8.50
  -3  -1   2  207.88    9.70
  -3  -1   2  200.28    8.20
  -3  -1   2  209.98    9.20
  -3   1   2  213.68    7.90
  -3   1   2  208.28    9.40
  -3   1   2  226.18    9.10
  -3   1   2  220.58    5.90
  -2  -1   2   82.39    3.20
  -2  -1   2   86.29    5.20
  -2  -1   2   86.79    4.80
  -2  -1   2   90.69    5.80
  -2   1   2   86.09    5.40
  -2   1   2   91.89    5.70
  -2   1   2   91.89    4.50
  -1  -1   2 1296.97   23.20
   1  -1  -2 1268.97   23.40
   1  -1  -2 1303.37   23.90
  -1  -1   2 1286.37   24.00
   1  -1  -2 1332.57   25.20
  -1  -1   2 1270.57   23.10
  -1  -1   2 1266.47   23.80
  -1   1   2 1336.47   25.60
   1   1  -2 1262.17   23.80
   1   1  -2 1305.47   24.20
  -1   1   2 1259.37   23.30
   1   1  -2 1283.97   23.00
  -1   1   2 1305.27   23.30
   1   1  -2 1288.17   23.20
  -1   1   2 1274.47   23.70
   0  -1   2   -0.20    0.70
   0  -1  -2    0.10    0.50
   0   1   2   -1.20    0.90
   0   1  -2   -0.10    0.90
   0   1  -2   -0.70    0.50
  -1  -1  -2   33.50    3.20
  -1  -1  -2   32.30    2.70
  -1  -1  -2   34.50    3.10
   1  -1   2   32.70    2.70
  -1  -1  -2   35.40    2.70
  -1  -1  -2   32.30    2.90
   1  -1   2   34.70    2.70
   1  -1   2   41.30    4.20
   1  -1   2   38.20    2.50
  -1   1  -2   40.00    3.40
   1   1   2   35.30    3.30
  -1   1  -2   33.50    2.30
   1   1   2   35.90    2.40
  -1   1  -2   34.80    2.80
  -1   1  -2   35.40    2.50
   1   1   2   37.30    2.90
  -2  -1  -2  308.67    8.50
  -2  -1  -2  306.97    6.80
  -2  -1  -2  301.77    8.90
  -2  -1  -2  310.97    8.70
  -2   1  -2  307.77    9.00
  -2   1  -2  308.47    8.10
  -2   1  -2  304.47    8.00
  -2   1  -2  300.77    7.30
  -3  -1  -2  266.07    9.50
  -3  -1  -2  276.67    9.50
  -3  -1  -2  251.57    9.70
  -3  -1  -2  259.57    9.20
  -3   1  -2  257.17    9.80
  -3   1  -2  261.57    7.20
  -3   1  -2  267.07    8.90
  -3   1  -2  266.67    9.10
  -4  -1  -2   12.50    4.60
  -4  -1  -2   16.60    4.90
  -4  -1  -2   22.20    5.40
  -4  -1  -2   18.90    5.10
  -4  -1  -2   12.00    5.10
  -4   1  -2    8.60    6.50
  -4   1  -2   19.80    4.90
  -4   1  -2   14.80    3.20
  -4   1  -2   29.60    5.80
  -4   1  -2   11.80    4.50
  -5  -1  -2   -8.60    6.00
  -5  -1  -2  -12.30    8.40
  -5  -1  -2    2.50    6.10
  -5  -1  -2   -2.40    6.30
  -5  -1  -2    2.20    6.00
  -5  -1  -2    3.70    5.90
  -5  -1  -2   -5.20    5.80
  -5   1  -2    2.50    8.70
  -5   1  -2   -0.70    6.20
  -5   1  -2    4.00    5.60
  -5   1  -2   -3.00    5.90
  -5   1  -2    0.90    5.40
  -5   1  -2    6.90    6.70
  -6  -1  -2   23.10    9.60
  -6  -1  -2   16.10    8.50
  -6  -1  -2   25.20   12.90
  -6  -1  -2   21.70   11.20
  -6  -1  -2    9.80    9.40
  -6  -1  -2   14.80    9.70
  -6  -1  -2   13.90    9.20
  -6  -1  -2    8.70    8.60
  -6   1  -2    0.70    8.60
  -6   1  -2   28.60   10.30
  -6   1  -2   29.60   10.40
  -6   1  -2   19.60    8.90
  -6   1  -2    5.50    8.60
  -6   1  -2   37.70    8.50
  -6   1  -2   -0.30   12.40
  -7  -1  -2   44.00   19.70
  -7  -1  -2   39.40   14.80
  -7  -1  -2   33.70   11.90
  -7  -1  -2   56.29   15.00
  -7  -1  -2   19.40   14.10
  -7  -1  -2   27.60   15.90
  -7  -1  -2   37.20   14.40
  -7  -1  -2   29.40   13.00
  -7   1  -2   46.60   15.40
  -7   1  -2   52.89   15.80
  -7   1  -2   18.80   18.10
  -7   1  -2   43.90   17.40
  -7   1  -2   52.59   15.20
  -7   1  -2   23.50   12.40
  -7   1  -2   56.79   14.10
  -7   1  -2   31.80   10.90
  -7  -2   2    8.20   13.20
  -7  -2   2   -5.20   13.70
  -7  -2   2    5.70   11.90
  -7  -2   2    4.90   15.80
  -7  -2   2   -8.10   13.80
  -7  -2   2    2.90   13.40
  -7  -2   2   22.60   12.40
  -7  -2   2    1.80   14.40
  -7   2   2   10.60   13.10
  -7   2   2   12.50   16.20
  -7   2   2  -17.30   12.10
  -7   2   2   24.90   16.10
  -7   2   2    4.40   14.70
  -7   2   2    1.60   11.00
  -7   2   2    2.60   13.80
  -7   2   2   25.20   15.90
  -6  -2   2   17.60   10.10
  -6  -2   2    5.10   11.30
  -6  -2   2   22.70   10.60
  -6  -2   2   38.50   10.60
  -6  -2   2   36.70   11.10
  -6  -2   2   27.70    9.80
  -6  -2   2   13.60    9.70
  -6   2   2   13.70   10.80
  -6   2   2   40.00   12.50
  -6   2   2   23.50    9.70
  -6   2   2   32.50    8.90
  -6   2   2   10.30   10.90
  -6   2   2   29.60    8.90
  -5  -2   2  334.37   17.00
  -5  -2   2  363.86   16.60
  -5  -2   2  363.16   17.40
  -5  -2   2  358.16   17.40
  -5  -2   2  364.56   16.70
  -5  -2   2  353.86   14.60
  -5  -2   2  346.57   15.40
  -5   2   2  400.76   19.30
  -5   2   2  370.56   18.00
  -5   2   2  370.56   17.70
  -5   2   2  352.56   15.80
  -5   2   2  361.86   14.10
  -4  -2   2  177.68    9.60
  -4  -2   2  174.78   10.60
  -4  -2   2  174.58   11.10
  -4  -2   2  202.98   11.60
  -4  -2   2  205.58   11.10
  -4   2   2  184.48    6.50
  -4   2   2  173.28   10.20
  -4   2   2  176.38    9.00
  -4   2   2  182.38   11.70
  -3  -2   2    2.70    3.30
  -3  -2   2    2.70    3.60
  -3  -2   2   -4.60    3.40
  -3   2   2   -1.20    2.00
  -3   2   2   -3.30    2.70
  -3   2   2    2.40    4.40
  -3   2   2   -1.70    3.10
   2  -2  -2   88.19    6.00
  -2  -2   2   92.59    5.20
  -2  -2   2   89.29    5.10
   2  -2  -2   94.49    3.50
  -2  -2   2   84.59    5.50
  -2  -2   2   84.39    3.50
   2  -2  -2   98.59    5.80
   2  -2  -2   92.49    3.60
  -2   2   2   97.19    4.10
  -2   2   2   95.19    6.00
  -2   2   2   94.19    5.60
  -2   2   2   84.79    4.20
  -1  -2   2 1198.68   22.70
  -1  -2   2 1218.68   22.30
  -1  -2   2 1260.77   23.10
  -1  -2   2 1207.48   21.80
   1  -2  -2 1210.38   22.10
   1  -2  -2 1196.88   23.10
  -1   2   2 1244.68   23.30
  -1   2   2 1217.58   23.00
  -1   2   2 1205.78   22.10
   1   2  -2 1239.08   23.00
  -1   2   2 1241.88   22.60
   1   2  -2 1249.28   22.20
  -1  -2  -2  364.26    9.10
   1  -2   2  378.56    7.90
  -1  -2  -2  378.26    8.60
   1  -2   2  366.46    8.40
  -1  -2  -2  393.86    8.20
  -1  -2  -2  352.76    7.70
   1  -2   2  377.56    9.10
   1  -2   2  386.96    7.70
  -1  -2  -2  368.36    8.00
  -1   2  -2  376.96    8.70
  -1   2  -2  378.76    7.60
  -1   2  -2  381.06    7.80
   1   2   2  382.16    7.90
   1   2   2  375.76    9.00
   1   2   2  372.86    7.90
  -1   2  -2  373.86    8.90
   1   2   2  372.76    8.30
   2  -2   2  443.26    9.00
  -2  -2  -2  432.86   11.00
  -2  -2  -2  438.36    9.10
  -2  -2  -2  443.16   11.30
  -2  -2  -2  450.05   10.60
  -2  -2  -2  435.16   10.70
   2  -2   2  447.76    9.20
   2  -2   2  428.66   11.70
  -2   2  -2  434.76   11.50
  -2   2  -2  434.96   10.00
  -2   2  -2  451.05   10.30
  -2   2  -2  443.06   10.00
  -3  -2  -2   66.39    6.40
  -3  -2  -2   70.19    6.30
  -3  -2  -2   74.79    6.00
  -3  -2  -2   68.69    6.10
  -3   2  -2   67.19    5.40
  -3   2  -2   64.69    6.80
  -3   2  -2   66.49    5.60
  -3   2  -2   66.59    4.90
  -4  -2  -2   32.30    6.10
  -4  -2  -2   34.10    6.00
  -4  -2  -2   23.00    5.40
  -4  -2  -2   29.90    5.40
  -4  -2  -2   23.20    5.10
  -4   2  -2   23.10    5.50
  -4   2  -2   32.90    5.20
  -4   2  -2   26.20    4.90
  -4   2  -2   27.00    3.60
  -4   2  -2   33.30    7.40
  -5  -2  -2    7.90    6.40
  -5  -2  -2   11.40    6.70
  -5  -2  -2   24.40    7.40
  -5  -2  -2    5.60    6.80
  -5  -2  -2    0.80    8.60
  -5  -2  -2    9.40    6.70
  -5   2  -2   20.40    7.70
  -5   2  -2    8.20    5.70
  -5   2  -2   17.40    9.50
  -5   2  -2   16.10    5.90
  -5   2  -2   27.20    7.80
  -5   2  -2   26.00    6.70
  -6  -2  -2    3.50    9.00
  -6  -2  -2   -3.30    8.80
  -6  -2  -2   -2.20    9.20
  -6  -2  -2   -2.90    9.70
  -6  -2  -2   10.20   14.60
  -6  -2  -2    0.40    9.70
  -6  -2  -2    6.50   12.90
  -6  -2  -2   -5.50    9.10
  -6   2  -2   -3.40    7.80
  -6   2  -2  -11.60    9.00
  -6   2  -2    5.60   10.00
  -6   2  -2   14.40   13.20
  -6   2  -2    5.70    7.60
  -6   2  -2    2.10    8.40
  -6   2  -2   10.10    8.80
  -7  -2  -2  -14.10   17.80
  -7  -2  -2    5.90   13.00
  -7  -2  -2    8.50   13.50
  -7  -2  -2   22.90   15.10
  -7  -2  -2  -15.00   13.00
  -7  -2  -2  -13.90   11.40
  -7  -2  -2    9.40   14.00
  -7  -2  -2   -5.20   14.50
  -7   2  -2   -8.70   10.10
  -7   2  -2  -14.30   11.30
  -7   2  -2   10.10   15.30
  -7   2  -2   -4.70   16.40
  -7   2  -2   -1.40   18.70
  -7   2  -2   18.20   15.50
  -7   2  -2    8.40   12.70
  -7   2  -2   29.40   14.70
  -7  -3   2    3.50   15.90
  -7  -3   2   10.60   12.10
  -7  -3   2  -19.00   13.40
  -7  -3   2   23.50   13.90
  -7  -3   2    4.00   12.10
  -7  -3   2   20.90   13.60
  -7  -3   2   12.50   14.30
  -7  -3   2  -10.80   13.90
  -7   3   2   22.00   15.70
  -7   3   2  -14.30   16.30
  -7   3   2   29.50   16.70
  -7   3   2   -9.40   12.70
  -7   3   2  -20.40   11.50
  -7   3   2   26.30   14.40
  -6  -3   2    5.60   11.00
  -6  -3   2   -5.20    9.90
  -6  -3   2   -4.50    8.20
  -6  -3   2  -12.10    9.40
  -6  -3   2    6.40    9.70
  -6  -3   2    2.50    9.00
  -6  -3   2   -5.00   10.80
  -6  -3   2   -0.90    9.00
  -6   3   2    8.10    8.40
  -6   3   2    0.50    7.90
  -6   3   2   -6.90   10.50
  -6   3   2  -11.40   10.90
  -6   3   2   15.00   11.40
  -6   3   2   -5.50    8.90
  -5  -3   2  225.18   12.10
  -5  -3   2  222.68   14.60
  -5  -3   2  243.98   14.00
  -5  -3   2  207.68   14.80
  -5  -3   2  222.98   14.90
  -5  -3   2  239.78   15.20
  -5   3   2  252.37   15.90
  -5   3   2  226.48   16.80
  -5   3   2  221.38   13.70
  -5   3   2  211.18   11.60
  -5   3   2  208.48   16.00
  -4  -3   2    5.30    4.60
  -4  -3   2    1.00    5.30
  -4  -3   2    9.90    5.40
  -4  -3   2    0.80    4.00
  -4  -3   2   -6.90    4.90
  -4   3   2    1.50    3.80
  -4   3   2    1.80    5.10
  -4   3   2   -4.60    2.80
  -4   3   2    4.00    6.00
  -4   3   2    0.90    4.50
  -3  -3   2    0.60    1.80
  -3  -3   2   -1.40    3.50
  -3  -3   2    1.50    3.50
  -3  -3   2    1.20    3.70
  -3  -3   2    3.00    3.50
  -3   3   2    1.00    2.70
  -3   3   2    3.00    4.40
  -3   3   2    5.10    3.60
  -3   3   2    0.10    2.40
  -2  -3   2  722.23   15.80
   2  -3  -2  737.93   14.30
  -2  -3   2  701.93   16.10
   2  -3  -2  689.23   16.70
   2  -3  -2  705.73   16.20
  -2  -3   2  705.93   14.00
   2  -3  -2  708.03   14.90
   2  -3  -2  718.83   14.30
  -2  -3   2  697.73   16.40
  -2   3   2  745.13   14.80
  -2   3   2  707.43   14.40
  -2   3   2  694.23   15.90
  -2   3   2  706.33   16.50
   1  -3  -2 2181.28   39.90
   1  -3  -2 2247.18   40.10
   1  -3  -2 2180.68   38.60
  -1  -3   2 2198.38   39.20
  -1  -3   2 2257.67   39.40
  -1  -3   2 2171.88   40.00
  -1  -3   2 2228.78   39.90
  -1   3   2 2232.48   40.00
  -1   3   2 2187.38   38.60
  -1   3   2 2217.88   39.80
   1   3  -2 2187.18   39.40
  -1   3   2 2216.98   40.10
   1   3  -2 2215.18   40.20
   0  -3  -2   49.90    2.60
   0  -3   2   53.19    2.70
   0  -3  -2   48.40    2.50
   0  -3   2   47.20    2.70
   0  -3  -2   44.60    2.70
   0  -3  -2   45.30    3.10
   0  -3   2   46.20    2.40
   0   3   2   52.19    2.70
   0   3   2   43.70    2.80
   0   3  -2   51.89    2.60
   0   3  -2   45.90    3.60
   0   3   2   38.30    2.30
   0   3   2   43.50    2.30
   0   3  -2   50.09    2.40
   0   3  -2   49.50    2.60
  -1  -3  -2   88.09    4.50
  -1  -3  -2   88.39    4.00
  -1  -3  -2   89.39    3.90
   1  -3   2   90.69    4.60
  -1  -3  -2   79.49    3.90
   1  -3   2   86.79    4.70
   1  -3   2   79.69    2.60
   1  -3   2   83.79    3.60
  -1  -3  -2   84.29    2.90
  -1   3  -2   87.89    2.70
   1   3   2   83.49    4.10
   1   3   2   85.59    4.30
   1   3   2   84.89    4.60
  -1   3  -2   89.79    4.70
   1   3   2   79.29    3.70
  -1   3  -2   94.19    3.60
  -1   3  -2   84.79    4.70
   2  -3   2  490.25   12.80
   2  -3   2  469.25   10.40
  -2  -3  -2  489.15   10.10
  -2  -3  -2  473.15   11.50
   2  -3   2  500.35   10.40
   2  -3   2  473.95   11.30
  -2  -3  -2  471.15   10.90
  -2  -3  -2  462.65   12.20
  -2  -3  -2  472.05   11.40
  -2   3  -2  502.85   11.10
  -2   3  -2  465.25   12.40
  -2   3  -2  475.95   11.20
  -2   3  -2  491.45   10.50
  -3  -3  -2   60.39    6.40
  -3  -3  -2   67.19    6.00
  -3  -3  -2   61.09    5.70
  -3  -3  -2   53.89    5.20
  -3   3  -2   70.69    5.60
  -3   3  -2   68.89    5.20
  -3   3  -2   63.19    5.20
  -3   3  -2   69.49    7.00
  -3   3  -2   62.19    6.90
  -4  -3  -2    6.80    4.40
  -4  -3  -2    2.10    4.50
  -4  -3  -2    9.70    4.60
  -4  -3  -2    5.00    4.80
  -4   3  -2   11.60    4.40
  -4   3  -2    5.30    3.50
  -4   3  -2   -2.30    6.10
  -4   3  -2    6.90    4.20
  -4   3  -2    5.70    4.00
  -4   3  -2    5.20    4.80
  -5  -3  -2    6.00    7.60
  -5  -3  -2    0.50    6.50
  -5  -3  -2    1.70    6.30
  -5  -3  -2    5.40    6.40
  -5  -3  -2   -4.30    6.30
  -5  -3  -2   10.30    6.90
  -5   3  -2  -20.00    8.20
  -5   3  -2   12.30    7.10
  -5   3  -2    5.80    5.90
  -5   3  -2   14.20    5.60
  -5   3  -2    7.80    5.90
  -6  -3  -2   67.29   11.20
  -6  -3  -2   73.49   14.10
  -6  -3  -2   59.89   10.90
  -6  -3  -2   58.79   12.60
  -6  -3  -2   53.49   13.60
  -6  -3  -2   77.69   11.60
  -6  -3  -2   54.69   10.40
  -6  -3  -2   97.99   12.30
  -6   3  -2   44.50   14.10
  -6   3  -2   65.69    9.70
  -6   3  -2   73.69    9.20
  -6   3  -2   76.69   10.00
  -6   3  -2   68.79   12.40
  -6   3  -2   77.89   11.70
  -7  -3  -2   32.70   13.30
  -7  -3  -2    6.90   14.60
  -7  -3  -2   -2.70   14.60
  -7  -3  -2   -5.30   17.40
  -7  -3  -2    0.00   13.80
  -7  -3  -2    5.20   13.20
  -7  -3  -2  -10.80   11.80
  -7  -3  -2    3.10   13.00
  -7   3  -2   14.00   17.00
  -7   3  -2   17.30   11.90
  -7   3  -2  -16.80   17.80
  -7   3  -2   -0.40   15.50
  -7   3  -2   14.80   10.40
  -7   3  -2    9.90   14.80
  -7   3  -2   14.40   14.50
  -7  -4   2    8.90   12.60
  -7  -4   2   22.00   14.50
  -7  -4   2   24.50   11.90
  -7  -4   2   32.40   13.80
  -7  -4   2    1.10   13.60
  -7  -4   2   14.20   14.50
  -7  -4   2  -11.30   15.00
  -7  -4   2   11.20   14.70
  -7   4   2   18.10   15.80
  -7   4   2   31.80   11.70
  -7   4   2   36.80   17.40
  -7   4   2    8.30   17.50
  -7   4   2   12.20   12.90
  -7   4   2   11.90   10.60
  -6  -4   2   13.80    9.70
  -6  -4   2    5.30   10.10
  -6  -4   2   -5.80    9.80
  -6  -4   2   18.80   10.50
  -6  -4   2    1.80   10.40
  -6  -4   2   10.20   10.50
  -6  -4   2    6.30    8.60
  -6   4   2    1.80   11.60
  -6   4   2   20.50    8.40
  -6   4   2   12.10   11.70
  -6   4   2    2.90    8.20
  -6   4   2    9.60    8.90
  -6   4   2   -0.50   10.70
  -5  -4   2  538.35   19.40
  -5  -4   2  503.75   19.40
  -5  -4   2  520.25   18.70
  -5  -4   2  532.85   16.80
  -5  -4   2  495.05   19.80
  -5  -4   2  514.15   19.20
  -5   4   2  510.05   21.80
  -5   4   2  519.45   21.00
  -5   4   2  513.85   20.60
  -5   4   2  532.15   15.90
  -5   4   2  460.85   17.80
  -4  -4   2  104.29    7.50
  -4  -4   2   96.59    8.90
  -4  -4   2  103.19    9.60
  -4  -4   2  109.99   10.20
  -4  -4   2   99.59    9.10
  -4   4   2   96.99    7.20
  -4   4   2   98.39    8.70
  -4   4   2   99.99   10.40
  -4   4   2  106.59    6.40
  -4   4   2  107.29   10.80
  -3  -4   2   24.50    4.50
   3  -4  -2   19.20    4.10
  -3  -4   2   21.60    4.20
   3  -4  -2   22.20    2.50
  -3  -4   2   23.90    3.50
  -3  -4   2   23.10    2.80
  -3  -4   2   20.70    4.90
   3  -4  -2   17.10    2.50
  -3   4   2   20.90    3.30
  -3   4   2   16.20    5.10
  -3   4   2   22.90    3.40
  -3   4   2   24.70    4.70
   2  -4  -2  466.25   10.90
  -2  -4   2  469.95   12.30
   2  -4  -2  499.05   10.90
   2  -4  -2  484.85   12.50
  -2  -4   2  461.85   10.30
  -2  -4   2  486.55   12.80
   2  -4  -2  454.45   12.90
   2  -4  -2  494.15   11.50
  -2  -4   2  470.75   11.40
  -2   4   2  476.75   12.10
  -2   4   2  447.76   10.10
  -2   4   2  477.45   11.20
   2   4  -2  470.65   12.00
  -2   4   2  446.66   12.60
  -1  -4   2 2551.44   45.90
  -1  -4   2 2568.74   45.60
   1  -4  -2 2491.95   46.10
   1  -4  -2 2579.04   45.90
  -1  -4   2 2584.14   44.80
   1  -4  -2 2499.55   44.30
  -1  -4   2 2546.75   45.90
   1   4  -2 2606.54   46.20
  -1   4   2 2496.25   45.90
  -1   4   2 2531.15   45.90
  -1   4   2 2506.95   44.20
  -1   4   2 2582.54   45.70
   1   4  -2 2583.34   45.10
   0  -4   2  272.57    6.60
   0  -4   2  282.07    6.50
   0  -4   2  276.67    7.70
   0  -4   2  269.67    6.50
   0  -4  -2  272.77    6.50
   0  -4   2  268.57    6.30
   0  -4  -2  261.37    6.70
   0  -4  -2  279.17    6.70
   0   4  -2  273.37    6.30
   0   4   2  283.87    7.40
   0   4  -2  268.07    6.60
   0   4   2  273.27    6.50
   0   4   2  281.37    7.00
   0   4   2  265.47    6.70
   0   4  -2  274.37    7.70
   0   4  -2  266.77    6.60
   0   4  -2  271.77    6.40
   1  -4   2 1617.14   29.90
  -1  -4  -2 1612.34   29.30
   1  -4   2 1569.84   29.90
  -1  -4  -2 1531.05   27.50
  -1  -4  -2 1585.74   29.90
  -1  -4  -2 1554.24   29.00
   1  -4   2 1642.84   29.10
   1   4   2 1582.64   29.10
   1   4   2 1593.54   29.10
   1   4   2 1596.74   29.10
  -1   4  -2 1582.34   28.70
  -1   4  -2 1623.34   30.50
  -1   4  -2 1597.44   29.80
  -1   4  -2 1604.74   30.00
   1   4   2 1544.25   30.00
  -2  -4  -2    2.70    2.40
  -2  -4  -2    0.70    2.50
   2  -4   2    0.50    2.80
  -2  -4  -2    3.20    2.10
   2  -4   2    3.50    2.40
   2  -4   2    2.60    2.40
  -2  -4  -2    4.20    2.00
  -2  -4  -2    0.40    2.80
   2  -4   2    2.30    2.10
  -2   4  -2    3.90    2.70
  -2   4  -2    3.70    3.70
  -2   4  -2    5.40    1.70
  -2   4  -2    2.70    2.20
   2   4   2   -1.50    2.60
  -2   4  -2    5.40    3.10
   2   4   2    3.60    2.90
  -3  -4  -2  130.29    6.80
   3  -4   2  131.79    4.70
   3  -4   2  133.09    4.60
  -3  -4  -2  133.99    5.10
  -3  -4  -2  135.49    7.10
  -3  -4  -2  125.99    7.50
  -3  -4  -2  136.59    8.00
  -3   4  -2  144.59    9.90
  -3   4  -2  127.99    8.20
  -3   4  -2  128.29    6.60
  -3   4  -2  142.89    5.90
  -3   4  -2  125.99    6.70
  -4  -4  -2   74.79    8.20
  -4  -4  -2   64.09    6.90
  -4  -4  -2   63.59    6.40
  -4  -4  -2   60.39    6.20
  -4   4  -2   70.19    7.90
  -4   4  -2   63.09    5.60
  -4   4  -2   48.70    8.60
  -4   4  -2   61.39    6.20
  -4   4  -2   45.40    5.10
  -4   4  -2   66.89    5.70
  -5  -4  -2    7.90    6.60
  -5  -4  -2   11.30    7.30
  -5  -4  -2   17.10    7.30
  -5  -4  -2    8.60    6.80
  -5  -4  -2    3.70    7.20
  -5  -4  -2   14.80    6.60
  -5   4  -2   17.30    6.20
  -5   4  -2    4.50    5.60
  -5   4  -2   11.90    7.60
  -5   4  -2   15.10    5.50
  -5   4  -2    2.20    9.00
  -6  -4  -2    1.00    8.50
  -6  -4  -2   46.10   13.70
  -6  -4  -2   -3.80    9.50
  -6  -4  -2   -1.80    9.90
  -6  -4  -2   20.20    9.70
  -6  -4  -2   22.80   10.10
  -6  -4  -2    9.10   10.40
  -6  -4  -2  -11.30    9.50
  -6   4  -2   -3.50   12.50
  -6   4  -2   11.50   10.60
  -6   4  -2  -13.60    7.70
  -6   4  -2    3.50   10.10
  -6   4  -2   -5.60    7.80
  -6   4  -2    8.10    6.90
  -7  -4  -2   11.40   12.30
  -7  -4  -2   16.20   13.80
  -7  -4  -2   15.10   14.90
  -7  -4  -2   34.50   15.00
  -7  -4  -2    0.50   13.20
  -7  -4  -2   23.00   13.90
  -7  -4  -2   12.70   18.50
  -7  -4  -2   12.90   13.80
  -7   4  -2    1.40   11.90
  -7   4  -2    2.70   16.90
  -7   4  -2  -11.40   14.40
  -7   4  -2   47.20   15.70
  -7   4  -2   18.40   15.90
  -7   4  -2   12.20   10.50
  -7   4  -2   13.30   19.30
  -7   4  -2   21.80   12.00
  -7  -5   2   76.59   16.10
  -7  -5   2   68.59   16.20
  -7  -5   2   71.99   16.00
  -7  -5   2   60.69   17.20
  -7  -5   2   46.80   16.20
  -7  -5   2   50.49   14.90
  -7  -5   2   70.89   13.30
  -7  -5   2   48.70   13.70
  -7   5   2   74.49   12.60
  -7   5   2   84.19   18.40
  -7   5   2   85.89   19.00
  -7   5   2   65.69   11.60
  -7   5   2   48.60   17.60
  -7   5   2   56.89   14.20
  -6  -5   2   29.40   11.10
  -6  -5   2   24.70   10.60
  -6  -5   2   21.70   10.70
  -6  -5   2    9.90    8.20
  -6  -5   2   21.80   11.40
  -6  -5   2   10.20    9.70
  -6  -5   2   28.90   10.00
  -6   5   2   19.80    8.90
  -6   5   2   24.60    8.20
  -6   5   2   24.90   12.40
  -6   5   2   33.10   12.60
  -6   5   2    7.00    7.50
  -6   5   2  -10.80   10.20
  -5  -5   2  158.28   13.10
  -5  -5   2  115.69   10.40
  -5  -5   2  128.69   11.20
  -5  -5   2  117.99   11.30
  -5  -5   2  131.29   13.30
  -5  -5   2  121.19   12.40
  -5   5   2  126.79   13.30
  -5   5   2  132.69    9.90
  -5   5   2  137.29   12.40
  -5   5   2  137.29   10.40
  -4  -5   2  128.29   10.60
  -4  -5   2  113.79    7.80
  -4  -5   2  118.09    9.30
  -4  -5   2  125.69    9.60
  -4  -5   2  118.39    9.80
  -4   5   2  112.39    6.90
  -4   5   2  112.79   11.20
  -4   5   2  108.99    9.20
  -4   5   2  138.19   11.10
  -4   5   2  121.89    7.20
  -3  -5   2  160.88    6.70
  -3  -5   2  164.98    7.90
   3  -5  -2  175.78    6.20
  -3  -5   2  171.28    6.40
  -3  -5   2  158.68    9.00
   3  -5  -2  181.08    9.10
  -3  -5   2  169.08    8.80
   3  -5  -2  156.98    6.20
  -3   5   2  177.48    9.60
  -3   5   2  164.78    9.80
  -3   5   2  168.18    7.00
  -3   5   2  179.88    8.60
  -3   5   2  156.88    6.30
  -2  -5   2   -1.10    2.10
  -2  -5   2   -0.30    1.90
   2  -5  -2    1.30    2.50
   2  -5  -2   -0.90    2.70
  -2  -5   2    1.40    3.10
  -2  -5   2    1.10    2.30
  -2  -5   2   -2.50    2.90
   2  -5  -2   -4.80    3.40
   2  -5  -2    1.70    1.90
   2  -5  -2   -2.80    2.30
  -2   5   2    1.10    2.70
  -2   5   2    1.50    3.40
  -2   5   2    0.50    1.70
  -2   5   2   -1.70    2.40
   2   5  -2   -0.30    2.60
   1  -5  -2   17.40    2.70
   1  -5  -2   25.90    2.40
  -1  -5   2   23.70    3.30
  -1  -5   2   19.20    2.00
  -1  -5   2   25.00    3.10
   1  -5  -2   21.80    3.40
  -1  -5   2   31.20    2.70
  -1  -5   2   24.70    3.40
   1   5  -2   27.80    3.50
  -1   5   2   24.80    2.40
  -1   5   2   22.60    3.40
  -1   5   2   20.90    2.70
   1   5  -2   33.00    2.80
  -1   5   2   30.30    3.50
   0  -5   2  432.46    9.40
   0  -5  -2  412.86    9.60
   0  -5   2  435.96   10.10
   0  -5  -2  409.36    9.40
   0  -5   2  418.26    9.60
   0  -5   2  441.56    9.10
   0  -5  -2  433.26    9.60
   0   5   2  420.76    9.60
   0   5  -2  430.96    9.30
   0   5   2  421.26   10.40
   0   5   2  416.26    9.60
   0   5   2  422.66    9.40
   0   5  -2  400.66    9.50
   0   5  -2  425.16    9.20
   1  -5   2  373.26    8.60
  -1  -5  -2  368.66    9.20
   1  -5   2  364.56    9.50
  -1  -5  -2  335.97    8.60
   1  -5   2  368.16    9.90
  -1  -5  -2  353.96    8.50
  -1  -5  -2  352.26    9.40
   1   5   2  336.07    8.80
  -1   5  -2  363.56   10.10
   1   5   2  347.87    8.80
  -1   5  -2  365.26    9.40
  -1   5  -2  361.96   10.00
   1   5   2  346.07    9.50
   1   5   2  361.36    8.60
  -1   5  -2  367.26    8.50
  -2  -5  -2  346.77    9.40
  -2  -5  -2  353.96    8.90
   2  -5   2  352.96    9.80
  -2  -5  -2  360.06    9.80
   2  -5   2  355.06    9.40
  -2  -5  -2  358.86    8.50
   2  -5   2  369.06    9.80
   2  -5   2  357.76   11.20
  -2  -5  -2  347.67   10.80
   2   5   2  340.27   10.20
  -2   5  -2  357.06    9.30
  -2   5  -2  354.06   10.20
   2   5   2  348.57    9.80
  -2   5  -2  353.06   10.70
  -2   5  -2  342.77   11.70
  -3  -5  -2   66.89    5.60
   3  -5   2   63.79    4.60
  -3  -5  -2   76.39    4.60
   3  -5   2   59.59    4.70
  -3  -5  -2   69.39    7.10
  -3  -5  -2   73.89    5.90
  -3  -5  -2   70.79    6.50
   3  -5   2   68.09    6.50
  -3   5  -2   69.79    5.70
  -3   5  -2   74.89    7.60
  -3   5  -2   69.39    6.20
  -3   5  -2   65.29    7.30
  -3   5  -2   66.69    4.40
  -4  -5  -2   18.70    5.40
  -4  -5  -2   17.80    3.10
  -4  -5  -2   14.60    6.10
  -4  -5  -2    9.60    4.90
  -4  -5  -2   19.90    5.00
  -4  -5  -2   15.90    5.70
  -4   5  -2   20.80    6.20
  -4   5  -2   16.60    7.20
  -4   5  -2    7.70    4.40
  -4   5  -2   23.50    4.10
  -4   5  -2   11.30    4.50
  -4   5  -2   11.10    4.00
  -5  -5  -2   22.80    6.70
  -5  -5  -2   25.20    7.70
  -5  -5  -2   22.90    6.40
  -5  -5  -2   33.80    8.00
  -5  -5  -2   27.70    7.70
  -5   5  -2   29.60    6.50
  -5   5  -2   27.80   13.50
  -5   5  -2   41.70    6.10
  -5   5  -2   37.40    6.90
  -6  -5  -2   -0.70    9.40
  -6  -5  -2   -9.00   10.40
  -6  -5  -2  -23.40    9.00
  -6  -5  -2    5.20    8.60
  -6  -5  -2   -1.90    9.10
  -6  -5  -2   -3.10   13.00
  -6  -5  -2    7.00    8.90
  -6   5  -2  -10.60    6.60
  -6   5  -2    0.30   13.00
  -6   5  -2  -11.60    7.50
  -6   5  -2   -6.90    7.90
  -6   5  -2   14.50   10.80
  -7  -5  -2  -23.60   15.60
  -7  -5  -2   49.80   19.60
  -7  -5  -2   34.90   14.10
  -7  -5  -2   44.30   14.30
  -7  -5  -2    5.40   13.20
  -7  -5  -2   23.90   13.80
  -7  -5  -2   24.90   13.60
  -7   5  -2   43.60   11.70
  -7   5  -2   18.20   11.70
  -7   5  -2   46.50   10.80
  -7   5  -2   38.20   18.70
  -7   5  -2   34.30   19.40
  -7   5  -2   35.40   15.20
  -7   5  -2    6.90   16.20
  -7  -6   2   54.69   15.40
  -7  -6   2   62.39   16.10
  -7  -6   2   12.80   11.70
  -7  -6   2   61.79   16.00
  -7  -6   2   24.20   13.80
  -7  -6   2   43.40   15.80
  -7  -6   2   46.70   16.40
  -7  -6   2   45.80   13.40
  -7   6   2   61.79   18.30
  -7   6   2   44.50   17.70
  -7   6   2   77.39   11.90
  -7   6   2   15.50   13.30
  -7   6   2   56.49   18.40
  -7   6   2   42.90   10.90
  -6  -6   2    8.00    8.20
  -6  -6   2   23.40   10.90
  -6  -6   2   24.80   11.20
  -6  -6   2   28.00    9.80
  -6  -6   2   22.80   10.80
  -6  -6   2   33.50   11.00
  -6  -6   2   20.30   10.70
  -6  -6   2   16.00   10.50
  -6   6   2   25.10    7.90
  -6   6   2   16.40   12.10
  -6   6   2   14.20   12.70
  -6   6   2    7.90    9.10
  -6   6   2   20.50    7.80
  -6   6   2   16.10   11.60
  -5  -6   2    2.70    7.70
  -5  -6   2    5.80    5.50
  -5  -6   2    1.00    6.40
  -5  -6   2    4.00    7.10
  -5  -6   2    9.20    7.70
  -5  -6   2  -12.50    6.80
  -5   6   2    0.70    8.40
  -5   6   2    2.00    5.60
  -5   6   2   11.20    8.60
  -5   6   2    5.20    5.60
  -5   6   2    0.40    6.50
  -4  -6   2  548.75   16.30
  -4  -6   2  570.34   18.00
  -4  -6   2  563.64   17.80
  -4  -6   2  558.34   13.30
  -4  -6   2  567.34   15.00
  -4   6   2  554.64   19.10
  -4   6   2  547.15   18.50
  -4   6   2  586.84   17.10
  -4   6   2  558.64   14.00
  -3  -6   2   25.40    3.50
   3  -6  -2   26.80    3.60
  -3  -6   2   15.70    4.50
  -3  -6   2   18.00    4.70
   3  -6  -2   30.50    5.00
  -3  -6   2   31.20    4.40
   3  -6  -2   25.20    5.70
  -3  -6   2   25.40    3.50
   3  -6  -2   25.80    3.60
  -3   6   2   26.30    4.70
  -3   6   2   31.90    5.00
  -3   6   2   23.10    5.70
  -3   6   2   19.40    2.80
  -3   6   2   24.00    5.30
   2  -6  -2   -0.40    2.90
   2  -6  -2   -0.80    2.50
   2  -6  -2    2.90    1.80
  -2  -6   2    0.30    1.80
  -2  -6   2   -0.40    3.00
  -2  -6   2   -1.20    2.10
  -2  -6   2    1.20    2.60
   2  -6  -2    5.40    3.80
   2  -6  -2    1.70    2.80
  -2   6   2    3.00    2.70
  -2   6   2    0.30    3.20
  -2   6   2    1.80    3.60
   2   6  -2   -0.50    3.30
  -2   6   2   -3.30    2.70
   2   6  -2    0.00    2.60
  -2   6   2   -0.80    1.50
  -1  -6   2  408.86   10.40
   1  -6  -2  387.66   10.30
   1  -6  -2  381.66   10.80
  -1  -6   2  452.85    9.80
   1  -6  -2  395.86   10.90
  -1  -6   2  360.66   14.20
  -1  -6   2  418.76    8.10
   1  -6  -2  401.26    8.50
   1   6  -2  424.66    8.10
  -1   6   2  390.76   10.60
  -1   6   2  410.26    8.50
  -1   6   2  422.06   10.30
  -1   6   2  412.86   10.90
   1   6  -2  407.96   10.70
   1   6  -2  408.66    9.10
   0  -6   2   -2.00    2.60
   0  -6   2    5.70    2.00
   0  -6  -2    3.00    2.00
   0  -6  -2    4.10    2.20
   0  -6   2    3.30    2.30
   0  -6  -2    4.80    2.40
   0  -6   2   -0.10    2.00
   0  -6  -2    3.00    3.40
   0  -6   2    1.40    2.20
   0   6  -2    0.90    2.20
   0   6   2    7.20    5.30
   0   6  -2    3.10    3.50
   0   6   2    2.60    2.10
   0   6   2    1.70    2.20
   0   6  -2    1.20    2.20
   0   6   2    1.90    1.60
   0   6   2   -2.40    2.20
   0   6  -2    3.90    2.00
  -1  -6  -2  856.81   17.50
   1  -6   2  875.61   19.10
  -1  -6  -2  889.91   17.30
   1  -6   2  882.81   17.50
   1  -6   2  888.11   19.00
  -1  -6  -2  866.21   18.50
   1  -6   2  861.61   18.50
  -1  -6  -2  905.51   18.40
  -1   6  -2  873.01   19.00
  -1   6  -2  889.71   18.30
  -1   6  -2  862.41   18.90
   1   6   2  865.21   17.30
   1   6   2  859.71   18.60
   1   6   2  876.41   17.80
  -1   6  -2  879.61   17.40
  -2  -6  -2   13.70    3.30
  -2  -6  -2   13.40    3.90
   2  -6   2   18.00    3.30
  -2  -6  -2   17.40    3.00
  -2  -6  -2   15.50    2.30
   2  -6   2   12.70    3.40
   2  -6   2   20.60    3.90
   2  -6   2   14.20    3.50
  -2  -6  -2   13.80    2.90
  -2  -6  -2   13.40    2.40
  -2   6  -2   13.10    4.40
  -2   6  -2   14.90    3.60
  -2   6  -2   25.70    3.40
  -2   6  -2   10.80    3.40
   2   6   2    7.90    3.40
   2   6   2   14.10    3.30
  -3  -6  -2  260.67    8.50
   3  -6   2  251.47    8.10
  -3  -6  -2  254.07    9.80
   3  -6   2  256.57    9.80
  -3  -6  -2  251.27    9.00
   3  -6   2  248.18    8.40
  -3  -6  -2  239.98    8.90
  -3  -6  -2  251.37   10.90
  -3  -6  -2  261.67    8.00
  -3   6  -2  253.37   10.80
  -3   6  -2  246.28    9.50
  -3   6  -2  242.18   12.20
  -3   6  -2  268.87    9.10
  -3   6  -2  251.67    8.10
  -3   6  -2  254.67    7.10
  -4  -6  -2   87.79    8.00
  -4  -6  -2   90.49    8.90
  -4  -6  -2   95.89    8.00
  -4  -6  -2   85.29    5.70
  -4  -6  -2   83.89    7.70
  -4  -6  -2  100.69   10.00
  -4   6  -2  101.99   10.90
  -4   6  -2   92.59   10.20
  -4   6  -2   83.79    8.20
  -4   6  -2  101.59    6.00
  -4   6  -2   88.49    6.40
  -4   6  -2   92.19    7.90
  -5  -6  -2  104.19   10.20
  -5  -6  -2  100.79    9.30
  -5  -6  -2  127.99   12.50
  -5  -6  -2  110.99   10.30
  -5  -6  -2  100.59    8.90
  -5   6  -2  108.69    8.30
  -5   6  -2   94.19   14.00
  -5   6  -2  113.49   11.10
  -5   6  -2  106.59    9.30
  -5   6  -2  125.89   10.60
  -6  -6  -2   32.10   11.80
  -6  -6  -2   30.30   11.00
  -6  -6  -2   28.90   10.60
  -6  -6  -2   30.90    9.20
  -6  -6  -2   26.00    9.30
  -6  -6  -2   15.00   12.80
  -6  -6  -2   37.80    9.90
  -6  -6  -2   40.60   13.90
  -6   6  -2   34.40    7.70
  -6   6  -2   35.50   14.70
  -6   6  -2   31.60    7.40
  -6   6  -2   17.10   11.10
  -7  -6  -2   33.10   14.00
  -7  -6  -2   44.80   19.50
  -7  -6  -2   57.99   15.00
  -7  -6  -2   54.89   14.30
  -7  -6  -2   35.60   14.90
  -7  -6  -2   39.50   14.30
  -7  -6  -2   -2.20   12.70
  -7  -6  -2   71.59   17.00
  -7   6  -2   26.00   11.10
  -7   6  -2   28.40   19.90
  -7   6  -2   39.00   12.70
  -7   6  -2   61.29   10.30
  -7   6  -2   38.50   17.80
  -7   6  -2   27.80   15.60
  -7  -7   2   22.50   13.80
  -7  -7   2   25.80   15.00
  -7  -7   2   38.50   16.90
  -7  -7   2   21.40   14.10
  -7  -7   2   -0.90   11.70
  -7  -7   2   33.60   16.10
  -7  -7   2   35.80   16.50
  -7  -7   2   33.10   12.90
  -7   7   2   22.40   10.60
  -7   7   2  -14.70   17.60
  -7   7   2   52.49   19.90
  -7   7   2   21.20   17.20
  -7   7   2   33.50   10.20
  -7   7   2   47.20   13.70
  -6  -7   2    3.00    9.90
  -6  -7   2   24.10   11.70
  -6  -7   2   10.00    8.00
  -6  -7   2   26.60   10.70
  -6  -7   2   24.10   10.80
  -6  -7   2    5.40   10.20
  -6  -7   2    8.60    8.60
  -6   7   2   11.70    7.00
  -6   7   2   -5.40   11.90
  -6   7   2    5.70   11.80
  -6   7   2   -4.10    8.70
  -6   7   2   11.40   12.10
  -6   7   2    3.70    7.30
  -5  -7   2   13.70    8.30
  -5  -7   2   12.20    6.10
  -5  -7   2   10.90    8.00
  -5  -7   2   22.10    8.40
  -5  -7   2    3.50    6.40
  -5   7   2   30.80    9.30
  -5   7   2   12.30    7.00
  -5   7   2   10.90    5.30
  -5   7   2   11.20    5.60
  -5   7   2   23.00   10.10
  -4  -7   2   87.29    7.00
  -4  -7   2   81.39    7.20
  -4  -7   2   76.29    8.50
   4  -7  -2   82.59    6.00
  -4  -7   2   75.19    8.10
  -4  -7   2   69.49    6.90
   4  -7  -2   79.69    8.30
   4  -7  -2   83.09    5.70
  -4   7   2   83.09    9.10
  -4   7   2   73.39    6.00
  -4   7   2   90.69    9.20
  -4   7   2   80.39    9.60
  -3  -7   2  214.08   10.10
   3  -7  -2  232.68    8.40
   3  -7  -2  215.08   10.20
  -3  -7   2  228.58    8.50
   3  -7  -2  222.48   11.60
  -3  -7   2  230.78    7.50
   3  -7  -2  237.18    8.70
  -3  -7   2  233.18    8.30
  -3  -7   2  221.38   10.40
  -3   7   2  225.78    9.00
  -3   7   2  224.08   10.80
  -3   7   2  218.48    6.50
  -3   7   2  237.68   11.40
  -3   7   2  221.68    9.50
  -2  -7   2   18.10    3.40
   2  -7  -2   17.90    2.00
  -2  -7   2   17.90    4.20
   2  -7  -2   18.90    3.60
   2  -7  -2   23.40    3.80
   2  -7  -2   20.90    4.00
   2  -7  -2   19.90    4.60
  -2  -7   2   20.30    2.40
  -2  -7   2   20.10    2.90
  -2   7   2   25.10    4.10
  -2   7   2   21.60    4.20
   2   7  -2   14.70    4.20
  -2   7   2   19.30    4.10
  -2   7   2   17.30    3.60
   2   7  -2   20.00    3.30
  -2   7   2   26.20    2.60
   1  -7  -2   47.20    5.00
  -1  -7   2   39.00    4.00
  -1  -7   2   46.50    4.80
  -1  -7   2   48.50    2.90
   1  -7  -2   53.39    5.40
   1  -7  -2   41.70    4.30
   1  -7  -2   38.30    2.80
   1  -7  -2   45.10    4.60
  -1   7   2   37.70    3.90
  -1   7   2   43.30    4.10
  -1   7   2   41.30    4.50
   1   7  -2   44.50    4.30
  -1   7   2   49.20    4.30
  -1   7   2   43.60    2.90
   1   7  -2   49.20    2.70
   1   7  -2   37.40    3.50
   0  -7   2   22.30    3.00
   0  -7  -2   17.10    3.10
   0  -7   2   20.10    2.50
   0  -7   2   24.60    3.00
   0  -7  -2   16.80    2.40
   0  -7   2   36.80    6.40
   0  -7  -2   17.40    2.50
   0  -7  -2   13.40    3.00
   0  -7   2   23.50    2.70
   0   7   2   21.70    2.70
   0   7   2   14.60    2.00
   0   7   2   19.80    2.90
   0   7   2   17.10    2.90
   0   7  -2   21.90    3.80
   0   7  -2   18.40    2.50
   0   7  -2   19.80    2.80
   0   7   2   13.80    2.80
   1  -7   2 2516.85   46.60
   1  -7   2 2459.15   45.80
   1  -7   2 2506.65   46.50
  -1  -7  -2 2502.15   44.90
  -1  -7  -2 2457.65   45.90
  -1  -7  -2 2445.26   44.50
   1  -7   2 2436.36   44.80
  -1  -7  -2 2529.35   46.00
  -1   7  -2 2529.25   46.30
   1   7   2 2434.46   44.50
   1   7   2 2504.45   45.10
   1   7   2 2434.96   46.10
  -1   7  -2 2464.55   44.70
  -1   7  -2 2474.35   45.50
  -1   7  -2 2513.45   46.70
  -2  -7  -2  145.99    4.70
  -2  -7  -2  149.79    6.60
   2  -7   2  143.89    8.10
   2  -7   2  148.59    6.90
  -2  -7  -2  134.99    6.80
  -2  -7  -2  148.69    6.10
  -2  -7  -2  137.29    4.70
   2  -7   2  142.69    6.70
   2  -7   2  152.18    7.50
  -2  -7  -2  138.49    7.60
   2   7   2  141.79    6.60
  -2   7  -2  142.69    7.80
  -2   7  -2  154.38    7.90
  -2   7  -2  134.09    8.50
   2   7   2  136.59    7.40
  -2   7  -2  148.99    6.40
   3  -7   2  151.18    7.00
  -3  -7  -2  151.68    7.00
   3  -7   2  155.68    7.40
  -3  -7  -2  145.19    6.70
  -3  -7  -2  147.99    8.40
  -3  -7  -2  157.28    9.30
   3  -7   2  149.59    8.30
  -3  -7  -2  150.88    6.60
  -3  -7  -2  151.18    7.50
  -3   7  -2  160.38   10.60
  -3   7  -2  141.69    7.40
  -3   7  -2  152.28    9.30
  -3   7  -2  145.49    8.40
  -4  -7  -2  430.56   14.90
   4  -7   2  466.75   15.80
  -4  -7  -2  444.16   14.00
  -4  -7  -2  464.95   14.50
  -4  -7  -2  449.36   16.40
  -4  -7  -2  446.66   11.80
  -4  -7  -2  439.16   13.40
   4  -7   2  458.95   10.90
  -4   7  -2  419.46   18.30
  -4   7  -2  453.65   11.40
  -4   7  -2  459.85   11.20
  -4   7  -2  455.05   14.60
  -4   7  -2  455.25   14.00
  -4   7  -2  438.86   16.40
  -5  -7  -2   -2.10    5.90
  -5  -7  -2    1.40    6.30
  -5  -7  -2    0.80    6.60
  -5  -7  -2   14.60    7.60
  -5  -7  -2   -0.50    6.70
  -5   7  -2   14.40    4.70
  -5   7  -2    0.40    4.90
  -5   7  -2   -9.20    9.60
  -5   7  -2   11.40    6.00
  -5   7  -2   -2.50    7.90
  -6  -7  -2   28.30    9.20
  -6  -7  -2   45.80   12.50
  -6  -7  -2   30.90    9.70
  -6  -7  -2   35.40   10.10
  -6  -7  -2   35.90   11.10
  -6  -7  -2   25.10   10.70
  -6  -7  -2   19.70   12.00
  -6   7  -2   49.60   15.30
  -6   7  -2   13.90   11.40
  -6   7  -2   46.30   11.30
  -6   7  -2   41.00    7.00
  -6   7  -2   35.50    7.90
  -7  -7  -2   21.30   19.30
  -7  -7  -2   11.60   14.50
  -7  -7  -2  -16.50   12.50
  -7  -7  -2    3.00   12.60
  -7  -7  -2  -13.30   14.20
  -7  -7  -2   33.90   18.00
  -7  -7  -2   16.50   15.30
  -7  -7  -2   17.70   13.30
  -7   7  -2   -5.90   12.20
  -7   7  -2  -21.60   16.50
  -7   7  -2    5.40   10.30
  -7   7  -2    7.60   20.60
  -7   7  -2    5.50   17.20
  -7   7  -2    5.10    8.70
  -7  -8   2   99.39   13.60
  -7  -8   2  128.69   18.70
  -7  -8   2  128.69   18.90
  -7  -8   2  112.49   17.90
  -7  -8   2   91.19   15.50
  -7  -8   2   85.49   14.10
  -7  -8   2  103.79   18.90
  -7  -8   2   89.39   17.70
  -7   8   2  133.29   11.50
  -7   8   2   98.79   21.10
  -7   8   2  119.49   11.60
  -7   8   2  134.39   16.90
  -7   8   2  133.89   20.70
  -7   8   2  108.09   20.60
  -6  -8   2  -21.60   11.10
  -6  -8   2    5.70    9.60
  -6  -8   2   17.20    8.50
  -6  -8   2    5.80    7.50
  -6  -8   2   12.10   10.80
  -6  -8   2    9.10   11.20
  -6  -8   2    7.60   10.50
  -6   8   2    1.20    6.90
  -6   8   2    3.10   13.10
  -6   8   2   -5.80   11.80
  -6   8   2   -3.50    6.60
  -6   8   2   -5.10    9.00
  -6   8   2   -2.80   12.90
  -5  -8   2   20.80    8.20
  -5  -8   2   26.30    6.20
  -5  -8   2   28.20    8.60
  -5  -8   2   29.10    5.00
  -5  -8   2   27.00    6.90
  -5  -8   2   34.00    8.80
  -5   8   2   14.90    5.70
  -5   8   2    4.90    8.60
  -5   8   2   25.00    5.40
  -5   8   2   30.90   11.60
  -5   8   2   27.30    7.80
  -4  -8   2    0.30    4.50
  -4  -8   2    6.80    5.70
  -4  -8   2    3.90    4.10
   4  -8  -2    0.50    3.50
   4  -8  -2    3.10    4.00
  -4  -8   2    3.20    5.80
  -4  -8   2    0.50    4.10
   4  -8  -2    3.20    5.50
  -4   8   2    3.90    4.90
  -4   8   2    4.50    3.30
  -4   8   2   -6.40    6.90
  -4   8   2    6.70    6.30
   3  -8  -2    0.20    3.90
  -3  -8   2   -1.50    3.10
   3  -8  -2   -3.40    4.80
  -3  -8   2   -6.60    3.90
  -3  -8   2   -0.50    3.40
   3  -8  -2   -0.50    3.70
   3  -8  -2   -0.90    3.00
  -3  -8   2   -3.50    3.80
  -3  -8   2    1.90    2.70
  -3   8   2    0.70    3.60
  -3   8   2    1.70    4.30
  -3   8   2    0.80    3.80
  -3   8   2   -2.80    4.60
  -3   8   2   -1.20    2.00
   2  -8  -2   14.20    3.60
   2  -8  -2   16.70    4.60
  -2  -8   2   25.00    2.60
  -2  -8   2   19.90    4.20
   2  -8  -2   18.30    4.00
  -2  -8   2   15.90    2.90
  -2  -8   2   25.80    4.20
   2   8  -2   22.50    3.40
   2   8  -2   17.20    4.30
  -2   8   2   18.30    3.60
   2   8  -2   17.10    3.00
  -2   8   2   21.80    4.60
  -2   8   2   25.80    5.20
  -1  -8   2 1818.92   35.40
   1  -8  -2 1803.72   35.60
  -1  -8   2 1828.42   34.50
   1  -8  -2 1847.62   35.60
  -1  -8   2 1807.12   32.30
   1  -8  -2 1823.32   35.30
   1  -8  -2 1804.92   34.60
   1  -8  -2 1793.32   32.30
  -1  -8   2 1770.32   32.60
  -1   8   2 1804.62   34.30
   1   8  -2 1837.42   32.80
   1   8  -2 1794.82   34.80
  -1   8   2 1849.42   34.90
  -1   8   2 1787.52   34.30
   1   8  -2 1787.12   32.10
  -1   8   2 1801.22   32.40
   0  -8  -2   32.10    4.30
   0  -8   2   28.60    3.00
   0  -8   2   27.60    3.20
   0  -8  -2   23.50    2.90
   0  -8  -2   33.10    3.70
   0  -8   2   40.30    5.90
   0  -8   2   33.30    3.20
   0  -8  -2   29.50    3.30
   0  -8   2   34.90    3.60
   0   8   2   24.10    3.20
   0   8   2   23.80    3.00
   0   8   2   19.30    3.60
   0   8   2   23.90    3.30
   0   8  -2   30.70    3.00
   0   8   2   26.60    3.00
   0   8  -2   31.70    3.40
   0   8  -2   39.20    6.00
   0   8  -2   30.40    3.30
  -1  -8  -2 2118.69   38.50
  -1  -8  -2 2101.09   39.00
   1  -8   2 2107.49   40.40
   1  -8   2 2076.79   38.90
  -1  -8  -2 2109.29   40.20
   1  -8   2 2080.89   39.80
  -1  -8  -2 2134.49   40.00
   1  -8   2 2107.69   40.80
  -1   8  -2 2121.19   38.90
  -1   8  -2 2112.09   40.20
   1   8   2 2078.19   38.40
   1   8   2 2034.70   39.00
  -1   8  -2 2187.18   41.20
  -1   8  -2 2105.19   39.40
   2  -8   2  106.59    7.50
  -2  -8  -2  106.19    6.30
   2  -8   2  118.19    7.90
  -2  -8  -2  103.79    3.80
   2  -8   2  113.59    6.50
  -2  -8  -2  104.09    6.50
  -2  -8  -2  110.49    5.60
  -2  -8  -2   98.59    3.70
  -2  -8  -2   94.19    7.10
  -2   8  -2  100.09    8.30
  -2   8  -2  109.79    7.40
   2   8   2  109.49    7.20
  -2   8  -2  109.89    7.70
   2   8   2  112.09    6.20
  -2   8  -2  112.69    6.20
  -3  -8  -2   85.69    6.10
  -3  -8  -2   87.59    5.40
  -3  -8  -2   89.89    6.30
  -3  -8  -2   87.79    5.60
   3  -8   2   93.79    7.40
   3  -8   2   87.09    7.60
  -3  -8  -2   80.69    8.20
   3  -8   2   86.79    6.70
  -3  -8  -2   91.09    7.60
  -3   8  -2   90.39    8.80
  -3   8  -2   84.19    8.20
  -3   8  -2   80.19    8.20
   3   8   2   87.99    7.40
   3   8   2   90.59    8.60
  -3   8  -2   90.39    6.90
  -4  -8  -2   -2.80    4.50
   4  -8   2    8.40    4.00
  -4  -8  -2   -4.20    5.30
  -4  -8  -2   -2.90    4.10
  -4  -8  -2   -0.40    4.50
   4  -8   2    7.00    5.60
  -4  -8  -2   -2.90    3.60
   4  -8   2    4.00    3.60
  -4  -8  -2   -4.60    5.90
  -4   8  -2    3.10    4.70
  -4   8  -2    0.90    5.10
  -4   8  -2    3.90    7.40
  -4   8  -2    1.60    5.80
  -5  -8  -2   55.99   11.80
  -5  -8  -2   30.20    4.90
  -5  -8  -2   36.80    6.90
  -5  -8  -2   43.80    5.60
  -5  -8  -2   45.60    7.90
  -5  -8  -2   45.90    8.50
  -5  -8  -2   39.20    7.40
  -5   8  -2   40.60    5.00
  -5   8  -2   20.30    9.10
  -5   8  -2   37.30    5.30
  -5   8  -2   38.10   11.30
  -5   8  -2   35.00    7.40
  -6  -8  -2   36.80   11.00
  -6  -8  -2   41.40    9.80
  -6  -8  -2   20.50    9.30
  -6  -8  -2   43.50   12.60
  -6  -8  -2   31.30   10.80
  -6  -8  -2   30.00    9.00
  -6   8  -2   39.00   10.00
  -6   8  -2   33.90    6.70
  -6   8  -2   16.00   13.80
  -6   8  -2   50.19    7.60
  -6   8  -2   40.30   13.10
  -7  -8  -2   46.40   19.80
  -7   8  -2   24.30   18.50
  -7  -9   2   97.39   13.40
  -7  -9   2  135.59   18.00
  -7  -9   2  140.89   17.80
  -7  -9   2  144.19   19.60
  -7  -9   2  123.69   14.90
  -7  -9   2  102.39   18.50
  -7  -9   2  146.19   16.40
  -7  -9   2  158.68   20.20
  -7   9   2  105.29   20.30
  -7   9   2  115.49   10.40
  -7   9   2  104.39   17.10
  -7   9   2  103.09   10.70
  -7   9   2  124.59   22.30
  -7   9   2  129.79   21.10
  -6  -9   2   16.70    8.40
  -6  -9   2   39.50   12.60
  -6  -9   2   18.80   10.60
  -6  -9   2   26.30   11.90
  -6  -9   2   -4.00   11.10
  -6  -9   2   43.90    9.40
  -6  -9   2   29.30   11.40
  -6   9   2   42.00    7.10
  -6   9   2   30.90    6.90
  -6   9   2   24.00    9.70
  -6   9   2   38.90   14.00
  -6   9   2   17.80   14.00
  -5  -9   2   65.59    9.80
  -5  -9   2   49.20    6.20
  -5  -9   2   45.80    7.60
  -5  -9   2   56.79    5.60
  -5  -9   2   52.29    7.10
  -5  -9   2   53.69   10.20
  -5  -9   2   57.19    9.80
  -5   9   2   60.39   10.40
  -5   9   2   55.49    6.20
  -5   9   2   50.49    5.40
  -5   9   2   60.19    9.00
  -5   9   2   43.10   10.80
   4  -9  -2   29.70    6.90
  -4  -9   2   22.70    5.00
   4  -9  -2   20.70    5.00
   4  -9  -2   16.20    4.80
  -4  -9   2   17.80    4.30
  -4  -9   2   26.90    7.10
  -4  -9   2   14.90    6.60
  -4  -9   2   16.50    5.10
  -4   9   2   16.40    3.30
  -4   9   2   30.30    6.30
  -4   9   2   24.40    7.80
  -4   9   2   21.30    7.10
  -3  -9   2   19.80    5.20
   3  -9  -2   20.20    4.50
  -3  -9   2   16.50    3.70
   3  -9  -2   10.60    4.30
   3  -9  -2   11.20    4.30
  -3  -9   2   11.60    4.00
   3  -9  -2   20.60    6.90
  -3  -9   2   15.10    3.20
  -3   9   2   10.00    4.40
   3   9  -2   16.70    5.50
  -3   9   2   13.40    5.00
  -3   9   2   13.40    5.70
  -3   9   2    9.20    4.30
   2  -9  -2  130.49    7.60
  -2  -9   2  146.19    8.10
   2  -9  -2  126.69    8.80
  -2  -9   2  143.09    5.80
  -2  -9   2  146.89    5.10
  -2  -9   2  146.19    7.90
   2  -9  -2  136.59    8.20
   2   9  -2  147.89    5.30
  -2   9   2  137.59    8.00
   2   9  -2  137.29    6.30
   2   9  -2  141.29    8.50
  -2   9   2  133.89    8.50
  -2   9   2  133.79    7.40
  -2   9   2  145.79    8.20
  -1  -9   2  346.37    8.40
  -1  -9   2  357.66    8.50
  -1  -9   2  360.66   11.40
   1  -9  -2  376.16   10.20
   1  -9  -2  353.26   10.40
   1  -9  -2  343.37   11.10
  -1  -9   2  334.77   10.20
   1  -9  -2  356.46   11.70
  -1   9   2  343.87   10.00
  -1   9   2  342.17    8.30
   1   9  -2  353.46    8.50
  -1   9   2  360.86   10.70
  -1   9   2  354.76   10.20
   1   9  -2  365.56   10.90
  -1   9   2  370.06   11.50
   0  -9   2  474.95   11.80
   0  -9   2  479.15   11.30
   0  -9   2  483.15   11.70
   0  -9   2  475.55   13.60
   0  -9  -2  508.45   12.10
   0  -9  -2  479.15   11.30
   0  -9  -2  463.05   11.80
   0  -9   2  484.15   11.20
   0   9   2  489.15   11.80
   0   9   2  468.95   10.40
   0   9  -2  463.75   11.80
   0   9   2  476.25   13.10
   0   9  -2  490.85   11.30
   0   9   2  474.95   11.60
   0   9   2  475.55   11.90
   0   9  -2  489.95   11.10
  -1  -9  -2    8.80    3.20
   1  -9   2    4.90    3.40
   1  -9   2   15.00    3.50
   1  -9   2    6.90    3.80
  -1  -9  -2    8.40    3.20
   1  -9   2   12.80    2.90
  -1  -9  -2    9.20    3.00
  -1  -9  -2    2.50    2.90
  -1   9  -2    6.50    3.00
  -1   9  -2    6.30    3.60
  -1   9  -2    7.80    3.60
   1   9   2   10.40    3.00
   1   9   2   12.40    3.30
  -1   9  -2   12.90    3.30
  -2  -9  -2  487.65   12.00
   2  -9   2  487.55   13.00
  -2  -9  -2  493.85   13.30
  -2  -9  -2  464.95   14.10
   2  -9   2  502.45   14.40
   2  -9   2  511.45   14.70
  -2  -9  -2  474.45   12.90
  -2   9  -2  510.75   14.20
   2   9   2  468.95   12.20
  -2   9  -2  466.35   14.90
  -2   9  -2  478.25   14.50
  -2   9  -2  493.75   12.70
   2   9   2  465.15   13.70
  -3  -9  -2   53.39    6.90
   3  -9   2   31.50    5.20
   3  -9   2   50.39    5.30
  -3  -9  -2   55.89    5.80
  -3  -9  -2   42.90    4.70
  -3  -9  -2   47.10    4.60
  -3  -9  -2   48.60    5.80
   3  -9   2   44.20    5.60
  -3  -9  -2   45.50    4.60
  -3   9  -2   54.59    6.30
  -3   9  -2   56.09    5.50
   3   9   2   52.79    6.50
  -3   9  -2   44.40    7.50
   3   9   2   43.30    5.70
  -3   9  -2   38.20    5.60
  -4  -9  -2  457.05   14.00
  -4  -9  -2  422.86   13.50
   4  -9   2  467.15   12.90
  -4  -9  -2  440.16   15.60
  -4  -9  -2  452.35   13.40
   4  -9   2  451.85   16.00
  -4  -9  -2  434.86   12.90
  -4  -9  -2  435.66   13.10
   4  -9   2  427.46   13.20
  -4  -9  -2  456.75   17.10
  -4   9  -2  443.86   17.40
  -4   9  -2  439.86   15.80
  -4   9  -2  446.66   14.70
  -4   9  -2  446.46   19.60
  -5  -9  -2   -5.20    6.00
  -5  -9  -2  -11.00    7.30
  -5  -9  -2   -0.50    4.70
  -5  -9  -2    4.10    8.30
  -5  -9  -2    0.90    5.70
  -5  -9  -2   -5.00    5.40
  -5  -9  -2    3.70    6.10
  -5   9  -2   -4.40    6.40
  -5   9  -2   -0.20    8.50
  -5   9  -2  -20.30    9.50
  -6  -9  -2   44.90   11.10
  -6  -9  -2    8.70    9.30
  -6  -9  -2   27.60    9.30
  -6  -9  -2    6.50   12.80
  -6  -9  -2   12.50    8.90
  -6  -9  -2   25.30   10.90
  -6   9  -2   12.30    9.20
  -6   9  -2   14.00   12.50
  -6   9  -2   24.70   14.60
  -6 -10   2    7.70    7.50
  -6 -10   2   12.40   11.30
  -6 -10   2   14.50    8.90
  -6 -10   2   15.00   11.40
  -6 -10   2   15.90   11.00
  -6 -10   2   23.00   10.30
  -6 -10   2   24.70   12.00
  -6  10   2   13.50    9.90
  -6  10   2   -0.10   13.30
  -6  10   2    1.60   13.80
  -5 -10   2   44.10    9.50
  -5 -10   2   50.29    6.10
  -5 -10   2   56.59    7.10
  -5 -10   2   54.39    9.90
  -5 -10   2   60.89    8.00
  -5 -10   2   58.59    7.00
  -5  10   2   61.29   11.60
  -5  10   2   51.59   10.90
  -4 -10   2   92.99    9.00
   4 -10  -2   83.59    7.10
  -4 -10   2   99.79   11.20
  -4 -10   2   90.69    7.10
   4 -10  -2   87.19    8.90
   4 -10  -2   83.19    7.50
  -4 -10   2   84.09    8.10
  -4 -10   2   87.29    9.30
  -4  10   2   98.49   10.50
  -4  10   2   96.29    9.90
  -4  10   2   81.29    8.10
   3 -10  -2    8.30    4.60
  -3 -10   2    6.40    3.30
   3 -10  -2    9.40    4.40
   3 -10  -2   12.60    4.50
   3 -10  -2   -4.80    5.30
  -3 -10   2    5.80    3.00
  -3 -10   2    3.70    4.20
  -3 -10   2   11.60    4.90
  -3  10   2   12.70    5.70
  -3  10   2    7.60    5.00
   3  10  -2   -0.70    5.00
  -3  10   2    3.20    4.10
  -2 -10   2   36.40    3.80
   2 -10  -2   36.30    4.90
  -2 -10   2   34.10    5.00
   2 -10  -2   36.00    4.90
   2 -10  -2   40.40    6.20
  -2 -10   2   35.30    5.10
  -2 -10   2   37.90    3.40
   2  10  -2   36.70    3.30
   2  10  -2   35.40    5.40
  -2  10   2   46.70    5.70
   2  10  -2   40.30    4.00
  -2  10   2   41.00    5.10
  -2  10   2   25.60    5.30
  -2  10   2   27.30    4.90
   1 -10  -2   90.39    7.20
   1 -10  -2  130.09   10.60
  -1 -10   2   88.19    4.60
  -1 -10   2   89.19    6.40
   1 -10  -2  100.69    6.40
   1 -10  -2   86.19    4.20
   1 -10  -2  107.09    7.10
  -1 -10   2   94.69    4.80
  -1 -10   2   99.39    7.50
   1  10  -2   95.69    4.90
  -1  10   2   99.29    4.60
   1  10  -2  105.99    4.50
   1  10  -2   89.69    6.90
  -1  10   2  101.79    6.40
  -1  10   2  108.99    8.90
  -1  10   2   94.39    6.70
  -1  10   2   84.59    6.00
   0 -10  -2   16.90    3.20
   0 -10   2   30.40    7.60
   0 -10  -2   16.60    3.80
   0 -10  -2   13.20    2.90
   0 -10   2   15.00    3.00
   0 -10  -2   13.40    3.40
   0 -10   2   15.30    2.90
   0 -10   2   17.70    3.60
   0 -10   2   14.20    3.30
   0  10  -2   16.20    3.40
   0  10  -2   16.80    3.20
   0  10   2   10.50    3.00
   0  10   2   12.90    2.40
   0  10  -2   15.90    2.90
   0  10   2   16.20    3.50
   0  10  -2   18.70    6.70
   0  10   2   12.60    3.50
  -1 -10  -2   31.90    4.80
   1 -10   2   31.60    2.90
   1 -10   2   39.50    5.10
  -1 -10  -2   35.90    3.90
   1 -10   2   45.70    4.50
  -1 -10  -2   31.20    4.10
  -1 -10  -2   31.70    4.10
   1 -10   2   37.80    4.50
   1 -10   2   26.60    4.30
  -1  10  -2   34.00    4.10
  -1  10  -2   49.40    4.70
   1  10   2   34.20    3.80
  -1  10  -2   40.90    5.50
  -1  10  -2   41.80    5.10
   1  10   2   37.30    4.40
  -2 -10  -2    3.90    3.80
  -2 -10  -2   12.60    3.30
   2 -10   2   12.90    5.20
   2 -10   2    2.30    4.10
  -2 -10  -2    7.00    3.60
  -2 -10  -2   10.60    3.70
   2 -10   2   -4.70    2.70
   2 -10   2    5.90    3.50
   2 -10   2    3.10    3.80
  -2  10  -2    6.10    4.00
  -2  10  -2    3.30    4.60
  -2  10  -2   -2.00    4.10
  -2  10  -2    4.80    3.30
   2  10   2    7.20    4.20
   2  10   2    6.10    3.30
  -3 -10  -2  842.32   17.30
  -3 -10  -2  876.91   19.60
  -3 -10  -2  823.02   17.50
   3 -10   2  882.91   21.40
   3 -10   2  875.11   21.30
  -3 -10  -2  836.52   22.60
  -3 -10  -2  900.61   20.50
   3 -10   2  887.61   20.90
  -3 -10  -2  842.12   20.80
   3  10   2  864.71   22.40
   3  10   2  872.41   20.50
  -3  10  -2  857.41   20.30
  -3  10  -2  861.71   23.80
  -3  10  -2  886.81   22.50
  -3  10  -2  882.21   22.60
   4 -10   2  101.99    8.40
  -4 -10  -2   94.29    8.60
  -4 -10  -2   84.99    7.60
  -4 -10  -2  109.89    8.70
   4 -10   2  102.09   10.60
  -4 -10  -2  102.49    8.30
  -4 -10  -2   85.79    7.40
  -4 -10  -2   93.89    9.50
   4 -10   2   92.09    9.40
  -4 -10  -2   79.39    7.40
  -4  10  -2  100.39    9.20
  -4  10  -2  104.99   11.30
  -4  10  -2  104.39   11.00
  -4  10  -2   79.29    9.20
  -5 -10  -2   90.09   11.50
  -5 -10  -2  113.69   11.00
  -5 -10  -2  111.69   10.60
  -5 -10  -2  102.79   11.10
  -5 -10  -2  112.99   10.50
  -5 -10  -2  117.79   10.90
  -5 -10  -2  117.29    9.20
  -5  10  -2  111.99   12.00
  -5  10  -2  102.99   14.40
  -5  10  -2  132.99   12.10
  -6 -10  -2    3.20   10.60
  -6 -10  -2  -10.20    8.10
  -6 -10  -2    6.70    9.80
  -6 -10  -2   13.70   10.90
  -6 -10  -2    5.10   12.30
  -6 -10  -2    3.00    8.20
  -6  10  -2   -6.10   12.10
  -6  10  -2    6.10   13.50
  -6  10  -2   -1.20    8.90
  -6 -11   2   28.00   12.00
  -6 -11   2   17.50   11.70
  -6 -11   2   10.60   12.70
  -6 -11   2   10.50    8.80
  -6 -11   2   11.40    8.00
  -6 -11   2  -11.70   12.60
  -6 -11   2   15.80    7.30
  -6 -11   2   17.70   10.20
  -6 -11   2   20.80    6.20
  -6  11   2   27.40   13.90
  -6  11   2   29.30   14.80
  -6  11   2    8.80    9.90
  -5 -11   2   -4.20    6.60
  -5 -11   2   -5.00    5.20
   5 -11  -2   -2.30    5.10
  -5 -11   2    6.40    9.00
  -5 -11   2    3.10    5.30
  -5 -11   2   -2.60    8.50
  -5 -11   2    4.90    8.40
   5 -11  -2   -4.40    5.30
  -5 -11   2   -4.90    6.00
  -5  11   2    3.50   10.50
  -5  11   2   -6.00    7.10
  -5  11   2   -8.90    8.80
  -4 -11   2  113.59   11.70
   4 -11  -2  103.89    9.40
  -4 -11   2   98.59    8.30
   4 -11  -2   95.99    8.30
  -4 -11   2   99.79   10.00
  -4 -11   2  104.59    7.40
   4 -11  -2  110.59   11.70
  -4 -11   2  100.09   10.00
  -4 -11   2  103.09   10.30
  -4  11   2  118.19   10.60
  -4  11   2  126.49   12.00
  -4  11   2  118.79   11.20
   3 -11  -2   -2.60    4.60
  -3 -11   2    3.20    3.20
   3 -11  -2    5.30    4.30
  -3 -11   2    7.00    3.10
   3 -11  -2    7.30    5.00
   3 -11  -2    9.10    6.20
  -3 -11   2    4.30    4.60
  -3 -11   2   -4.70    4.40
   3  11  -2    5.10    5.50
  -3  11   2    6.30    4.50
  -3  11   2    1.20    5.80
  -3  11   2    5.90    5.50
   2 -11  -2  232.58   11.50
  -2 -11   2  236.38   10.10
  -2 -11   2  234.28    7.10
  -2 -11   2  239.28    7.00
  -2 -11   2  231.18   10.40
   2 -11  -2  240.98   10.20
   2 -11  -2  232.98   11.00
  -2  11   2  217.28   10.60
  -2  11   2  242.28   10.20
   2  11  -2  239.18    7.90
   2  11  -2  233.48   10.70
  -2  11   2  234.68    9.70
   2  11  -2  234.78    7.00
  -1 -11   2   59.99    6.50
   1 -11  -2   69.49    7.10
  -1 -11   2   70.69    7.60
  -1 -11   2   67.09    4.50
   1 -11  -2   76.99    7.30
   1 -11  -2   64.39    4.20
   1 -11  -2   74.29    8.00
  -1 -11   2   64.69    4.90
   1 -11  -2   80.99    6.60
  -1  11   2   74.69    6.10
  -1  11   2   69.99    6.70
   1  11  -2   70.59    6.80
  -1  11   2   70.59    4.60
  -1  11   2   66.09    6.50
   1  11  -2   78.19    4.50
   1  11  -2   71.29    4.80
   0 -11  -2  137.69    6.30
   0 -11   2  144.09    6.20
   0 -11   2  147.99    9.00
   0 -11   2  151.08    6.40
   0 -11   2  132.09    7.10
   0 -11  -2  140.19    8.30
   0 -11  -2  145.39    7.20
   0 -11  -2  133.69    7.20
   0 -11   2  131.49    7.00
   0  11  -2  145.29    7.40
   0  11   2  131.89    6.90
   0  11  -2  150.08    6.50
   0  11   2  140.69    5.50
   0  11   2  139.69    7.40
   0  11   2  138.59    6.70
   0  11  -2  137.69    6.10
   0  11  -2  137.69    8.80
   1 -11   2   19.10    3.70
  -1 -11  -2   14.30    3.70
   1 -11   2   11.60    4.40
   1 -11   2   15.80    4.90
  -1 -11  -2   17.50    4.40
  -1 -11  -2   13.60    3.50
  -1 -11  -2   14.70    3.70
   1 -11   2   15.00    3.60
  -1  11  -2   29.00    8.30
  -1  11  -2   16.70    3.90
  -1  11  -2   13.10    4.20
  -1  11  -2   14.80    3.80
   1  11   2   10.90    3.30
   1  11   2   15.40    4.00
  -2 -11  -2    9.00    3.40
  -2 -11  -2    5.60    4.00
   2 -11   2    5.60    4.40
   2 -11   2    3.80    3.60
   2 -11   2    5.80    4.80
  -2 -11  -2    3.40    4.30
  -2 -11  -2    2.30    3.80
   2 -11   2    3.50    4.70
   2  11   2    4.50    3.50
  -2  11  -2    6.60    4.30
  -2  11  -2    7.10    3.70
  -2  11  -2    3.90    4.90
  -2  11  -2    8.40    4.70
   2  11   2    4.00    4.00
   3 -11   2    3.20    4.40
  -3 -11  -2    8.50    3.90
  -3 -11  -2    7.00    4.60
  -3 -11  -2    8.10    2.60
   3 -11   2    6.90    5.10
   3 -11   2    3.10    4.30
  -3 -11  -2   -5.40    4.90
  -3 -11  -2    2.60    4.20
   3  11   2    2.40    4.80
   3  11   2    3.50    5.50
  -3  11  -2    7.20    5.10
  -3  11  -2    8.70    4.50
  -3  11  -2   -0.90    5.00
  -3  11  -2   10.80    6.40
  -4 -11  -2  436.36   17.80
  -4 -11  -2  449.36   16.10
  -4 -11  -2  407.36   13.90
  -4 -11  -2  414.76   15.00
   4 -11   2  412.36   16.60
   4 -11   2  430.36   14.10
  -4 -11  -2  405.06   14.00
  -4 -11  -2  425.66   12.10
  -4 -11  -2  406.66   12.10
   4 -11   2  410.46   15.10
  -4  11  -2  451.55   21.40
  -4  11  -2  431.66   14.90
  -4  11  -2  430.16   19.80
  -4  11  -2  433.46   16.90
   5 -11   2   12.80    8.80
  -5 -11  -2    3.10    6.60
  -5 -11  -2    7.40    5.90
   5 -11   2    0.90    5.10
  -5 -11  -2    7.40    8.20
  -5 -11  -2   -7.30    5.40
  -5 -11  -2    4.70    8.50
  -5 -11  -2    0.50    6.70
  -5 -11  -2   -4.00    5.30
  -5  11  -2   -2.90    8.80
  -5  11  -2    5.60    6.70
  -5  11  -2    6.30   11.10
  -6 -11  -2    1.60    8.00
  -6 -11  -2    0.40   12.10
  -6 -11  -2   29.50   11.60
  -6 -11  -2    6.60    8.30
  -6 -11  -2    1.30    6.10
  -6 -11  -2    2.40    8.40
  -6 -11  -2   -6.50   13.30
  -6 -11  -2    1.50    9.50
  -6  11  -2   35.60   16.40
  -6  11  -2  -14.70    8.40
  -6  11  -2   26.90   14.20
  -6 -12   2    6.40   12.10
  -6 -12   2   13.30   12.00
  -6 -12   2   28.40   13.80
  -6 -12   2   24.30   10.60
  -6 -12   2    2.90    8.20
  -6 -12   2    0.10   12.80
  -6 -12   2   28.10    7.00
  -6 -12   2    8.50    8.50
  -6 -12   2   26.50    8.40
  -6  12   2   16.30   14.10
  -6  12   2  -12.60   14.50
  -6  12   2   32.80   11.40
   5 -12  -2   16.40    6.60
   5 -12  -2    6.70    5.90
  -5 -12   2    8.00    5.60
  -5 -12   2   17.20    9.40
  -5 -12   2    1.10    5.60
   5 -12  -2   12.60    9.40
  -5 -12   2   12.50    7.30
  -5 -12   2   18.50    8.90
  -5 -12   2   15.10    6.40
  -5 -12   2   12.90    8.80
  -5  12   2  -10.00    9.40
  -5  12   2   21.20   11.50
  -5  12   2    6.90    8.30
   4 -12  -2   23.80    6.00
  -4 -12   2   20.80    7.50
   4 -12  -2   30.30    7.80
  -4 -12   2   22.00    5.60
  -4 -12   2   24.50    6.50
  -4 -12   2   31.60   11.10
   4 -12  -2   15.50   10.90
  -4 -12   2   18.80    7.50
  -4 -12   2   20.80    4.80
  -4 -12   2   27.00    5.30
  -4  12   2   29.70    6.80
  -4  12   2   43.00   11.80
  -4  12   2   28.70    8.80
   3 -12  -2   69.69    7.50
  -3 -12   2   68.39    6.00
   3 -12  -2   66.99    9.20
   3 -12  -2   77.69    8.70
  -3 -12   2   71.69    5.60
  -3 -12   2   62.59    7.30
   3 -12  -2   80.79    8.30
  -3  12   2   68.59    8.40
  -3  12   2   69.09    7.90
  -3  12   2   71.09    7.10
   3  12  -2   70.49    8.30
  -2 -12   2  215.38    6.90
   2 -12  -2  190.78   11.10
   2 -12  -2  198.28    9.70
   2 -12  -2  205.98   11.00
  -2 -12   2  197.28    6.50
   2 -12  -2  199.68   10.20
  -2 -12   2  184.18   10.60
  -2 -12   2  197.28    9.60
   2  12  -2  207.08    7.40
  -2  12   2  206.38   10.60
  -2  12   2  197.88    9.40
  -2  12   2  201.48    9.90
   2  12  -2  199.48   10.40
   2  12  -2  217.98    6.90
   1 -12  -2 1075.29   24.70
   1 -12  -2 1108.49   23.90
  -1 -12   2 1110.39   21.40
  -1 -12   2 1093.49   23.70
   1 -12  -2 1058.49   25.70
  -1 -12   2 1095.09   25.50
  -1 -12   2 1070.29   21.70
   1 -12  -2 1083.69   21.00
   1 -12  -2 1050.99   25.80
  -1  12   2 1096.59   24.00
  -1  12   2 1106.09   23.80
  -1  12   2 1064.29   22.90
   1  12  -2 1078.49   24.20
   1  12  -2 1077.39   21.20
   1  12  -2 1071.49   21.10
  -1  12   2 1089.89   21.60
   0 -12  -2   42.60    4.70
   0 -12  -2   89.89    9.40
   0 -12   2   51.49    4.60
   0 -12   2   55.39    6.90
   0 -12  -2   58.69    6.50
   0 -12  -2   60.79    6.00
   0 -12   2   54.49    5.40
   0 -12   2   46.80    5.00
   0 -12   2   54.09    4.60
   0 -12  -2   46.10    4.70
   0  12  -2   49.30    4.70
   0  12  -2   52.19    5.00
   0  12   2   48.40    4.40
   0  12  -2   48.50    5.10
   0  12   2   47.10    4.80
   0  12  -2   66.89    8.30
   0  12   2   47.50    4.90
   1 -12   2   76.89    7.30
   1 -12   2   53.89    3.80
  -1 -12  -2   56.39    5.60
   1 -12   2   55.89    6.50
  -1 -12  -2   68.89    7.10
  -1 -12  -2   52.49    5.30
  -1 -12  -2   57.89    5.90
   1 -12   2   61.79    5.40
   1 -12   2   57.99    5.50
  -1 -12  -2   59.49    6.40
   1 -12   2   59.09    4.00
  -1  12  -2   58.79    6.40
   1  12   2   66.89    5.60
  -1  12  -2   59.29    6.20
  -1  12  -2   49.00    6.40
   1  12   2   58.59    5.50
  -1  12  -2   68.79    6.50
   2 -12   2  538.85   15.20
  -2 -12  -2  554.74   15.20
  -2 -12  -2  561.64   16.60
  -2 -12  -2  550.54   16.10
   2 -12   2  548.15   17.60
   2 -12   2  576.34   16.80
   2 -12   2  502.75   18.20
   2 -12   2  555.64   17.10
  -2 -12  -2  562.84   14.00
  -2  12  -2  551.64   15.00
   2  12   2  556.34   14.10
   2  12   2  544.05   15.90
  -2  12  -2  563.94   17.10
  -2  12  -2  550.24   17.50
  -2  12  -2  568.34   16.10
  -3 -12  -2   36.80    5.00
  -3 -12  -2   32.20    2.70
  -3 -12  -2   29.80    5.50
  -3 -12  -2   34.40    6.00
  -3 -12  -2   30.20    5.80
   3 -12   2   37.00    5.90
   3 -12   2   39.30    6.00
  -3 -12  -2   29.60    6.30
  -3 -12  -2   36.70    3.60
   3 -12   2   44.70    6.60
   3  12   2   40.20    7.00
   3  12   2   35.20    5.60
  -3  12  -2   28.30    6.80
  -3  12  -2   38.40    6.70
  -3  12  -2   40.70    8.20
  -3  12  -2   38.70    6.00
  -4 -12  -2   67.99    7.10
  -4 -12  -2   60.89    9.40
   4 -12   2   49.50    7.90
  -4 -12  -2   71.89    6.60
   4 -12   2   66.69    7.20
  -4 -12  -2   66.49    7.30
   4 -12   2   61.89    8.10
  -4 -12  -2   58.39    7.80
  -4 -12  -2   58.19    8.20
  -4 -12  -2   65.59    6.40
  -4  12  -2   71.69   11.20
  -4  12  -2   53.99    9.40
  -4  12  -2   63.09    7.70
   5 -12   2   28.10    9.30
  -5 -12  -2   12.50    8.90
  -5 -12  -2   15.90    9.40
  -5 -12  -2   14.60    5.80
   5 -12   2   20.30    6.10
   5 -12   2   10.20    6.40
  -5 -12  -2   15.90    6.00
  -5 -12  -2    5.10    7.00
  -5 -12  -2   16.50    7.30
  -5 -12  -2   11.10    6.30
  -5  12  -2   11.10    9.70
  -5  12  -2    1.60   11.20
  -5  12  -2   17.00    7.80
  -6 -12  -2   10.40   12.80
  -6 -12  -2   16.40    8.50
  -6 -12  -2   37.30   15.50
  -6 -12  -2   23.50    8.60
  -6 -12  -2   32.20    8.50
  -6 -12  -2   19.00    7.40
  -6 -12  -2   19.40   10.10
  -6 -12  -2   31.10   11.90
  -6  12  -2   12.10   14.10
  -6  12  -2   40.50   16.80
  -6  12  -2    4.20   10.20
  -6 -13   2   52.49   14.70
  -6 -13   2   34.80    8.50
  -6 -13   2   48.00   10.70
  -6 -13   2   46.10    8.10
  -6 -13   2   19.10    9.30
  -6 -13   2   30.50   12.90
  -6 -13   2   33.50   14.40
  -6 -13   2   55.79    9.50
  -6 -13   2   25.20   12.40
  -6  13   2   73.79   16.30
  -6  13   2   30.10   15.70
  -6  13   2   31.40   11.30
  -5 -13   2    6.50    6.20
   5 -13  -2   -0.30    9.70
  -5 -13   2    8.10   10.20
   5 -13  -2    8.60    6.60
  -5 -13   2   -0.40    5.60
  -5 -13   2   -6.40    7.50
  -5 -13   2   15.00    6.50
  -5 -13   2    8.80    8.90
   5 -13  -2   15.60    7.40
  -5 -13   2    0.80    9.00
  -5  13   2    5.10    9.90
  -5  13   2    2.90   11.10
  -5  13   2    4.20    7.90
  -4 -13   2   28.50    5.30
   4 -13  -2   20.50    7.00
   4 -13  -2   34.50    6.90
   4 -13  -2   36.00    8.40
  -4 -13   2   28.20    7.30
  -4 -13   2   33.80    8.80
  -4 -13   2   26.20    7.50
   4 -13  -2   40.40   10.90
  -4 -13   2   39.60    5.30
  -4  13   2   27.90    8.70
  -4  13   2   46.80   14.80
  -4  13   2   23.10    6.80
   3 -13  -2  196.48   11.40
   3 -13  -2  214.08   11.90
  -3 -13   2  194.78    7.50
   3 -13  -2  206.98   13.90
   3 -13  -2  196.18   11.90
  -3 -13   2  196.38   11.60
  -3 -13   2  212.18   12.60
  -3 -13   2  200.38   11.60
  -3 -13   2  189.48    7.50
   3  13  -2  209.48   13.10
   3  13  -2  191.08    9.20
  -3  13   2  205.08   11.10
   3  13  -2  183.58    8.40
  -3  13   2  173.78   12.60
  -3  13   2  179.48   12.40
   2 -13  -2    0.90    4.50
   2 -13  -2   -6.50    3.70
  -2 -13   2    0.60    4.30
   2 -13  -2    2.50    4.80
  -2 -13   2    0.00    2.50
  -2 -13   2    3.80    3.00
  -2 -13   2    3.80    5.70
   2 -13  -2   -2.30    5.20
  -2  13   2   -2.30    5.00
   2  13  -2    3.60    2.90
   2  13  -2   -1.60    4.60
  -2  13   2   -2.60    4.20
   2  13  -2   -2.80    2.90
  -2  13   2    4.30    4.20
   1 -13  -2  595.64   13.20
  -1 -13   2  616.94   14.30
  -1 -13   2  587.84   17.70
   1 -13  -2  590.74   16.90
   1 -13  -2  601.84   17.80
  -1 -13   2  595.84   16.00
  -1 -13   2  610.44   13.60
   1 -13  -2  619.04   16.20
   1 -13  -2  621.94   18.50
   1  13  -2  594.94   13.40
  -1  13   2  619.24   15.30
   1  13  -2  603.74   13.50
  -1  13   2  593.34   15.90
  -1  13   2  594.54   16.10
   1  13  -2  606.64   16.60
   0 -13   2   63.99    5.20
   0 -13  -2   64.99    6.70
   0 -13  -2   54.69    6.40
   0 -13   2   65.79    5.70
   0 -13   2   96.99   10.30
   0 -13  -2   49.40    6.00
   0 -13   2   52.99    5.60
   0 -13   2   70.79    5.80
   0 -13   2   60.79    6.70
   0 -13  -2   60.39    5.80
   0 -13  -2   54.59    5.60
   0  13  -2   56.69    5.40
   0  13  -2   58.09    5.00
   0  13   2   59.39    4.90
   0  13   2   73.69    7.20
   0  13  -2   64.49    6.00
   0  13  -2   54.69    6.40
   0  13   2   59.09    5.30
   1 -13   2    5.80    3.40
  -1 -13  -2    7.20    4.00
   1 -13   2    1.30    4.60
   1 -13   2    6.00    4.40
   1 -13   2    6.30    3.80
  -1 -13  -2    1.20    3.60
  -1 -13  -2    2.10    3.80
  -1 -13  -2    9.50    3.70
   1 -13   2    1.30    4.90
   1 -13   2    4.70    2.40
   1 -13   2    6.80    2.40
  -1 -13  -2    9.00    4.90
  -1  13  -2    4.10    4.40
   1  13   2    7.90    1.80
   1  13   2    0.60    3.70
  -1  13  -2    6.10    3.90
   1  13   2    6.30    3.60
  -1  13  -2    9.00    3.90
  -1  13  -2    7.50    6.30
   2 -13   2  592.84   16.60
  -2 -13  -2  628.54   15.20
  -2 -13  -2  605.24   17.40
   2 -13   2  608.24   18.00
  -2 -13  -2  499.55   19.30
  -2 -13  -2  616.54   16.50
   2 -13   2  628.14   19.10
  -2 -13  -2  575.24   17.50
   2 -13   2  624.74   18.60
   2 -13   2  613.04   18.00
  -2  13  -2  619.94   17.30
   2  13   2  576.34   17.00
  -2  13  -2  610.74   19.10
   2  13   2  593.04   15.10
  -2  13  -2  632.34   16.20
  -2  13  -2  628.54   18.50
   3 -13   2  295.37   12.90
   3 -13   2  312.67   14.10
  -3 -13  -2  308.67   12.80
  -3 -13  -2  327.77   14.70
  -3 -13  -2  308.77   16.00
  -3 -13  -2  301.57   11.10
   3 -13   2  307.57   13.40
  -3 -13  -2  296.67   12.60
  -3  13  -2  323.77   14.30
  -3  13  -2  321.17   15.10
   3  13   2  311.17   14.30
  -3  13  -2  302.97   12.30
   3  13   2  293.67   11.90
  -3  13  -2  314.67   15.60
  -4 -13  -2   60.09    6.20
   4 -13   2   53.79    8.50
   4 -13   2   46.70    7.40
  -4 -13  -2   50.39    4.60
   4 -13   2   50.29    8.20
  -4 -13  -2   40.30    9.30
  -4 -13  -2   50.09    7.40
  -4 -13  -2   44.70    7.80
  -4 -13  -2   49.90    6.80
  -4 -13  -2   56.99    8.20
  -4  13  -2   53.49    9.30
   4  13   2   37.20    9.60
  -4  13  -2   60.69    8.00
  -4  13  -2   64.09   11.60
  -5 -13  -2   -8.00    8.30
  -5 -13  -2    5.70    5.30
   5 -13   2    1.50    7.10
  -5 -13  -2   -7.70    7.90
  -5 -13  -2    4.00    6.40
   5 -13   2   -5.90    8.90
  -5 -13  -2    7.40    6.30
  -5 -13  -2    1.80    9.80
   5 -13   2   -5.30    6.30
  -5 -13  -2   -0.90    6.70
  -5  13  -2   -7.70   10.90
  -5  13  -2   -5.90    9.50
  -6 -13  -2   64.89   11.50
  -6 -13  -2   58.79   13.30
  -6 -13  -2   76.19   16.70
  -6 -13  -2   76.09    9.60
  -6 -13  -2   63.09   10.40
  -6 -13  -2   39.90   12.80
  -6 -13  -2   51.79    8.50
  -6 -13  -2   60.39    9.00
  -6  13  -2   76.19   18.60
  -6  13  -2   70.09   16.00
  -6  13  -2   75.19   12.40
  -6 -14   2   -2.90    7.70
  -6 -14   2   -4.90   12.30
  -6 -14   2   -3.80    9.80
  -6 -14   2  -21.20   14.40
  -6 -14   2   -2.10   13.70
  -6 -14   2   12.60   13.10
  -6 -14   2    9.40    9.90
  -6 -14   2  -18.40    7.90
  -6 -14   2   -4.70    8.40
  -6  14   2   13.40   12.20
  -6  14   2   13.10   15.40
  -6  14   2    3.90   15.50
  -5 -14   2   16.10    6.30
  -5 -14   2   13.60    7.00
  -5 -14   2   -3.70    8.30
  -5 -14   2   14.70   10.00
   5 -14  -2   10.20    7.40
  -5 -14   2   17.00   10.90
  -5 -14   2   15.30    9.40
   5 -14  -2   14.60    8.40
  -5 -14   2   12.60    6.30
   5 -14  -2   12.90   10.00
  -5  14   2   30.60   12.80
  -5  14   2    1.50    8.80
  -5  14   2   15.40   11.40
  -4 -14   2   15.30    7.20
   4 -14  -2   15.80    8.00
  -4 -14   2   14.70    4.80
  -4 -14   2   12.50    8.20
  -4 -14   2    8.80    7.30
   4 -14  -2    7.80    9.50
   4 -14  -2   14.80    7.50
  -4 -14   2   17.10    6.10
   4 -14  -2   16.20    7.30
  -4 -14   2   14.70    4.90
  -4 -14   2   12.40    8.20
  -4  14   2   15.30    8.70
  -4  14   2    3.20    9.20
  -4  14   2   24.20    7.70
  -3 -14   2    1.60    5.80
   3 -14  -2    6.50    5.50
   3 -14  -2    1.30    5.90
   3 -14  -2   -4.60    7.00
  -3 -14   2    8.70    3.50
  -3 -14   2   15.10    4.20
  -3 -14   2    8.50    5.80
   3 -14  -2    5.20    5.60
  -3 -14   2   12.40    6.70
   3  14  -2   11.50    6.70
  -3  14   2    9.30    6.90
   3  14  -2   10.10    4.60
  -3  14   2   12.00    6.20
   3  14  -2    5.10    4.30
  -3  14   2    3.10    5.50
  -2 -14   2   25.00    3.30
   2 -14  -2   19.50    6.40
  -2 -14   2   25.10    5.40
  -2 -14   2   27.80    6.20
  -2 -14   2   22.60    6.20
   2 -14  -2   23.90    6.30
   2 -14  -2   21.50    5.50
   2 -14  -2   24.90    5.50
  -2 -14   2   32.50    4.00
  -2  14   2   26.60    5.90
  -2  14   2   23.10    5.30
  -2  14   2   15.60    4.80
   2  14  -2   23.00    6.10
   2  14  -2   29.80    4.00
   2  14  -2   24.40    3.80
  -1 -14   2   36.40    5.50
   1 -14  -2   33.10    5.10
  -1 -14   2   23.40    6.00
  -1 -14   2   28.20    5.10
   1 -14  -2   27.50    5.50
  -1 -14   2   35.40    3.80
   1 -14  -2   28.30    5.30
   1 -14  -2   38.30    3.90
  -1 -14   2   38.40    4.60
   1 -14  -2   31.60    6.40
   1  14  -2   25.90    5.10
  -1  14   2   25.80    5.20
   1  14  -2   32.80    3.70
  -1  14   2   29.60    5.20
  -1  14   2   34.90    4.80
   1  14  -2   38.70    4.10
   0 -14   2    1.70    3.90
   0 -14   2   -0.20    3.00
   0 -14   2   13.10    4.50
   0 -14   2    4.90    3.50
   0 -14  -2    8.90    3.40
   0 -14  -2    6.10    3.70
   0 -14   2   14.00    4.50
   0 -14  -2    7.20    5.20
   0 -14  -2    5.00    4.50
   0 -14  -2   -0.40    4.00
   0 -14   2    6.60    3.50
   0  14   2   -0.20    3.90
   0  14  -2    9.30    3.40
   0  14  -2    5.40    4.10
   0  14  -2    5.70    3.40
   0  14   2    4.50    3.70
   0  14   2    2.20    2.90
   1 -14   2   45.90    4.40
  -1 -14  -2   60.09    5.70
   1 -14   2   53.19    4.60
   1 -14   2   52.99    6.50
  -1 -14  -2   43.90    5.50
   1 -14   2   51.89    5.60
   1 -14   2   47.60    5.80
  -1 -14  -2   55.19    7.00
   1 -14   2   46.50    6.50
   1 -14   2   48.90    5.60
  -1 -14  -2   61.59    7.20
  -1 -14  -2   52.89    6.10
  -1  14  -2   49.60    5.60
  -1  14  -2   55.39    6.40
  -1  14  -2   40.80    6.50
   1  14   2   51.49    6.00
   1  14   2   53.19    3.50
  -1  14  -2   68.49    6.10
   1  14   2   53.29    5.30
   2 -14   2   55.89    7.20
   2 -14   2   67.49    6.80
  -2 -14  -2   59.09    7.10
  -2 -14  -2   50.29    6.30
  -2 -14  -2   61.79    5.80
  -2 -14  -2   50.79    6.50
  -2 -14  -2   59.39    7.70
   2 -14   2   58.09    7.20
   2 -14   2   43.20    6.40
   2 -14   2   46.90    7.40
  -2  14  -2   50.99    6.20
  -2  14  -2   53.49    6.20
  -2  14  -2   55.69    7.40
   2  14   2   56.19    6.90
  -2  14  -2   58.29    7.80
   2  14   2   50.69    5.50
  -3 -14  -2    4.30    4.60
  -3 -14  -2    2.90    5.90
  -3 -14  -2   -0.70    5.90
  -3 -14  -2    9.10    5.50
   3 -14   2    4.00    6.00
   3 -14   2   -3.90    5.20
   3 -14   2    3.10    5.90
  -3 -14  -2   -1.80    4.90
  -3  14  -2    4.30    6.40
   3  14   2    0.10    6.40
  -3  14  -2   -1.00    5.70
   3  14   2    1.90    5.30
  -3  14  -2    6.60    5.20
  -3  14  -2   -4.30    6.70
  -4 -14  -2  184.08    7.10
  -4 -14  -2  194.48   10.90
  -4 -14  -2  234.38   16.20
  -4 -14  -2  201.98   13.50
  -4 -14  -2  185.18   13.80
  -4 -14  -2  176.38    6.90
   4 -14   2  150.98   13.90
  -4 -14  -2  182.28   11.90
   4 -14   2  157.68   12.40
   4 -14   2  185.28   14.00
  -4  14  -2  181.08   17.50
  -4  14  -2  217.08   15.90
   4  14   2  205.88   16.40
  -4  14  -2  186.88   12.70
   5 -14   2   15.60    7.40
   5 -14   2    4.30    8.20
  -5 -14  -2    7.10    7.00
  -5 -14  -2   25.20   11.00
  -5 -14  -2    4.70    5.40
  -5 -14  -2   12.50    7.90
   5 -14   2    7.70   12.60
  -5 -14  -2   16.40    9.00
  -5 -14  -2    6.50    5.30
  -5 -14  -2    9.90    8.80
  -5  14  -2   -2.10   12.10
  -5  14  -2   19.20   10.90
  -5  14  -2    9.50    8.40
  -6 -14  -2   16.00   15.00
  -6 -14  -2    1.00    7.60
  -6 -14  -2   19.50    7.90
  -6 -14  -2   17.10   13.00
  -6 -14  -2    1.00    8.30
  -6 -14  -2   -3.30   10.20
  -6 -14  -2   15.20   13.70
  -6 -14  -2   -9.70   10.10
  -6  14  -2   26.30   19.40
  -6  14  -2  -25.30   10.70
  -6  14  -2  -12.60   14.90
  -6 -15   2  -17.40   10.70
  -6 -15   2    8.80    8.40
  -6 -15   2  -13.90   12.50
  -6 -15   2   -9.20   15.10
  -6 -15   2    1.80    8.30
  -6 -15   2    7.70    9.80
  -6 -15   2   -9.40   14.70
  -6 -15   2   -1.70   13.00
  -6 -15   2    8.40    8.50
  -6  15   2    3.70   15.40
  -6  15   2   23.70   17.30
  -6  15   2  -12.40   12.30
  -5 -15   2   -3.40    9.90
   5 -15  -2    9.60    8.40
   5 -15  -2   -1.60    9.70
   5 -15  -2   -1.70    8.70
  -5 -15   2   -4.00    9.00
  -5 -15   2    4.60    9.10
  -5 -15   2   -2.60    7.20
  -5 -15   2   -8.80    6.40
  -5 -15   2  -23.40    9.80
  -5 -15   2    3.50    6.00
  -5  15   2   -5.10    9.10
  -5  15   2   -7.90   10.90
  -5  15   2    7.90   12.10
  -4 -15   2    3.10    4.80
  -4 -15   2   -5.20    7.70
  -4 -15   2    3.00    4.40
  -4 -15   2   -3.70    7.60
   4 -15  -2   -2.80    7.20
  -4 -15   2    4.20    8.10
   4 -15  -2  -17.80    9.80
  -4 -15   2   -5.20    7.50
   4 -15  -2   -3.80    6.50
   4 -15  -2   11.90    9.20
  -4 -15   2    8.30    6.60
  -4  15   2    0.00    7.00
  -4  15   2   -4.50    8.80
  -4  15   2    8.40    8.70
   4  15  -2    1.50    8.50
   3 -15  -2  137.09   12.80
  -3 -15   2  123.49   11.30
  -3 -15   2  130.19   11.90
  -3 -15   2  123.79    7.20
  -3 -15   2  114.79    6.50
  -3 -15   2  122.99   12.00
   3 -15  -2  128.89   12.30
  -3 -15   2  111.19   10.70
   3 -15  -2  124.49   11.50
   3 -15  -2  100.09   10.90
  -3  15   2  145.59   11.50
  -3  15   2  117.29   12.50
   3  15  -2  114.69    8.50
   3  15  -2  134.29   11.60
   3  15  -2  123.49    8.30
  -3  15   2  115.59   12.10
  -2 -15   2  516.95   17.00
   2 -15  -2  520.15   17.50
  -2 -15   2  513.55   13.00
  -2 -15   2  520.85   12.10
   2 -15  -2  500.05   18.10
   2 -15  -2  520.15   16.50
  -2 -15   2  513.35   18.00
  -2 -15   2  495.55   15.90
   2 -15  -2  518.35   18.10
  -2  15   2  531.45   17.00
  -2  15   2  511.65   16.20
   2  15  -2  504.45   12.60
   2  15  -2  505.25   12.90
  -2  15   2  501.25   16.00
   2  15  -2  485.05   17.10
   1 -15  -2   95.09   10.60
  -1 -15   2   93.99   10.10
   1 -15  -2   91.79    9.60
  -1 -15   2   98.29    8.30
  -1 -15   2   90.99    7.00
  -1 -15   2   94.59    6.10
   1 -15  -2  108.39    6.00
  -1 -15   2  107.89    8.20
   1 -15  -2   98.19    9.10
   1 -15  -2   95.79    8.30
  -1  15   2   97.69    7.70
  -1  15   2  100.89    8.50
   1  15  -2   92.29    5.90
  -1  15   2  101.69    8.50
   1  15  -2   90.09    8.50
   1  15  -2  101.39    6.30
   0 -15  -2  185.38   11.60
   0 -15  -2  161.58    9.40
   0 -15   2  176.68    8.20
   0 -15  -2  170.88    9.30
   0 -15   2  179.68    9.20
   0 -15   2  183.28    8.30
   0 -15   2  172.18   10.80
   0 -15   2  183.88    9.30
   0 -15  -2  175.28    8.10
   0 -15   2  227.08   14.40
   0 -15  -2  242.78   17.40
   0 -15   2  179.48    8.30
   0  15   2  170.18    9.60
   0  15  -2  184.28    8.50
   0  15   2  175.48    8.80
   0  15  -2  185.58    8.00
   0  15   2  178.78    7.20
   0  15  -2  184.18    9.80
  -1 -15  -2    5.60    4.80
   1 -15   2   -2.50    4.70
   1 -15   2   -3.60    3.70
   1 -15   2    1.60    2.60
  -1 -15  -2    0.40    4.10
   1 -15   2    6.70    5.30
  -1 -15  -2   -3.80    4.90
   1 -15   2    9.20    5.50
   1 -15   2    3.50    2.80
  -1 -15  -2   -3.00    4.00
   1 -15   2    4.30    4.10
  -1 -15  -2   -4.80    4.90
  -1  15  -2    3.40    4.10
   1  15   2    5.60    4.10
  -1  15  -2   -0.20    4.80
   1  15   2    0.40    4.50
   1  15   2    0.70    2.10
  -1  15  -2    0.40    4.20
  -1  15  -2    3.20    5.40
  -2 -15  -2  213.18   11.10
   2 -15   2  176.58   11.40
   2 -15   2  190.28   12.80
  -2 -15  -2  210.08    9.30
   2 -15   2  196.28   13.00
   2 -15   2  185.58   10.50
  -2 -15  -2  197.28   13.00
  -2 -15  -2  201.48   11.50
  -2 -15  -2  208.48   12.10
   2 -15   2  206.18   12.00
  -2  15  -2  190.78   13.40
  -2  15  -2  185.58   11.00
  -2  15  -2  203.38   10.50
   2  15   2  197.48    9.40
   2  15   2  223.08   12.00
  -2  15  -2  182.08   11.90
   3 -15   2  238.58   14.70
  -3 -15  -2  237.68   12.90
  -3 -15  -2  226.98   14.00
  -3 -15  -2  235.58   14.40
  -3 -15  -2  236.38   12.60
   3 -15   2  239.98   12.90
  -3 -15  -2  231.88   10.60
   3 -15   2  224.28   13.50
  -3  15  -2  235.88   15.30
   3  15   2  234.28   14.50
  -3  15  -2  213.98   12.10
   3  15   2  235.48   11.60
  -3  15  -2  235.18   14.10
  -4 -15  -2  115.79   10.30
  -4 -15  -2  110.59   10.50
  -4 -15  -2  103.29   10.40
   4 -15   2   84.19   10.20
  -4 -15  -2  109.19   11.50
  -4 -15  -2  107.19   12.60
   4 -15   2  110.29   11.10
   4 -15   2  107.39   10.00
  -4  15  -2  111.29   12.00
   4  15   2  118.69   14.60
  -4  15  -2  118.49   12.50
  -4  15  -2  127.49   14.10
   4  15   2  117.09   10.00
  -5 -15  -2   32.80    5.30
   5 -15   2   28.80   10.90
   5 -15   2   25.70    9.80
   5 -15   2   12.30    8.40
  -5 -15  -2   26.40   11.20
  -5 -15  -2   39.20    8.70
  -5 -15  -2   45.50   10.00
  -5 -15  -2   36.40    8.30
  -5 -15  -2   36.40   10.20
  -5 -15  -2   24.40    5.20
  -5  15  -2   55.09   10.20
  -5  15  -2   34.50   14.40
  -5  15  -2   29.00   12.50
  -6 -15  -2   29.10   13.50
  -6 -15  -2    6.30    8.90
  -6 -15  -2   29.70   16.40
  -6 -15  -2   -8.60   11.00
  -6 -15  -2   11.70    7.40
  -6 -15  -2  -33.30   14.40
  -6 -15  -2   -3.70   10.50
  -6 -15  -2    2.10    7.10
  -6  15  -2  -23.10   11.60
  -6  15  -2  -12.70   15.70
  -6  15  -2    4.40   19.20
  -6 -16   2   13.80   13.80
  -6 -16   2  -21.60   15.20
   6 -16  -2  -13.40   15.50
  -6 -16   2    8.20    8.90
  -6 -16   2    8.70   15.00
   6 -16  -2    6.60   10.00
  -6 -16   2    2.50    9.20
  -6 -16   2   13.20   12.30
  -6 -16   2   13.00   10.00
  -6 -16   2  -17.10   12.50
  -6 -16   2   20.40    8.70
  -6  16   2   -3.50   13.40
  -6  16   2    8.40   17.60
  -6  16   2  -10.20   16.50
  -5 -16   2   14.40   10.10
  -5 -16   2   11.40    6.20
  -5 -16   2    7.80   11.80
  -5 -16   2   11.70   11.80
  -5 -16   2   -8.60    9.70
   5 -16  -2   11.30    9.30
   5 -16  -2   10.10   10.90
   5 -16  -2   -4.10    9.70
  -5 -16   2    2.10    6.40
  -5 -16   2    9.00    8.30
  -5  16   2   -1.70    9.60
  -5  16   2   -9.00   12.50
  -5  16   2   14.10   11.90
  -4 -16   2    0.20    4.90
  -4 -16   2   12.90    8.20
   4 -16  -2   -3.00    9.90
  -4 -16   2    0.10    4.30
  -4 -16   2    1.30    7.60
   4 -16  -2   -4.90    7.00
  -4 -16   2   -5.00    6.50
   4 -16  -2   -3.20    8.30
  -4 -16   2    9.00    8.90
  -4 -16   2   -0.10    8.70
   4 -16  -2    2.50    8.00
  -4  16   2    1.70    9.20
  -4  16   2    0.40    8.00
   4  16  -2   17.80    9.80
  -4  16   2    2.30    7.70
  -3 -16   2   86.59    8.70
  -3 -16   2  103.49   10.30
   3 -16  -2   93.09   11.50
   3 -16  -2  105.39   10.60
  -3 -16   2   96.59    7.40
   3 -16  -2   89.09    9.80
  -3 -16   2   88.99    9.60
  -3 -16   2   96.49    6.30
  -3 -16   2   90.99    9.00
  -3 -16   2   87.49    9.50
  -3  16   2  103.39    9.40
   3  16  -2  108.69    8.50
   3  16  -2  100.29   11.10
   3  16  -2   97.49    8.60
  -3  16   2   99.29    9.70
  -3  16   2  102.39   11.10
   2 -16  -2  165.08   10.80
   2 -16  -2  185.88   13.30
  -2 -16   2  185.58    7.20
  -2 -16   2  188.08   11.90
   2 -16  -2  177.98   12.20
  -2 -16   2  162.38   10.80
  -2 -16   2  153.68   12.70
  -2 -16   2  190.38   11.80
   2 -16  -2  172.68   13.00
  -2 -16   2  168.68    8.20
  -2  16   2  181.58   11.40
  -2  16   2  169.78   11.90
  -2  16   2  170.38   11.20
   2  16  -2  166.48    7.80
   2  16  -2  180.28   12.30
   2  16  -2  177.48    8.00
  -1 -16   2    6.00    4.50
  -1 -16   2    2.40    4.60
   1 -16  -2   12.40    5.00
  -1 -16   2   10.80    4.90
  -1 -16   2   11.60    3.60
   1 -16  -2    7.20    5.50
  -1 -16   2    3.80    5.90
  -1 -16   2    2.70    4.90
   1 -16  -2   11.70    6.50
   1 -16  -2    9.80    3.60
   1 -16  -2    8.30    5.60
  -1  16   2   13.30    5.00
   1  16  -2   15.00    3.50
   1  16  -2    9.80    3.80
  -1  16   2    5.10    4.20
   1  16  -2   11.90    5.30
  -1  16   2    4.50    5.00
   0 -16  -2    3.60    3.90
   0 -16  -2    3.70    5.90
   0 -16   2   -5.40    6.40
   0 -16   2   -1.30    5.40
   0 -16  -2   -2.40    4.10
   0 -16   2    3.90    3.80
   0 -16  -2   -3.30    4.90
   0 -16   2    5.20    4.00
   0 -16  -2    3.10    4.70
   0 -16   2   -1.90    4.50
   0 -16   2    5.60    3.90
   0 -16   2   -0.30    4.20
   0  16   2    2.00    3.20
   0  16  -2    7.70    3.70
   0  16  -2    1.10    4.30
   0  16   2    5.10    4.60
   0  16  -2    1.40    4.00
   0  16   2   -4.50    4.70
  -1 -16  -2  324.87   15.30
  -1 -16  -2  334.27   11.80
   1 -16   2  332.97    9.50
  -1 -16  -2  328.17   14.50
   1 -16   2  384.56   18.50
   1 -16   2  345.97   14.80
  -1 -16  -2  318.57   12.60
  -1 -16  -2  308.37   12.30
   1 -16   2  332.47    9.30
   1 -16   2  337.87   13.60
   1 -16   2  318.27   12.80
   1 -16   2  316.57   12.40
  -1  16  -2  335.17   12.10
  -1  16  -2  321.47   12.60
   1  16   2  324.27    8.00
  -1  16  -2  316.87   12.60
   1  16   2  333.87   11.30
   1  16   2  322.17   13.10
  -2 -16  -2   47.30    6.70
   2 -16   2   33.00    8.20
  -2 -16  -2   26.80    6.60
   2 -16   2   33.60    6.90
   2 -16   2   37.20    7.00
   2 -16   2   40.20    7.50
  -2 -16  -2   48.00    7.80
  -2 -16  -2   41.30    5.70
   2 -16   2   38.20    6.30
  -2 -16  -2   36.20    7.70
   2  16   2   43.20    5.90
  -2  16  -2   37.70    6.10
  -2  16  -2   47.10    6.60
  -2  16  -2   39.50    7.20
   2  16   2   44.70    7.10
  -3 -16  -2  160.38   12.00
  -3 -16  -2  144.59   12.30
  -3 -16  -2  157.18   13.30
   3 -16   2  161.48   12.10
  -3 -16  -2  184.58   14.00
   3 -16   2  162.98   14.70
  -3 -16  -2  157.58   10.00
  -3  16  -2  193.08   13.70
  -3  16  -2  147.69   14.60
  -3  16  -2  169.88   11.60
   3  16   2  147.79   10.60
   3  16   2  153.78   14.10
  -4 -16  -2  145.09   15.00
   4 -16   2  153.88   15.00
  -4 -16  -2  153.58   11.30
  -4 -16  -2  142.89   12.70
   4 -16   2  159.38   13.90
   4 -16   2  177.38   15.60
  -4 -16  -2  168.68   12.90
   4  16   2  161.38   13.70
   4  16   2  145.89   13.80
  -4  16  -2  177.98   16.60
  -4  16  -2  159.28   17.40
  -4  16  -2  144.29   14.60
  -5 -16  -2   49.60    9.50
  -5 -16  -2   67.79   11.20
   5 -16   2   72.29   12.40
   5 -16   2   55.39    9.90
  -5 -16  -2   63.19   12.10
  -5 -16  -2   69.79   11.80
   5 -16   2   51.59   11.10
  -5 -16  -2   68.69   10.00
  -5  16  -2   69.19   10.90
  -5  16  -2   59.09   13.50
  -5  16  -2   46.40   14.70
  -6 -16  -2   11.00   10.40
  -6 -16  -2    7.60   17.00
  -6 -16  -2  -15.50    6.10
  -6 -16  -2   -1.20   13.60
  -6 -16  -2   10.20   16.60
  -6 -16  -2  -15.60   12.30
  -6 -16  -2    4.80   10.90
  -6 -16  -2   -2.00    6.60
  -6  16  -2  -20.80   16.20
  -6  16  -2    4.50   18.70
  -6  16  -2   -3.10   12.00
   6 -17  -2   81.99   11.70
  -6 -17   2   78.29    9.30
  -6 -17   2   79.89   14.40
  -6 -17   2  105.99   11.00
   6 -17  -2   88.69   18.50
  -6 -17   2   89.19   12.20
  -6 -17   2   74.79   14.80
  -6 -17   2   73.39   18.30
  -6 -17   2   67.49   18.60
  -6 -17   2   94.59   15.90
   6 -17  -2   88.09   13.40
  -6 -17   2   95.49   10.50
  -6  17   2   87.69   18.50
  -6  17   2   90.59   21.70
  -6  17   2   41.40   17.90
  -5 -17   2   61.79   13.90
  -5 -17   2   71.89   12.50
  -5 -17   2   59.09    7.60
  -5 -17   2   60.49   10.30
  -5 -17   2   83.39   14.50
   5 -17  -2   54.29   13.00
   5 -17  -2   62.89   11.10
   5 -17  -2   51.09   11.90
  -5 -17   2   67.29    7.10
  -5 -17   2   36.80   12.10
  -5  17   2   69.99   14.60
  -5  17   2   47.60   11.80
  -5  17   2   70.09   15.10
  -4 -17   2   30.90    6.00
  -4 -17   2   17.60    9.90
   4 -17  -2   29.90    9.00
  -4 -17   2   22.60    4.70
   4 -17  -2   15.50    8.70
   4 -17  -2   20.80    9.30
  -4 -17   2   26.30    9.80
  -4 -17   2   21.90    9.20
  -4 -17   2   17.20    8.30
   4 -17  -2   17.70   11.70
  -4 -17   2   23.00    8.10
  -4  17   2   35.70   10.70
  -4  17   2   28.70    9.30
  -4  17   2   19.60    9.60
   4  17  -2   13.10    9.70
  -3 -17   2   44.00    8.10
  -3 -17   2   54.09   10.90
  -3 -17   2   51.39    8.70
   3 -17  -2   60.39   10.50
  -3 -17   2   45.30    4.60
   3 -17  -2   36.60   10.40
  -3 -17   2   43.60    8.10
   3 -17  -2   37.40    8.40
  -3 -17   2   60.69   10.20
  -3 -17   2   62.99    5.90
   3  17  -2   41.90   12.80
   3  17  -2   65.89    6.90
   3  17  -2   62.39    6.20
  -3  17   2   54.19   10.90
  -3  17   2   51.99    8.60
  -3  17   2   47.00    9.10
  -2 -17   2  608.04   18.40
  -2 -17   2  596.34   15.30
   2 -17  -2  580.64   21.00
  -2 -17   2  590.14   19.40
  -2 -17   2  582.84   20.80
   2 -17  -2  585.44   18.70
   2 -17  -2  586.54   20.90
  -2 -17   2  594.14   14.00
  -2 -17   2  582.74   19.90
   2  17  -2  585.64   14.50
   2  17  -2  589.74   14.70
  -2  17   2  573.84   19.00
   2  17  -2  575.64   19.70
  -2  17   2  598.84   18.40
  -2  17   2  579.44   18.20
  -1 -17   2  309.77   11.30
   1 -17  -2  286.77   15.60
  -1 -17   2  286.97   12.50
   1 -17  -2  303.17   13.00
  -1 -17   2  269.57   15.00
   1 -17  -2  288.67   14.90
  -1 -17   2  289.47   10.00
  -1 -17   2  298.27   12.90
   1 -17  -2  294.87    9.60
   1 -17  -2  282.67   13.80
  -1 -17   2  312.57   14.60
  -1  17   2  282.97   12.80
  -1  17   2  302.17   13.00
   1  17  -2  303.57    9.70
  -1  17   2  291.07   11.50
   1  17  -2  299.97   10.10
   1  17  -2  297.77   13.30
   0 -17  -2   64.79    8.60
   0 -17   2   55.69    7.50
   0 -17   2   63.29    6.00
   0 -17  -2   52.99    6.60
   0 -17   2   65.89    7.20
   0 -17   2   65.09    6.30
   0 -17  -2   76.59    9.60
   0 -17  -2   62.99    6.20
   0 -17   2   60.99    6.20
   0 -17   2   74.39    7.50
   0 -17   2   63.09    8.10
   0 -17  -2   62.59    7.30
   0  17  -2   59.29    5.90
   0  17  -2   75.49    7.70
   0  17  -2   72.29    6.60
   0  17   2   59.99    5.20
   0  17   2   55.59    7.00
   0  17   2   65.79    6.70
  -1 -17  -2   11.00    5.20
  -1 -17  -2   30.10    7.10
   1 -17   2   24.50    4.20
  -1 -17  -2   18.40    5.60
  -1 -17  -2   24.60    5.60
   1 -17   2   18.00    5.20
   1 -17   2   30.10    7.00
  -1 -17  -2   18.30    7.20
   1 -17   2   14.70    5.40
   1 -17   2    8.70    6.10
   1 -17   2   19.00    3.70
   1 -17   2   18.90    7.00
  -1  17  -2   20.70    5.40
  -1  17  -2   23.90    5.70
   1  17   2   25.40    6.00
   1  17   2   16.30    5.00
   1  17   2   19.10    2.90
  -1  17  -2   13.60    5.70
  -2 -17  -2   69.29    7.00
   2 -17   2   66.19    8.70
   2 -17   2   57.59    8.20
  -2 -17  -2   57.79    9.50
   2 -17   2   65.59    9.00
  -2 -17  -2   61.79    8.60
   2 -17   2   45.30    7.30
   2 -17   2   63.19    7.50
  -2 -17  -2   56.99    7.50
  -2 -17  -2   44.90    7.70
  -2  17  -2   62.69    7.90
  -2  17  -2   69.19    7.80
   2  17   2   66.89    6.90
   2  17   2   55.59    8.20
  -2  17  -2   58.49    8.80
   3 -17   2  251.17   14.20
  -3 -17  -2  251.47   16.10
   3 -17   2  214.88   17.40
  -3 -17  -2  234.08   11.40
  -3 -17  -2  241.28   13.60
   3  17   2  268.17   16.40
  -3  17  -2  272.07   17.40
   3  17   2  231.58   12.30
  -3  17  -2  266.47   13.80
  -4 -17  -2   28.50   10.60
  -4 -17  -2   25.20    8.60
  -4 -17  -2   16.10    7.50
   4 -17   2    3.60    9.10
   4 -17   2   13.70    8.20
  -4 -17  -2   20.40    8.90
  -4 -17  -2   24.50    7.10
  -4  17  -2   16.20   10.00
  -4  17  -2   18.40   11.20
  -4  17  -2   16.70    7.80
   4  17   2   15.40   10.40
   4  17   2   32.80    8.50
  -5 -17  -2    9.30   11.80
   5 -17   2   17.90   11.40
  -5 -17  -2   15.00   10.30
   5 -17   2   17.00   12.00
   5 -17   2   16.20    9.90
  -5 -17  -2   31.50    9.60
  -5 -17  -2   36.90    9.30
  -5 -17  -2   13.60   11.50
  -5  17  -2   38.80   15.50
  -5  17  -2   -8.70   12.40
  -5  17  -2   26.50   10.20
  -6 -17  -2   14.20   17.50
  -5 -18   2   29.60   13.10
   5 -18  -2   16.80   11.90
  -5 -18   2   23.10    7.30
  -5 -18   2   28.60   11.50
   5 -18  -2   12.60   11.00
   5 -18  -2   32.50   13.10
  -5 -18   2    2.10   12.80
  -5 -18   2    7.30    9.60
  -5 -18   2   12.50   11.60
  -5 -18   2   15.60    5.90
  -5  18   2   35.10   14.90
  -5  18   2    0.40   13.10
  -5  18   2   -2.20   11.50
  -4 -18   2   43.80    5.20
  -4 -18   2   48.80    9.80
  -4 -18   2   24.70   10.60
   4 -18  -2   45.30   10.20
   4 -18  -2   49.50   10.30
  -4 -18   2   44.80    6.60
  -4 -18   2   32.20   10.50
   4 -18  -2   47.50   10.90
   4 -18  -2   28.80   12.60
  -4 -18   2   44.70    9.90
  -4 -18   2   50.99   10.30
   4  18  -2   56.29   12.50
  -4  18   2   43.60   12.00
  -4  18   2   51.19   11.70
  -4  18   2   33.00    9.10
  -3 -18   2    8.10    7.70
   3 -18  -2    1.20    8.40
  -3 -18   2    3.60    3.70
  -3 -18   2    5.90    4.80
  -3 -18   2   11.20    8.00
  -3 -18   2    4.30    6.80
  -3 -18   2   -8.70    8.80
  -3 -18   2   21.40    9.10
   3 -18  -2    6.80    8.90
  -3  18   2   -0.20    6.90
   3  18  -2    2.70    5.30
  -3  18   2  -18.40   13.40
   3  18  -2   12.40    5.40
  -3  18   2   17.90    8.80
   3  18  -2   15.10    8.80
   2 -18  -2   34.80    7.20
   2 -18  -2   19.50    7.80
  -2 -18   2   20.60    7.20
  -2 -18   2   29.30    7.20
  -2 -18   2   24.10    7.50
  -2 -18   2   28.10    4.20
  -2 -18   2   23.70    7.30
   2 -18  -2   13.50    7.90
  -2 -18   2   24.70    5.20
   2 -18  -2   32.20    8.90
   2  18  -2   35.00    5.20
  -2  18   2   37.80    7.50
   2  18  -2   29.80    7.90
  -2  18   2   30.40    7.60
  -2  18   2   25.00    6.70
   2  18  -2   27.80    4.80
   1 -18  -2    8.60    5.70
   1 -18  -2   15.00    4.30
  -1 -18   2    7.90    8.60
   1 -18  -2   17.00    7.20
   1 -18  -2    4.10    6.40
  -1 -18   2    6.40    4.10
  -1 -18   2    8.40    6.10
  -1 -18   2    8.70    6.00
   1 -18  -2   16.70    6.80
  -1 -18   2   12.90    5.60
  -1 -18   2   21.90    5.60
  -1 -18   2   17.10    6.40
  -1  18   2   13.30    6.00
   1  18  -2   17.80    4.20
   1  18  -2   18.10    4.70
  -1  18   2   17.30    6.00
  -1  18   2    7.90    5.00
   1  18  -2   14.70    6.20
   0 -18   2   38.70    6.30
   0 -18  -2   38.80    5.80
   0 -18   2   36.90    6.50
   0 -18  -2   31.60    6.30
   0 -18   2   52.09    6.10
   0 -18   2   36.20    7.90
   0 -18  -2   37.40    6.80
   0 -18   2   34.30    7.00
   0 -18   2   50.19    6.30
   0 -18  -2   29.60    7.60
   0 -18  -2   37.40    8.00
   0 -18   2   38.30    8.30
   0  18  -2   36.70    6.80
   0  18   2   37.10    4.80
   0  18   2   45.30    7.20
   0  18   2   45.40    6.40
   0  18  -2   36.80    6.10
   0  18  -2   49.80    5.60
   1 -18   2  105.99   11.10
   1 -18   2   96.59    6.70
  -1 -18  -2  124.59   12.00
  -1 -18  -2   87.09    9.30
   1 -18   2  134.29   14.70
  -1 -18  -2   97.59    9.70
   1 -18   2  104.39   10.10
  -1 -18  -2  100.09   10.20
   1 -18   2   77.69    8.70
  -1 -18  -2   95.39   10.30
   1 -18   2   99.79    9.90
   1 -18   2   84.39    6.60
   1  18   2  111.79   11.00
   1  18   2   95.49    5.40
  -1  18  -2   92.19   10.20
   1  18   2   91.69    8.70
  -1  18  -2  109.89    9.50
  -1  18  -2   93.59    9.70
  -2 -18  -2   -2.50    5.90
  -2 -18  -2   -0.70    6.30
  -2 -18  -2  -11.60    5.10
  -2 -18  -2   11.10    7.80
   2 -18   2    8.60    7.20
   2 -18   2    8.00    7.20
   2 -18   2   11.30    6.40
  -2 -18  -2   -3.10    6.60
   2 -18   2    4.90    5.90
  -2  18  -2    1.20    6.60
   2  18   2    2.90    5.70
  -2  18  -2   -1.70    6.10
   2  18   2   -0.10    6.80
  -2  18  -2    1.30    5.90
  -3 -18  -2    2.40    5.70
   3 -18   2    7.60    7.00
  -3 -18  -2    4.00    8.10
   3 -18   2   -8.60    7.90
  -3 -18  -2   -1.20    7.80
  -3 -18  -2   10.90    8.40
  -3 -18  -2   11.30    7.50
   3  18   2   -2.80    6.20
  -3  18  -2   -3.70    6.90
  -3  18  -2   -0.60    8.80
  -3  18  -2   21.10    7.90
   3  18   2   19.00    8.90
  -4 -18  -2  154.08   14.70
  -4 -18  -2  140.59   15.20
  -4 -18  -2  152.98   17.10
   4 -18   2  138.69   12.40
   4 -18   2  145.29   16.20
  -4 -18  -2  154.28   12.10
  -4 -18  -2  158.78   16.70
   4 -18   2  127.79   13.00
  -4  18  -2  188.78   17.90
   4  18   2  156.38   14.70
  -4  18  -2  136.59   14.70
   4  18   2  133.19   15.00
  -4  18  -2  161.48   15.70
  -5 -18  -2   12.90    8.70
   5 -18   2   13.40   10.30
  -5 -18  -2    4.30   11.80
  -5 -18  -2   26.10   11.30
   5 -18   2   25.00   12.30
  -5 -18  -2    3.10   13.60
  -5 -18  -2   -0.70    9.50
   5 -18   2    1.10   11.60
  -5  18  -2    2.10   14.80
  -5  18  -2   19.00   13.40
  -5  18  -2   -7.90   10.10
  -5 -19   2    4.10    7.10
  -5 -19   2    2.30   13.50
  -5 -19   2    9.60   11.20
  -5 -19   2   -8.40    5.60
  -5 -19   2  -18.70   12.80
  -5 -19   2   -9.40   10.90
   5 -19  -2   -7.90   11.50
  -5 -19   2  -19.00    9.50
   5 -19  -2  -15.30   12.20
   5 -19  -2   -6.40   12.60
  -5 -19   2   -9.80   12.70
  -5  19   2  -21.80   13.80
  -5  19   2    0.60   14.50
  -5  19   2    3.30   12.30
  -4 -19   2    3.20    6.10
  -4 -19   2   -4.20    8.30
  -4 -19   2    3.20    9.90
  -4 -19   2  -10.90   10.10
   4 -19  -2   -5.10    9.80
  -4 -19   2    0.00    8.30
   4 -19  -2   10.10   12.70
   4 -19  -2    5.60    9.60
  -4 -19   2  -11.30    9.60
  -4 -19   2   -3.00    4.20
   4 -19  -2    6.90    9.80
  -4  19   2   18.10    9.40
  -4  19   2    1.90   10.20
   4  19  -2   15.80   12.20
  -4  19   2    6.00   11.60
  -3 -19   2   32.50    8.90
  -3 -19   2   52.19    6.50
   3 -19  -2   37.50   10.80
   3 -19  -2   51.99   10.00
  -3 -19   2   31.00    8.10
  -3 -19   2   41.50    4.60
   3 -19  -2   46.30    9.30
  -3 -19   2   41.70    9.60
  -3 -19   2   41.30    9.80
  -3 -19   2   32.80   10.80
   3 -19  -2   27.20    8.90
   3  19  -2   50.89    7.00
  -3  19   2   32.80    8.70
  -3  19   2   53.59   10.90
   3  19  -2   46.70    6.40
   3  19  -2   49.80   13.30
  -3  19   2   40.20    9.10
  -2 -19   2   23.60    6.10
  -2 -19   2   16.90    4.20
  -2 -19   2   19.50    8.70
  -2 -19   2   30.10    7.60
   2 -19  -2   14.30    8.70
   2 -19  -2   29.50    7.30
  -2 -19   2   26.90    8.10
   2 -19  -2   22.70    9.20
  -2 -19   2   13.10    7.20
  -2 -19   2   20.20    8.10
   2 -19  -2   30.80    7.70
   2  19  -2   19.90    5.00
   2  19  -2   30.50    9.30
   2  19  -2   26.70    5.60
  -2  19   2   16.20    6.90
  -2  19   2   35.30    8.20
  -1 -19   2   49.00    7.50
  -1 -19   2   47.80    7.20
   1 -19  -2   64.59   15.80
   1 -19  -2   52.09    7.60
  -1 -19   2   54.99    5.70
  -1 -19   2   57.49    7.30
  -1 -19   2   39.40    8.20
   1 -19  -2   53.39    8.70
   1 -19  -2   53.49    5.60
  -1 -19   2   56.39    9.00
   1 -19  -2   62.89    9.60
  -1 -19   2   51.19    6.90
  -1  19   2   50.29    7.60
   1  19  -2   53.99    8.50
  -1  19   2   59.49    8.00
   1  19  -2   57.39    5.50
  -1  19   2   46.90    6.40
   1  19  -2   54.29    6.20
   0 -19  -2   26.80    8.00
   0 -19   2   35.30    8.50
   0 -19   2   29.10    6.80
   0 -19   2   36.40    5.90
   0 -19   2   30.50    5.90
   0 -19  -2   31.70    6.00
   0 -19  -2   26.40    8.50
   0 -19   2   36.60    6.00
   0 -19  -2   28.50    6.80
   0 -19   2   33.20    8.10
   0 -19  -2   23.80    6.60
   0 -19   2   29.20    6.40
   0  19  -2   33.80    7.00
   0  19  -2   38.90    5.80
   0  19  -2   31.50    6.40
   0  19   2   27.20    6.70
   0  19   2   33.40    5.00
   0  19   2   25.80    7.00
  -1 -19  -2  171.38   11.50
  -1 -19  -2  154.68   12.10
   1 -19   2  153.18   13.80
  -1 -19  -2  174.68   11.30
   1 -19   2  179.28   13.10
   1 -19   2  158.28   11.70
   1 -19   2  170.98    8.00
   1 -19   2  156.38   11.40
   1 -19   2  160.48   14.90
   1 -19   2  151.58    8.00
  -1 -19  -2  137.89   13.80
  -1 -19  -2  160.48   15.00
  -1  19  -2  171.88   12.00
   1  19   2  174.18   12.80
  -1  19  -2  165.68   11.10
  -1  19  -2  155.48   11.40
   1  19   2  159.68    6.70
   1  19   2  157.48   10.30
   2 -19   2  330.47   18.20
  -2 -19  -2  329.27   18.40
  -2 -19  -2  317.47   15.20
   2 -19   2  333.27   15.10
  -2 -19  -2  331.17   16.00
  -2 -19  -2  337.77   13.40
   2 -19   2  318.57   17.60
  -2 -19  -2  323.47   17.30
   2 -19   2  325.57   17.20
   2  19   2  335.77   13.60
  -2  19  -2  332.77   15.40
  -2  19  -2  300.37   15.10
  -2  19  -2  321.87   16.20
  -3 -19  -2  107.09   10.70
  -3 -19  -2   74.39   11.30
  -3 -19  -2   86.49   10.40
   3 -19   2   85.79   11.90
  -3 -19  -2  100.19   12.80
  -3 -19  -2  101.59   10.50
   3  19   2  108.39   11.50
  -3  19  -2   99.59   12.00
  -3  19  -2  101.49   10.00
   3  19   2  127.09   12.70
  -3  19  -2   99.39   11.00
  -4 -19  -2    8.50    7.80
   4 -19   2    6.70    9.80
  -4 -19  -2   11.30    9.00
  -4 -19  -2   -8.10    9.30
  -4 -19  -2    4.70    8.30
  -4 -19  -2    1.00   10.50
   4 -19   2   19.40   10.90
   4 -19   2   -4.80    9.30
  -4  19  -2    6.60   11.00
  -4  19  -2   -6.20    8.50
  -4  19  -2   -5.90   11.00
   4  19   2   22.10    9.60
   4  19   2   13.10   12.00
  -5 -19  -2   17.70    9.60
   5 -19   2   38.80   12.00
  -5 -19  -2    3.60   13.00
  -5 -19  -2    9.80   12.80
   5 -19   2   -7.90   13.20
   5 -19   2   32.00   14.00
  -5 -19  -2    7.40   11.70
  -5 -19  -2   26.70   10.70
  -5  19  -2    6.80   11.50
  -5  19  -2    4.20   14.60
  -5  19  -2   -7.60   15.50
   5 -20  -2    1.40   14.20
  -5 -20   2   10.20    6.50
   5 -20  -2   -3.40   12.10
  -5 -20   2    0.70   12.00
   5 -20  -2    1.10   13.60
  -5 -20   2   31.20   14.80
  -5 -20   2   20.50    7.40
  -5 -20   2    6.40   14.10
  -5 -20   2    4.40    5.20
  -5 -20   2   -6.80   10.90
  -5 -20   2    9.90   15.00
  -5  20   2   19.00   13.10
  -5  20   2   37.40   16.30
  -5  20   2    6.50   15.30
  -4 -20   2  121.09   10.80
   4 -20  -2  111.69   13.40
   4 -20  -2  117.29   17.10
   4 -20  -2  107.89   13.40
  -4 -20   2   88.99   11.90
  -4 -20   2  100.59   14.10
   4 -20  -2   90.49   14.20
  -4 -20   2   80.69   15.50
  -4 -20   2  113.89   12.80
  -4 -20   2  123.19   14.60
  -4 -20   2   96.89    7.50
  -4  20   2  105.19   13.70
  -4  20   2   95.49   15.20
  -4  20   2   97.69   12.80
   4  20  -2   91.39   15.30
  -3 -20   2   23.30    9.80
   3 -20  -2   19.50    9.60
  -3 -20   2   15.40    6.20
  -3 -20   2   11.60    7.10
  -3 -20   2   15.00    4.30
  -3 -20   2    2.30    8.40
   3 -20  -2   29.30   11.90
   3 -20  -2   22.70    9.30
  -3 -20   2   14.60   10.20
   3 -20  -2    1.30    8.80
  -3 -20   2   34.90    9.90
  -3  20   2    7.60    9.80
   3  20  -2   21.70    9.70
   3  20  -2   23.10    5.80
  -3  20   2   32.20    9.10
   3  20  -2   15.50    6.20
  -3  20   2   19.50    9.20
   2 -20  -2  131.59   14.70
  -2 -20   2  134.79   13.20
  -2 -20   2  125.79   12.80
  -2 -20   2  132.89    8.00
  -2 -20   2  144.59   13.10
   2 -20  -2  137.39   13.30
   2 -20  -2  118.19   11.70
  -2 -20   2  125.39   10.10
   2 -20  -2  133.29   13.40
  -2 -20   2  128.49   13.20
  -2 -20   2  133.59   14.80
   2  20  -2  157.78   15.30
  -2  20   2  132.69   12.80
  -2  20   2  133.39   13.80
   2  20  -2  119.49    8.80
  -2  20   2  105.79   10.30
   2  20  -2  142.89    9.50
   1 -20  -2   31.20    8.70
  -1 -20   2   59.59   11.10
  -1 -20   2   29.70    7.70
   1 -20  -2   41.20    8.50
  -1 -20   2   49.80    8.10
   1 -20  -2   41.70    5.80
  -1 -20   2   32.50    8.70
  -1 -20   2   45.30    7.10
   1 -20  -2   43.10    7.90
  -1 -20   2   37.10    7.40
   1 -20  -2   18.80    8.40
  -1 -20   2   44.40    5.60
   1  20  -2   38.60    5.50
   1  20  -2   46.40    6.30
  -1  20   2   56.99    7.20
   1  20  -2   47.40   11.40
  -1  20   2   40.30    7.70
   0 -20   2    1.80    6.40
   0 -20   2    1.10    5.10
   0 -20  -2    2.40    5.70
   0 -20   2    0.40    8.00
   0 -20  -2    5.10    5.80
   0 -20  -2   -1.00    6.50
   0 -20   2   -1.40    4.90
   0 -20   2   -2.90    5.10
   0 -20  -2   -6.50    6.60
   0 -20  -2    2.00    7.80
   0 -20   2    2.10    5.90
   0 -20   2    5.90    7.40
   0  20  -2   -2.00    5.50
   0  20   2   -2.50    5.80
   0  20  -2   -1.80    5.20
   0  20   2   -4.10    7.30
   0  20  -2    4.70    6.50
   0  20   2    5.00    4.70
  -1 -20  -2   60.09    8.80
  -1 -20  -2   73.89    8.30
   1 -20   2   71.29    7.50
   1 -20   2   79.49   10.50
   1 -20   2   69.39   10.30
   1 -20   2   67.29    7.20
   1 -20   2   58.89    9.40
  -1 -20  -2   57.69    9.40
  -1 -20  -2   57.79    9.30
   1 -20   2   73.69    8.80
  -1 -20  -2   67.59    8.60
   1 -20   2   82.19    9.10
   1  20   2   65.29    6.00
   1  20   2   73.09    8.00
  -1  20  -2   78.99    8.80
  -1  20  -2   88.59    9.70
  -1  20  -2   68.09    7.50
   2 -20   2  108.19   10.90
  -2 -20  -2  109.69   10.80
   2 -20   2  143.79   16.10
  -2 -20  -2  139.89   15.60
  -2 -20  -2  122.39   12.50
  -2 -20  -2  128.89   12.00
   2 -20   2  125.69   12.70
   2 -20   2  110.99   11.50
  -2 -20  -2  122.09   12.50
   2  20   2  126.49   11.80
   2  20   2  123.79   11.20
  -2  20  -2  129.09   13.00
  -2  20  -2  123.89   11.40
  -2  20  -2  134.19   13.10
  -3 -20  -2    3.40    8.10
   3 -20   2   -1.80    9.90
  -3 -20  -2  -12.10    8.70
  -3 -20  -2    7.50    6.60
   3 -20   2   -2.60    8.40
  -3 -20  -2   -5.70    7.80
   3 -20   2    1.40    7.70
  -3  20  -2   -1.00    7.40
   3  20   2    5.00    7.10
  -3  20  -2  -18.90    8.90
   3  20   2   -1.00    9.30
  -3  20  -2   -0.50    8.40
  -4 -20  -2   -3.10    9.60
  -4 -20  -2   17.70   11.30
   4 -20   2   28.40   10.80
   4 -20   2   21.00    9.90
   4 -20   2    5.30   11.60
  -4 -20  -2   16.40   10.30
  -4 -20  -2   30.20   11.90
  -4 -20  -2    8.20    7.90
   4  20   2   20.00   10.10
  -4  20  -2    9.80    9.60
   4  20   2    3.60   12.30
  -4  20  -2   10.10   12.80
  -4  20  -2    3.50   11.00
   5 -20   2   51.99   13.60
   5 -20   2   73.99   16.00
  -5 -20  -2   41.40   12.50
  -5 -20  -2   66.19   18.50
   5 -20   2   84.69   16.30
  -5 -20  -2   58.99   15.70
  -5 -20  -2   50.69   13.70
  -5 -20  -2   73.89   11.50
  -5  20  -2   46.40   18.20
  -5  20  -2   61.99   13.30
  -5  20  -2   50.89   16.30
  -5 -21   2    2.70   12.60
   5 -21  -2   27.70   15.40
   5 -21  -2  -12.80   14.80
   5 -21  -2  -11.30   13.70
  -5 -21   2   33.60   16.40
  -5 -21   2   31.10   15.20
  -5 -21   2   21.60   15.00
  -5 -21   2    0.90   12.00
  -5 -21   2   10.60    8.30
  -5  21   2   48.30   18.50
  -5  21   2   -2.10   16.00
  -5  21   2  -21.50   13.20
  -4 -21   2    4.50    9.90
  -4 -21   2   -5.70   12.40
   4 -21  -2  -10.70   14.30
   4 -21  -2   27.20   12.80
  -4 -21   2    4.90   10.20
  -4 -21   2   18.70   13.50
   4 -21  -2   23.00   11.90
   4 -21  -2   10.40   11.20
  -4 -21   2   11.70    6.90
  -4 -21   2    6.70   11.90
   4  21  -2    6.80   13.40
  -4  21   2   -4.80   11.70
  -4  21   2    5.20   13.40
  -4  21   2   -3.20   10.50
  -3 -21   2    6.70   11.70
  -3 -21   2    6.90    6.70
   3 -21  -2   -4.10    9.40
   3 -21  -2    8.60    8.90
  -3 -21   2    5.00    9.30
  -3 -21   2   -6.90    8.10
   3 -21  -2    9.40   10.00
  -3 -21   2   -0.10    4.10
  -3 -21   2   -3.50    9.20
  -3 -21   2   10.60    9.20
   3 -21  -2   -5.50   10.40
   3  21  -2   12.90    5.90
   3  21  -2    9.80   10.40
   3  21  -2    1.90    6.30
  -3  21   2   -0.60    9.10
  -3  21   2   -1.10    9.80
  -3  21   2   -5.50    8.90
  -2 -21   2   31.30    9.20
   2 -21  -2   19.50    9.80
  -2 -21   2   13.80    8.10
  -2 -21   2   23.70    5.00
   2 -21  -2   40.10   10.30
  -2 -21   2   23.90    6.70
   2 -21  -2   32.90    8.60
  -2 -21   2   35.30    8.40
  -2 -21   2   30.80    9.90
   2 -21  -2   32.90    9.20
  -2 -21   2   10.40   13.50
   2  21  -2   31.20    6.10
  -2  21   2   19.80    8.90
   2  21  -2   30.90    5.80
  -2  21   2   28.00    7.90
   2  21  -2   35.90    9.30
  -2  21   2   25.70    8.60
   1 -21  -2    7.80    9.00
  -1 -21   2    5.10    6.60
  -1 -21   2    6.30    8.20
   1 -21  -2   -0.20    5.20
   1 -21  -2    2.30    6.90
  -1 -21   2  -10.90    7.30
  -1 -21   2    3.10    4.90
  -1 -21   2   -0.50    6.40
  -1 -21   2   11.00    6.20
   1 -21  -2   -2.10    7.90
  -1 -21   2   18.30    7.10
   1 -21  -2   11.50    8.60
   1  21  -2    4.10    7.60
   1  21  -2    3.10    5.40
   1  21  -2    8.50    5.10
  -1  21   2   -9.20    7.00
  -1  21   2   -3.50    5.90
  -1  21   2    2.10    7.10
   0 -21   2   90.89   10.20
   0 -21   2   81.29    8.00
   0 -21  -2   74.29   13.00
   0 -21   2   87.09    8.30
   0 -21  -2   75.39   10.70
   0 -21   2   94.19   10.10
   0 -21  -2   81.89    8.40
   0 -21   2  145.29   19.80
   0 -21   2   75.19   11.80
   0 -21  -2  143.59   17.30
   0 -21  -2   92.19    9.80
   0  21  -2   67.79    9.30
   0  21   2   71.29    9.30
   0  21  -2   80.99    8.30
   0  21   2   82.39    8.80
   0  21  -2   85.69    9.30
   0  21   2   77.99    8.40
   1 -21   2   64.29    6.40
  -1 -21  -2   76.09    9.00
  -1 -21  -2   59.39    8.60
  -1 -21  -2   60.59    8.50
   1 -21   2   63.79    9.90
  -1 -21  -2   92.09   12.00
   1 -21   2   71.99    6.50
   1 -21   2   38.30    9.60
   1 -21   2   58.09   10.70
   1 -21   2   78.49    9.30
  -1 -21  -2   55.99   11.00
   1  21   2   62.89    9.70
   1  21   2   50.89    7.90
  -1  21  -2   65.59    8.20
   1  21   2   59.39    5.00
  -1  21  -2   59.29    9.40
  -1  21  -2   73.39    8.90
   2 -21   2    3.90    8.70
  -2 -21  -2   -4.30    8.70
  -2 -21  -2   -5.50   10.70
   2 -21   2   10.10    7.60
   2 -21   2   -7.90    9.20
  -2 -21  -2   18.70    7.80
  -2 -21  -2   14.10    7.10
   2 -21   2   22.00   11.80
   2  21   2   13.00    7.10
   2  21   2   31.80    9.00
  -2  21  -2   -6.00    6.80
  -2  21  -2   16.40   10.20
  -2  21  -2    5.10    8.70
  -3 -21  -2   30.60   10.70
   3 -21   2   19.90    9.50
  -3 -21  -2    6.50   11.10
  -3 -21  -2   28.90    8.00
  -3 -21  -2   33.70    9.60
  -3 -21  -2   34.70    9.60
   3 -21   2   32.30   10.60
   3 -21   2   21.60   11.50
  -3  21  -2   37.40   10.50
  -3  21  -2    5.30    8.40
  -3  21  -2   45.30   11.80
   3  21   2   15.70   10.80
   3  21   2   41.90    8.60
  -4 -21  -2   26.70    8.90
  -4 -21  -2   -7.90    9.80
   4 -21   2   17.10   11.40
   4 -21   2  -17.10   12.80
  -4 -21  -2    1.10   15.40
  -4 -21  -2   11.50   10.70
  -4 -21  -2   24.70   11.50
   4 -21   2   12.80   10.70
   4  21   2   20.40   13.90
   4  21   2   19.00   10.60
  -4  21  -2    2.40   12.40
  -4  21  -2    5.60    9.80
  -4  21  -2  -10.70   12.10
   5 -21   2   42.60   15.90
  -5 -21  -2    9.30   14.20
   5 -21   2   -2.30   13.70
  -5 -21  -2   26.00   13.00
   5 -21   2  -10.50   15.50
  -5 -21  -2    9.40   14.20
  -5 -21  -2   15.60   15.30
  -5  21  -2   32.50   13.30
  -5  21  -2   30.80   18.50
  -5  21  -2  -46.10   15.30
   5 -22  -2   23.70   15.90
  -5 -22   2   49.40   16.10
  -5 -22   2   62.79   17.80
   5 -22  -2   40.30   17.00
  -5 -22   2    5.70   13.60
  -5 -22   2   23.60    8.90
  -5 -22   2   26.50   17.20
   5 -22  -2    0.80   14.90
  -5 -22   2   22.10   14.30
  -5  22   2   12.70   17.60
  -5  22   2   28.70   15.70
  -5  22   2   50.29   20.50
   4 -22  -2   -1.50   11.60
  -4 -22   2   15.90   10.00
   4 -22  -2    9.20   12.70
  -4 -22   2    4.40   11.80
  -4 -22   2   -6.20   12.20
   4 -22  -2    1.50   16.30
   4 -22  -2   -6.30   13.10
  -4 -22   2   13.80   13.30
  -4 -22   2   11.20   12.00
  -4 -22   2   11.80    7.20
  -4  22   2   16.10   13.60
   4  22  -2   -6.30   13.60
  -4  22   2   -3.80   13.80
  -4  22   2    0.50   11.40
  -3 -22   2   15.00   10.30
   3 -22  -2    3.40    8.60
  -3 -22   2    4.40   10.60
   3 -22  -2  -15.00    8.80
  -3 -22   2   14.00    7.30
  -3 -22   2   13.50    8.90
   3 -22  -2   -2.70   11.30
  -3 -22   2   20.00   11.30
  -3 -22   2    3.70    4.40
  -3 -22   2   12.30   11.40
   3 -22  -2   12.00   12.80
  -3  22   2    3.70   10.00
  -3  22   2   26.50   11.10
  -3  22   2    4.90    9.70
   3  22  -2   20.20   11.30
   3  22  -2    7.90    7.00
   3  22  -2   -0.80    6.00
  -2 -22   2   38.00   11.40
   2 -22  -2   25.00    8.80
  -2 -22   2   14.50    8.50
   2 -22  -2   12.70   15.40
   2 -22  -2   25.80    8.70
   2 -22  -2   21.00   10.70
  -2 -22   2   29.80    7.20
  -2 -22   2   31.10   11.10
  -2 -22   2   35.00   11.00
  -2 -22   2   25.30    8.80
  -2 -22   2   37.60    5.80
   2  22  -2   29.10    6.60
   2  22  -2   29.90    9.50
   2  22  -2   33.00    6.10
  -2  22   2   35.60    9.70
  -2  22   2   51.99    9.40
  -2  22   2   25.50    8.80
   1 -22  -2   47.90   16.70
  -1 -22   2   22.50    8.30
  -1 -22   2   36.40    8.40
  -1 -22   2   45.50    8.00
   1 -22  -2   33.20    8.10
   1 -22  -2   30.70   10.70
  -1 -22   2   36.70    6.50
   1 -22  -2   30.70    6.00
  -1 -22   2   34.50    8.00
  -1 -22   2   40.20   10.10
  -1 -22   2   43.60   10.90
   1 -22  -2   26.60    9.50
   1  22  -2   26.10    5.90
  -1  22   2   31.80    8.50
  -1  22   2   40.10    7.50
   1  22  -2   31.80    6.90
  -1  22   2   32.10    9.00
   1  22  -2   34.40    9.40
   0 -22   2   26.90    9.90
   0 -22  -2   28.80    7.90
   0 -22   2   21.10    6.90
   0 -22   2   34.00    7.30
   0 -22   2   18.70    8.50
   0 -22  -2   26.70    8.90
   0 -22   2   27.40    6.70
   0 -22  -2   11.70    9.40
   0 -22   2   40.40    8.10
   0 -22  -2   31.00   12.60
   0 -22  -2   24.50    7.00
   0 -22   2   20.20    8.90
   0  22  -2   17.80    7.20
   0  22   2   21.00    8.30
   0  22  -2   28.50    6.60
   0  22  -2   19.00    8.60
   0  22   2   30.90    7.70
   0  22   2   26.70    6.10
   1 -22   2    3.40    5.00
   1 -22   2   -4.10    7.90
   1 -22   2   -3.40    8.10
  -1 -22  -2   -6.50    7.30
  -1 -22  -2    1.90    7.20
   1 -22   2    9.20    7.40
  -1 -22  -2    8.20    9.20
   1 -22   2    5.80    9.00
   1 -22   2   -2.30    4.80
   1 -22   2   -4.90    6.70
  -1 -22  -2    2.90    8.80
  -1 -22  -2   -7.20    7.10
  -1  22  -2    5.90    7.90
   1  22   2   -6.30    7.90
  -1  22  -2    8.00    6.80
   1  22   2   -3.30    6.60
   1  22   2   -1.70    4.10
  -1  22  -2   -2.40    7.40
  -2 -22  -2    0.30    8.00
  -2 -22  -2    1.90    9.20
   2 -22   2  -10.50    9.20
   2 -22   2    7.30    9.70
  -2 -22  -2    8.40    7.40
  -2 -22  -2    8.20    8.50
  -2 -22  -2   -5.50    9.20
   2 -22   2   -8.90    7.40
   2 -22   2   16.30   10.20
  -2  22  -2    0.80    8.00
  -2  22  -2   12.70    9.50
   2  22   2    7.30    9.40
  -2  22  -2    6.00    8.00
   2  22   2    2.80    7.60
   3 -22   2   71.19   11.80
   3 -22   2   97.49   14.10
   3 -22   2  109.59   12.60
  -3 -22  -2   87.99   13.80
  -3 -22  -2  121.59   13.10
  -3 -22  -2   64.79   14.60
  -3 -22  -2   78.49   11.20
  -3 -22  -2   89.59   13.20
  -3  22  -2   92.79   13.50
  -3  22  -2   77.59   12.20
   3  22   2   87.49   10.40
   3  22   2   92.09   14.00
  -3  22  -2   98.59   11.90
  -4 -22  -2   27.40   12.60
  -4 -22  -2    4.10    9.00
  -4 -22  -2   11.90   10.50
  -4 -22  -2   40.80   12.30
   4 -22   2   11.50   12.20
   4 -22   2   -6.00   13.20
  -4 -22  -2   22.00   14.30
   4 -22   2    6.60   11.40
   4  22   2   25.40   11.90
  -4  22  -2  -16.20   12.50
   4  22   2   15.90   15.70
  -4  22  -2    4.50   10.50
  -4  22  -2   29.50   15.20
  -4 -23   2    0.00    8.20
   4 -23  -2    9.90   15.30
   4 -23  -2  -10.50   18.00
  -4 -23   2    4.10   13.90
   4 -23  -2   29.20   12.90
  -4 -23   2    4.20   12.10
  -4 -23   2    4.90   13.70
  -4 -23   2   11.60   11.80
   4 -23  -2   10.20   13.50
  -4 -23   2   11.80   13.40
   4  23  -2    3.00   16.00
  -4  23   2   -2.30   13.80
  -4  23   2   -5.10   14.60
  -4  23   2    5.30   13.20
  -3 -23   2    0.10    9.80
  -3 -23   2   -2.00    9.40
  -3 -23   2    1.80    4.50
  -3 -23   2   -6.90    7.20
   3 -23  -2   -1.60   10.20
   3 -23  -2    3.60   14.40
  -3 -23   2    2.30   10.40
   3 -23  -2    2.10   12.50
  -3 -23   2   -1.10   12.00
   3 -23  -2   12.30   11.90
  -3 -23   2    7.60   10.40
  -3  23   2    8.40    9.90
  -3  23   2    8.00   10.80
   3  23  -2   10.10    7.60
   3  23  -2    7.40   12.40
  -3  23   2   12.50   11.20
  -2 -23   2    4.90    9.30
  -2 -23   2   13.10    8.60
  -2 -23   2   -4.70    8.50
  -2 -23   2    9.10    5.20
  -2 -23   2   12.10   10.00
  -2 -23   2    8.60   10.00
   2 -23  -2   16.10    9.50
   2 -23  -2   -0.70   11.40
   2 -23  -2   22.70   10.70
  -2 -23   2   12.80    7.20
   2 -23  -2   18.40    9.80
   2  23  -2   13.70   10.40
   2  23  -2    1.20    6.60
  -2  23   2   -2.90    9.80
  -2  23   2   17.10   10.00
   2  23  -2    7.20    6.00
  -2  23   2    2.80    9.30
   1 -23  -2   -0.10    5.90
  -1 -23   2    0.70    7.10
   1 -23  -2   -5.50    9.70
   1 -23  -2    5.10    9.20
  -1 -23   2    6.00    7.70
  -1 -23   2    4.20    9.60
  -1 -23   2   -3.80    7.30
  -1 -23   2   -6.70    9.40
   1 -23  -2   -2.00    7.70
  -1 -23   2   13.80    8.00
   1 -23  -2   -3.60    9.00
  -1 -23   2    3.20    5.90
   1  23  -2    3.40    6.00
  -1  23   2   -4.30   10.80
   1  23  -2   -3.10    6.40
   1  23  -2    4.40    8.80
  -1  23   2    8.30    6.90
   0 -23  -2   14.00    9.50
   0 -23   2    6.40   10.00
   0 -23   2   17.40    6.80
   0 -23  -2    8.80    7.10
   0 -23  -2   15.40   10.00
   0 -23   2   19.80    8.80
   0 -23   2   24.80   10.30
   0 -23  -2   29.40    8.20
   0 -23  -2   14.10    9.60
   0 -23   2   18.30    7.30
   0 -23   2   17.70    8.20
   0 -23   2   15.00    7.10
   0  23  -2   22.10    7.50
   0  23  -2   26.40    8.90
   0  23  -2   23.90    6.90
   0  23   2    4.00    8.70
   0  23   2   11.90    6.10
   0  23   2    4.00    7.90
  -1 -23  -2   16.10    8.20
   1 -23   2   30.50   10.60
   1 -23   2   16.20   10.40
  -1 -23  -2   19.20    8.50
   1 -23   2   23.20    6.10
   1 -23   2   22.60    8.30
   1 -23   2   29.00   11.00
  -1 -23  -2   21.20    8.30
  -1 -23  -2   21.00   10.90
   1 -23   2   18.70    6.10
  -1 -23  -2   22.30   10.50
  -1  23  -2   19.10    7.90
   1  23   2   16.30    8.00
   1  23   2   20.30    4.80
   1  23   2    6.00    9.60
  -1  23  -2   25.40    8.50
  -1  23  -2   14.40    8.50
   2 -23   2    3.30    8.60
  -2 -23  -2  -10.00    8.30
   2 -23   2    8.40   10.60
  -2 -23  -2    0.90    7.80
  -2 -23  -2   -3.30   10.20
   2 -23   2  -10.40    9.60
   2 -23   2   13.60   11.20
  -2 -23  -2   -5.60   10.10
  -2 -23  -2   11.40    9.40
  -2  23  -2    6.60    8.90
  -2  23  -2    3.70    9.60
   2  23   2   16.50   10.70
  -2  23  -2   10.40    8.90
   2  23   2    6.00    8.10
  -3 -23  -2    1.50    8.70
  -3 -23  -2   -2.70   10.10
   3 -23   2  -10.40    9.60
   3 -23   2    8.40   10.90
  -3 -23  -2    1.60   10.70
  -3 -23  -2    4.30   12.70
  -3 -23  -2   -5.30   12.20
   3 -23   2    0.30   13.10
  -3  23  -2    1.10   10.60
  -3  23  -2    0.00   11.10
   3  23   2    8.80   12.10
   3  23   2   14.50    9.70
  -3  23  -2   -6.80    9.50
   4 -23   2   -4.40   12.20
  -4 -23  -2    0.20   13.30
  -4 -23  -2  -12.80   11.00
  -4 -23  -2    2.60   12.80
  -4 -23  -2   12.30   10.00
   4 -23   2    4.40   15.00
   4 -23   2   10.70   12.80
  -4 -23  -2   -6.10   13.30
  -4  23  -2   22.60   15.10
  -4  23  -2   10.90   14.30
   4  23   2   -4.00   16.40
   4  23   2    4.80   12.60
  -4  23  -2   10.30   11.50
   4 -24  -2   10.90   13.70
  -4 -24   2   -1.20   14.90
  -4 -24   2   -9.40   12.80
  -4 -24   2   31.20    9.00
  -4 -24   2   -2.70   12.30
   4 -24  -2    3.50   16.20
  -4 -24   2   10.50   15.70
   4 -24  -2  -40.20   18.60
  -4 -24   2   24.70   14.50
   4 -24  -2   -2.20   15.80
   4  24  -2  -10.60   17.00
  -4  24   2   13.70   15.60
  -4  24   2   -5.10   14.50
  -4  24   2   10.70   14.00
   3 -24  -2  -35.10   13.90
  -3 -24   2    5.00    8.00
  -3 -24   2   -9.90   11.60
   3 -24  -2   -3.70   12.40
   3 -24  -2   10.10   11.10
  -3 -24   2    1.70   11.60
  -3 -24   2   -4.90   12.60
  -3 -24   2  -14.20   12.00
  -3 -24   2   -2.60   10.50
   3  24  -2    6.10    8.30
  -3  24   2   -5.80   10.60
  -3  24   2   -7.80   10.90
   3  24  -2   -4.20   13.20
  -3  24   2  -13.20   11.40
  -2 -24   2    1.10    5.70
  -2 -24   2    7.60    8.20
   2 -24  -2   -2.10    9.90
  -2 -24   2   15.90   12.50
   2 -24  -2   -5.20    9.60
  -2 -24   2    8.80   10.90
  -2 -24   2   16.10   10.30
   2 -24  -2    6.50   11.90
  -2 -24   2   19.30    9.10
  -2 -24   2    6.90    9.30
   2 -24  -2   13.50    9.40
   2  24  -2   21.20    7.40
  -2  24   2    0.20   10.10
  -2  24   2   13.80   10.30
  -2  24   2    9.90    9.70
   2  24  -2   24.60   11.80
   2  24  -2   13.10    6.50
  -1 -24   2   21.10    8.90
   1 -24  -2   10.80   10.80
   1 -24  -2  -19.20   11.00
  -1 -24   2    7.80    8.20
  -1 -24   2   21.90    8.90
  -1 -24   2    2.30   11.10
   1 -24  -2   19.10    6.90
  -1 -24   2   21.00   11.00
  -1 -24   2   15.90    6.80
  -1 -24   2   13.00    8.10
   1 -24  -2    9.40   10.30
   1 -24  -2   16.40    9.00
   1  24  -2   16.00    7.60
   1  24  -2   14.90    6.50
  -1  24   2    7.90    9.60
   1  24  -2    3.80    9.20
  -1  24   2   10.60   10.00
  -1  24   2   13.30    7.70
   0 -24   2   20.40    7.70
   0 -24   2   14.50    7.60
   0 -24  -2   32.30    8.30
   0 -24   2   38.20    9.50
   0 -24  -2   35.70   11.50
   0 -24  -2    8.10    8.40
   0 -24   2   11.50   11.30
   0 -24  -2   30.70   11.40
   0 -24   2    9.70    9.20
   0 -24   2    7.10   10.10
   0 -24   2   20.30    7.90
   0  24   2   24.90    9.20
   0  24  -2   38.00   10.10
   0  24   2   20.70    6.50
   0  24  -2   34.80    8.30
   0  24  -2   11.60    7.00
   0  24   2   31.60   10.20
   1 -24   2   -2.30    9.50
  -1 -24  -2   11.10   10.60
   1 -24   2    9.80    8.50
  -1 -24  -2    5.40    8.90
   1 -24   2   -2.10   10.90
  -1 -24  -2   -6.80    8.50
  -1 -24  -2    2.20   10.90
   1 -24   2   -3.20    5.90
   1 -24   2    0.40   11.90
  -1 -24  -2   -4.50    8.30
   1 -24   2   11.90    6.40
   1  24   2    2.80    4.80
   1  24   2   10.50    8.30
  -1  24  -2   10.30    8.00
  -1  24  -2   11.80    9.20
  -1  24  -2   -5.60   10.80
   1  24   2   -0.20   10.70
   2 -24   2   -4.90    9.20
   2 -24   2   26.60   12.40
  -2 -24  -2   -2.90   11.60
   2 -24   2    7.00   12.00
  -2 -24  -2   -0.80    9.40
  -2 -24  -2   12.00   11.10
  -2 -24  -2   20.30   11.10
  -2 -24  -2   16.70    9.00
   2 -24   2   20.90   11.20
  -2  24  -2    3.40    9.90
  -2  24  -2   -5.10    9.10
  -2  24  -2    4.40    9.20
   2  24   2   17.20   11.60
   2  24   2    1.80    8.70
   3 -24   2   23.10   14.90
  -3 -24  -2   33.80   13.90
   3 -24   2   26.20   13.00
   3 -24   2   25.70   11.50
  -3 -24  -2   25.20   12.20
  -3 -24  -2   16.40    9.90
  -3 -24  -2   28.70   11.70
  -3 -24  -2   23.40   13.40
   3  24   2   25.40   13.60
  -3  24  -2   19.50   12.00
  -3  24  -2   11.30   12.90
   3  24   2   18.80   10.40
  -3  24  -2   13.60   10.90
   4 -24   2  -13.70   13.00
  -4 -24  -2   31.30   13.40
  -4 -24  -2   41.90   16.00
   4 -24   2    0.50   13.40
  -4 -24  -2   24.30   15.50
  -4 -24  -2   15.10   12.40
   4 -24   2   45.70   16.40
  -4 -24  -2    9.60   12.60
  -4  24  -2   27.90   13.40
  -4  24  -2   30.70   16.00
   4  24   2   26.50   13.80
   4  24   2   27.00   18.90
  -4  24  -2   29.30   16.60
   4 -25  -2   15.80   16.00
  -4 -25   2   19.70    9.40
  -4 -25   2  -12.10   15.50
   4 -25  -2   18.90   15.80
  -4 -25   2  -16.50   13.80
  -4 -25   2   23.20   14.50
  -4 -25   2   18.50   16.80
   4 -25  -2   28.10   21.40
   4 -25  -2  -21.00   17.10
  -4 -25   2    9.40   16.00
  -4  25   2    4.80   15.10
   4  25  -2   39.10   19.00
  -4  25   2  -20.80   15.90
  -4  25   2   44.70   17.80
   3 -25  -2   78.59   18.40
  -3 -25   2   41.90    9.60
   3 -25  -2   46.30   17.20
   3 -25  -2   39.00   14.30
   3 -25  -2   34.30   12.70
  -3 -25   2   51.49   14.30
  -3 -25   2   40.30   12.90
  -3 -25   2   38.90   13.30
  -3 -25   2   49.60   14.80
  -3 -25   2   34.40   14.40
  -3  25   2   50.99   13.40
  -3  25   2   48.50   13.80
  -3  25   2   18.70   12.20
   3  25  -2   42.60   16.00
   3  25  -2   53.29   10.10
   2 -25  -2   -1.40   10.60
  -2 -25   2   29.10   11.20
   2 -25  -2    7.90   10.60
  -2 -25   2    5.90   12.50
   2 -25  -2   14.70   13.00
  -2 -25   2    8.10   10.40
  -2 -25   2   18.50    9.00
   2 -25  -2   37.70   14.30
  -2 -25   2   24.30   13.10
  -2 -25   2   11.50    6.50
  -2 -25   2   -2.60    9.40
   2  25  -2    6.10   12.20
  -2  25   2   19.30   11.80
   2  25  -2   19.80    8.70
  -2  25   2   14.80   10.40
   2  25  -2   24.20    7.40
  -2  25   2    6.20   11.00
   1 -25  -2    9.30   11.50
   1 -25  -2   11.30   12.80
   1 -25  -2   11.50    9.40
  -1 -25   2   12.10   11.60
  -1 -25   2  -10.70   13.00
   1 -25  -2    8.90   12.40
  -1 -25   2    9.50    7.20
  -1 -25   2    1.40    8.90
   1 -25  -2   22.40    7.50
  -1 -25   2    0.80    9.80
  -1 -25   2   32.40   11.70
  -1  25   2   10.80    8.00
  -1  25   2   26.60   11.10
   1  25  -2   22.60    8.30
   1  25  -2   28.50    7.20
   1  25  -2    8.80   10.50
  -1  25   2    3.30    9.60
   0 -25   2   -4.20    8.70
   0 -25  -2    9.30   10.80
   0 -25   2   13.80    8.20
   0 -25  -2   12.30    9.60
   0 -25   2    0.20    7.70
   0 -25  -2   10.50    9.70
   0 -25   2    1.20    9.80
   0 -25   2   33.60   11.60
   0 -25  -2   13.00   11.40
   0 -25   2   22.80    8.30
   0 -25   2    1.40   11.80
   0 -25  -2   13.20    8.30
   0  25   2    7.50    9.40
   0  25   2    7.50    6.90
   0  25  -2   -2.60    8.50
   0  25  -2   23.40   10.70
   0  25  -2    5.60    7.40
   0  25   2    9.30   10.60
  -1 -25  -2   49.10   10.90
  -1 -25  -2   57.39   11.50
  -1 -25  -2   35.70   12.80
   1 -25   2   47.00   13.10
   1 -25   2   22.80   13.50
   1 -25   2   42.20    7.40
   1 -25   2   45.30   12.20
   1 -25   2   43.80    7.50
   1 -25   2   42.40   10.70
   1  25   2   27.80    9.40
  -1  25  -2   42.60    9.80
   1  25   2   39.00    5.90
  -1  25  -2   45.40   11.70
  -1  25  -2   44.10   10.40
   1  25   2   34.30   11.70
  -2 -25  -2   18.60   11.40
  -2 -25  -2   26.80   10.70
  -2 -25  -2   24.20   11.00
  -2 -25  -2   12.80   12.80
  -2 -25  -2    9.60   13.20
   2 -25   2   30.50   12.60
   2 -25   2   36.40   14.20
   2 -25   2   24.00   10.20
   2 -25   2   45.00   13.40
  -2  25  -2   29.90   11.20
  -2  25  -2    4.40   11.90
   2  25   2   22.40   10.20
  -2  25  -2   27.10   10.80
   2  25   2   29.90   13.70
  -3 -25  -2    3.80   12.80
  -3 -25  -2   25.10   14.90
  -3 -25  -2   -6.50   13.50
  -3 -25  -2    5.00   11.40
  -3 -25  -2   12.30   10.70
   3 -25   2  -17.50   11.20
   3 -25   2   -9.60   15.80
   3  25   2   18.00   11.10
   3  25   2   16.30   14.70
  -3  25  -2   -6.20   11.80
  -3  25  -2    7.50   13.40
  -3  25  -2    7.30   12.20
   4 -25   2   18.40   19.10
   4 -25   2   19.40   15.30
  -4 -25  -2    0.70   15.60
  -4 -25  -2   -1.00   14.00
  -4  25  -2   21.70   17.60
  -4  25  -2  -15.20   13.40
  -3 -26   2   42.10   16.60
   3 -26  -2   10.50   13.20
  -3 -26   2   31.50   13.50
  -3 -26   2   34.10   15.00
   3 -26  -2   -8.00   14.60
  -3 -26   2   44.60   14.00
  -3 -26   2   36.60   15.30
   3 -26  -2   33.40   18.20
  -3 -26   2   27.40    9.80
   3 -26  -2    3.90   14.10
  -3  26   2    9.00   14.00
   3  26  -2   21.50   10.10
  -3  26   2   23.90   14.20
  -3  26   2   14.30   13.90
   3  26  -2   21.50   16.60
   2 -26  -2  -24.50   10.30
  -2 -26   2    7.50   12.60
   2 -26  -2   -5.70   14.30
  -2 -26   2   21.10   13.40
  -2 -26   2   -3.30   10.50
   2 -26  -2   -5.80   12.50
  -2 -26   2    6.90    9.30
  -2 -26   2    4.70   10.40
   2 -26  -2    1.70   13.60
  -2  26   2   -9.90   10.30
   2  26  -2   11.00    7.70
   2  26  -2   -1.40    9.10
  -2  26   2   -1.10   11.80
  -2  26   2  -13.40   12.10
   2  26  -2   11.30   14.50
  -1 -26   2   -4.30   11.50
  -1 -26   2    7.60   10.00
  -1 -26   2   14.00   10.10
   1 -26  -2    8.20   12.10
  -1 -26   2    0.10   13.60
   1 -26  -2    3.10   11.60
  -1 -26   2   -1.70   12.40
   1 -26  -2    2.40   10.00
   1 -26  -2   -3.80   14.70
  -1 -26   2  -19.20    8.70
   1 -26  -2   -2.00    7.40
   1  26  -2    6.30    8.40
  -1  26   2   -8.40   11.80
  -1  26   2   -6.80    8.40
   1  26  -2   14.20   11.40
  -1  26   2    5.70   11.20
   1  26  -2    3.20    7.10
   0 -26  -2   51.89   11.40
   0 -26   2   47.20   11.10
   0 -26   2   42.60   15.20
   0 -26  -2   49.60   10.00
   0 -26   2   59.09   10.00
   0 -26  -2   33.20   13.20
   0 -26  -2   22.50   13.50
   0 -26  -2   20.30   10.90
   0 -26   2   38.70    9.50
   0 -26   2   49.60   15.00
   0  26  -2   50.19   12.20
   0  26   2   40.60    8.20
   0  26   2   44.00   11.00
   0  26  -2   42.30   10.20
   0  26   2   52.19   12.80
   0  26  -2   42.80    8.80
   1 -26   2   15.70    7.50
  -1 -26  -2   16.20   11.20
  -1 -26  -2   31.90   11.80
  -1 -26  -2   24.60   11.30
  -1 -26  -2   13.60   12.60
   1 -26   2   23.10    7.40
   1 -26   2   12.30   13.10
   1 -26   2   38.10   14.00
   1 -26   2   13.30   10.50
   1 -26   2   -9.60   10.80
  -1 -26  -2   12.40   11.40
  -1  26  -2   20.70   10.70
   1  26   2   25.10   13.00
  -1  26  -2   17.20    9.70
   1  26   2   18.00    5.90
  -1  26  -2   27.00   12.00
  -2 -26  -2   32.60   13.60
   2 -26   2   22.30   11.50
  -2 -26  -2   24.80   12.20
   2 -26   2   28.90   14.10
   2 -26   2   30.80   15.10
  -2 -26  -2   29.50   12.60
   2 -26   2    6.00   13.70
  -2 -26  -2   28.10   14.20
  -2 -26  -2    7.90   12.80
  -2  26  -2   36.40   12.80
   2  26   2   32.70   11.30
   2  26   2   39.60   14.70
  -2  26  -2   -4.80   11.00
  -2  26  -2   33.40   12.20
  -3 -26  -2   20.10   13.10
  -3 -26  -2   24.70   14.80
   3 -26   2   -6.60   16.60
  -3 -26  -2   -1.70   14.50
  -3 -26  -2  -10.60   14.20
  -3 -26  -2  -24.80   11.80
   3 -26   2   13.00   12.80
   3 -26   2   14.50   15.10
   3  26   2   11.40   12.50
  -3  26  -2   30.60   13.50
  -3  26  -2   -2.40   13.60
   3  26   2   15.10   16.60
  -3  26  -2    9.90   14.50
  -3 -27   2   90.79   19.00
  -3 -27   2   81.69   15.90
  -3 -27   2   98.09   18.20
   3 -27  -2  107.09   20.50
  -3 -27   2  106.09   12.00
  -3 -27   2  101.19   16.30
   3 -27  -2  108.39   24.10
   3 -27  -2   78.49   18.80
  -3 -27   2   65.49   18.90
   3 -27  -2   94.89   16.40
  -3  27   2   84.09   16.80
  -3  27   2   57.99   16.10
   3  27  -2   64.09   19.30
   3  27  -2  111.89   12.90
  -3  27   2  111.79   18.00
   2 -27  -2  -14.10   11.70
  -2 -27   2  -18.80   12.70
   2 -27  -2   12.60   16.40
  -2 -27   2   31.80   10.40
  -2 -27   2  -15.10   11.00
  -2 -27   2   26.30   17.00
   2 -27  -2    6.60   16.40
  -2 -27   2    4.80   14.70
  -2 -27   2    8.10   11.60
   2 -27  -2   13.30   15.80
   2  27  -2   16.10   15.20
  -2  27   2   11.30   13.60
  -2  27   2   13.20   13.30
   2  27  -2    9.20    8.20
  -2  27   2   12.50   11.70
   2  27  -2    6.20   10.30
  -1 -27   2   67.29   12.20
  -1 -27   2   30.40   14.00
  -1 -27   2   47.60   12.40
  -1 -27   2   46.30   13.00
   1 -27  -2   54.39   15.40
   1 -27  -2   43.60   10.60
  -1 -27   2   61.29   12.70
   1 -27  -2   49.60    9.30
  -1 -27   2   70.39   12.90
   1 -27  -2   63.29   16.90
   1 -27  -2   57.39   15.20
   1 -27  -2   66.19   12.70
   1  27  -2   51.29   14.30
   1  27  -2   44.20   10.60
  -1  27   2   49.50   14.10
  -1  27   2   44.50   10.90
  -1  27   2   75.99   13.30
   1  27  -2   71.19    8.90
   0 -27   2   64.29   12.40
   0 -27   2   60.39   15.90
   0 -27  -2   63.49   11.20
   0 -27   2   48.70   13.50
   0 -27  -2   72.29   14.40
   0 -27   2   50.59   10.30
   0 -27   2   39.40   12.70
   0 -27  -2   45.70   16.10
   0 -27   2   62.69   11.00
   0 -27  -2   43.30   14.60
   0 -27  -2   77.19   13.30
   0  27   2   62.49    9.00
   0  27   2   62.99   12.30
   0  27  -2   64.09   14.50
   0  27   2   59.99   14.50
   0  27  -2   53.29   12.70
   0  27  -2   51.29   10.00
  -1 -27  -2   -1.60   11.80
   1 -27   2   27.60    8.30
  -1 -27  -2  -10.20   13.60
  -1 -27  -2   28.90   12.30
   1 -27   2   14.10   14.00
   1 -27   2   15.00   20.20
   1 -27   2    8.60    8.00
   1 -27   2    0.20   12.30
  -1 -27  -2    5.90   14.40
   1 -27   2    2.60   11.20
  -1 -27  -2   29.50   12.60
  -1  27  -2   30.50   11.90
  -1  27  -2   33.20   10.60
  -1  27  -2   15.70   12.50
   1  27   2    9.50   13.80
   1  27   2    7.40    6.30
   1  27   2   20.20   11.00
   2 -27   2   44.90   16.50
   2 -27   2   22.60   17.70
   2 -27   2   45.80   17.60
  -2 -27  -2   10.40   14.70
  -2 -27  -2   35.50   15.80
  -2 -27  -2   69.39   15.00
   2 -27   2   53.39   13.20
  -2 -27  -2   44.40   13.10
  -2 -27  -2   41.40   13.50
   2  27   2   51.69   16.50
  -2  27  -2   49.60   13.00
  -2  27  -2   37.70   13.30
   2  27   2   18.80   12.70
  -2  27  -2   48.80   14.70
  -3 -27  -2  -23.20   16.10
  -3 -27  -2  -25.30   16.60
   3 -27   2    7.00   17.10
  -3 -27  -2   32.50   12.80
  -3 -27  -2    4.90   14.30
   3 -27   2   15.00   18.80
  -3 -27  -2   13.20   16.20
   3 -27   2   -5.00   14.10
   3  27   2   14.50   19.10
   3  27   2   -9.30   14.80
  -3  27  -2   20.20   14.90
  -3  27  -2   37.10   15.90
  -3  27  -2   23.90   15.90
   2 -28  -2   47.40   18.50
   2 -28  -2   53.69   19.30
  -2 -28   2   17.50   13.40
   2 -28  -2   11.10   13.80
  -2 -28   2   65.99   12.10
  -2 -28   2   31.90   15.30
  -2 -28   2   -0.10   12.50
  -2 -28   2   18.10   15.20
  -2 -28   2   32.50   16.40
   2 -28  -2   47.70   18.60
  -2  28   2   21.50   16.20
   2  28  -2   24.40   17.40
   2  28  -2   38.90   11.60
   2  28  -2   21.80    9.00
  -2  28   2   18.60   14.60
  -2  28   2   32.80   13.20
   1 -28  -2   15.80    9.20
   1 -28  -2   31.90   10.50
  -1 -28   2    9.90   12.30
  -1 -28   2    6.20   15.30
  -1 -28   2   44.70   12.60
   1 -28  -2   15.10   15.30
   1 -28  -2   29.50   15.50
  -1 -28   2   27.30   12.30
   1 -28  -2   -0.10   15.40
   1 -28  -2    1.90   12.40
  -1 -28   2   51.19   16.20
  -1  28   2   43.20   15.70
   1  28  -2   41.70    9.20
  -1  28   2   29.90   13.20
   1  28  -2   21.50   14.80
   1  28  -2   30.80   10.70
  -1  28   2   17.70   10.90
   0 -28  -2  -17.60   17.00
   0 -28   2   14.70   10.10
   0 -28   2   -8.50   15.00
   0 -28  -2   27.30   12.70
   0 -28  -2   -9.00   16.40
   0 -28  -2   -8.80   12.80
   0 -28  -2    3.30   10.70
   0 -28   2   17.80   11.90
   0 -28   2   10.80   14.90
   0 -28   2   12.90   11.10
   0 -28   2    7.70   12.60
   0  28   2   31.80   14.50
   0  28   2   -0.80   12.30
   0  28  -2    9.40   11.10
   0  28  -2    0.40   14.10
   0  28   2    0.40    8.40
   0  28  -2   12.80    9.90
  -1 -28  -2   61.19   14.30
   1 -28   2   82.59   10.20
  -1 -28  -2   43.80   13.60
   1 -28   2   72.99   14.30
  -1 -28  -2   48.80   16.70
  -1 -28  -2   84.69   18.10
   1 -28   2   61.29   15.40
   1 -28   2   75.49   17.80
   1 -28   2   75.89    9.50
   1 -28   2   68.69   16.30
  -1 -28  -2   84.39   14.10
  -1  28  -2   87.79   16.00
   1  28   2   62.99   16.90
   1  28   2   88.59    7.80
  -1  28  -2   58.49   12.30
  -1  28  -2   88.49   13.90
   1  28   2   82.49   13.30
  -2 -28  -2   40.10   17.70
   2 -28   2    5.40   17.50
   2 -28   2   27.70   18.70
  -2 -28  -2   22.60   15.10
  -2 -28  -2   43.10   13.50
  -2 -28  -2   29.50   14.30
   2 -28   2   36.50   17.40
  -2 -28  -2   31.20   15.70
   2 -28   2   24.80   13.80
   2  28   2   -0.20   17.30
  -2  28  -2   31.20   14.70
  -2  28  -2   -2.40   13.50
   2  28   2   13.40   13.40
  -2  28  -2   21.00   14.90
  -2 -29   2   10.90   14.70
  -2 -29   2   14.30   17.90
   2 -29  -2    7.20   18.20
   2 -29  -2   21.20   14.90
   2 -29  -2   36.20   19.60
  -2  29   2    2.30   17.10
   2  29  -2  -18.00   20.40
   1 -29  -2    7.90   17.20
  -1 -29   2   20.00   13.10
  -1 -29   2  -11.60   13.00
   1 -29  -2   19.10   18.90
  -1 -29   2    7.70   12.50
   1 -29  -2   -5.40   10.20
  -1 -29   2    6.70   17.60
   1 -29  -2    2.30   14.30
   1 -29  -2   31.80   10.70
  -1 -29   2  -40.90   16.80
   1 -29  -2   11.10   15.90
  -1 -29   2    9.60   13.60
   1  29  -2   10.50   14.10
  -1  29   2   46.10   17.10
  -1  29   2    5.70   14.50
  -1  29   2   11.80   14.50
   1  29  -2   12.40   16.50
   1  29  -2   -4.50    9.40
   0 -29   2   -6.20   14.20
   0 -29   2   26.90   11.90
   0 -29   2   17.10   21.20
   0 -29  -2   13.70   12.50
   0 -29   2   18.80   13.40
   0 -29  -2   33.60   15.50
   0 -29   2   23.40   13.60
   0 -29  -2   48.90   14.10
   0 -29  -2   33.50   15.20
   0 -29  -2   22.10   12.30
   0 -29   2   38.00   20.60
   0 -29  -2   16.20   16.10
   0  29  -2  -11.90   15.00
   0  29   2   27.00   13.70
   0  29   2   16.40    9.70
   0  29  -2   20.70   13.00
   0  29   2   51.89   17.10
   0  29  -2   12.00   10.80
   1 -29   2   -2.20    9.60
   1 -29   2  -12.90   15.00
   1 -29   2    2.20   17.70
   1 -29   2   23.20   18.70
   1 -29   2   -5.20   13.00
  -1 -29  -2  -20.10   12.90
  -1 -29  -2   12.60   17.60
  -1 -29  -2    9.50   14.10
  -1 -29  -2  -12.40   12.80
  -1 -29  -2  -14.70   13.80
   1 -29   2    6.60    9.30
  -1  29  -2   52.79   13.50
   1  29   2    6.80   17.00
  -1  29  -2   15.60   15.40
  -1  29  -2   16.30   13.30
   1  29   2   11.90   13.00
   0 -30  -2   30.60   16.50
   0 -30  -2   30.20   13.50
   0 -30   2  -17.90   16.20
   0 -30  -2   17.30   13.50
   0 -30   2   12.80   19.90
   0 -30  -2  -18.90   19.30
   0 -30   2  -29.90   11.90
   0 -30   2   30.50   15.50
   0 -30   2   -2.40   14.30
   0 -30  -2   14.10   16.60
   0 -30   2   10.60   15.30
   0 -30  -2    2.00   15.20
   0  30   2   -7.60   10.10
   0  30  -2   47.10   18.10
   0  30   2   -6.80   14.70
   0  30   2   57.09   19.50
   0  30  -2   -9.10   13.70
  -7   0   3   53.19   14.60
  -7   0   3   43.30   13.40
  -7   0   3   35.50   12.90
  -7   0   3   26.40   12.90
  -7   0   3   16.30   15.30
  -7   0   3   69.09   16.10
  -7   0   3   27.90   15.90
  -7   0   3   47.00   16.50
  -6   0   3  -17.40   12.50
  -6   0   3    3.80    8.60
  -6   0   3   -0.90   10.40
  -6   0   3    2.60   10.50
  -6   0   3   13.70    9.80
  -6   0   3    5.50    8.90
  -6   0   3    5.60   10.60
  -5   0   3  983.50   27.00
  -5   0   3 1027.80   28.90
  -5   0   3 1020.20   25.50
  -5   0   3  997.40   27.60
  -4   0   3   -3.90    5.20
  -4   0   3   -0.20    5.30
  -4   0   3   -2.40    4.50
  -4   0   3    2.60    4.00
  -3   0   3 1821.92   32.60
  -3   0   3 1788.22   37.00
  -3   0   3 1784.32   35.80
  -3   0   3 1816.32   36.60
  -3   0   3 1781.42   35.10
   2   0  -3    0.30    1.50
  -2   0   3   -1.70    3.00
   2   0  -3   -2.70    2.40
  -2   0   3   -2.00    2.50
  -2   0   3   -2.00    2.50
   2   0  -3    0.80    2.90
  -2   0   3   -1.40    2.00
  -1   0   3 3930.61   69.29
  -1   0   3 3995.20   68.89
   1   0  -3 3944.51   70.09
   1   0  -3 3972.80   68.99
  -1   0   3 4005.80   69.49
   1   0  -3 4111.49   70.59
   0   0   3    0.10    0.60
   0   0   3    0.90    1.00
   0   0   3    0.80    1.10
   0   0  -3    1.50    1.10
   0   0   3    1.30    1.10
   0   0   3   -0.10    1.20
   0   0  -3   -1.40    1.30
   0   0  -3   -0.20    0.80
   0   0  -3   -1.00    1.00
  -1   0  -3  160.48    5.10
  -1   0  -3  156.88    5.00
   1   0   3  145.39    4.70
   1   0   3  156.88    5.20
  -1   0  -3  156.18    4.90
   1   0   3  155.68    5.00
   1   0   3  142.89    5.50
  -1   0  -3  147.29    5.30
  -2   0  -3    2.20    1.90
   2   0   3    0.90    2.50
  -2   0  -3   -1.50    2.10
   2   0   3    1.00    2.60
  -2   0  -3   -0.40    2.70
  -2   0  -3   -3.30    1.90
  -2   0  -3    4.40    2.30
  -3   0  -3 1720.53   34.40
  -3   0  -3 1710.83   35.00
  -3   0  -3 1782.52   33.60
  -3   0  -3 1747.53   33.90
  -3   0  -3 1675.73   31.60
  -4   0  -3    1.30    4.10
  -4   0  -3   -1.90    4.40
  -4   0  -3   10.00    4.60
  -4   0  -3    1.60    4.10
  -5   0  -3  128.99   10.40
  -5   0  -3  135.49   12.30
  -5   0  -3  113.89   11.60
  -5   0  -3  128.59   10.70
  -5   0  -3  141.69   12.00
  -5   0  -3  131.39   13.60
  -6   0  -3   11.60    9.70
  -6   0  -3  -21.30   12.10
  -6   0  -3   -6.30    8.20
  -6   0  -3   -1.50    7.70
  -6   0  -3   -3.60    8.90
  -6   0  -3   -0.80   10.20
  -6   0  -3    0.70    9.30
  -7   0  -3   48.60   17.20
  -7   0  -3   49.50   12.10
  -7   0  -3   48.30   14.90
  -7   0  -3   26.80   14.30
  -7   0  -3   34.30   14.70
  -7   0  -3   44.30   15.60
  -7   0  -3   37.10   12.80
  -7   0  -3   40.30   19.60
  -7  -1   3   25.30   15.60
  -7  -1   3   17.30   12.40
  -7  -1   3    2.20   12.70
  -7  -1   3   -9.90   12.20
  -7  -1   3  -13.50   13.40
  -7  -1   3   -1.10   14.60
  -7  -1   3   19.70   15.10
  -7  -1   3  -16.40   13.40
  -7   1   3  -11.30   14.70
  -7   1   3   17.10   12.00
  -7   1   3  -25.60   15.80
  -7   1   3   -6.40   15.20
  -7   1   3   20.90   13.70
  -7   1   3   18.30   13.80
  -7   1   3    7.00   13.00
  -7   1   3    5.00   15.40
  -6  -1   3  179.08   15.90
  -6  -1   3  188.18   19.00
  -6  -1   3  187.58   16.10
  -6  -1   3  189.18   19.20
  -6  -1   3  159.38   22.20
  -6  -1   3  207.28   17.60
  -6  -1   3  181.98   18.80
  -6  -1   3  204.88   19.10
  -6   1   3  205.58   15.70
  -6   1   3  190.48   18.60
  -6   1   3  185.18   19.40
  -6   1   3  214.58   17.00
  -6   1   3  193.48   20.30
  -6   1   3  214.18   15.90
  -5  -1   3   30.50    6.80
  -5  -1   3   51.69    9.20
  -5  -1   3   43.60    9.40
  -5  -1   3   35.20    7.70
  -5   1   3   44.80    9.60
  -5   1   3   37.60    8.90
  -5   1   3   32.70    7.70
  -5   1   3   37.70    8.80
  -5   1   3   38.90    6.90
  -4  -1   3   14.40    5.30
  -4  -1   3    6.20    5.70
  -4  -1   3   10.00    5.50
  -4  -1   3    0.40    4.20
  -4   1   3    5.50    4.90
  -4   1   3   12.30    5.90
  -4   1   3   12.00    2.90
  -4   1   3   14.80    6.30
  -4   1   3    5.10    4.20
  -3  -1   3   -1.40    3.10
  -3  -1   3   -0.60    1.90
  -3  -1   3   -3.30    3.80
  -3  -1   3    3.10    3.90
  -3   1   3    1.70    3.30
  -3   1   3    2.40    2.10
  -3   1   3    1.10    4.30
  -3   1   3   -2.40    3.90
  -3   1   3    1.90    2.90
   2  -1  -3   19.90    2.10
  -2  -1   3   27.10    3.90
   2  -1  -3   18.30    3.50
   2  -1  -3   22.30    3.10
  -2  -1   3   22.90    3.10
  -2  -1   3   22.80    3.20
  -2   1   3   22.90    2.50
  -2   1   3   27.40    4.10
  -2   1   3   19.60    2.70
  -2   1   3   24.90    3.50
  -2   1   3   21.90    3.30
  -1  -1   3    7.20    1.90
   1  -1  -3    1.50    2.10
   1  -1  -3    6.40    2.00
   1  -1  -3    4.70    2.00
   1  -1  -3    7.90    2.80
  -1  -1   3    7.40    2.10
  -1  -1   3    4.80    1.60
   1   1  -3    6.20    2.30
  -1   1   3    5.00    1.80
   1   1  -3    2.80    1.70
  -1   1   3    6.70    2.10
  -1   1   3    9.40    2.80
  -1   1   3    7.10    1.90
   1   1  -3    3.60    2.40
  -1   1   3    3.10    2.10
   0  -1  -3  419.56    8.60
   0  -1   3  407.26    8.50
   0  -1  -3  427.46    8.50
   0  -1  -3  433.16    8.20
   0  -1   3  423.36    8.30
   0  -1   3  437.16    8.60
   0  -1  -3  421.26    9.20
   0  -1   3  425.96    8.20
   0   1  -3  434.26    8.30
   0   1   3  395.96    8.10
   0   1  -3  423.96    8.60
   0   1   3  416.36    8.40
   0   1   3  427.86    8.50
   0   1   3  428.76    8.60
   0   1  -3  410.96    9.20
   0   1  -3  423.36    8.50
  -1  -1  -3  180.78    5.80
   1  -1   3  190.38    5.30
   1  -1   3  187.68    4.40
  -1  -1  -3  191.08    5.90
  -1  -1  -3  191.48    5.50
  -1  -1  -3  181.48    5.20
   1  -1   3  188.68    5.60
   1  -1   3  199.68    6.10
  -1  -1  -3  179.38    4.50
   1   1   3  179.08    5.30
  -1   1  -3  189.28    6.10
   1   1   3  190.38    5.30
  -1   1  -3  187.98    5.70
   1   1   3  181.78    6.00
  -1   1  -3  194.38    5.80
  -1   1  -3  187.98    5.10
  -1   1  -3  196.48    4.30
   1   1   3  194.38    5.90
   2  -1   3  519.95   12.00
  -2  -1  -3  531.65   11.00
  -2  -1  -3  508.85   12.60
  -2  -1  -3  522.95   11.60
   2  -1   3  502.95   12.80
   2  -1   3  514.15   10.40
  -2  -1  -3  511.95   11.90
  -2  -1  -3  528.65   12.30
  -2   1  -3  511.95   11.30
   2   1   3  514.85   12.60
  -2   1  -3  503.55   11.30
  -2   1  -3  529.15   11.70
  -2   1  -3  498.95   12.40
  -3  -1  -3  137.29    7.70
  -3  -1  -3  143.99    5.40
  -3  -1  -3  150.58    7.40
  -3  -1  -3  135.09    7.30
  -3  -1  -3  133.99    7.00
  -3  -1  -3  139.59    7.40
  -3   1  -3  142.99    6.80
  -3   1  -3  157.08    7.00
  -3   1  -3  137.39    5.90
  -3   1  -3  161.38    8.10
  -4  -1  -3    4.70    4.20
  -4  -1  -3    8.10    4.60
  -4  -1  -3    7.40    4.60
  -4  -1  -3    1.60    4.20
  -4  -1  -3    0.60    4.60
  -4   1  -3    2.30    4.20
  -4   1  -3    0.10    3.20
  -4   1  -3    3.00    4.70
  -4   1  -3    3.90    4.70
  -4   1  -3    1.00    3.90
  -5  -1  -3   -1.00    5.80
  -5  -1  -3    0.40    5.60
  -5  -1  -3   10.80    6.40
  -5  -1  -3   -6.30    5.80
  -5  -1  -3   -3.20    6.60
  -5   1  -3   -8.40    6.60
  -5   1  -3   -7.60    8.60
  -5   1  -3   18.70    7.10
  -5   1  -3    3.90    5.80
  -5   1  -3    1.40    6.80
  -5   1  -3   -3.30    5.30
  -6  -1  -3   13.40    9.10
  -6  -1  -3   38.70   14.60
  -6  -1  -3   10.40    9.40
  -6  -1  -3   21.20   11.30
  -6  -1  -3   21.10    8.90
  -6  -1  -3    9.90    9.60
  -6  -1  -3   23.10   11.50
  -6  -1  -3    0.90    8.30
  -6   1  -3    4.50    8.30
  -6   1  -3   21.10    7.70
  -6   1  -3   12.50    9.40
  -6   1  -3   13.70   13.00
  -6   1  -3    5.30    9.30
  -6   1  -3   13.90    9.50
  -6   1  -3   32.70   11.00
  -7  -1  -3    8.50   12.60
  -7  -1  -3   31.70   14.70
  -7  -1  -3   49.90   15.30
  -7  -1  -3   10.70   13.70
  -7  -1  -3   17.80   15.60
  -7  -1  -3   19.00   14.00
  -7  -1  -3   29.70   11.80
  -7  -1  -3   59.19   20.10
  -7   1  -3   42.50   17.20
  -7   1  -3   56.69   15.20
  -7   1  -3   18.20   13.40
  -7   1  -3   -1.20   11.60
  -7   1  -3    6.60   14.90
  -7   1  -3   21.60   11.10
  -7   1  -3    0.40   14.50
  -7   1  -3   21.00   19.70
  -7  -2   3   54.49   14.50
  -7  -2   3   21.70   13.60
  -7  -2   3   47.50   14.30
  -7  -2   3   39.00   15.30
  -7  -2   3   48.40   16.00
  -7  -2   3   18.10   15.70
  -7  -2   3   13.40   14.80
  -7  -2   3    8.70   12.50
  -7   2   3   42.50   12.40
  -7   2   3   32.10   13.00
  -7   2   3   13.50   13.90
  -7   2   3   15.20   15.90
  -7   2   3   29.80   16.20
  -7   2   3   28.50   16.50
  -7   2   3   42.30   14.50
  -7   2   3   15.70   15.70
  -6  -2   3   17.00   10.80
  -6  -2   3   28.90    9.90
  -6  -2   3   14.40   10.50
  -6  -2   3    1.70    8.30
  -6  -2   3    0.30    9.60
  -6  -2   3   11.80    8.80
  -6  -2   3   27.70   10.80
  -6  -2   3    5.00   16.10
  -6   2   3   18.60    8.70
  -6   2   3   -5.50   11.00
  -6   2   3   26.50   10.00
  -6   2   3   12.30   11.70
  -6   2   3   29.50    8.80
  -6   2   3    3.30   11.00
  -5  -2   3  354.56   16.50
  -5  -2   3  349.96   17.10
  -5  -2   3  366.56   15.40
  -5  -2   3  353.36   16.60
  -5  -2   3  376.36   17.60
  -5   2   3  347.47   16.00
  -5   2   3  373.16   18.80
  -5   2   3  328.87   17.30
  -5   2   3  354.86   14.10
  -5   2   3  366.16   10.00
  -5   2   3  338.67   17.10
  -4  -2   3   22.50    5.80
  -4  -2   3   18.20    5.20
  -4  -2   3   15.40    5.80
  -4  -2   3   24.00    5.90
  -4   2   3   17.00    6.20
  -4   2   3   17.60    4.60
  -4   2   3   21.10    3.40
  -4   2   3   14.90    5.40
  -4   2   3   23.30    6.50
  -3  -2   3  135.19    7.60
  -3  -2   3  141.29    7.40
  -3  -2   3  151.48    8.70
  -3  -2   3  148.69    5.10
  -3   2   3  136.09    5.60
  -3   2   3  129.79    8.30
  -3   2   3  130.99    9.10
  -3   2   3  138.49    6.60
  -3   2   3  141.69    8.20
  -2  -2   3    2.30    2.70
   2  -2  -3    1.80    2.20
   2  -2  -3   -3.30    2.70
  -2  -2   3    1.70    2.50
   2  -2  -3    1.30    1.90
  -2  -2   3   -1.70    2.60
  -2   2   3    1.50    2.00
  -2   2   3    2.70    3.00
  -2   2   3    2.40    3.00
   2   2  -3    1.00    2.90
  -2   2   3    3.50    1.90
  -2   2   3    2.80    2.70
  -1  -2   3 1003.70   20.10
   1  -2  -3  992.10   19.00
   1  -2  -3 1017.10   19.60
   1  -2  -3 1008.20   19.90
  -1  -2   3 1043.20   18.00
  -1  -2   3 1004.00   19.40
  -1  -2   3 1014.80   19.60
  -1   2   3  970.20   18.90
  -1   2   3 1026.80   19.80
  -1   2   3  986.70   19.70
   1   2  -3 1039.80   19.70
   1   2  -3 1019.80   19.70
  -1   2   3 1027.00   20.30
   0  -2  -3   40.40    3.10
   0  -2   3   43.50    2.40
   0  -2  -3   40.60    2.30
   0  -2  -3   47.70    2.80
   0  -2   3   33.00    2.40
   0  -2  -3   38.20    2.60
   0  -2   3   42.70    2.80
   0   2   3   46.10    2.40
   0   2  -3   38.40    2.50
   0   2   3   34.50    2.40
   0   2  -3   42.50    2.20
   0   2  -3   56.69    4.50
   0   2   3   45.50    2.80
   0   2   3   41.90    2.60
   0   2  -3   41.10    2.80
  -1  -2  -3 2482.95   43.30
   1  -2   3 2451.15   43.70
  -1  -2  -3 2403.66   42.40
  -1  -2  -3 2389.96   42.30
   1  -2   3 2479.05   42.60
  -1  -2  -3 2419.96   43.60
  -1  -2  -3 2385.96   43.50
   1  -2   3 2454.45   43.60
   1  -2   3 2438.76   42.30
   1   2   3 2324.37   42.50
  -1   2  -3 2427.36   42.10
  -1   2  -3 2465.65   42.50
   1   2   3 2407.16   43.60
   1   2   3 2474.35   43.10
   1   2   3 2504.85   42.60
  -1   2  -3 2436.36   43.60
   1   2   3 2463.65   43.80
  -1   2  -3 2430.06   43.50
   2  -2   3    2.80    2.90
  -2  -2  -3    5.50    2.20
  -2  -2  -3    2.60    1.90
  -2  -2  -3   -1.70    2.50
  -2  -2  -3    3.40    2.20
   2  -2   3    4.00    1.90
  -2  -2  -3    2.30    2.40
  -2   2  -3    1.30    2.60
  -2   2  -3    1.90    2.00
  -2   2  -3    1.30    2.00
  -2   2  -3    1.20    2.40
  -3  -2  -3 1738.73   34.30
  -3  -2  -3 1769.22   35.10
  -3  -2  -3 1741.53   31.90
  -3  -2  -3 1722.03   34.30
  -3  -2  -3 1721.03   35.10
  -3   2  -3 1773.72   33.60
  -3   2  -3 1770.42   33.70
  -3   2  -3 1819.72   35.50
  -3   2  -3 1711.43   32.80
  -4  -2  -3   35.70    5.70
  -4  -2  -3   42.00    6.00
  -4  -2  -3   39.80    5.70
  -4  -2  -3   37.00    5.70
  -4  -2  -3   49.80    6.00
  -4   2  -3   35.50    4.20
  -4   2  -3   36.30    5.30
  -4   2  -3   35.70    5.10
  -4   2  -3   26.80    7.40
  -4   2  -3   45.70    6.30
  -5  -2  -3   -4.90    6.60
  -5  -2  -3   -0.30    6.40
  -5  -2  -3   -2.90    5.70
  -5  -2  -3    2.00    7.00
  -5  -2  -3    1.20    6.00
  -5   2  -3   -1.70    5.20
  -5   2  -3   -0.90    9.10
  -5   2  -3    2.80    6.60
  -5   2  -3    8.10    7.70
  -5   2  -3    4.10    5.90
  -5   2  -3   -2.70    5.40
  -6  -2  -3   -5.60    9.30
  -6  -2  -3    3.80   12.00
  -6  -2  -3    1.40    8.50
  -6  -2  -3   -7.90   12.40
  -6  -2  -3   10.60   14.40
  -6  -2  -3   -3.70    8.80
  -6  -2  -3    3.50   10.10
  -6  -2  -3   17.00    9.70
  -6   2  -3    0.40    7.90
  -6   2  -3   12.20   10.00
  -6   2  -3   -7.50    9.30
  -6   2  -3    0.70    8.40
  -6   2  -3  -14.20   10.40
  -6   2  -3    3.00   13.60
  -6   2  -3    5.10    7.10
  -7  -2  -3   51.39   13.70
  -7  -2  -3   34.20   12.60
  -7  -2  -3   34.70   15.40
  -7  -2  -3   63.39   14.90
  -7  -2  -3   39.80   16.10
  -7  -2  -3   14.90   19.60
  -7  -2  -3   48.30   14.60
  -7  -2  -3   36.00   15.10
  -7   2  -3   31.20   12.10
  -7   2  -3   20.80   19.30
  -7   2  -3   39.30   11.60
  -7   2  -3   49.30   15.70
  -7   2  -3   46.60   15.10
  -7   2  -3   33.40   13.60
  -7   2  -3   22.40   16.10
  -7   2  -3   46.40   18.40
  -7  -3   3   23.80   15.60
  -7  -3   3   10.20   13.70
  -7  -3   3   -1.80   11.20
  -7  -3   3   18.30   15.10
  -7  -3   3   17.90   13.20
  -7  -3   3    9.00   13.10
  -7  -3   3   27.30   14.70
  -7  -3   3   -3.00   14.50
  -7   3   3  -36.90   14.70
  -7   3   3   -4.30   13.40
  -7   3   3   18.60   15.90
  -7   3   3   12.20   16.40
  -7   3   3    8.20   13.70
  -7   3   3  -11.30   11.30
  -6  -3   3   10.30    9.50
  -6  -3   3  -20.40    8.30
  -6  -3   3    8.40    9.20
  -6  -3   3    2.50    9.40
  -6  -3   3   -3.60    9.70
  -6  -3   3   -7.20   11.00
  -6  -3   3    4.60    8.30
  -6  -3   3    0.60   10.20
  -6   3   3   10.40    9.10
  -6   3   3    4.90    8.40
  -6   3   3    0.10    7.80
  -6   3   3   22.40   10.80
  -6   3   3   -7.80   10.80
  -6   3   3    2.30   11.20
  -5  -3   3    6.30    6.40
  -5  -3   3    0.00    5.40
  -5  -3   3   -8.40    6.50
  -5  -3   3   -0.30    7.30
  -5  -3   3   -9.90    6.50
  -5  -3   3   12.00    7.80
  -5   3   3    3.00    6.40
  -5   3   3   -1.10    5.80
  -5   3   3   11.10    7.90
  -5   3   3   15.20    8.70
  -5   3   3    5.60    8.30
  -4  -3   3   11.10    4.60
  -4  -3   3   -1.20    4.80
  -4  -3   3    0.10    4.80
  -4  -3   3   -1.50    5.40
  -4   3   3    1.40    6.00
  -4   3   3   -0.40    3.00
  -4   3   3   -2.70    3.90
  -4   3   3   -4.80    4.50
  -4   3   3   -7.00    5.40
  -3  -3   3  154.18    7.70
  -3  -3   3  163.28    8.10
  -3  -3   3  152.98    8.30
  -3  -3   3  152.98    9.00
  -3  -3   3  150.48    5.60
  -3   3   3  141.29    8.70
  -3   3   3  150.18    6.70
  -3   3   3  145.49    8.20
  -3   3   3  165.08    6.30
   2  -3  -3  635.34   15.30
   2  -3  -3  642.54   13.40
  -2  -3   3  628.24   14.90
  -2  -3   3  641.34   14.70
  -2  -3   3  703.73   14.80
  -2  -3   3  629.54   15.50
  -2  -3   3  678.33   16.80
   2  -3  -3  595.84   15.20
   2  -3  -3  631.34   13.60
  -2   3   3  623.04   14.90
  -2   3   3  639.94   13.80
  -2   3   3  612.54   14.90
   2   3  -3  642.94   12.50
  -2   3   3  615.64   13.30
   2   3  -3  632.24   15.10
   1  -3  -3  414.66   10.00
  -1  -3   3  415.36   10.30
  -1  -3   3  430.36   10.00
   1  -3  -3  413.66    9.00
  -1  -3   3  431.16    9.90
  -1  -3   3  390.76   10.30
   1  -3  -3  420.76   10.10
  -1   3   3  424.76   10.10
  -1   3   3  400.06   11.00
   1   3  -3  443.86    9.90
   1   3  -3  421.26   10.00
  -1   3   3  406.96   10.50
  -1   3   3  416.06    8.90
   1   3  -3  429.16   10.50
  -1   3   3  402.66    9.90
   0  -3  -3  849.41   16.70
   0  -3  -3  890.21   17.60
   0  -3   3  884.01   16.90
   0  -3   3  911.21   16.60
   0  -3  -3  896.81   16.40
   0  -3   3  921.31   17.90
   0  -3  -3  882.91   16.60
   0  -3   3  882.41   16.50
   0  -3  -3  884.81   16.90
   0   3   3  865.11   16.80
   0   3  -3  881.41   16.60
   0   3  -3  895.81   16.60
   0   3   3  881.31   16.30
   0   3   3  884.51   16.50
   0   3  -3  862.51   16.70
   0   3   3  881.81   17.00
   0   3   3  902.21   17.60
   0   3  -3  905.51   17.90
  -1  -3  -3   -1.10    1.70
   1  -3   3    5.20    2.30
  -1  -3  -3    1.80    2.30
   1  -3   3   -0.70    2.10
   1  -3   3    1.90    1.40
  -1  -3  -3    0.50    1.60
  -1  -3  -3    0.90    1.30
   1  -3   3    3.00    1.50
  -1  -3  -3    0.10    2.00
   1   3   3    0.50    2.00
  -1   3  -3    5.30    2.20
  -1   3  -3    5.80    1.60
   1   3   3    3.40    1.40
   1   3   3    0.50    2.30
  -1   3  -3    0.10    1.30
  -1   3  -3    1.10    2.20
   1   3   3    3.30    2.20
   1   3   3    1.60    1.90
  -2  -3  -3   51.49    4.70
  -2  -3  -3   52.09    4.90
   2  -3   3   49.30    4.00
  -2  -3  -3   50.69    4.20
   2  -3   3   55.99    5.40
  -2  -3  -3   50.19    3.70
  -2  -3  -3   45.80    3.80
   2  -3   3   51.69    4.10
  -2   3  -3   49.10    3.70
   2   3   3   42.30    4.30
  -2   3  -3   41.90    3.90
  -2   3  -3   41.90    4.40
  -2   3  -3   48.50    5.20
  -3  -3  -3  283.67   10.30
  -3  -3  -3  274.27    7.40
  -3  -3  -3  268.27    9.80
  -3  -3  -3  267.37    9.10
  -3  -3  -3  281.57    9.50
  -3   3  -3  280.97   10.50
  -3   3  -3  271.37    8.90
  -3   3  -3  274.87    8.40
  -3   3  -3  268.27    8.90
  -4  -3  -3  105.99    9.00
  -4  -3  -3  121.79    8.90
  -4  -3  -3   97.09    8.30
  -4  -3  -3  103.49    8.70
  -4  -3  -3  100.59    5.30
  -4   3  -3  102.99    9.50
  -4   3  -3  102.49    7.90
  -4   3  -3   97.79    7.20
  -4   3  -3  112.19    7.30
  -4   3  -3  100.99   10.70
  -5  -3  -3   14.70    6.80
  -5  -3  -3   -0.20    7.00
  -5  -3  -3    2.70    6.20
  -5  -3  -3    1.20    6.40
  -5  -3  -3    3.10    6.60
  -5   3  -3   11.70    6.00
  -5   3  -3    5.50   10.10
  -5   3  -3   15.30    5.60
  -5   3  -3    9.30    9.70
  -5   3  -3    4.40    4.90
  -5   3  -3    6.50    5.50
  -5   3  -3    3.40    7.30
  -6  -3  -3   25.10    9.10
  -6  -3  -3   53.89   10.80
  -6  -3  -3   20.90   15.00
  -6  -3  -3   36.60   11.40
  -6  -3  -3   52.39   10.20
  -6  -3  -3   42.30   13.00
  -6  -3  -3   53.79   11.20
  -6  -3  -3   20.70   12.20
  -6   3  -3   37.80   10.90
  -6   3  -3   35.30   14.20
  -6   3  -3   43.60    9.20
  -6   3  -3   57.69    8.70
  -6   3  -3   49.90   11.30
  -6   3  -3   37.90    9.40
  -7  -3  -3    7.40   15.00
  -7  -3  -3  -10.10   12.90
  -7  -3  -3   15.80   13.80
  -7  -3  -3   -3.60   14.40
  -7  -3  -3    7.80   12.90
  -7  -3  -3   -9.70   18.90
  -7  -3  -3   -5.10   11.50
  -7  -3  -3  -13.90   14.90
  -7   3  -3    9.70   20.10
  -7   3  -3   13.10   16.60
  -7   3  -3    2.90   17.20
  -7   3  -3   -7.50   15.00
  -7   3  -3   17.00   11.50
  -7   3  -3   -3.80   11.00
  -7   3  -3   28.30   14.80
  -7  -4   3  189.28   18.00
  -7  -4   3  179.38   18.30
  -7  -4   3  206.58   19.70
  -7  -4   3  177.68   15.70
  -7  -4   3  198.98   19.00
  -7  -4   3  179.18   18.30
  -7  -4   3  201.68   19.20
  -7  -4   3  215.88   19.10
  -7   4   3  192.08   18.00
  -7   4   3  158.38   20.40
  -7   4   3  174.58   20.10
  -7   4   3  153.08   19.90
  -7   4   3  210.18   25.90
  -7   4   3  183.28   18.40
  -6  -4   3   29.20   10.40
  -6  -4   3   45.30   14.00
  -6  -4   3   37.90   11.00
  -6  -4   3   34.50   10.60
  -6  -4   3   32.10   11.60
  -6  -4   3   47.00   11.40
  -6  -4   3   37.40    9.50
  -6  -4   3   48.00   11.20
  -6   4   3   40.80    8.80
  -6   4   3   37.50   11.50
  -6   4   3   28.50   12.30
  -6   4   3   34.30    9.10
  -6   4   3   35.80   12.80
  -6   4   3   20.00    9.80
  -5  -4   3   13.90    6.20
[truncated: 2,742,390 more chars]
